# Supplementary material for: Precision Glycoproteomics Reveals Distinctive N-Glycosylation in Human Spermatozoa
Source: Mol Cell Proteomics. 2022 Feb 18;21(4):100214. doi: 10.1016/j.mcpro.2022.100214 (PMC8958358; doi:10.1016/j.mcpro.2022.100214)
Supplement: Supplemental Table S2 [file mmc2.xlsx]

## Sheet: S. information Table S2A
Supplemenrtary Table S2A. Intact glycopeptides identified from human spermatozoa by StrucGP
MS2Scan	LowEnergy_MS2Scan	MS1Scan	RetentionTime	PrecursorCharge	OriginalPrecursorMz	PrecursorMz	PMZShift	PrecursorMass	TheoreticalPrecursorMass	PeptideSequence	Peptide	PeptideMass	Protein	ProteinID	GeneName	Glycosite_Position	Matched_Pepfragment_Number	Matched_Pepfragment_Ions	GlycanComposition	GlycanMass	structure_coding	Glycan_type	Corefucose	Bisection	CoreFucose_probability	Bisection_probability	GlycanType_probability	Branch-1_probability	BranchesOverall_probability	PeptideScore	GlycanScore	FileName	PeptideSequence+structure_coding
61507	61510	61506	148.3301	3	930.753	930.754	0.00311279	2789.24	2789.23	NMSNQLGLLAVNQR	NM[Oxidation]SNQLGLLAVNQR	1572.8	Myeloperoxidase	P05164	MPO	355	27	{'b1^1': (115.05075203210001, 0.0, 0.0), 'b2^1': (262.08615165419997, 262.0852355957031, 4057062.75), 'b3^1': (349.11817965419993, 349.1170654296875, 809933.625), 'b4^1': (463.16110665419995, 463.1600036621094, 1263085.625), 'b5^1': (591.2196846541999, 591.2182006835938, 2869921.0), 'b6^1': (704.3037486541999, 704.3009033203125, 1986473.625), 'b7^1': (761.3252126542, 761.3215942382812, 993543.812…	N2H5	1216.42	A2B2C1D1dD1E1eE1edcba	High mannose	0	0			1			385.634	454.532	Sperm_cotton_fraction1_IGP1_Xin_20210205	NMSNQLGLLAVNQR+A2B2C1D1dD1E1eE1edcba
54050	54052	54048	130.4588	3	1048.8	1048.8	-0.000732422	3143.37	3143.37	NISGVVLADHSGAFHNK	NISGVVLADHSGAFHNK	1764.89	Nicastrin	Q92542	NCSTN	435	32	{'b1^1': (115.05075203210001, 0.0, 0.0), 'b2^1': (228.1348160321, 228.1339569091797, 242486.21875), 'b3^1': (315.1668440321, 315.1660461425781, 47602.6875), 'b4^1': (372.1883080321, 372.18719482421875, 75392.6640625), 'b5^1': (471.2567220321, 471.2551574707031, 158853.234375), 'b6^1': (570.3251360321, 570.3236694335938, 119375.359375), 'b7^1': (683.4092000321, 683.4083251953125, 47529.07421875), …	N2H6	1378.48	A2B2C1D1E1edD1E1eE1edcba	High mannose	0	0			1			358.711	625.868	Sperm_cotton_fraction1_IGP1_Xin_20210205	NISGVVLADHSGAFHNK+A2B2C1D1E1edD1E1eE1edcba
60954	60957	60953	147.0278	3	984.77	984.771	0.00421143	2951.29	2951.28	NMSNQLGLLAVNQR	NM[Oxidation]SNQLGLLAVNQR	1572.8	Myeloperoxidase	P05164	MPO	355	26	{'b1^1': (115.05075203210001, 0.0, 0.0), 'b2^1': (262.08615165419997, 262.0852355957031, 3329485.0), 'b3^1': (349.11817965419993, 349.11724853515625, 676342.875), 'b4^1': (463.16110665419995, 463.15972900390625, 841461.5625), 'b5^1': (591.2196846541999, 591.2179565429688, 2397594.0), 'b6^1': (704.3037486541999, 704.3018188476562, 1679828.25), 'b7^1': (761.3252126542, 761.321044921875, 588428.8125…	N2H6	1378.48	A2B2C1D1E1edD1E1eE1edcba	High mannose	0	0			1			356.422	573.907	Sperm_cotton_fraction1_IGP1_Xin_20210205	NMSNQLGLLAVNQR+A2B2C1D1E1edD1E1eE1edcba
53793	53795	53792	129.8401	3	1102.82	1102.82	-0.00183105	3305.43	3305.42	NISGVVLADHSGAFHNK	NISGVVLADHSGAFHNK	1764.89	Nicastrin	Q92542	NCSTN	435	32	{'b1^1': (115.05075203210001, 0.0, 0.0), 'b2^1': (228.1348160321, 228.13409423828125, 128498.0078125), 'b3^1': (315.1668440321, 315.1659240722656, 26037.927734375), 'b4^1': (372.1883080321, 372.1875305175781, 36394.921875), 'b5^1': (471.2567220321, 471.25579833984375, 80043.1015625), 'b6^1': (570.3251360321, 570.3240356445312, 59851.48828125), 'b7^1': (683.4092000321, 683.406982421875, 30276.2148…	N2H7	1540.53	A2B2C1D1E1edD1E1eE1F1fedcba	High mannose	0	0			1			340.347	805.496	Sperm_cotton_fraction1_IGP1_Xin_20210205	NISGVVLADHSGAFHNK+A2B2C1D1E1edD1E1eE1F1fedcba
53707	53709	53706	129.6269	3	1156.5	1156.16	-1.01917	3465.47	3467.47	NISGVVLADHSGAFHNK	NISGVVLADHSGAFHNK	1764.89	Nicastrin	Q92542	NCSTN	435	33	{'b1^1': (115.05075203210001, 0.0, 0.0), 'b2^1': (228.1348160321, 228.1339874267578, 57442.33203125), 'b3^1': (315.1668440321, 315.1658630371094, 10356.2060546875), 'b4^1': (372.1883080321, 372.1872253417969, 16067.568359375), 'b5^1': (471.2567220321, 471.25531005859375, 39451.57421875), 'b6^1': (570.3251360321, 570.323974609375, 34143.203125), 'b7^1': (683.4092000321, 683.4074096679688, 11599.82…	N2H8	1702.58	A2B2C1D1E1F1fedD1E1eE1F1fedcba	High mannose	0	0			1			336.999	463.059	Sperm_cotton_fraction1_IGP1_Xin_20210205	NISGVVLADHSGAFHNK+A2B2C1D1E1F1fedD1E1eE1F1fedcba
61969	61971	61960	149.4378	3	877.403	876.736	-2.00006	2627.19	2627.17	NMSNQLGLLAVNQR	NM[Oxidation]SNQLGLLAVNQR	1572.8	Myeloperoxidase	P05164	MPO	355	27	{'b1^1': (115.05075203210001, 0.0, 0.0), 'b2^1': (262.08615165419997, 262.0856018066406, 336497.90625), 'b3^1': (349.11817965419993, 349.1175842285156, 55927.25390625), 'b4^1': (463.16110665419995, 463.1606140136719, 103181.1640625), 'b5^1': (591.2196846541999, 591.2188720703125, 241714.1875), 'b6^1': (704.3037486541999, 704.3031005859375, 208551.171875), 'b7^1': (761.3252126542, 761.322204589843…	N2H4	1054.37	A2B2C1D1dD1E1edcba	High mannose	0	0			1			319.609	659.956	Sperm_cotton_fraction1_IGP1_Xin_20210205	NMSNQLGLLAVNQR+A2B2C1D1dD1E1edcba
54377	54379	54376	131.2417	3	1235.18	1235.17	-0.0249023	3702.5	3702.49	INYSCEEKPSEDLVR	INYSC[Carbamidomethyl]EEKPSEDLVR	1837.85	Cation channel sperm-associated protein subunit gamma	Q6ZRH7	CATSPERG	102	28	{'b1^1': (114.0918890321, 0.0, 0.0), 'b2^1': (228.1348160321, 228.1341552734375, 218046.265625), 'b3^1': (391.1981450321, 391.1971740722656, 234834.65625), 'b4^1': (478.23017303209997, 478.2289733886719, 48186.6796875), 'b5^1': (638.2608207557, 638.2617797851562, 46942.4375), 'b6^1': (767.3034137557, 767.3018188476562, 87320.9765625), 'b7^1': (896.3460067557, 896.3421020507812, 233422.84375), 'b8…	N2H9	1864.63	A2B2C1D1E1F1fedD1E1F1feE1F1fedcba	High mannose	0	0			1			318.784	728.044	Sperm_cotton_fraction1_IGP1_Xin_20210205	INYSCEEKPSEDLVR+A2B2C1D1E1F1fedD1E1F1feE1F1fedcba
28245	28248	28231	68.5513	3	1009.65	1010.05	1.19806	3027.13	3027.11	NETHSICTACDESCK	NETHSIC[Carbamidomethyl]TAC[Carbamidomethyl]DESC[Carbamidomethyl]K	1810.69	Cysteine-rich with EGF-like domain protein 2	Q6UXH1	CRELD2	190	28	{'b1^1': (115.05075203210001, 0.0, 0.0), 'b2^1': (244.09334503210002, 244.0923309326172, 90955.65625), 'b3^1': (345.1410230321, 345.1397399902344, 43324.97265625), 'b4^1': (482.19993503210003, 482.1983947753906, 98185.5), 'b5^1': (569.2319630321, 569.22998046875, 133998.296875), 'b6^1': (682.3160270321, 682.3126831054688, 80110.53125), 'b7^1': (842.3466747557, 842.3449096679688, 68099.4296875), '…	N2H5	1216.42	A2B2C1D1dD1E1eE1edcba	High mannose	0	0			1			310.514	364.859	Sperm_cotton_fraction1_IGP1_Xin_20210205	NETHSICTACDESCK+A2B2C1D1dD1E1eE1edcba
60041	60043	60040	144.8522	3	1254.87	1254.87	-0.0098877	3761.59	3761.58	TILVDNNTWNNTHISR	TILVDNNTWNNTHISR	1896.94	Dolichyl-diphosphooligosaccharide--protein glycosyltransferase subunit STT3A	P46977	STT3A	544	28	{'b1^1': (102.0555030321, 0.0, 0.0), 'b2^1': (215.1395670321, 215.13877868652344, 1647275.625), 'b3^1': (328.2236310321, 328.2225341796875, 1328296.75), 'b4^1': (427.2920450321, 427.29107666015625, 235615.46875), 'b5^1': (542.3189880321, 542.3175048828125, 146619.5), 'b6^1': (656.3619150321, 656.36181640625, 53136.01171875), 'b7^1': (770.4048420321, 770.4075317382812, 97975.3515625), 'b8^1': (871…	N2H9	1864.63	A2B2C1D1E1F1fedD1E1F1feE1F1fedcba	High mannose	0	0			1			306.535	474.919	Sperm_cotton_fraction1_IGP1_Xin_20210205	TILVDNNTWNNTHISR+A2B2C1D1E1F1fedD1E1F1feE1F1fedcba
60802	60804	60801	146.6702	3	1038.79	1038.79	-0.0032959	3113.34	3113.33	NMSNQLGLLAVNQR	NM[Oxidation]SNQLGLLAVNQR	1572.8	Myeloperoxidase	P05164	MPO	355	26	{'b1^1': (115.05075203210001, 0.0, 0.0), 'b2^1': (262.08615165419997, 262.0852355957031, 345265.8125), 'b3^1': (349.11817965419993, 349.11700439453125, 63275.4140625), 'b4^1': (463.16110665419995, 463.15960693359375, 74199.421875), 'b5^1': (591.2196846541999, 591.2171630859375, 221839.78125), 'b6^1': (704.3037486541999, 704.3015747070312, 205098.90625), 'b7^1': (761.3252126542, 761.3206176757812,…	N2H7	1540.53	A2B2C1D1E1edD1E1eE1F1fedcba	High mannose	0	0			1			302.985	377.699	Sperm_cotton_fraction1_IGP1_Xin_20210205	NMSNQLGLLAVNQR+A2B2C1D1E1edD1E1eE1F1fedcba
28223	28225	28209	68.4987	3	956.031	956.029	-0.00549316	2865.06	2865.06	NETHSICTACDESCK	NETHSIC[Carbamidomethyl]TAC[Carbamidomethyl]DESC[Carbamidomethyl]K	1810.69	Cysteine-rich with EGF-like domain protein 2	Q6UXH1	CRELD2	190	29	{'b1^1': (115.05075203210001, 0.0, 0.0), 'b2^1': (244.09334503210002, 244.09207153320312, 24765.56640625), 'b3^1': (345.1410230321, 345.1389465332031, 10883.45703125), 'b4^1': (482.19993503210003, 482.19830322265625, 25151.134765625), 'b5^1': (569.2319630321, 569.2299194335938, 38678.4453125), 'b6^1': (682.3160270321, 682.3132934570312, 15797.4765625), 'b7^1': (842.3466747557, 842.34228515625, 16…	N2H4	1054.37	A2B2C1D1dD1E1edcba	High mannose	0	0			1			294.361	145.314	Sperm_cotton_fraction1_IGP1_Xin_20210205	NETHSICTACDESCK+A2B2C1D1dD1E1edcba
67433	67435	67432	162.6134	3	930.769	930.769	0.000366211	2789.28	2789.27	GVFITNETGQPLIGK	GVFITNETGQPLIGK	1572.85	Lysosomal alpha-glucosidase	P10253	GAA	470	28	{'b1^1': (58.0292890321, 0.0, 0.0), 'b2^1': (157.09770303210001, 157.0970001220703, 16208.140625), 'b3^1': (304.16611703210003, 304.1650695800781, 196458.6875), 'b4^1': (417.25018103210004, 417.2485046386719, 34789.125), 'b5^1': (518.2978590321001, 518.2965087890625, 38827.81640625), 'b6^1': (632.3407860321, 632.338623046875, 7448.6650390625), 'b7^1': (761.3833790321, 761.3817749023438, 58698.906…	N2H5	1216.42	A2B2C1D1dD1E1eE1edcba	High mannose	0	0			1			291.158	404.599	Sperm_cotton_fraction1_IGP1_Xin_20210205	GVFITNETGQPLIGK+A2B2C1D1dD1E1eE1edcba
56088	56090	56086	135.3319	3	1037.76	1037.76	-0.00622559	3110.25	3110.25	KDTCTQECSYFNITK	KDTC[Carbamidomethyl]TQEC[Carbamidomethyl]SYFNITK	1893.82	Integrin beta-1	P05556	ITGB1	669	29	{'b1^1': (129.1027880321, 129.1022186279297, 36687.1171875), 'b2^1': (244.12973103209998, 244.12872314453125, 20481.51171875), 'b3^1': (345.1774090321, 345.176025390625, 20284.1953125), 'b4^1': (505.2080567557, 505.2049865722656, 12047.830078125), 'b5^1': (606.2557347557, 606.2548217773438, 16286.03125), 'b6^1': (734.3143127557, 734.3121948242188, 27705.724609375), 'b7^1': (863.3569057557, 863.35…	N2H5	1216.42	A2B2C1D1dD1E1eE1edcba	High mannose	0	0			1			289.125	359.826	Sperm_cotton_fraction1_IGP1_Xin_20210205	KDTCTQECSYFNITK+A2B2C1D1dD1E1eE1edcba
73371	73373	73370	176.9326	3	1364.9	1364.9	0.00439453	4091.68	4091.66	TDCDSSTTSLCSFPVANVSLTK	TDC[Carbamidomethyl]DSSTTSLC[Carbamidomethyl]SFPVANVSLTK	2389.08	Seipin	Q96G97	BSCL2	88	32	{'b1^1': (102.0555030321, 0.0, 0.0), 'b2^1': (217.0824460321, 217.08160400390625, 51334.59375), 'b3^1': (377.1130937557, 377.1095275878906, 83465.1171875), 'b4^1': (492.1400367557, 492.1384582519531, 187555.78125), 'b5^1': (579.1720647557, 579.1701049804688, 219398.59375), 'b6^1': (666.2040927557, 666.2019653320312, 132773.53125), 'b7^1': (767.2517707557, 767.2504272460938, 120609.234375), 'b8^1'…	N2H8	1702.58	A2B2C1D1E1F1fedD1E1eE1F1fedcba	High mannose	0	0			0.998352			283.468	337.217	Sperm_cotton_fraction1_IGP1_Xin_20210205	TDCDSSTTSLCSFPVANVSLTK+A2B2C1D1E1F1fedD1E1eE1F1fedcba
54384	54386	54376	131.2602	3	994.785	994.783	-0.00640869	2981.33	2981.31	NISGVVLADHSGAFHNK	NISGVVLADHSGAFHNK	1764.89	Nicastrin	Q92542	NCSTN	435	31	{'b1^1': (115.05075203210001, 0.0, 0.0), 'b2^1': (228.1348160321, 228.13394165039062, 46569.47265625), 'b3^1': (315.1668440321, 315.16558837890625, 8217.7841796875), 'b4^1': (372.1883080321, 372.1869812011719, 11104.2294921875), 'b5^1': (471.2567220321, 471.254638671875, 24974.16015625), 'b6^1': (570.3251360321, 570.3237915039062, 18514.732421875), 'b7^1': (683.4092000321, 683.4091186523438, 6030…	N2H5	1216.42	A2B2C1D1dD1E1eE1edcba	High mannose	0	0			1			282.108	412.516	Sperm_cotton_fraction1_IGP1_Xin_20210205	NISGVVLADHSGAFHNK+A2B2C1D1dD1E1eE1edcba
67128	67130	67127	161.8793	3	984.788	984.787	-0.00476074	2951.34	2951.33	GVFITNETGQPLIGK	GVFITNETGQPLIGK	1572.85	Lysosomal alpha-glucosidase	P10253	GAA	470	28	{'b1^1': (58.0292890321, 0.0, 0.0), 'b2^1': (157.09770303210001, 157.09703063964844, 7899.994140625), 'b3^1': (304.16611703210003, 304.1649475097656, 114495.765625), 'b4^1': (417.25018103210004, 417.248779296875, 22782.796875), 'b5^1': (518.2978590321001, 518.29541015625, 19780.560546875), 'b6^1': (632.3407860321, 632.3394775390625, 5565.30859375), 'b7^1': (761.3833790321, 761.3810424804688, 3264…	N2H6	1378.48	A2B2C1D1E1edD1E1eE1edcba	High mannose	0	0			1			278.418	517.762	Sperm_cotton_fraction1_IGP1_Xin_20210205	GVFITNETGQPLIGK+A2B2C1D1E1edD1E1eE1edcba
67567	67569	67565	162.9352	3	876.752	876.752	-0.000549316	2627.23	2627.22	GVFITNETGQPLIGK	GVFITNETGQPLIGK	1572.85	Lysosomal alpha-glucosidase	P10253	GAA	470	28	{'b1^1': (58.0292890321, 0.0, 0.0), 'b2^1': (157.09770303210001, 157.0970001220703, 12251.1806640625), 'b3^1': (304.16611703210003, 304.16510009765625, 126322.0), 'b4^1': (417.25018103210004, 417.24884033203125, 21694.9296875), 'b5^1': (518.2978590321001, 518.2958374023438, 19466.169921875), 'b6^1': (632.3407860321, 632.3399047851562, 3622.673583984375), 'b7^1': (761.3833790321, 761.3797607421875…	N2H4	1054.37	A2B2C1D1dD1E1edcba	High mannose	0	0			1			275.592	223.298	Sperm_cotton_fraction1_IGP1_Xin_20210205	GVFITNETGQPLIGK+A2B2C1D1dD1E1edcba
60042	60044	60040	144.8566	3	1200.85	1200.85	-0.00183105	3599.53	3599.53	TILVDNNTWNNTHISR	TILVDNNTWNNTHISR	1896.94	Dolichyl-diphosphooligosaccharide--protein glycosyltransferase subunit STT3A	P46977	STT3A	544	29	{'b1^1': (102.0555030321, 0.0, 0.0), 'b2^1': (215.1395670321, 215.13877868652344, 190391.71875), 'b3^1': (328.2236310321, 328.2225646972656, 174340.421875), 'b4^1': (427.2920450321, 427.291015625, 29315.73046875), 'b5^1': (542.3189880321, 542.3175048828125, 18997.484375), 'b6^1': (656.3619150321, 656.3634033203125, 5689.32568359375), 'b7^1': (770.4048420321, 770.4034423828125, 13490.443359375), '…	N2H8	1702.58	A2B2C1D1E1F1fedD1E1eE1F1fedcba	High mannose	0	0			1			275.332	642.368	Sperm_cotton_fraction1_IGP1_Xin_20210205	TILVDNNTWNNTHISR+A2B2C1D1E1F1fedD1E1eE1F1fedcba
61043	61045	61042	147.2323	3	890.74	890.744	0.0111694	2669.21	2669.19	GNETIVNLIHSTR	GNETIVNLIHSTR	1452.77	Carboxypeptidase E	P16870	CPE	139	22	{'b1^1': (58.0292890321, 0.0, 0.0), 'b2^1': (172.07221603210002, 172.07159423828125, 650260.625), 'b3^1': (301.1148090321, 301.1138916015625, 1574517.75), 'b4^1': (402.16248703210005, 402.1614074707031, 1040484.375), 'b5^1': (515.2465510321, 515.2443237304688, 715077.8125), 'b6^1': (614.3149650321, 0.0, 0.0), 'b7^1': (728.3578920320999, 0.0, 0.0), 'b8^1': (841.4419560320999, 0.0, 0.0), 'b9^1': (9…	N2H5	1216.42	A2B2C1D1dD1E1eE1edcba	High mannose	0	0			1			272.186	474.681	Sperm_cotton_fraction1_IGP1_Xin_20210205	GNETIVNLIHSTR+A2B2C1D1dD1E1eE1edcba
56066	56069	56063	135.2824	3	1051.78	1051.78	0.00476074	3152.31	3152.3	KPGYNGSCFNVEIK	KPGYNGSC[Carbamidomethyl]FNVEIK	1611.77	Hyaluronidase PH-20	P38567	SPAM1	235	25	{'b1^1': (129.1027880321, 129.10220336914062, 255768.71875), 'b2^1': (226.1555520321, 226.15481567382812, 213291.546875), 'b3^1': (283.17701603209997, 283.1759033203125, 11995.9912109375), 'b4^1': (446.2403450321, 446.23895263671875, 98796.6875), 'b5^1': (560.2832720321, 560.2821044921875, 50981.36328125), 'b6^1': (617.3047360321, 617.3065185546875, 15709.91015625), 'b7^1': (704.3367640321, 704.3…	N2H7	1540.53	A2B2C1D1E1edD1E1eE1F1fedcba	High mannose	0	0			1			271.911	572.683	Sperm_cotton_fraction1_IGP1_Xin_20210205	KPGYNGSCFNVEIK+A2B2C1D1E1edD1E1eE1F1fedcba
73287	73289	73286	176.7233	3	1418.92	1418.92	-0.00109863	4253.73	4253.71	TDCDSSTTSLCSFPVANVSLTK	TDC[Carbamidomethyl]DSSTTSLC[Carbamidomethyl]SFPVANVSLTK	2389.08	Seipin	Q96G97	BSCL2	88	32	{'b1^1': (102.0555030321, 0.0, 0.0), 'b2^1': (217.0824460321, 217.08172607421875, 24840.318359375), 'b3^1': (377.1130937557, 377.1097106933594, 39867.03515625), 'b4^1': (492.1400367557, 492.1386413574219, 117306.5703125), 'b5^1': (579.1720647557, 579.1707763671875, 116153.8515625), 'b6^1': (666.2040927557, 666.2020263671875, 73937.375), 'b7^1': (767.2517707557, 767.2499389648438, 84712.1640625), …	N2H9	1864.63	A2B2C1D1E1F1fedD1E1F1feE1F1fedcba	High mannose	0	0			0.999634			267.703	431.11	Sperm_cotton_fraction1_IGP1_Xin_20210205	TDCDSSTTSLCSFPVANVSLTK+A2B2C1D1E1F1fedD1E1F1feE1F1fedcba
57627	57629	57626	139.0364	3	922.428	922.428	0.000549316	2764.26	2764.25	KFDVNQLQNTTIK	KFDVNQLQNTTIK	1547.83	Angiotensin-converting enzyme	P12821	ACE	714	26	{'b1^1': (129.1027880321, 129.10215759277344, 60353.55859375), 'b2^1': (276.1712020321, 276.1700744628906, 12242.603515625), 'b3^1': (391.1981450321, 391.19696044921875, 28522.3046875), 'b4^1': (490.2665590321, 490.2640380859375, 24786.921875), 'b5^1': (604.3094860321, 604.3091430664062, 7517.86376953125), 'b6^1': (732.3680640321, 732.3668823242188, 35883.65625), 'b7^1': (845.4521280321001, 845.4…	N2H5	1216.42	A2B2C1D1dD1E1eE1edcba	High mannose	0	0			1			264.072	295.491	Sperm_cotton_fraction1_IGP1_Xin_20210205	KFDVNQLQNTTIK+A2B2C1D1dD1E1eE1edcba
68514	68516	68513	165.2180	4	986.919	986.92	0.00170898	3943.65	3943.63	NETQHEPYPLMLPGCSPSCPLER	NETQHEPYPLM[Oxidation]LPGC[Carbamidomethyl]SPSC[Carbamidomethyl]PLER	2727.21	Prostatic acid phosphatase	P15309	ACPP	333	32	{'b1^1': (115.05075203210001, 0.0, 0.0), 'b2^1': (244.09334503210002, 244.0926971435547, 43577.8828125), 'b3^1': (345.1410230321, 345.14337158203125, 15642.298828125), 'b4^1': (473.1996010321, 473.192138671875, 13985.1513671875), 'b5^1': (610.2585130321, 610.2572021484375, 130870.453125), 'b6^1': (739.3011060321, 739.2994995117188, 526440.1875), 'b7^1': (836.3538700321001, 836.3536987304688, 4562…	N2H5	1216.42	A2B2C1D1dD1E1eE1edcba	High mannose	0	0			1			263.849	392.663	Sperm_cotton_fraction1_IGP1_Xin_20210205	NETQHEPYPLMLPGCSPSCPLER+A2B2C1D1dD1E1eE1edcba
56964	56966	56962	137.4304	2	1506.62	1506.62	0.0012207	3011.23	3011.21	DLDTDFTNNASQPETK	DLDTDFTNNASQPETK	1794.79	Carboxypeptidase D	O75976	CPD	1070	28	{'b1^1': (116.0347680321, 0.0, 0.0), 'b2^1': (229.1188320321, 229.1178741455078, 26362.1875), 'b3^1': (344.1457750321, 344.1446533203125, 29258.90625), 'b4^1': (445.1934530321, 445.1919250488281, 26138.701171875), 'b5^1': (560.2203960321, 560.2181396484375, 43967.92578125), 'b6^1': (707.2888100321, 707.2862548828125, 41695.390625), 'b7^1': (808.3364880321, 0.0, 0.0), 'b8^1': (922.3794150320999, 0…	N2H5	1216.42	A2B2C1D1dD1E1eE1edcba	High mannose	0	0			1			263.839	680.804	Sperm_cotton_fraction1_IGP1_Xin_20210205	DLDTDFTNNASQPETK+A2B2C1D1dD1E1eE1edcba
70103	70105	70102	169.0337	3	1341.24	1341.24	0.00732422	4020.7	4020.68	EYFEEQLTTVNGSYHIVK	EYFEEQLTTVNGSYHIVK	2156.04	Nuclear pore membrane glycoprotein 210-like	Q5VU65	NUP210L	416	30	{'b1^1': (130.0504180321, 0.0, 0.0), 'b2^1': (293.11374703210004, 293.1125793457031, 51264.515625), 'b3^1': (440.1821610321, 440.1809387207031, 32716.00390625), 'b4^1': (569.2247540321, 569.222412109375, 41530.26171875), 'b5^1': (698.2673470321, 698.2647094726562, 35990.65625), 'b6^1': (826.3259250321, 826.323486328125, 63665.33984375), 'b7^1': (939.4099890321, 939.4067993164062, 89285.34375), 'b…	N2H9	1864.63	A2B2C1D1E1F1fedD1E1F1feE1F1fedcba	High mannose	0	0			1			262.052	513.674	Sperm_cotton_fraction1_IGP1_Xin_20210205	EYFEEQLTTVNGSYHIVK+A2B2C1D1E1F1fedD1E1F1feE1F1fedcba
53336	53338	53335	128.7296	3	1268.17	1268.17	0.0032959	3801.49	3801.47	LNSTHCQDINECAMPGVCR	LNSTHC[Carbamidomethyl]QDINEC[Carbamidomethyl]AMPGVC[Carbamidomethyl]R	2260.94	Latent-transforming growth factor beta-binding protein 3	Q9NS15	LTBP3	349	31	{'b1^1': (114.0918890321, 0.0, 0.0), 'b2^1': (228.1348160321, 228.13392639160156, 6356.73583984375), 'b3^1': (315.1668440321, 315.16595458984375, 3523.865234375), 'b4^1': (416.21452203210004, 416.2100524902344, 2711.63134765625), 'b5^1': (553.2734340321, 553.2708740234375, 12932.9970703125), 'b6^1': (713.3040817557, 713.3015747070312, 10434.3603515625), 'b7^1': (841.3626597557001, 841.36169433593…	N2H7	1540.53	A2B2C1D1E1edD1E1eE1F1fedcba	High mannose	0	0			1			257.941	782.451	Sperm_cotton_fraction1_IGP1_Xin_20210205	LNSTHCQDINECAMPGVCR+A2B2C1D1E1edD1E1eE1F1fedcba
46413	46415	46412	112.0698	3	848.377	848.376	-0.00219727	2542.11	2542.1	CANITIIEHQK	C[Carbamidomethyl]ANITIIEHQK	1325.68	Kallikrein-11	Q9UBX7	KLK11	197	22	{'b1^1': (161.03847275569998, 161.0379638671875, 2436.95751953125), 'b2^1': (232.0755867557, 232.07472229003906, 97576.6171875), 'b3^1': (346.1185137557, 346.11737060546875, 123991.3359375), 'b4^1': (459.2025777557, 459.201171875, 113953.484375), 'b5^1': (560.2502557557, 560.2481079101562, 34760.640625), 'b6^1': (673.3343197557, 673.3328247070312, 47057.37109375), 'b7^1': (786.4183837557, 786.419…	N2H5	1216.42	A2B2C1D1dD1E1eE1edcba	High mannose	0	0			1			251.241	345.686	Sperm_cotton_fraction1_IGP1_Xin_20210205	CANITIIEHQK+A2B2C1D1dD1E1eE1edcba
55416	55418	55409	133.7229	3	1163.5	1163.5	0.0032959	3487.47	3487.45	NSTFGSVEVHNLQPEK	NSTFGSVEVHNLQPEK	1784.87	ADP-ribosyl cyclase/cyclic ADP-ribose hydrolase 1	P28907	CD38	219	28	{'b1^1': (115.05075203210001, 0.0, 0.0), 'b2^1': (202.0827800321, 202.08204650878906, 17859.802734375), 'b3^1': (303.1304580321, 303.1295166015625, 5257.93017578125), 'b4^1': (450.1988720321, 450.20196533203125, 1823.8048095703125), 'b5^1': (507.22033603209996, 0.0, 0.0), 'b6^1': (594.2523640321, 594.2510375976562, 1663.15576171875), 'b7^1': (693.3207780321, 0.0, 0.0), 'b8^1': (822.3633710321, 82…	N2H8	1702.58	A2B2C1D1E1F1fedD1E1eE1F1fedcba	High mannose	0	0			1			250.469	427.928	Sperm_cotton_fraction1_IGP1_Xin_20210205	NSTFGSVEVHNLQPEK+A2B2C1D1E1F1fedD1E1eE1F1fedcba
54706	54708	54705	132.0299	2	1448.63	1448.63	-0.00488281	2895.24	2895.23	VFGSQNLTTVK	VFGSQNLTTVK	1192.65	Hypoxia up-regulated protein 1	Q9Y4L1	HYOU1	515	20	{'b1^1': (100.0762390321, 0.0, 0.0), 'b2^1': (247.1446530321, 247.14393615722656, 816742.625), 'b3^1': (304.1661170321, 304.1651611328125, 253824.65625), 'b4^1': (391.1981450321, 391.1971130371094, 127095.859375), 'b5^1': (519.2567230321, 519.255859375, 334276.75), 'b6^1': (633.2996500321, 633.2982177734375, 615548.125), 'b7^1': (746.3837140321, 746.3823852539062, 2868179.0), 'b8^1': (847.4313920…	N2H8	1702.58	A2B2C1D1E1F1fedD1E1eE1F1fedcba	High mannose	0	0			1			249.49	941.392	Sperm_cotton_fraction1_IGP1_Xin_20210205	VFGSQNLTTVK+A2B2C1D1E1F1fedD1E1eE1F1fedcba
60429	60431	60428	145.7821	3	1146.84	1146.83	-0.00109863	3437.48	3437.47	TILVDNNTWNNTHISR	TILVDNNTWNNTHISR	1896.94	Dolichyl-diphosphooligosaccharide--protein glycosyltransferase subunit STT3A	P46977	STT3A	544	28	{'b1^1': (102.0555030321, 0.0, 0.0), 'b2^1': (215.1395670321, 215.13873291015625, 152437.390625), 'b3^1': (328.2236310321, 328.22247314453125, 123188.046875), 'b4^1': (427.2920450321, 427.2911682128906, 21577.560546875), 'b5^1': (542.3189880321, 542.3167724609375, 9549.9638671875), 'b6^1': (656.3619150321, 656.3624877929688, 4758.09375), 'b7^1': (770.4048420321, 770.4075317382812, 7404.5825195312…	N2H7	1540.53	A2B2C1D1E1edD1E1eE1F1fedcba	High mannose	0	0			1			249.048	411.301	Sperm_cotton_fraction1_IGP1_Xin_20210205	TILVDNNTWNNTHISR+A2B2C1D1E1edD1E1eE1F1fedcba
70383	70385	70382	169.7183	3	1248.5	1248.5	-0.0065918	3742.48	3742.46	TGFYGENCSTPEFLTR	TGFYGENC[Carbamidomethyl]STPEFLTR	1877.83	Prostaglandin G/H synthase 2	P35354	PTGS2	53	26	{'b1^1': (102.0555030321, 0.0, 0.0), 'b2^1': (159.07696703210001, 159.07647705078125, 28992.490234375), 'b3^1': (306.1453810321, 306.14447021484375, 268479.0), 'b4^1': (469.2087100321, 469.2073974609375, 46871.02734375), 'b5^1': (526.2301740321, 526.228271484375, 31472.55078125), 'b6^1': (655.2727670321, 655.2709350585938, 97820.328125), 'b7^1': (769.3156940320999, 769.31396484375, 62763.6953125)…	N2H9	1864.63	A2B2C1D1E1F1fedD1E1F1feE1F1fedcba	High mannose	0	0			1			248.76	341.263	Sperm_cotton_fraction1_IGP1_Xin_20210205	TGFYGENCSTPEFLTR+A2B2C1D1E1F1fedD1E1F1feE1F1fedcba
53688	53690	53683	129.5844	3	1160.14	1160.13	-0.00146484	3477.38	3477.37	LNSTHCQDINECAMPGVCR	LNSTHC[Carbamidomethyl]QDINEC[Carbamidomethyl]AMPGVC[Carbamidomethyl]R	2260.94	Latent-transforming growth factor beta-binding protein 3	Q9NS15	LTBP3	349	30	{'b1^1': (114.0918890321, 0.0, 0.0), 'b2^1': (228.1348160321, 228.1339874267578, 6480.4599609375), 'b3^1': (315.1668440321, 315.1658020019531, 4270.8671875), 'b4^1': (416.21452203210004, 0.0, 0.0), 'b5^1': (553.2734340321, 553.272705078125, 14114.26953125), 'b6^1': (713.3040817557, 713.302001953125, 14140.458984375), 'b7^1': (841.3626597557001, 841.359130859375, 12528.7353515625), 'b8^1': (956.38…	N2H5	1216.42	A2B2C1D1dD1E1eE1edcba	High mannose	0	0			1			248.028	387.454	Sperm_cotton_fraction1_IGP1_Xin_20210205	LNSTHCQDINECAMPGVCR+A2B2C1D1dD1E1eE1edcba
55325	55327	55324	133.5022	3	1283.88	1283.88	-0.00146484	3848.61	3848.6	GQTAESLAVHNITVCEQK	GQTAESLAVHNITVC[Carbamidomethyl]EQK	1983.97	Cytochrome b-245 heavy chain	P04839	CYBB	240	30	{'b1^1': (58.0292890321, 0.0, 0.0), 'b2^1': (186.0878670321, 186.08692932128906, 16447.8125), 'b3^1': (287.1355450321, 287.1343078613281, 12004.4228515625), 'b4^1': (358.1726590321, 358.1714172363281, 6324.28125), 'b5^1': (487.2152520321, 487.2132873535156, 9338.9296875), 'b6^1': (574.2472800321, 574.2435302734375, 6264.1748046875), 'b7^1': (687.3313440321, 687.3316040039062, 7028.083984375), 'b8…	N2H9	1864.63	A2B2C1D1E1F1fedD1E1F1feE1F1fedcba	High mannose	0	0			1			246.742	514.177	Sperm_cotton_fraction1_IGP1_Xin_20210205	GQTAESLAVHNITVCEQK+A2B2C1D1E1F1fedD1E1F1feE1F1fedcba
55845	55847	55844	134.7507	3	919.717	919.712	-0.0130005	2756.11	2756.11	SSNETLAHFEDYK	SSNETLAHFEDYK	1539.68	Nuclear pore membrane glycoprotein 210-like	Q5VU65	NUP210L	824	22	{'b1^1': (88.0398530321, 0.0, 0.0), 'b2^1': (175.0718810321, 175.0712127685547, 66384.734375), 'b3^1': (289.11480803210003, 289.11407470703125, 44889.22265625), 'b4^1': (418.15740103210004, 418.1564636230469, 261565.203125), 'b5^1': (519.2050790321, 519.2029418945312, 107373.421875), 'b6^1': (632.2891430321, 632.2880249023438, 130183.671875), 'b7^1': (703.3262570321, 0.0, 0.0), 'b8^1': (840.38516…	N2H5	1216.42	A2B2C1D1dD1E1eE1edcba	High mannose	0	0			1			242.84	347.485	Sperm_cotton_fraction1_IGP1_Xin_20210205	SSNETLAHFEDYK+A2B2C1D1dD1E1eE1edcba
73457	73459	73456	177.1385	3	1310.88	1310.88	-0.00512695	3929.62	3929.61	TDCDSSTTSLCSFPVANVSLTK	TDC[Carbamidomethyl]DSSTTSLC[Carbamidomethyl]SFPVANVSLTK	2389.08	Seipin	Q96G97	BSCL2	88	31	{'b1^1': (102.0555030321, 0.0, 0.0), 'b2^1': (217.0824460321, 217.08160400390625, 22572.94921875), 'b3^1': (377.1130937557, 377.10943603515625, 29861.373046875), 'b4^1': (492.1400367557, 492.1386413574219, 66057.65625), 'b5^1': (579.1720647557, 579.1708374023438, 73385.671875), 'b6^1': (666.2040927557, 666.2020874023438, 44528.0), 'b7^1': (767.2517707557, 767.2503662109375, 52487.515625), 'b8^1':…	N2H7	1540.53	A2B2C1D1E1edD1E1eE1F1fedcba	High mannose	0	0			1			241.548	273.209	Sperm_cotton_fraction1_IGP1_Xin_20210205	TDCDSSTTSLCSFPVANVSLTK+A2B2C1D1E1edD1E1eE1F1fedcba
55346	55348	55345	133.5526	3	1229.86	1229.86	-0.00476074	3686.55	3686.55	GQTAESLAVHNITVCEQK	GQTAESLAVHNITVC[Carbamidomethyl]EQK	1983.97	Cytochrome b-245 heavy chain	P04839	CYBB	240	29	{'b1^1': (58.0292890321, 0.0, 0.0), 'b2^1': (186.0878670321, 186.0868377685547, 24081.8828125), 'b3^1': (287.1355450321, 287.1347961425781, 13317.7001953125), 'b4^1': (358.1726590321, 358.17169189453125, 9417.7421875), 'b5^1': (487.2152520321, 487.21337890625, 11573.416015625), 'b6^1': (574.2472800321, 574.2450561523438, 6376.6259765625), 'b7^1': (687.3313440321, 687.3292846679688, 12451.01269531…	N2H8	1702.58	A2B2C1D1E1F1fedD1E1eE1F1fedcba	High mannose	0	0			1			237.376	304.053	Sperm_cotton_fraction1_IGP1_Xin_20210205	GQTAESLAVHNITVCEQK+A2B2C1D1E1F1fedD1E1eE1F1fedcba
55998	56000	55997	135.1175	3	1105.8	1105.79	-0.00183105	3314.36	3314.35	KPGYNGSCFNVEIK	KPGYNGSC[Carbamidomethyl]FNVEIK	1611.77	Hyaluronidase PH-20	P38567	SPAM1	235	24	{'b1^1': (129.1027880321, 129.1022186279297, 128736.84375), 'b2^1': (226.1555520321, 226.15475463867188, 93853.0703125), 'b3^1': (283.17701603209997, 283.1763610839844, 10831.9501953125), 'b4^1': (446.2403450321, 446.23870849609375, 38708.63671875), 'b5^1': (560.2832720321, 560.2814331054688, 26580.455078125), 'b6^1': (617.3047360321, 617.3040161132812, 7396.66455078125), 'b7^1': (704.3367640321,…	N2H8	1702.58	A2B2C1D1E1F1fedD1E1eE1F1fedcba	High mannose	0	0			1			236.865	498.866	Sperm_cotton_fraction1_IGP1_Xin_20210205	KPGYNGSCFNVEIK+A2B2C1D1E1F1fedD1E1eE1F1fedcba
37607	37609	37600	90.8934	3	1079.77	1079.77	-0.00109863	3236.3	3236.29	GYYNQSEAGSHTVQR	GYYNQSEAGSHTVQR	1695.76	HLA class I histocompatibility antigen, A-69 alpha chain;HLA class I histocompatibility antigen, A-2 alpha chain	P10316;P01892	HLA-A;HLA-A	110;110	27	{'b1^1': (58.0292890321, 0.0, 0.0), 'b2^1': (221.0926180321, 221.0915069580078, 11275.6455078125), 'b3^1': (384.1559470321, 384.1545715332031, 11317.8125), 'b4^1': (498.19887403210004, 498.1971435546875, 6108.7314453125), 'b5^1': (626.2574520321, 626.2564697265625, 10369.97265625), 'b6^1': (713.2894800321, 713.2889404296875, 2053.40087890625), 'b7^1': (842.3320730321, 842.3463745117188, 1893.2296…	N2H7	1540.53	A2B2C1D1E1edD1E1eE1F1fedcba	High mannose	0	0			1			235.331	513.326	Sperm_cotton_fraction1_IGP1_Xin_20210205	GYYNQSEAGSHTVQR+A2B2C1D1E1edD1E1eE1F1fedcba
56236	56238	56218	135.6844	3	943.742	943.741	-0.00476074	2828.2	2828.19	KPGYNGSCFNVEIK	KPGYNGSC[Carbamidomethyl]FNVEIK	1611.77	Hyaluronidase PH-20	P38567	SPAM1	235	25	{'b1^1': (129.1027880321, 129.10220336914062, 56196.11328125), 'b2^1': (226.1555520321, 226.1547088623047, 37115.75), 'b3^1': (283.17701603209997, 283.1759338378906, 2684.3515625), 'b4^1': (446.2403450321, 446.2377014160156, 14432.1123046875), 'b5^1': (560.2832720321, 560.2807006835938, 11767.3447265625), 'b6^1': (617.3047360321, 617.3009643554688, 4272.259765625), 'b7^1': (704.3367640321, 704.33…	N2H5	1216.42	A2B2C1D1dD1E1eE1edcba	High mannose	0	0			1			233.95	273.283	Sperm_cotton_fraction1_IGP1_Xin_20210205	KPGYNGSCFNVEIK+A2B2C1D1dD1E1eE1edcba
54592	54594	54591	131.7634	2	1529.66	1529.65	-0.00805664	3057.29	3057.28	VFGSQNLTTVK	VFGSQNLTTVK	1192.65	Hypoxia up-regulated protein 1	Q9Y4L1	HYOU1	515	20	{'b1^1': (100.0762390321, 0.0, 0.0), 'b2^1': (247.1446530321, 247.14390563964844, 268497.3125), 'b3^1': (304.1661170321, 304.1649475097656, 129861.5234375), 'b4^1': (391.1981450321, 391.19683837890625, 47804.0078125), 'b5^1': (519.2567230321, 519.2548828125, 136226.375), 'b6^1': (633.2996500321, 633.2989501953125, 255462.234375), 'b7^1': (746.3837140321, 746.3822631835938, 1099864.875), 'b8^1': (…	N2H9	1864.63	A2B2C1D1E1F1fedD1E1F1feE1F1fedcba	High mannose	0	0			1			233.389	736.184	Sperm_cotton_fraction1_IGP1_Xin_20210205	VFGSQNLTTVK+A2B2C1D1E1F1fedD1E1F1feE1F1fedcba
56241	56243	56239	135.6972	3	997.759	997.758	-0.00164795	2990.25	2990.25	KPGYNGSCFNVEIK	KPGYNGSC[Carbamidomethyl]FNVEIK	1611.77	Hyaluronidase PH-20	P38567	SPAM1	235	24	{'b1^1': (129.1027880321, 129.1021728515625, 118011.5), 'b2^1': (226.1555520321, 226.1546173095703, 91740.4296875), 'b3^1': (283.17701603209997, 283.1762390136719, 7031.0810546875), 'b4^1': (446.2403450321, 446.2389831542969, 36915.4296875), 'b5^1': (560.2832720321, 560.2804565429688, 26788.953125), 'b6^1': (617.3047360321, 617.3060913085938, 4325.46044921875), 'b7^1': (704.3367640321, 704.336303…	N2H6	1378.48	A2B2C1D1E1edD1E1eE1edcba	High mannose	0	0			1			232.984	316.764	Sperm_cotton_fraction1_IGP1_Xin_20210205	KPGYNGSCFNVEIK+A2B2C1D1E1edD1E1eE1edcba
60756	60758	60755	146.5649	3	944.759	944.757	-0.00402832	2831.25	2831.24	GNETIVNLIHSTR	GNETIVNLIHSTR	1452.77	Carboxypeptidase E	P16870	CPE	139	22	{'b1^1': (58.0292890321, 0.0, 0.0), 'b2^1': (172.07221603210002, 172.07151794433594, 83778.0), 'b3^1': (301.1148090321, 301.1135559082031, 195338.734375), 'b4^1': (402.16248703210005, 402.16094970703125, 142126.234375), 'b5^1': (515.2465510321, 515.2437744140625, 72256.9921875), 'b6^1': (614.3149650321, 0.0, 0.0), 'b7^1': (728.3578920320999, 0.0, 0.0), 'b8^1': (841.4419560320999, 0.0, 0.0), 'b9^1…	N2H6	1378.48	A2B2C1D1E1edD1E1eE1edcba	High mannose	0	0			1			232.831	356.81	Sperm_cotton_fraction1_IGP1_Xin_20210205	GNETIVNLIHSTR+A2B2C1D1E1edD1E1eE1edcba
55559	55561	55558	134.0707	2	1460.09	1460.09	-0.000488281	2918.17	2918.16	SSNETLAHFEDYK	SSNETLAHFEDYK	1539.68	Nuclear pore membrane glycoprotein 210-like	Q5VU65	NUP210L	824	22	{'b1^1': (88.0398530321, 0.0, 0.0), 'b2^1': (175.0718810321, 175.07122802734375, 11487.7158203125), 'b3^1': (289.11480803210003, 289.1141052246094, 12892.1171875), 'b4^1': (418.15740103210004, 418.15673828125, 94832.25), 'b5^1': (519.2050790321, 519.2050170898438, 34848.734375), 'b6^1': (632.2891430321, 632.2872924804688, 78959.0), 'b7^1': (703.3262570321, 0.0, 0.0), 'b8^1': (840.3851690321, 0.0,…	N2H6	1378.48	A2B2C1D1E1edD1E1eE1edcba	High mannose	0	0			1			230.78	787.6	Sperm_cotton_fraction1_IGP1_Xin_20210205	SSNETLAHFEDYK+A2B2C1D1E1edD1E1eE1edcba
55410	55412	55409	133.7070	3	1027.75	1027.75	-0.00109863	3080.22	3080.21	SSNETLAHFEDYK	SSNETLAHFEDYK	1539.68	Nuclear pore membrane glycoprotein 210-like	Q5VU65	NUP210L	824	22	{'b1^1': (88.0398530321, 0.0, 0.0), 'b2^1': (175.0718810321, 175.0711212158203, 28800.94140625), 'b3^1': (289.11480803210003, 289.11370849609375, 15247.6650390625), 'b4^1': (418.15740103210004, 418.1564636230469, 128654.25), 'b5^1': (519.2050790321, 519.2035522460938, 41206.43359375), 'b6^1': (632.2891430321, 632.2882080078125, 59087.125), 'b7^1': (703.3262570321, 0.0, 0.0), 'b8^1': (840.38516903…	N2H7	1540.53	A2B2C1D1E1edD1E1eE1F1fedcba	High mannose	0	0			1			228.938	480.474	Sperm_cotton_fraction1_IGP1_Xin_20210205	SSNETLAHFEDYK+A2B2C1D1E1edD1E1eE1F1fedcba
48453	48455	48433	116.9886	2	1329.82	1329.57	-0.49707	2657.13	2657.12	VQPFNVTQGK	VQPFNVTQGK	1116.59	Lysosome-associated membrane glycoprotein 2	P13473	LAMP2	356	19	{'b1^1': (100.0762390321, 0.0, 0.0), 'b2^1': (228.13481703210002, 228.1339874267578, 629520.875), 'b3^1': (325.1875810321, 325.1873779296875, 27405.115234375), 'b4^1': (472.25599503210003, 472.2541809082031, 60643.50390625), 'b5^1': (586.2989220321, 586.297607421875, 135089.375), 'b6^1': (685.3673360321, 685.3657836914062, 733114.375), 'b7^1': (786.4150140321, 786.4150390625, 257476.1875), 'b8^1'…	N2H7	1540.53	A2B2C1D1E1edD1E1eE1F1fedcba	High mannose	0	0			1			228.916	533.635	Sperm_cotton_fraction1_IGP1_Xin_20210205	VQPFNVTQGK+A2B2C1D1E1edD1E1eE1F1fedcba
68340	68342	68339	164.8032	4	1027.43	1027.43	-0.00146484	4105.7	4105.68	NETQHEPYPLMLPGCSPSCPLER	NETQHEPYPLM[Oxidation]LPGC[Carbamidomethyl]SPSC[Carbamidomethyl]PLER	2727.21	Prostatic acid phosphatase	P15309	ACPP	333	30	{'b1^1': (115.05075203210001, 0.0, 0.0), 'b2^1': (244.09334503210002, 244.0926971435547, 38961.3515625), 'b3^1': (345.1410230321, 345.14111328125, 6682.87744140625), 'b4^1': (473.1996010321, 473.1938171386719, 13147.0654296875), 'b5^1': (610.2585130321, 610.257080078125, 109823.6953125), 'b6^1': (739.3011060321, 739.2994995117188, 391545.625), 'b7^1': (836.3538700321001, 836.3538818359375, 25717.…	N2H6	1378.48	A2B2C1D1E1edD1E1eE1edcba	High mannose	0	0			1			227.74	227.425	Sperm_cotton_fraction1_IGP1_Xin_20210205	NETQHEPYPLMLPGCSPSCPLER+A2B2C1D1E1edD1E1eE1edcba
55525	55527	55515	133.9922	3	1109.48	1109.48	0.000732422	3325.41	3325.4	NSTFGSVEVHNLQPEK	NSTFGSVEVHNLQPEK	1784.87	ADP-ribosyl cyclase/cyclic ADP-ribose hydrolase 1	P28907	CD38	219	27	{'b1^1': (115.05075203210001, 0.0, 0.0), 'b2^1': (202.0827800321, 202.08213806152344, 12896.740234375), 'b3^1': (303.1304580321, 303.1295471191406, 3678.253173828125), 'b4^1': (450.1988720321, 0.0, 0.0), 'b5^1': (507.22033603209996, 507.215576171875, 1860.4862060546875), 'b6^1': (594.2523640321, 0.0, 0.0), 'b7^1': (693.3207780321, 0.0, 0.0), 'b8^1': (822.3633710321, 822.366455078125, 5422.3715820…	N2H7	1540.53	A2B2C1D1E1edD1E1eE1F1fedcba	High mannose	0	0			1			227.628	549.56	Sperm_cotton_fraction1_IGP1_Xin_20210205	NSTFGSVEVHNLQPEK+A2B2C1D1E1edD1E1eE1F1fedcba
64442	64444	64441	155.3868	3	934.742	934.741	-0.00402832	2801.2	2801.19	AGPNGTLFVADAYK	AGPNGTLFVADAYK	1422.71	Adipocyte plasma membrane-associated protein	Q9HDC9	APMAP	160	25	{'b1^1': (72.0449390321, 0.0, 0.0), 'b2^1': (129.0664030321, 129.06582641601562, 1097.9075927734375), 'b3^1': (226.1191670321, 226.11842346191406, 2276.705322265625), 'b4^1': (340.1620940321, 340.16180419921875, 8722.498046875), 'b5^1': (397.1835580321, 397.1824645996094, 5831.5654296875), 'b6^1': (498.2312360321, 498.2309265136719, 7627.25341796875), 'b7^1': (611.3153000321, 611.312744140625, 10…	N2H6	1378.48	A2B2C1D1E1edD1E1eE1edcba	High mannose	0	0			1			227.376	500.524	Sperm_cotton_fraction1_IGP1_Xin_20210205	AGPNGTLFVADAYK+A2B2C1D1E1edD1E1eE1edcba
25414	25416	25413	61.7457	3	824.388	824.388	-0.000732422	2470.14	2470.13	LKPVNASNANVK	LKPVNASNANVK	1253.71	Cystatin-8	O60676	CST8	39	23	{'b1^1': (114.0918890321, 0.0, 0.0), 'b2^1': (242.1868520321, 242.18609619140625, 83392.5703125), 'b3^1': (339.2396160321, 339.2388916015625, 2789.928955078125), 'b4^1': (438.3080300321, 438.3065185546875, 4074.718017578125), 'b5^1': (552.3509570321, 552.3505859375, 4952.728515625), 'b6^1': (623.3880710321, 623.387939453125, 13967.818359375), 'b7^1': (710.4200990321, 710.4177856445312, 4503.34521…	N2H5	1216.42	A2B2C1D1dD1E1eE1edcba	High mannose	0	0			1			226.709	371.546	Sperm_cotton_fraction1_IGP1_Xin_20210205	LKPVNASNANVK+A2B2C1D1dD1E1eE1edcba
55555	55557	55537	134.0622	3	865.696	865.695	-0.00402832	2594.06	2594.05	SSNETLAHFEDYK	SSNETLAHFEDYK	1539.68	Nuclear pore membrane glycoprotein 210-like	Q5VU65	NUP210L	824	22	{'b1^1': (88.0398530321, 0.0, 0.0), 'b2^1': (175.0718810321, 175.0714569091797, 28635.318359375), 'b3^1': (289.11480803210003, 289.1143493652344, 20174.005859375), 'b4^1': (418.15740103210004, 418.15667724609375, 93149.828125), 'b5^1': (519.2050790321, 519.2044677734375, 41878.53125), 'b6^1': (632.2891430321, 632.2889404296875, 40145.015625), 'b7^1': (703.3262570321, 0.0, 0.0), 'b8^1': (840.38516…	N2H4	1054.37	A2B2C1D1dD1E1edcba	High mannose	0	0			1			224.346	218.99	Sperm_cotton_fraction1_IGP1_Xin_20210205	SSNETLAHFEDYK+A2B2C1D1dD1E1edcba
28404	28406	28403	68.9279	3	878.082	878.082	0.00128174	2631.22	2631.22	KYQNHSTIIIAK	KYQNHSTIIIAK	1414.79	Protein disulfide-isomerase-like protein of the testis	Q8N807	PDILT	436	23	{'b1^1': (129.1027880321, 129.10218811035156, 41666.84375), 'b2^1': (292.16611703210003, 292.16522216796875, 4544.27880859375), 'b3^1': (420.22469503210004, 420.2242736816406, 4327.244140625), 'b4^1': (534.2676220321, 534.2642211914062, 7677.0322265625), 'b5^1': (671.3265340321, 671.3267211914062, 12775.5283203125), 'b6^1': (758.3585620320999, 758.3605346679688, 9435.3466796875), 'b7^1': (859.406…	N2H5	1216.42	A2B2C1D1dD1E1eE1edcba	High mannose	0	0			1			223.461	372.555	Sperm_cotton_fraction1_IGP1_Xin_20210205	KYQNHSTIIIAK+A2B2C1D1dD1E1eE1edcba
54647	54649	54636	131.8931	2	1319.01	1319.01	0.000976562	2636	2635.98	NFSSCSAEDFEK	NFSSC[Carbamidomethyl]SAEDFEK	1419.56	Disintegrin and metalloproteinase domain-containing protein 9	Q13443	ADAM9	381	23	{'b1^1': (115.05075203210001, 0.0, 0.0), 'b2^1': (262.1191660321, 262.1183166503906, 15251.306640625), 'b3^1': (349.15119403209997, 349.1496887207031, 3187.6484375), 'b4^1': (436.18322203209993, 436.1818542480469, 2769.573486328125), 'b5^1': (596.2138697557, 596.2127075195312, 3762.38818359375), 'b6^1': (683.2458977557, 683.2418823242188, 2445.506103515625), 'b7^1': (754.2830117556999, 754.279357…	N2H5	1216.42	A2B2C1D1dD1E1eE1edcba	High mannose	0	0			1			223.358	248.731	Sperm_cotton_fraction1_IGP1_Xin_20210205	NFSSCSAEDFEK+A2B2C1D1dD1E1eE1edcba
55039	55041	55037	132.8224	2	1367.6	1367.6	-0.000488281	2733.18	2733.17	VFGSQNLTTVK	VFGSQNLTTVK	1192.65	Hypoxia up-regulated protein 1	Q9Y4L1	HYOU1	515	19	{'b1^1': (100.0762390321, 0.0, 0.0), 'b2^1': (247.1446530321, 247.14393615722656, 517660.71875), 'b3^1': (304.1661170321, 304.16534423828125, 211248.859375), 'b4^1': (391.1981450321, 391.1972351074219, 99314.4921875), 'b5^1': (519.2567230321, 519.2557983398438, 259904.078125), 'b6^1': (633.2996500321, 633.2977905273438, 513399.78125), 'b7^1': (746.3837140321, 746.382080078125, 2087339.5), 'b8^1':…	N2H7	1540.53	A2B2C1D1E1edD1E1eE1F1fedcba	High mannose	0	0			1			221.502	543.4	Sperm_cotton_fraction1_IGP1_Xin_20210205	VFGSQNLTTVK+A2B2C1D1E1edD1E1eE1F1fedcba
71430	71432	71423	172.2546	2	1419.09	1419.09	0.000488281	2836.16	2836.15	NEFSAPSYLMGYNK	NEFSAPSYLMGYNK	1619.73	Testis anion transporter 1	Q96RN1	SLC26A8	192	25	{'b1^1': (115.05075203210001, 0.0, 0.0), 'b2^1': (244.09334503210002, 244.0922393798828, 63971.28515625), 'b3^1': (391.1617590321, 391.1604919433594, 48206.8828125), 'b4^1': (478.1937870321, 478.1925354003906, 12957.119140625), 'b5^1': (549.2309010321, 549.228271484375, 12336.5927734375), 'b6^1': (646.2836650321, 0.0, 0.0), 'b7^1': (733.3156930321, 733.3108520507812, 2009.9600830078125), 'b8^1': …	N2H5	1216.42	A2B2C1D1dD1E1eE1edcba	High mannose	0	0			1			221.222	844.136	Sperm_cotton_fraction1_IGP1_Xin_20210205	NEFSAPSYLMGYNK+A2B2C1D1dD1E1eE1edcba
54335	54337	54333	131.1433	3	1181.16	1181.16	-0.000732422	3540.45	3540.43	INYSCEEKPSEDLVR	INYSC[Carbamidomethyl]EEKPSEDLVR	1837.85	Cation channel sperm-associated protein subunit gamma	Q6ZRH7	CATSPERG	102	25	{'b1^1': (114.0918890321, 0.0, 0.0), 'b2^1': (228.1348160321, 228.13389587402344, 32383.880859375), 'b3^1': (391.1981450321, 391.19708251953125, 32899.28125), 'b4^1': (478.23017303209997, 478.2272033691406, 8535.8310546875), 'b5^1': (638.2608207557, 638.260498046875, 4156.99365234375), 'b6^1': (767.3034137557, 767.30126953125, 11546.90625), 'b7^1': (896.3460067557, 896.3408813476562, 26452.5), 'b…	N2H8	1702.58	A2B2C1D1E1F1fedD1E1eE1F1fedcba	High mannose	0	0			1			220.455	497.725	Sperm_cotton_fraction1_IGP1_Xin_20210205	INYSCEEKPSEDLVR+A2B2C1D1E1F1fedD1E1eE1F1fedcba
56761	56763	56760	136.9458	2	1246.52	1246.52	-0.000732422	2491.03	2491.03	SAEGTFFINK	SAEGTFFINK	1112.55	Beta-hexosaminidase subunit alpha	P06865	HEXA	157	19	{'b1^1': (88.0398530321, 0.0, 0.0), 'b2^1': (159.07696703210001, 159.07635498046875, 75975.9609375), 'b3^1': (288.1195600321, 288.11846923828125, 69368.4296875), 'b4^1': (345.1410240321, 345.1396789550781, 38216.05078125), 'b5^1': (446.1887020321, 446.18853759765625, 118655.625), 'b6^1': (593.2571160321, 593.2557373046875, 243970.609375), 'b7^1': (740.3255300321, 740.3230590820312, 525358.0), 'b8…	N2H6	1378.48	A2B2C1D1E1edD1E1eE1edcba	High mannose	0	0			1			219.051	583.161	Sperm_cotton_fraction1_IGP1_Xin_20210205	SAEGTFFINK+A2B2C1D1E1edD1E1eE1edcba
55171	55173	55170	133.1340	2	1392.59	1392.59	0.00146484	2783.17	2783.16	CLQNETYSALSPGK	C[Carbamidomethyl]LQNETYSALSPGK	1566.73	Acrosin-binding protein	Q8NEB7	ACRBP	512	24	{'b1^1': (161.03847275569998, 0.0, 0.0), 'b2^1': (274.12253675569997, 274.1216125488281, 20187.09375), 'b3^1': (402.1811147557, 402.1798095703125, 28646.25390625), 'b4^1': (516.2240417557, 516.22021484375, 7500.158203125), 'b5^1': (645.2666347557, 645.264892578125, 36667.96484375), 'b6^1': (746.3143127557, 746.3128662109375, 19579.076171875), 'b7^1': (909.3776417557001, 909.3739624023438, 25850.0…	N2H5	1216.42	A2B2C1D1dD1E1eE1edcba	High mannose	0	0			1			218.118	747.159	Sperm_cotton_fraction1_IGP1_Xin_20210205	CLQNETYSALSPGK+A2B2C1D1dD1E1eE1edcba
44514	44516	44513	107.5017	2	1275.49	1275.5	0.00415039	2548.98	2548.96	NYFNCTNEGSK	NYFNC[Carbamidomethyl]TNEGSK	1332.54	Epididymal sperm-binding protein 1	Q96BH3	ELSPBP1	195	19	{'b1^1': (115.05075203210001, 0.0, 0.0), 'b2^1': (278.1140810321, 278.1133117675781, 482478.84375), 'b3^1': (425.18249503209995, 425.181396484375, 488417.78125), 'b4^1': (539.2254220320999, 539.2242431640625, 270566.34375), 'b5^1': (699.2560697556999, 699.2540893554688, 363087.1875), 'b6^1': (800.3037477556999, 800.2987670898438, 133079.328125), 'b7^1': (914.3466747556998, 914.3450927734375, 2289…	N2H5	1216.42	A2B2C1D1dD1E1eE1edcba	High mannose	0	0			1			218.086	471.298	Sperm_cotton_fraction1_IGP1_Xin_20210205	NYFNCTNEGSK+A2B2C1D1dD1E1eE1edcba
62018	62020	62003	149.5551	3	1169.2	1169.2	-0.00805664	3504.57	3504.57	IFDKNSTFGSVEVHNLQPEK	IFDKNSTFGSVEVHNLQPEK	2288.14	ADP-ribosyl cyclase/cyclic ADP-ribose hydrolase 1	P28907	CD38	219	31	{'b1^1': (114.0918890321, 0.0, 0.0), 'b2^1': (261.1603030321, 261.1598205566406, 3267.082275390625), 'b3^1': (376.1872460321, 376.1861572265625, 5163.4501953125), 'b4^1': (504.2822090321, 504.2808532714844, 2810.266357421875), 'b5^1': (618.3251360321, 618.3225708007812, 4340.68359375), 'b6^1': (705.3571640321, 705.352783203125, 4793.52294921875), 'b7^1': (806.4048420321, 806.3992309570312, 2602.1…	N2H5	1216.42	A2B2C1D1dD1E1eE1edcba	High mannose	0	0			1			216.947	543.065	Sperm_cotton_fraction1_IGP1_Xin_20210205	IFDKNSTFGSVEVHNLQPEK+A2B2C1D1dD1E1eE1edcba
56967	56969	56962	137.4384	3	1138.5	1138.5	0.00256348	3412.48	3412.46	KFDVNQLQNTTIK	KFDVNQLQNTTIK	1547.83	Angiotensin-converting enzyme	P12821	ACE	714	24	{'b1^1': (129.1027880321, 129.10211181640625, 36202.09765625), 'b2^1': (276.1712020321, 276.1709289550781, 8011.4755859375), 'b3^1': (391.1981450321, 391.19683837890625, 15167.4140625), 'b4^1': (490.2665590321, 490.2651672363281, 15870.466796875), 'b5^1': (604.3094860321, 604.30712890625, 4990.23291015625), 'b6^1': (732.3680640321, 732.3662109375, 13752.86328125), 'b7^1': (845.4521280321001, 845.…	N2H9	1864.63	A2B2C1D1E1F1fedD1E1F1feE1F1fedcba	High mannose	0	0			1			215.139	381.041	Sperm_cotton_fraction1_IGP1_Xin_20210205	KFDVNQLQNTTIK+A2B2C1D1E1F1fedD1E1F1feE1F1fedcba
66934	66936	66932	161.4047	3	1038.8	1038.8	-0.00219727	3113.39	3113.38	GVFITNETGQPLIGK	GVFITNETGQPLIGK	1572.85	Lysosomal alpha-glucosidase	P10253	GAA	470	26	{'b1^1': (58.0292890321, 0.0, 0.0), 'b2^1': (157.09770303210001, 157.09689331054688, 2749.18359375), 'b3^1': (304.16611703210003, 304.1648254394531, 28594.658203125), 'b4^1': (417.25018103210004, 417.2484130859375, 6043.4365234375), 'b5^1': (518.2978590321001, 518.294921875, 5417.533203125), 'b6^1': (632.3407860321, 632.33642578125, 2438.73583984375), 'b7^1': (761.3833790321, 761.3807983398438, 1…	N2H7	1540.53	A2B2C1D1E1edD1E1eE1F1fedcba	High mannose	0	0			1			215.052	317.267	Sperm_cotton_fraction1_IGP1_Xin_20210205	GVFITNETGQPLIGK+A2B2C1D1E1edD1E1eE1F1fedcba
49151	49154	49150	118.6597	2	1248.55	1248.55	0.00585938	2495.08	2495.07	VQPFNVTQGK	VQPFNVTQGK	1116.59	Lysosome-associated membrane glycoprotein 2	P13473	LAMP2	356	18	{'b1^1': (100.0762390321, 0.0, 0.0), 'b2^1': (228.13481703210002, 228.13400268554688, 976275.375), 'b3^1': (325.1875810321, 325.1867980957031, 45655.58984375), 'b4^1': (472.25599503210003, 472.2546081542969, 100094.3828125), 'b5^1': (586.2989220321, 586.2968139648438, 202077.21875), 'b6^1': (685.3673360321, 685.3653564453125, 1057874.0), 'b7^1': (786.4150140321, 786.4151611328125, 390979.75), 'b8…	N2H6	1378.48	A2B2C1D1E1edD1E1eE1edcba	High mannose	0	0			1			214.045	418.03	Sperm_cotton_fraction1_IGP1_Xin_20210205	VQPFNVTQGK+A2B2C1D1E1edD1E1eE1edcba
43628	43630	43627	105.3552	3	986.745	986.746	0.00384521	2957.22	2957.21	AENQVNVTCQVR	AENQVNVTC[Carbamidomethyl]QVR	1416.68	Signal-regulatory protein beta-1 isoform 3;Tyrosine-protein phosphatase non-receptor type substrate 1	Q5TFQ8;P78324	SIRPB1;SIRPA	269;270	22	{'b1^1': (72.0449390321, 0.0, 0.0), 'b2^1': (201.0875320321, 201.08676147460938, 23411.7734375), 'b3^1': (315.1304590321, 315.12957763671875, 22470.41015625), 'b4^1': (443.18903703210003, 443.187744140625, 57589.796875), 'b5^1': (542.2574510321, 542.256103515625, 46003.58203125), 'b6^1': (656.3003780321, 656.2959594726562, 10743.6884765625), 'b7^1': (755.3687920320999, 755.366455078125, 35104.542…	N2H7	1540.53	A2B2C1D1E1edD1E1eE1F1fedcba	High mannose	0	0			1			212.803	506.876	Sperm_cotton_fraction1_IGP1_Xin_20210205	AENQVNVTCQVR+A2B2C1D1E1edD1E1eE1F1fedcba
55395	55397	55388	133.6736	3	1104.15	1104.15	-0.00256348	3309.43	3309.43	NPVGLIGAENATGETDPSHSK	NPVGLIGAENATGETDPSHSK	2093	Biotinidase	P43251	BTD	349	30	{'b1^1': (115.05075203210001, 0.0, 0.0), 'b2^1': (212.1035160321, 212.10267639160156, 22238.11328125), 'b3^1': (311.1719300321, 311.17095947265625, 37550.19921875), 'b4^1': (368.1933940321, 368.19207763671875, 40517.7421875), 'b5^1': (481.2774580321, 481.2759704589844, 59489.5546875), 'b6^1': (594.3615220321, 594.359619140625, 30794.474609375), 'b7^1': (651.3829860321, 651.3818969726562, 7403.764…	N2H5	1216.42	A2B2C1D1dD1E1eE1edcba	High mannose	0	0			1			211.761	605.932	Sperm_cotton_fraction1_IGP1_Xin_20210205	NPVGLIGAENATGETDPSHSK+A2B2C1D1dD1E1eE1edcba
43868	43870	43863	105.9395	3	996.785	996.785	0.00128174	2987.33	2987.32	VLKDAVNNITAK	VLKDAVNNITAK	1284.74	Voltage-dependent calcium channel subunit alpha-2/delta-1	P54289	CACNA2D1	324	23	{'b1^1': (100.0762390321, 0.0, 0.0), 'b2^1': (213.1603030321, 213.15965270996094, 7148.43505859375), 'b3^1': (341.2552660321, 341.2546081542969, 2462.549560546875), 'b4^1': (456.2822090321, 456.2805480957031, 16271.486328125), 'b5^1': (527.3193230321, 527.3179931640625, 14064.45703125), 'b6^1': (626.3877370321, 626.3878173828125, 14878.3232421875), 'b7^1': (740.4306640320999, 740.4356689453125, 9…	N2H8	1702.58	A2B2C1D1E1F1fedD1E1eE1F1fedcba	High mannose	0	0			1			211.247	604.053	Sperm_cotton_fraction1_IGP1_Xin_20210205	VLKDAVNNITAK+A2B2C1D1E1F1fedD1E1eE1F1fedcba
27849	27851	27847	67.5909	3	932.1	932.1	-0.000366211	2793.28	2793.27	KYQNHSTIIIAK	KYQNHSTIIIAK	1414.79	Protein disulfide-isomerase-like protein of the testis	Q8N807	PDILT	436	23	{'b1^1': (129.1027880321, 129.10211181640625, 24678.30078125), 'b2^1': (292.16611703210003, 292.1653137207031, 2566.430419921875), 'b3^1': (420.22469503210004, 420.2223815917969, 3409.80615234375), 'b4^1': (534.2676220321, 534.2640380859375, 2544.46435546875), 'b5^1': (671.3265340321, 671.32470703125, 12618.60546875), 'b6^1': (758.3585620320999, 758.3579711914062, 3281.642333984375), 'b7^1': (859…	N2H6	1378.48	A2B2C1D1E1edD1E1eE1edcba	High mannose	0	0			1			211.174	635.318	Sperm_cotton_fraction1_IGP1_Xin_20210205	KYQNHSTIIIAK+A2B2C1D1E1edD1E1eE1edcba
47837	47839	47831	115.5100	3	851.723	851.721	-0.00695801	2552.14	2552.14	PLQNETLHLGSK	PLQNETLHLGSK	1335.71	Protein FAM187B	Q17R55	FAM187B	130	23	{'b1^1': (98.0605890321, 0.0, 0.0), 'b2^1': (211.1446530321, 211.14389038085938, 11863.328125), 'b3^1': (339.2032310321, 339.20208740234375, 13652.14453125), 'b4^1': (453.2461580321, 453.24609375, 4468.341796875), 'b5^1': (582.2887510321, 582.28515625, 11331.19921875), 'b6^1': (683.3364290321, 683.3344116210938, 5021.9833984375), 'b7^1': (796.4204930321, 796.4190063476562, 7361.7451171875), 'b8^1…	N2H5	1216.42	A2B2C1D1dD1E1eE1edcba	High mannose	0	0			1			211.14	221.282	Sperm_cotton_fraction1_IGP1_Xin_20210205	PLQNETLHLGSK+A2B2C1D1dD1E1eE1edcba
54087	54089	54070	130.5446	3	941.071	940.433	-1.9162	2818.27	2819.26	NISGVVLADHSGAFHNK	NISGVVLADHSGAFHNK	1764.89	Nicastrin	Q92542	NCSTN	435	27	{'b1^1': (115.05075203210001, 0.0, 0.0), 'b2^1': (228.1348160321, 228.13394165039062, 30106.87109375), 'b3^1': (315.1668440321, 315.16558837890625, 5713.6962890625), 'b4^1': (372.1883080321, 372.1889343261719, 9046.2646484375), 'b5^1': (471.2567220321, 471.255859375, 13171.5966796875), 'b6^1': (570.3251360321, 570.3253784179688, 9370.0009765625), 'b7^1': (683.4092000321, 683.406494140625, 1945.75…	N2H4	1054.37	A2B2C1D1dD1E1edcba	High mannose	0	0			1			210.142	168.913	Sperm_cotton_fraction1_IGP1_Xin_20210205	NISGVVLADHSGAFHNK+A2B2C1D1dD1E1edcba
56415	56417	56414	136.1108	2	1327.55	1327.55	-0.00268555	2653.08	2653.08	SAEGTFFINK	SAEGTFFINK	1112.55	Beta-hexosaminidase subunit alpha	P06865	HEXA	157	19	{'b1^1': (88.0398530321, 0.0, 0.0), 'b2^1': (159.07696703210001, 159.07630920410156, 44430.21875), 'b3^1': (288.1195600321, 288.1185607910156, 30726.318359375), 'b4^1': (345.1410240321, 345.1396789550781, 18260.220703125), 'b5^1': (446.1887020321, 446.18865966796875, 63576.9609375), 'b6^1': (593.2571160321, 593.2553100585938, 154082.84375), 'b7^1': (740.3255300321, 740.3235473632812, 303133.40625…	N2H7	1540.53	A2B2C1D1E1edD1E1eE1F1fedcba	High mannose	0	0			1			208.449	582.609	Sperm_cotton_fraction1_IGP1_Xin_20210205	SAEGTFFINK+A2B2C1D1E1edD1E1eE1F1fedcba
64435	64437	64419	155.3718	3	880.723	880.724	0.00384521	2639.15	2639.14	AGPNGTLFVADAYK	AGPNGTLFVADAYK	1422.71	Adipocyte plasma membrane-associated protein	Q9HDC9	APMAP	160	25	{'b1^1': (72.0449390321, 0.0, 0.0), 'b2^1': (129.0664030321, 0.0, 0.0), 'b3^1': (226.1191670321, 226.11830139160156, 1718.489990234375), 'b4^1': (340.1620940321, 340.1611328125, 1973.7523193359375), 'b5^1': (397.1835580321, 397.1820983886719, 2105.9296875), 'b6^1': (498.2312360321, 498.22857666015625, 2941.40673828125), 'b7^1': (611.3153000321, 611.3135986328125, 3054.154296875), 'b8^1': (758.383…	N2H5	1216.42	A2B2C1D1dD1E1eE1edcba	High mannose	0	0			1			207.976	318.122	Sperm_cotton_fraction1_IGP1_Xin_20210205	AGPNGTLFVADAYK+A2B2C1D1dD1E1eE1edcba
51755	51757	51753	124.9136	2	1430.1	1430.1	-0.00244141	2858.19	2858.18	IDSTGNVTNELR	IDSTGNVTNELR	1317.65	Attractin	O75882	ATRN	416	22	{'b1^1': (114.0918890321, 0.0, 0.0), 'b2^1': (229.1188320321, 229.1178436279297, 24082.97265625), 'b3^1': (316.1508600321, 316.1495361328125, 7013.1689453125), 'b4^1': (417.19853803210003, 417.1974792480469, 2097.323486328125), 'b5^1': (474.2200020321, 474.2190246582031, 2206.52001953125), 'b6^1': (588.2629290321, 588.2612915039062, 7991.779296875), 'b7^1': (687.3313430321, 687.3290405273438, 394…	N2H7	1540.53	A2B2C1D1E1edD1E1eE1F1fedcba	High mannose	0	0			1			207.724	938.56	Sperm_cotton_fraction1_IGP1_Xin_20210205	IDSTGNVTNELR+A2B2C1D1E1edD1E1eE1F1fedcba
55681	55683	55666	134.3619	3	1055.46	1055.46	-0.00439453	3163.35	3163.34	NSTFGSVEVHNLQPEK	NSTFGSVEVHNLQPEK	1784.87	ADP-ribosyl cyclase/cyclic ADP-ribose hydrolase 1	P28907	CD38	219	26	{'b1^1': (115.05075203210001, 0.0, 0.0), 'b2^1': (202.0827800321, 202.08189392089844, 9105.451171875), 'b3^1': (303.1304580321, 303.1295166015625, 2402.480712890625), 'b4^1': (450.1988720321, 0.0, 0.0), 'b5^1': (507.22033603209996, 0.0, 0.0), 'b6^1': (594.2523640321, 0.0, 0.0), 'b7^1': (693.3207780321, 0.0, 0.0), 'b8^1': (822.3633710321, 822.3621215820312, 4870.62109375), 'b9^1': (921.43178503209…	N2H6	1378.48	A2B2C1D1E1edD1E1eE1edcba	High mannose	0	0			1			206.289	326.992	Sperm_cotton_fraction1_IGP1_Xin_20210205	NSTFGSVEVHNLQPEK+A2B2C1D1E1edD1E1eE1edcba
52362	52364	52361	126.3831	2	1244.5	1244.5	0.000244141	2486.99	2486.98	SDSGNYTCLVR	SDSGNYTC[Carbamidomethyl]LVR	1270.56	Matrix-remodeling-associated protein 5	Q9NR99	MXRA5	2415	20	{'b1^1': (88.0398530321, 0.0, 0.0), 'b2^1': (203.0667960321, 203.06593322753906, 28457.7734375), 'b3^1': (290.09882403209997, 290.0985107421875, 10049.984375), 'b4^1': (347.12028803209995, 0.0, 0.0), 'b5^1': (461.16321503209997, 461.1623229980469, 14344.7236328125), 'b6^1': (624.2265440321, 624.2250366210938, 44635.04296875), 'b7^1': (725.2742220321, 725.2706298828125, 24544.443359375), 'b8^1': (…	N2H5	1216.42	A2B2C1D1dD1E1eE1edcba	High mannose	0	0			1			205.237	774.203	Sperm_cotton_fraction1_IGP1_Xin_20210205	SDSGNYTCLVR+A2B2C1D1dD1E1eE1edcba
47336	47338	47331	114.2976	2	1326.09	1326.09	0.00366211	2650.16	2650.15	ALSPNSTISSAPK	ALSPNSTISSAPK	1271.67	SUN domain-containing protein 2	Q9UH99	SUN2	636	23	{'b1^1': (72.0449390321, 0.0, 0.0), 'b2^1': (185.1290030321, 185.12815856933594, 23786.08203125), 'b3^1': (272.1610310321, 272.1593933105469, 12197.04296875), 'b4^1': (369.21379503210005, 0.0, 0.0), 'b5^1': (483.2567220321001, 483.25616455078125, 2397.864501953125), 'b6^1': (570.2887500321001, 570.286376953125, 11216.78125), 'b7^1': (671.3364280321001, 671.33642578125, 14411.740234375), 'b8^1': (…	N2H6	1378.48	A2B2C1D1E1edD1E1eE1edcba	High mannose	0	0			1			204.92	663.466	Sperm_cotton_fraction1_IGP1_Xin_20210205	ALSPNSTISSAPK+A2B2C1D1E1edD1E1eE1edcba
63821	63823	63813	153.8843	2	1563.66	1563.66	0.00244141	3125.31	3125.3	AGPNGTLFVADAYK	AGPNGTLFVADAYK	1422.71	Adipocyte plasma membrane-associated protein	Q9HDC9	APMAP	160	24	{'b1^1': (72.0449390321, 0.0, 0.0), 'b2^1': (129.0664030321, 0.0, 0.0), 'b3^1': (226.1191670321, 0.0, 0.0), 'b4^1': (340.1620940321, 340.16131591796875, 2685.749755859375), 'b5^1': (397.1835580321, 397.1836853027344, 2796.001220703125), 'b6^1': (498.2312360321, 498.2322692871094, 3658.89111328125), 'b7^1': (611.3153000321, 611.3111572265625, 9287.6845703125), 'b8^1': (758.3837140321, 758.38018798…	N2H8	1702.58	A2B2C1D1E1F1fedD1E1eE1F1fedcba	High mannose	0	0			1			203.986	709.016	Sperm_cotton_fraction1_IGP1_Xin_20210205	AGPNGTLFVADAYK+A2B2C1D1E1F1fedD1E1eE1F1fedcba
47536	47538	47527	114.7816	3	905.74	905.74	-0.000366211	2714.2	2714.19	PLQNETLHLGSK	PLQNETLHLGSK	1335.71	Protein FAM187B	Q17R55	FAM187B	130	23	{'b1^1': (98.0605890321, 0.0, 0.0), 'b2^1': (211.1446530321, 211.14369201660156, 9457.8671875), 'b3^1': (339.2032310321, 339.2015380859375, 15217.59765625), 'b4^1': (453.2461580321, 453.2460632324219, 7800.4111328125), 'b5^1': (582.2887510321, 582.287109375, 4969.69970703125), 'b6^1': (683.3364290321, 683.336669921875, 3249.867919921875), 'b7^1': (796.4204930321, 796.4182739257812, 3081.159667968…	N2H6	1378.48	A2B2C1D1E1edD1E1eE1edcba	High mannose	0	0			1			203.863	383.16	Sperm_cotton_fraction1_IGP1_Xin_20210205	PLQNETLHLGSK+A2B2C1D1E1edD1E1eE1edcba
60825	60827	60824	146.7243	3	836.722	836.722	-0.00527717	2507.14	2507.14	GNETIVNLIHSTR	GNETIVNLIHSTR	1452.77	Carboxypeptidase E	P16870	CPE	139	20	{'b1^1': (58.0292890321, 0.0, 0.0), 'b2^1': (172.07221603210002, 172.07205200195312, 238547.328125), 'b3^1': (301.1148090321, 301.1148376464844, 471073.84375), 'b4^1': (402.16248703210005, 402.16278076171875, 283358.90625), 'b5^1': (515.2465510321, 515.2471923828125, 163115.328125), 'b6^1': (614.3149650321, 0.0, 0.0), 'b7^1': (728.3578920320999, 0.0, 0.0), 'b8^1': (841.4419560320999, 0.0, 0.0), '…	N2H4	1054.37	A2B2C1D1dD1E1edcba	High mannose	0	0			1			203.451	203.478	Sperm_cotton_fraction1_IGP1_Xin_20210205	GNETIVNLIHSTR+A2B2C1D1dD1E1edcba
55172	55174	55170	133.1385	4	940.401	940.399	-0.00463867	3757.57	3757.57	KFNSTQIAAMAPEHEEPR	KFNSTQIAAMAPEHEEPR	2054.98	Glucoside xylosyltransferase 1	Q4G148	GXYLT1	237	27	{'b1^1': (129.1027880321, 129.102294921875, 7824.6552734375), 'b2^1': (276.1712020321, 0.0, 0.0), 'b3^1': (390.2141290321, 390.2120361328125, 1876.5289306640625), 'b4^1': (477.2461570321, 477.2441101074219, 2678.23876953125), 'b5^1': (578.2938350321, 578.2935791015625, 2186.475341796875), 'b6^1': (706.3524130321, 706.3497314453125, 5546.900390625), 'b7^1': (819.4364770321, 819.4365234375, 12730.8…	N2H8	1702.58	A2B2C1D1E1F1fedD1E1eE1F1fedcba	High mannose	0	0			1			200.701	320.039	Sperm_cotton_fraction1_IGP1_Xin_20210205	KFNSTQIAAMAPEHEEPR+A2B2C1D1E1F1fedD1E1eE1F1fedcba
56991	56993	56981	137.5051	3	1084.48	1084.48	0.00769043	3250.43	3250.41	KFDVNQLQNTTIK	KFDVNQLQNTTIK	1547.83	Angiotensin-converting enzyme	P12821	ACE	714	24	{'b1^1': (129.1027880321, 129.10203552246094, 12934.7412109375), 'b2^1': (276.1712020321, 276.1707763671875, 3782.260986328125), 'b3^1': (391.1981450321, 391.1982116699219, 8457.666015625), 'b4^1': (490.2665590321, 490.2660827636719, 5794.31591796875), 'b5^1': (604.3094860321, 604.3080444335938, 2668.18212890625), 'b6^1': (732.3680640321, 732.3692016601562, 8590.66015625), 'b7^1': (845.4521280321…	N2H8	1702.58	A2B2C1D1E1F1fedD1E1eE1F1fedcba	High mannose	0	0			1			200.162	286.89	Sperm_cotton_fraction1_IGP1_Xin_20210205	KFDVNQLQNTTIK+A2B2C1D1E1F1fedD1E1eE1F1fedcba
47113	47115	47111	113.7681	2	1407.11	1407.11	0.00439453	2812.21	2812.2	ALSPNSTISSAPK	ALSPNSTISSAPK	1271.67	SUN domain-containing protein 2	Q9UH99	SUN2	636	23	{'b1^1': (72.0449390321, 0.0, 0.0), 'b2^1': (185.1290030321, 185.12811279296875, 13702.041015625), 'b3^1': (272.1610310321, 272.15972900390625, 12228.1396484375), 'b4^1': (369.21379503210005, 0.0, 0.0), 'b5^1': (483.2567220321001, 483.25616455078125, 2852.892578125), 'b6^1': (570.2887500321001, 570.2857055664062, 6483.82861328125), 'b7^1': (671.3364280321001, 671.3360595703125, 11582.0625), 'b8^1…	N2H7	1540.53	A2B2C1D1E1edD1E1eE1F1fedcba	High mannose	0	0			1			200.149	583.538	Sperm_cotton_fraction1_IGP1_Xin_20210205	ALSPNSTISSAPK+A2B2C1D1E1edD1E1eE1F1fedcba
64213	64215	64207	154.8262	2	1474.65	1474.64	-0.0153809	2947.26	2947.25	AGPNGTLFVADAYK	AGPNGTLFVADAYK	1422.71	Adipocyte plasma membrane-associated protein	Q9HDC9	APMAP	160	24	{'b1^1': (72.0449390321, 0.0, 0.0), 'b2^1': (129.0664030321, 0.0, 0.0), 'b3^1': (226.1191670321, 0.0, 0.0), 'b4^1': (340.1620940321, 340.1617736816406, 1811.0565185546875), 'b5^1': (397.1835580321, 397.1839599609375, 1962.85595703125), 'b6^1': (498.2312360321, 498.23223876953125, 2918.70751953125), 'b7^1': (611.3153000321, 611.3114624023438, 7377.82958984375), 'b8^1': (758.3837140321, 758.3803710…	N2H6F1	1524.53	A2B2C1D1E1edD1E1eE1edcbB5ba	High mannose	1	0	1		1			199.902	600.549	Sperm_cotton_fraction1_IGP1_Xin_20210205	AGPNGTLFVADAYK+A2B2C1D1E1edD1E1eE1edcbB5ba
64214	64216	64207	154.8285	3	988.764	988.425	-1.01477	2962.25	2963.24	AGPNGTLFVADAYK	AGPNGTLFVADAYK	1422.71	Adipocyte plasma membrane-associated protein	Q9HDC9	APMAP	160	24	{'b1^1': (72.0449390321, 0.0, 0.0), 'b2^1': (129.0664030321, 129.0657958984375, 1673.6429443359375), 'b3^1': (226.1191670321, 226.11825561523438, 1723.8382568359375), 'b4^1': (340.1620940321, 340.1622314453125, 3437.01708984375), 'b5^1': (397.1835580321, 0.0, 0.0), 'b6^1': (498.2312360321, 498.2281799316406, 2794.219482421875), 'b7^1': (611.3153000321, 611.3148803710938, 3704.55517578125), 'b8^1'…	N2H7	1540.53	A2B2C1D1E1edD1E1eE1F1fedcba	High mannose	0	0			1			197.142	481.993	Sperm_cotton_fraction1_IGP1_Xin_20210205	AGPNGTLFVADAYK+A2B2C1D1E1edD1E1eE1F1fedcba
52537	52539	52535	126.8062	3	1057.43	1057.44	0.00695801	3169.29	3169.28	FGHCGINGTTYLK	FGHC[Carbamidomethyl]GINGTTYLK	1466.7	Disintegrin and metalloproteinase domain-containing protein 21	Q9UKJ8	ADAM21	546	23	{'b1^1': (148.07623903209998, 0.0, 0.0), 'b2^1': (205.0977030321, 0.0, 0.0), 'b3^1': (342.1566150321, 342.1553649902344, 38859.36328125), 'b4^1': (502.1872627557, 502.18499755859375, 14087.9482421875), 'b5^1': (559.2087267557, 559.2052612304688, 9253.935546875), 'b6^1': (672.2927907557, 672.2896118164062, 30631.234375), 'b7^1': (786.3357177557, 786.332763671875, 16770.9765625), 'b8^1': (843.35718…	N2H8	1702.58	A2B2C1D1E1F1fedD1E1eE1F1fedcba	High mannose	0	0			1			195.642	543.679	Sperm_cotton_fraction1_IGP1_Xin_20210205	FGHCGINGTTYLK+A2B2C1D1E1F1fedD1E1eE1F1fedcba
54683	54685	54682	131.9752	2	1205.54	1205.55	0.00463867	2409.08	2409.07	VFGSQNLTTVK	VFGSQNLTTVK	1192.65	Hypoxia up-regulated protein 1	Q9Y4L1	HYOU1	515	20	{'b1^1': (100.0762390321, 0.0, 0.0), 'b2^1': (247.1446530321, 247.1438446044922, 32127.87109375), 'b3^1': (304.1661170321, 304.1650085449219, 13140.96875), 'b4^1': (391.1981450321, 391.19775390625, 7766.9111328125), 'b5^1': (519.2567230321, 519.2547607421875, 19315.525390625), 'b6^1': (633.2996500321, 633.296875, 31555.65625), 'b7^1': (746.3837140321, 746.3819580078125, 117532.984375), 'b8^1': (8…	N2H5	1216.42	A2B2C1D1dD1E1eE1edcba	High mannose	0	0			1			193.501	756.27	Sperm_cotton_fraction1_IGP1_Xin_20210205	VFGSQNLTTVK+A2B2C1D1dD1E1eE1edcba
68697	68699	68685	165.6579	4	946.406	946.405	-0.00244141	3781.59	3781.58	NETQHEPYPLMLPGCSPSCPLER	NETQHEPYPLM[Oxidation]LPGC[Carbamidomethyl]SPSC[Carbamidomethyl]PLER	2727.21	Prostatic acid phosphatase	P15309	ACPP	333	29	{'b1^1': (115.05075203210001, 0.0, 0.0), 'b2^1': (244.09334503210002, 244.09243774414062, 9295.4072265625), 'b3^1': (345.1410230321, 345.1406555175781, 3640.48828125), 'b4^1': (473.1996010321, 473.1986389160156, 3966.79931640625), 'b5^1': (610.2585130321, 610.25732421875, 30124.2734375), 'b6^1': (739.3011060321, 739.2990112304688, 122452.9296875), 'b7^1': (836.3538700321001, 836.3506469726562, 11…	N2H4	1054.37	A2B2C1D1dD1E1edcba	High mannose	0	0			1			193.077	234.194	Sperm_cotton_fraction1_IGP1_Xin_20210205	NETQHEPYPLMLPGCSPSCPLER+A2B2C1D1dD1E1edcba
57118	57120	57114	137.8093	3	1030.47	1030.46	-0.00219727	3088.37	3088.36	KFDVNQLQNTTIK	KFDVNQLQNTTIK	1547.83	Angiotensin-converting enzyme	P12821	ACE	714	23	{'b1^1': (129.1027880321, 129.10214233398438, 19373.548828125), 'b2^1': (276.1712020321, 276.1701354980469, 5350.9375), 'b3^1': (391.1981450321, 391.1971435546875, 11060.326171875), 'b4^1': (490.2665590321, 490.26336669921875, 11295.64453125), 'b5^1': (604.3094860321, 604.3099975585938, 2798.466552734375), 'b6^1': (732.3680640321, 732.3643188476562, 8047.98095703125), 'b7^1': (845.4521280321001, …	N2H7	1540.53	A2B2C1D1E1edD1E1eE1F1fedcba	High mannose	0	0			1			190.811	891.537	Sperm_cotton_fraction1_IGP1_Xin_20210205	KFDVNQLQNTTIK+A2B2C1D1E1edD1E1eE1F1fedcba
55221	55223	55215	133.2554	3	1158.17	1158.17	-0.00219727	3471.49	3471.48	NPVGLIGAENATGETDPSHSK	NPVGLIGAENATGETDPSHSK	2093	Biotinidase	P43251	BTD	349	29	{'b1^1': (115.05075203210001, 0.0, 0.0), 'b2^1': (212.1035160321, 212.10267639160156, 12776.349609375), 'b3^1': (311.1719300321, 311.1707458496094, 29197.486328125), 'b4^1': (368.1933940321, 368.1920166015625, 26753.826171875), 'b5^1': (481.2774580321, 481.27618408203125, 42964.30078125), 'b6^1': (594.3615220321, 594.3580932617188, 22769.873046875), 'b7^1': (651.3829860321, 651.3781127929688, 566…	N2H6	1378.48	A2B2C1D1E1edD1E1eE1edcba	High mannose	0	0			1			190.457	372.651	Sperm_cotton_fraction1_IGP1_Xin_20210205	NPVGLIGAENATGETDPSHSK+A2B2C1D1E1edD1E1eE1edcba
49617	49619	49615	119.7703	2	1167.52	1167.52	-0.000244141	2333.02	2333.02	VQPFNVTQGK	VQPFNVTQGK	1116.59	Lysosome-associated membrane glycoprotein 2	P13473	LAMP2	356	19	{'b1^1': (100.0762390321, 0.0, 0.0), 'b2^1': (228.13481703210002, 228.1339569091797, 75232.390625), 'b3^1': (325.1875810321, 325.1866455078125, 3195.89111328125), 'b4^1': (472.25599503210003, 472.2545166015625, 4494.3115234375), 'b5^1': (586.2989220321, 586.2959594726562, 14408.5546875), 'b6^1': (685.3673360321, 685.3656005859375, 77969.3125), 'b7^1': (786.4150140321, 786.4160766601562, 20968.835…	N2H5	1216.42	A2B2C1D1dD1E1eE1edcba	High mannose	0	0			1			189.399	324.369	Sperm_cotton_fraction1_IGP1_Xin_20210205	VQPFNVTQGK+A2B2C1D1dD1E1eE1edcba
54664	54666	54660	131.9326	2	1286.57	1286.57	-0.00439453	2571.13	2571.12	VFGSQNLTTVK	VFGSQNLTTVK	1192.65	Hypoxia up-regulated protein 1	Q9Y4L1	HYOU1	515	20	{'b1^1': (100.0762390321, 0.0, 0.0), 'b2^1': (247.1446530321, 247.14382934570312, 26833.025390625), 'b3^1': (304.1661170321, 304.1645812988281, 9162.41796875), 'b4^1': (391.1981450321, 391.1972351074219, 3960.48193359375), 'b5^1': (519.2567230321, 519.2551879882812, 16715.11328125), 'b6^1': (633.2996500321, 633.2977905273438, 27091.603515625), 'b7^1': (746.3837140321, 746.38134765625, 99297.4375)…	N2H6	1378.48	A2B2C1D1E1edD1E1eE1edcba	High mannose	0	0			1			188.914	661.426	Sperm_cotton_fraction1_IGP1_Xin_20210205	VFGSQNLTTVK+A2B2C1D1E1edD1E1eE1edcba
62502	62504	62501	150.7224	2	1457.1	1457.1	-0.000488281	2912.19	2912.18	GELNTSIFSSR	GELNTSIFSSR	1209.6	Prenylcysteine oxidase 1	Q9UHG3	PCYOX1	353	20	{'b1^1': (58.0292890321, 0.0, 0.0), 'b2^1': (187.0718820321, 187.0712127685547, 21405.1328125), 'b3^1': (300.1559460321, 300.1557312011719, 12361.9189453125), 'b4^1': (414.19887303210004, 414.1989440917969, 4918.63720703125), 'b5^1': (515.2465510321, 515.24560546875, 27375.48828125), 'b6^1': (602.2785790321, 602.27685546875, 9686.0419921875), 'b7^1': (715.3626430321, 715.3642578125, 14266.953125)…	N2H8	1702.58	A2B2C1D1E1F1fedD1E1eE1F1fedcba	High mannose	0	0			1			188.858	711.976	Sperm_cotton_fraction1_IGP1_Xin_20210205	GELNTSIFSSR+A2B2C1D1E1F1fedD1E1eE1F1fedcba
54688	54690	54682	131.9900	2	1124.52	1124.52	0.00244141	2247.03	2247.02	VFGSQNLTTVK	VFGSQNLTTVK	1192.65	Hypoxia up-regulated protein 1	Q9Y4L1	HYOU1	515	20	{'b1^1': (100.0762390321, 0.0, 0.0), 'b2^1': (247.1446530321, 247.14404296875, 18882.62890625), 'b3^1': (304.1661170321, 304.1655578613281, 11695.9921875), 'b4^1': (391.1981450321, 391.19659423828125, 5892.087890625), 'b5^1': (519.2567230321, 519.2545776367188, 16918.220703125), 'b6^1': (633.2996500321, 633.2969360351562, 24724.0), 'b7^1': (746.3837140321, 746.3816528320312, 92015.0625), 'b8^1': …	N2H4	1054.37	A2B2C1D1dD1E1edcba	High mannose	0	0			1			187.457	644.081	Sperm_cotton_fraction1_IGP1_Xin_20210205	VFGSQNLTTVK+A2B2C1D1dD1E1edcba
49156	49158	49150	118.6747	3	1056.15	1056.15	0.00878906	3165.42	3165.41	IAPASNVSHTVVLR	IAPASNVSHTVVLR	1462.83	Translocon-associated protein subunit beta	P43308	SSR2	88	23	{'b1^1': (114.0918890321, 0.0, 0.0), 'b2^1': (185.1290030321, 185.12814331054688, 14448.40625), 'b3^1': (282.18176703209997, 282.18115234375, 8057.5771484375), 'b4^1': (353.21888103209994, 353.2183532714844, 5288.6435546875), 'b5^1': (440.2509090320999, 0.0, 0.0), 'b6^1': (554.2938360320999, 554.2908935546875, 1732.6097412109375), 'b7^1': (653.3622500320998, 653.3607788085938, 10220.595703125), '…	N2H8	1702.58	A2B2C1D1E1F1fedD1E1eE1F1fedcba	High mannose	0	0			1			186.982	442.301	Sperm_cotton_fraction1_IGP1_Xin_20210205	IAPASNVSHTVVLR+A2B2C1D1E1F1fedD1E1eE1F1fedcba
52102	52104	52101	125.7605	2	1349.08	1349.08	0.00195312	2696.14	2696.13	IDSTGNVTNELR	IDSTGNVTNELR	1317.65	Attractin	O75882	ATRN	416	21	{'b1^1': (114.0918890321, 0.0, 0.0), 'b2^1': (229.1188320321, 229.1177978515625, 16149.037109375), 'b3^1': (316.1508600321, 316.14971923828125, 4930.1904296875), 'b4^1': (417.19853803210003, 0.0, 0.0), 'b5^1': (474.2200020321, 474.2185974121094, 1717.5914306640625), 'b6^1': (588.2629290321, 588.2623291015625, 5158.1748046875), 'b7^1': (687.3313430321, 687.3282470703125, 21277.5), 'b8^1': (788.379…	N2H6	1378.48	A2B2C1D1E1edD1E1eE1edcba	High mannose	0	0			1			185.786	685.984	Sperm_cotton_fraction1_IGP1_Xin_20210205	IDSTGNVTNELR+A2B2C1D1E1edD1E1eE1edcba
62701	62703	62700	151.1987	2	1376.08	1376.08	0.00708008	2750.14	2750.13	GELNTSIFSSR	GELNTSIFSSR	1209.6	Prenylcysteine oxidase 1	Q9UHG3	PCYOX1	353	19	{'b1^1': (58.0292890321, 0.0, 0.0), 'b2^1': (187.0718820321, 187.07107543945312, 65611.953125), 'b3^1': (300.1559460321, 300.15533447265625, 35588.2421875), 'b4^1': (414.19887303210004, 414.19830322265625, 18678.947265625), 'b5^1': (515.2465510321, 515.245849609375, 66132.125), 'b6^1': (602.2785790321, 602.274658203125, 20498.0390625), 'b7^1': (715.3626430321, 715.36279296875, 33018.953125), 'b8^…	N2H7	1540.53	A2B2C1D1E1edD1E1eE1F1fedcba	High mannose	0	0			1			185.65	550.02	Sperm_cotton_fraction1_IGP1_Xin_20210205	GELNTSIFSSR+A2B2C1D1E1edD1E1eE1F1fedcba
51535	51537	51534	124.3824	2	1510.65	1511.13	0.967529	3020.24	3020.23	IDSTGNVTNELR	IDSTGNVTNELR	1317.65	Attractin	O75882	ATRN	416	21	{'b1^1': (114.0918890321, 0.0, 0.0), 'b2^1': (229.1188320321, 229.11778259277344, 17711.1484375), 'b3^1': (316.1508600321, 316.1496887207031, 5906.29150390625), 'b4^1': (417.19853803210003, 417.19769287109375, 2329.203125), 'b5^1': (474.2200020321, 0.0, 0.0), 'b6^1': (588.2629290321, 588.2613525390625, 5625.0615234375), 'b7^1': (687.3313430321, 687.3306274414062, 21503.40234375), 'b8^1': (788.379…	N2H8	1702.58	A2B2C1D1E1F1fedD1E1eE1F1fedcba	High mannose	0	0			1			185.229	700.515	Sperm_cotton_fraction1_IGP1_Xin_20210205	IDSTGNVTNELR+A2B2C1D1E1F1fedD1E1eE1F1fedcba
55182	55184	55170	133.1622	3	1199.85	1199.51	-1.00635	3595.52	3595.51	KFNSTQIAAMAPEHEEPR	KFNSTQIAAMAPEHEEPR	2054.98	Glucoside xylosyltransferase 1	Q4G148	GXYLT1	237	26	{'b1^1': (129.1027880321, 129.10194396972656, 3680.537109375), 'b2^1': (276.1712020321, 0.0, 0.0), 'b3^1': (390.2141290321, 0.0, 0.0), 'b4^1': (477.2461570321, 0.0, 0.0), 'b5^1': (578.2938350321, 578.2935791015625, 1908.036865234375), 'b6^1': (706.3524130321, 706.3508911132812, 4876.4052734375), 'b7^1': (819.4364770321, 819.43310546875, 7435.521484375), 'b8^1': (890.4735910321, 890.4691162109375,…	N2H7	1540.53	A2B2C1D1E1edD1E1eE1F1fedcba	High mannose	0	0			1			183.043	384.761	Sperm_cotton_fraction1_IGP1_Xin_20210205	KFNSTQIAAMAPEHEEPR+A2B2C1D1E1edD1E1eE1F1fedcba
24646	24648	24644	59.9035	3	878.406	878.405	-0.00238037	2632.19	2632.18	LKPVNASNANVK	LKPVNASNANVK	1253.71	Cystatin-8	O60676	CST8	39	21	{'b1^1': (114.0918890321, 0.0, 0.0), 'b2^1': (242.1868520321, 242.18594360351562, 59195.9765625), 'b3^1': (339.2396160321, 0.0, 0.0), 'b4^1': (438.3080300321, 438.30615234375, 2605.97900390625), 'b5^1': (552.3509570321, 552.349609375, 4650.22216796875), 'b6^1': (623.3880710321, 623.3873291015625, 6593.7333984375), 'b7^1': (710.4200990321, 710.4165649414062, 3271.63916015625), 'b8^1': (824.4630260…	N2H6	1378.48	A2B2C1D1E1edD1E1eE1edcba	High mannose	0	0			1			182.005	423.065	Sperm_cotton_fraction1_IGP1_Xin_20210205	LKPVNASNANVK+A2B2C1D1E1edD1E1eE1edcba
60491	60493	60489	145.9389	3	998.777	998.776	-0.00201416	2993.3	2993.3	GNETIVNLIHSTR	GNETIVNLIHSTR	1452.77	Carboxypeptidase E	P16870	CPE	139	21	{'b1^1': (58.0292890321, 0.0, 0.0), 'b2^1': (172.07221603210002, 172.0714874267578, 11104.65234375), 'b3^1': (301.1148090321, 301.11383056640625, 27337.9375), 'b4^1': (402.16248703210005, 402.16119384765625, 17514.197265625), 'b5^1': (515.2465510321, 515.2444458007812, 10270.208984375), 'b6^1': (614.3149650321, 0.0, 0.0), 'b7^1': (728.3578920320999, 0.0, 0.0), 'b8^1': (841.4419560320999, 0.0, 0.0…	N2H7	1540.53	A2B2C1D1E1edD1E1eE1F1fedcba	High mannose	0	0			1			181.624	423.605	Sperm_cotton_fraction1_IGP1_Xin_20210205	GNETIVNLIHSTR+A2B2C1D1E1edD1E1eE1F1fedcba
44406	44408	44404	107.2469	3	796.648	796.647	-0.00366211	2386.92	2386.91	NYFNCTNEGSK	NYFNC[Carbamidomethyl]TNEGSK	1332.54	Epididymal sperm-binding protein 1	Q96BH3	ELSPBP1	195	20	{'b1^1': (115.05075203210001, 0.0, 0.0), 'b2^1': (278.1140810321, 278.11322021484375, 36989.359375), 'b3^1': (425.18249503209995, 425.18115234375, 33150.78515625), 'b4^1': (539.2254220320999, 539.2235717773438, 4141.58056640625), 'b5^1': (699.2560697556999, 699.2560424804688, 8417.521484375), 'b6^1': (800.3037477556999, 0.0, 0.0), 'b7^1': (914.3466747556998, 914.3435668945312, 3083.962890625), 'b…	N2H4	1054.37	A2B2C1D1dD1E1edcba	High mannose	0	0			1			181.565	242.345	Sperm_cotton_fraction1_IGP1_Xin_20210205	NYFNCTNEGSK+A2B2C1D1dD1E1edcba
52383	52385	52382	126.4330	2	1484.09	1484.09	-0.00488281	2966.16	2966.15	MSVCTDNVTDLR	M[Oxidation]SVC[Carbamidomethyl]TDNVTDLR	1425.62	UPF0577 protein KIAA1324	Q6UXG2	KIAA1324	717	21	{'b1^1': (148.04322465419997, 0.0, 0.0), 'b2^1': (235.07525265419997, 235.07420349121094, 34484.875), 'b3^1': (334.1436666542, 334.14227294921875, 51328.22265625), 'b4^1': (494.1743143778, 494.1719970703125, 9577.259765625), 'b5^1': (595.2219923778, 0.0, 0.0), 'b6^1': (710.2489353778, 710.2463989257812, 5267.02734375), 'b7^1': (824.2918623777999, 824.2981567382812, 2517.5595703125), 'b8^1': (923.…	N2H7	1540.53	A2B2C1D1E1edD1E1eE1F1fedcba	High mannose	0	0			1			180.955	832.14	Sperm_cotton_fraction1_IGP1_Xin_20210205	MSVCTDNVTDLR+A2B2C1D1E1edD1E1eE1F1fedcba
53460	53462	53446	129.0295	3	1214.15	1214.15	0.00439453	3639.43	3639.42	LNSTHCQDINECAMPGVCR	LNSTHC[Carbamidomethyl]QDINEC[Carbamidomethyl]AMPGVC[Carbamidomethyl]R	2260.94	Latent-transforming growth factor beta-binding protein 3	Q9NS15	LTBP3	349	27	{'b1^1': (114.0918890321, 0.0, 0.0), 'b2^1': (228.1348160321, 228.13436889648438, 3265.10302734375), 'b3^1': (315.1668440321, 0.0, 0.0), 'b4^1': (416.21452203210004, 0.0, 0.0), 'b5^1': (553.2734340321, 553.2717895507812, 4950.66650390625), 'b6^1': (713.3040817557, 713.3076782226562, 3965.552734375), 'b7^1': (841.3626597557001, 841.3598022460938, 5105.7958984375), 'b8^1': (956.3896027557, 956.3886…	N2H6	1378.48	A2B2C1D1E1edD1E1eE1edcba	High mannose	0	0			1			180.638	365.624	Sperm_cotton_fraction1_IGP1_Xin_20210205	LNSTHCQDINECAMPGVCR+A2B2C1D1E1edD1E1eE1edcba
57274	57276	57265	138.1850	3	950.732	950.733	0.003479	2849.17	2849.16	DLDTDFTNNASQPETK	DLDTDFTNNASQPETK	1794.79	Carboxypeptidase D	O75976	CPD	1070	25	{'b1^1': (116.0347680321, 0.0, 0.0), 'b2^1': (229.1188320321, 229.11769104003906, 10513.529296875), 'b3^1': (344.1457750321, 344.14453125, 7338.822265625), 'b4^1': (445.1934530321, 445.1923522949219, 5638.62060546875), 'b5^1': (560.2203960321, 560.2180786132812, 8473.4189453125), 'b6^1': (707.2888100321, 707.2864379882812, 6892.1455078125), 'b7^1': (808.3364880321, 808.3279418945312, 4255.6806640…	N2H4	1054.37	A2B2C1D1dD1E1edcba	High mannose	0	0			1			179.671	168.032	Sperm_cotton_fraction1_IGP1_Xin_20210205	DLDTDFTNNASQPETK+A2B2C1D1dD1E1edcba
71315	71317	71314	171.9765	2	1500.11	1500.12	0.00341797	2998.22	2998.2	NEFSAPSYLMGYNK	NEFSAPSYLMGYNK	1619.73	Testis anion transporter 1	Q96RN1	SLC26A8	192	23	{'b1^1': (115.05075203210001, 0.0, 0.0), 'b2^1': (244.09334503210002, 244.09228515625, 32077.498046875), 'b3^1': (391.1617590321, 391.1602478027344, 32901.546875), 'b4^1': (478.1937870321, 478.1927185058594, 5797.00146484375), 'b5^1': (549.2309010321, 549.2296142578125, 7417.55029296875), 'b6^1': (646.2836650321, 0.0, 0.0), 'b7^1': (733.3156930321, 0.0, 0.0), 'b8^1': (896.3790220321, 896.37792968…	N2H6	1378.48	A2B2C1D1E1edD1E1eE1edcba	High mannose	0	0			1			179.463	804.411	Sperm_cotton_fraction1_IGP1_Xin_20210205	NEFSAPSYLMGYNK+A2B2C1D1E1edD1E1eE1edcba
59158	59160	59155	142.7156	4	931.409	930.935	-1.89966	3719.71	3719.69	SKIFDKNSTFGSVEVHNLQPEK	SKIFDKNSTFGSVEVHNLQPEK	2503.27	ADP-ribosyl cyclase/cyclic ADP-ribose hydrolase 1	P28907	CD38	219	29	{'b1^1': (88.0398530321, 0.0, 0.0), 'b2^1': (216.1348160321, 216.13351440429688, 17994.865234375), 'b3^1': (329.2188800321, 329.21734619140625, 11665.46484375), 'b4^1': (476.2872940321, 476.2853698730469, 4801.759765625), 'b5^1': (591.3142370321, 591.3113403320312, 20613.9921875), 'b6^1': (719.4092000321, 719.408203125, 5870.2138671875), 'b7^1': (833.4521270321, 833.4581909179688, 4149.3969726562…	N2H5	1216.42	A2B2C1D1dD1E1eE1edcba	High mannose	0	0			1			177.58	477.095	Sperm_cotton_fraction1_IGP1_Xin_20210205	SKIFDKNSTFGSVEVHNLQPEK+A2B2C1D1dD1E1eE1edcba
56278	56280	56262	135.7825	2	1315.56	1315.56	-0.00146484	2629.11	2629.1	YVGATFPGTVCNK	YVGATFPGTVC[Carbamidomethyl]NK	1412.68	Disintegrin and metalloproteinase domain-containing protein 18	Q9Y3Q7	ADAM18	294	22	{'b1^1': (164.0711540321, 0.0, 0.0), 'b2^1': (263.1395680321, 263.138427734375, 8963.302734375), 'b3^1': (320.16103203209997, 320.15960693359375, 16108.0244140625), 'b4^1': (391.1981460321, 391.1968994140625, 3330.6337890625), 'b5^1': (492.2458240321, 492.2449951171875, 9126.1806640625), 'b6^1': (639.3142380321, 639.313232421875, 12579.2236328125), 'b7^1': (736.3670020321, 0.0, 0.0), 'b8^1': (793…	N2H5	1216.42	A2B2C1D1dD1E1eE1edcba	High mannose	0	0			1			174.675	464.272	Sperm_cotton_fraction1_IGP1_Xin_20210205	YVGATFPGTVCNK+A2B2C1D1dD1E1eE1edcba
43362	43364	43348	104.7082	4	907.937	908.113	0.705322	3628.42	3628.41	RHEEGHMLNCTCFGQGR	RHEEGHMLNC[Carbamidomethyl]TC[Carbamidomethyl]FGQGR	2087.88	Fibronectin	P02751	FN1	542	24	{'b1^1': (157.1089360321, 157.1083984375, 17130.7578125), 'b2^1': (294.1678480321, 294.1652526855469, 19918.248046875), 'b3^1': (423.2104410321, 423.20880126953125, 35119.2265625), 'b4^1': (552.2530340321, 552.2512817382812, 85570.8203125), 'b5^1': (609.2744980321, 609.2730712890625, 71393.7265625), 'b6^1': (746.3334100321, 746.3314208984375, 97819.6796875), 'b7^1': (877.3738950321, 0.0, 0.0), 'b…	N2H7	1540.53	A2B2C1D1E1edD1E1eE1F1fedcba	High mannose	0	0			1			174.545	460.819	Sperm_cotton_fraction1_IGP1_Xin_20210205	RHEEGHMLNCTCFGQGR+A2B2C1D1E1edD1E1eE1F1fedcba
46307	46309	46299	111.8182	4	991.401	991.402	0.00170898	3961.58	3961.56	DSEAFCHANCSGPAPAAKPDPDGGR	DSEAFC[Carbamidomethyl]HANC[Carbamidomethyl]SGPAPAAKPDPDGGR	2583.09	Endoplasmic reticulum protein SC65	Q92791	P3H4	79	30	{'b1^1': (116.0347680321, 0.0, 0.0), 'b2^1': (203.0667960321, 203.06565856933594, 2916.0966796875), 'b3^1': (332.1093890321, 332.1086730957031, 10167.443359375), 'b4^1': (403.1465030321, 403.1437683105469, 8147.97705078125), 'b5^1': (550.2149170321, 550.2144775390625, 2273.4072265625), 'b6^1': (710.2455647556999, 0.0, 0.0), 'b7^1': (847.3044767556999, 847.29833984375, 11946.9951171875), 'b8^1': (…	N2H6	1378.48	A2B2C1D1E1edD1E1eE1edcba	High mannose	0	0			1			172.915	509.015	Sperm_cotton_fraction1_IGP1_Xin_20210205	DSEAFCHANCSGPAPAAKPDPDGGR+A2B2C1D1E1edD1E1eE1edcba
28371	28373	28360	68.8510	3	824.859	824.064	-2.3844	2469.17	2469.16	KYQNHSTIIIAK	KYQNHSTIIIAK	1414.79	Protein disulfide-isomerase-like protein of the testis	Q8N807	PDILT	436	21	{'b1^1': (129.1027880321, 129.1021728515625, 38472.69921875), 'b2^1': (292.16611703210003, 0.0, 0.0), 'b3^1': (420.22469503210004, 420.222900390625, 2475.6904296875), 'b4^1': (534.2676220321, 534.2656860351562, 3000.425048828125), 'b5^1': (671.3265340321, 671.32470703125, 9431.203125), 'b6^1': (758.3585620320999, 758.34814453125, 4239.84814453125), 'b7^1': (859.4062400321, 859.3989868164062, 8352…	N2H4	1054.37	A2B2C1D1dD1E1edcba	High mannose	0	0			1			172.422	126.87	Sperm_cotton_fraction1_IGP1_Xin_20210205	KYQNHSTIIIAK+A2B2C1D1dD1E1edcba
55259	55261	55258	133.3439	3	1081.77	1081.77	-0.00878626	3242.27	3242.27	SSNETLAHFEDYK	SSNETLAHFEDYK	1539.68	Nuclear pore membrane glycoprotein 210-like	Q5VU65	NUP210L	824	20	{'b1^1': (88.0398530321, 0.0, 0.0), 'b2^1': (175.0718810321, 175.07159423828125, 9193.33984375), 'b3^1': (289.11480803210003, 289.1144714355469, 5712.68603515625), 'b4^1': (418.15740103210004, 418.15643310546875, 41022.078125), 'b5^1': (519.2050790321, 519.2041015625, 15703.892578125), 'b6^1': (632.2891430321, 632.288330078125, 21806.83984375), 'b7^1': (703.3262570321, 0.0, 0.0), 'b8^1': (840.385…	N2H8	1702.58	A2B2C1D1E1F1fedD1E1eE1F1fedcba	High mannose	0	0			1			171.61	521.115	Sperm_cotton_fraction1_IGP1_Xin_20210205	SSNETLAHFEDYK+A2B2C1D1E1F1fedD1E1eE1F1fedcba
59543	59545	59542	143.6532	2	1379.58	1379.58	-0.000976562	2757.14	2757.13	NVSTNVFFK	NVSTNVFFK	1054.54	CD109 antigen	Q6YHK3	CD109	337	17	{'b1^1': (115.05075203210001, 0.0, 0.0), 'b2^1': (214.1191660321, 214.1183624267578, 44794.04296875), 'b3^1': (301.15119403209997, 301.1506652832031, 4795.81201171875), 'b4^1': (402.1988720321, 402.1976013183594, 29672.765625), 'b5^1': (516.2417990321, 516.2404174804688, 19027.66015625), 'b6^1': (615.3102130320999, 615.3084716796875, 80655.015625), 'b7^1': (762.3786270320999, 762.376953125, 36824…	N2H8	1702.58	A2B2C1D1E1F1fedD1E1eE1F1fedcba	High mannose	0	0			1			171.593	388.102	Sperm_cotton_fraction1_IGP1_Xin_20210205	NVSTNVFFK+A2B2C1D1E1F1fedD1E1eE1F1fedcba
43865	43867	43863	105.9315	2	1356.52	1356.52	-0.000732422	2711.03	2711.02	NYFNCTNEGSK	NYFNC[Carbamidomethyl]TNEGSK	1332.54	Epididymal sperm-binding protein 1	Q96BH3	ELSPBP1	195	20	{'b1^1': (115.05075203210001, 0.0, 0.0), 'b2^1': (278.1140810321, 278.113037109375, 11098.505859375), 'b3^1': (425.18249503209995, 425.1805725097656, 9860.0078125), 'b4^1': (539.2254220320999, 539.2241821289062, 5554.736328125), 'b5^1': (699.2560697556999, 699.2533569335938, 9880.642578125), 'b6^1': (800.3037477556999, 800.2997436523438, 2323.681396484375), 'b7^1': (914.3466747556998, 914.3492431…	N2H6	1378.48	A2B2C1D1E1edD1E1eE1edcba	High mannose	0	0			1			171.173	385.107	Sperm_cotton_fraction1_IGP1_Xin_20210205	NYFNCTNEGSK+A2B2C1D1E1edD1E1eE1edcba
70258	70260	70252	169.4216	3	1289.61	1289.61	0.00695801	3865.8	3865.77	GNVISSHGNPILLNSSIPEDPSIK	GNVISSHGNPILLNSSIPEDPSIK	2487.3	5'-nucleotidase	P21589	NT5E	311	29	{'b1^1': (58.0292890321, 0.0, 0.0), 'b2^1': (172.07221603210002, 172.0716094970703, 6465.17138671875), 'b3^1': (271.14063003210003, 271.1397399902344, 9105.34375), 'b4^1': (384.22469403210005, 384.2221984863281, 2656.67529296875), 'b5^1': (471.2567220321, 0.0, 0.0), 'b6^1': (558.2887500321, 0.0, 0.0), 'b7^1': (695.3476620321, 695.3460693359375, 10226.302734375), 'b8^1': (752.3691260321, 752.36499…	N2H6	1378.48	A2B2C1D1E1edD1E1eE1edcba	High mannose	0	0			1			170.606	328.82	Sperm_cotton_fraction1_IGP1_Xin_20210205	GNVISSHGNPILLNSSIPEDPSIK+A2B2C1D1E1edD1E1eE1edcba
70367	70369	70361	169.6827	3	1194.48	1194.48	-0.0065918	3580.42	3580.41	TGFYGENCSTPEFLTR	TGFYGENC[Carbamidomethyl]STPEFLTR	1877.83	Prostaglandin G/H synthase 2	P35354	PTGS2	53	23	{'b1^1': (102.0555030321, 0.0, 0.0), 'b2^1': (159.07696703210001, 159.07626342773438, 5682.1923828125), 'b3^1': (306.1453810321, 306.1442565917969, 48437.515625), 'b4^1': (469.2087100321, 469.2074279785156, 5871.642578125), 'b5^1': (526.2301740321, 526.2299194335938, 3920.66748046875), 'b6^1': (655.2727670321, 655.2700805664062, 14099.353515625), 'b7^1': (769.3156940320999, 769.3154296875, 9510.6…	N2H8	1702.58	A2B2C1D1E1F1fedD1E1eE1F1fedcba	High mannose	0	0			0.999725			170.521	411	Sperm_cotton_fraction1_IGP1_Xin_20210205	TGFYGENCSTPEFLTR+A2B2C1D1E1F1fedD1E1eE1F1fedcba
54515	54517	54505	131.5802	3	1127.14	1127.14	0.00256348	3378.39	3378.38	INYSCEEKPSEDLVR	INYSC[Carbamidomethyl]EEKPSEDLVR	1837.85	Cation channel sperm-associated protein subunit gamma	Q6ZRH7	CATSPERG	102	23	{'b1^1': (114.0918890321, 0.0, 0.0), 'b2^1': (228.1348160321, 228.13363647460938, 10539.857421875), 'b3^1': (391.1981450321, 391.1972351074219, 8352.75390625), 'b4^1': (478.23017303209997, 478.2311096191406, 1766.73583984375), 'b5^1': (638.2608207557, 0.0, 0.0), 'b6^1': (767.3034137557, 767.3043823242188, 2953.095703125), 'b7^1': (896.3460067557, 896.3452758789062, 8388.1376953125), 'b8^1': (1024…	N2H7	1540.53	A2B2C1D1E1edD1E1eE1F1fedcba	High mannose	0	0			1			168.525	593.137	Sperm_cotton_fraction1_IGP1_Xin_20210205	INYSCEEKPSEDLVR+A2B2C1D1E1edD1E1eE1F1fedcba
70977	70979	70964	171.1620	3	1151.49	1151.49	-0.00732422	3451.44	3451.43	SDLNPANGSYPFQALR	SDLNPANGSYPFQALR	1748.85	Putative phospholipase B-like 2	Q8NHP8	PLBD2	515	24	{'b1^1': (88.0398530321, 0.0, 0.0), 'b2^1': (203.0667960321, 203.06590270996094, 3760.438232421875), 'b3^1': (316.1508600321, 316.14923095703125, 11259.25), 'b4^1': (430.19378703210003, 430.19183349609375, 13763.140625), 'b5^1': (527.2465510321, 527.2430419921875, 1398.16015625), 'b6^1': (598.2836650321, 598.2822265625, 4775.4052734375), 'b7^1': (712.3265920320999, 712.3234252929688, 3631.9118652…	N2H8	1702.58	A2B2C1D1E1F1fedD1E1eE1F1fedcba	High mannose	0	0			1			167.793	296.818	Sperm_cotton_fraction1_IGP1_Xin_20210205	SDLNPANGSYPFQALR+A2B2C1D1E1F1fedD1E1eE1F1fedcba
64507	64509	64505	155.5454	2	1393.61	1393.61	0.00195312	2785.21	2785.2	AGPNGTLFVADAYK	AGPNGTLFVADAYK	1422.71	Adipocyte plasma membrane-associated protein	Q9HDC9	APMAP	160	22	{'b1^1': (72.0449390321, 0.0, 0.0), 'b2^1': (129.0664030321, 0.0, 0.0), 'b3^1': (226.1191670321, 0.0, 0.0), 'b4^1': (340.1620940321, 0.0, 0.0), 'b5^1': (397.1835580321, 0.0, 0.0), 'b6^1': (498.2312360321, 498.23114013671875, 2059.021484375), 'b7^1': (611.3153000321, 611.3157958984375, 6207.65966796875), 'b8^1': (758.3837140321, 758.38134765625, 10829.0400390625), 'b9^1': (857.4521280321, 857.4497…	N2H5F1	1362.48	A2B2C1D1dD1E1eE1edcbB5ba	High mannose	1	0	1		1			167.356	470.905	Sperm_cotton_fraction1_IGP1_Xin_20210205	AGPNGTLFVADAYK+A2B2C1D1dD1E1eE1edcbB5ba
51214	51216	51207	123.6142	3	1070.13	1070.13	-0.0058419	3207.36	3207.35	NATLVNEADKLR	NATLVNEADKLR	1342.72	Aminopeptidase N	P15144	ANPEP	818	20	{'b1^1': (115.05075203210001, 0.0, 0.0), 'b2^1': (186.0878660321, 186.0867919921875, 13534.771484375), 'b3^1': (287.13554403210003, 287.1347961425781, 7791.35498046875), 'b4^1': (400.21960803210004, 400.21881103515625, 8078.197265625), 'b5^1': (499.28802203210006, 499.2848815917969, 6832.5283203125), 'b6^1': (613.3309490321001, 0.0, 0.0), 'b7^1': (742.3735420321001, 742.3719482421875, 2162.595703…	N2H9	1864.63	A2B2C1D1E1F1fedD1E1F1feE1F1fedcba	High mannose	0	0			1			167.211	438.244	Sperm_cotton_fraction1_IGP1_Xin_20210205	NATLVNEADKLR+A2B2C1D1E1F1fedD1E1F1feE1F1fedcba
60743	60745	60733	146.5363	2	1518.11	1518.11	-0.00268555	3034.2	3034.19	SCAIVTFMNK	SC[Carbamidomethyl]AIVTFMNK	1169.56	Disintegrin and metalloproteinase domain-containing protein 29	Q9UKF5	ADAM29	320	18	{'b1^1': (88.0398530321, 0.0, 0.0), 'b2^1': (248.07050075569998, 248.06982421875, 12957.5869140625), 'b3^1': (319.10761475569996, 319.1064758300781, 60323.03125), 'b4^1': (432.19167875569997, 432.1902160644531, 49879.3203125), 'b5^1': (531.2600927556999, 531.2579345703125, 31269.26953125), 'b6^1': (632.3077707557, 632.3052368164062, 27632.41015625), 'b7^1': (779.3761847556999, 779.375244140625, 2…	N2H9	1864.63	A2B2C1D1E1F1fedD1E1F1feE1F1fedcba	High mannose	0	0			1			163.3	226.501	Sperm_cotton_fraction1_IGP1_Xin_20210205	SCAIVTFMNK+A2B2C1D1E1F1fedD1E1F1feE1F1fedcba
54790	54792	54770	132.2265	3	825.654	825.654	0.00128174	2473.94	2473.93	NFSSCSAEDFEK	NFSSC[Carbamidomethyl]SAEDFEK	1419.56	Disintegrin and metalloproteinase domain-containing protein 9	Q13443	ADAM9	381	20	{'b1^1': (115.05075203210001, 0.0, 0.0), 'b2^1': (262.1191660321, 262.1182556152344, 17019.27734375), 'b3^1': (349.15119403209997, 349.150146484375, 5386.37939453125), 'b4^1': (436.18322203209993, 436.1835632324219, 2257.64892578125), 'b5^1': (596.2138697557, 0.0, 0.0), 'b6^1': (683.2458977557, 0.0, 0.0), 'b7^1': (754.2830117556999, 0.0, 0.0), 'b8^1': (883.3256047556999, 883.3258056640625, 2361.6…	N2H4	1054.37	A2B2C1D1dD1E1edcba	High mannose	0	0			1			162.369	240.023	Sperm_cotton_fraction1_IGP1_Xin_20210205	NFSSCSAEDFEK+A2B2C1D1dD1E1edcba
33720	33722	33717	81.5389	3	919.35	919.353	0.00787354	2755.04	2755.03	VNNCSDMCFHQK	VNNC[Carbamidomethyl]SDMC[Carbamidomethyl]FHQK	1538.61	Peroxidasin homolog	Q92626	PXDN	731	20	{'b1^1': (100.0762390321, 0.0, 0.0), 'b2^1': (214.1191660321, 214.1182861328125, 10557.48828125), 'b3^1': (328.1620930321, 328.1617431640625, 4194.361328125), 'b4^1': (488.1927407557, 488.1917724609375, 5302.62109375), 'b5^1': (575.2247687557, 0.0, 0.0), 'b6^1': (690.2517117557, 690.2523803710938, 1979.187255859375), 'b7^1': (821.2921967556999, 821.2847290039062, 2104.21337890625), 'b8^1': (981.3…	N2H5	1216.42	A2B2C1D1dD1E1eE1edcba	High mannose	0	0			1			161.541	335.293	Sperm_cotton_fraction1_IGP1_Xin_20210205	VNNCSDMCFHQK+A2B2C1D1dD1E1eE1edcba
12051	12053	12045	29.6434	3	782.041	781.688	-1.05835	2342.04	2342.04	GPGIKPNQTSK	GPGIKPNQTSK	1125.61	N-acetylglucosamine-6-sulfatase	P15586	GNS	362	19	{'b1^1': (58.0292890321, 0.0, 0.0), 'b2^1': (155.0820530321, 155.0814208984375, 8496.849609375), 'b3^1': (212.1035170321, 212.1026611328125, 24638.6328125), 'b4^1': (325.1875810321, 325.1865234375, 52181.953125), 'b5^1': (453.2825440321, 453.2817077636719, 16822.4765625), 'b6^1': (550.3353080321, 550.333740234375, 1900.46923828125), 'b7^1': (664.3782350321, 664.3742065429688, 4975.544921875), 'b8…	N2H5	1216.42	A2B2C1D1dD1E1eE1edcba	High mannose	0	0			1			160.241	551.253	Sperm_cotton_fraction1_IGP1_Xin_20210205	GPGIKPNQTSK+A2B2C1D1dD1E1eE1edcba
61771	61774	61768	148.9541	3	1182.85	1182.85	0.00219727	3545.53	3545.52	EKLNDTYVNVGLYSTK	EKLNDTYVNVGLYSTK	1842.94	Nuclear envelope integral membrane protein 1	O14524	NEMP1	125	23	{'b1^1': (130.0504180321, 0.0, 0.0), 'b2^1': (258.1453810321, 258.14453125, 3053.994384765625), 'b3^1': (371.2294450321, 371.228759765625, 8529.2783203125), 'b4^1': (485.2723720321, 0.0, 0.0), 'b5^1': (600.2993150321, 600.2977905273438, 3759.34716796875), 'b6^1': (701.3469930321, 701.3450317382812, 1783.5101318359375), 'b7^1': (864.4103220321001, 0.0, 0.0), 'b8^1': (963.4787360321001, 0.0, 0.0), …	N2H8	1702.58	A2B2C1D1E1F1fedD1E1eE1F1fedcba	High mannose	0	0			1			159.653	636.035	Sperm_cotton_fraction1_IGP1_Xin_20210205	EKLNDTYVNVGLYSTK+A2B2C1D1E1F1fedD1E1eE1F1fedcba
73658	73660	73651	177.6249	3	1256.86	1256.86	-0.00402832	3767.56	3767.55	TDCDSSTTSLCSFPVANVSLTK	TDC[Carbamidomethyl]DSSTTSLC[Carbamidomethyl]SFPVANVSLTK	2389.08	Seipin	Q96G97	BSCL2	88	27	{'b1^1': (102.0555030321, 0.0, 0.0), 'b2^1': (217.0824460321, 217.0813446044922, 4869.1513671875), 'b3^1': (377.1130937557, 377.1123962402344, 5104.4638671875), 'b4^1': (492.1400367557, 492.1380310058594, 14163.322265625), 'b5^1': (579.1720647557, 579.1697998046875, 16011.7353515625), 'b6^1': (666.2040927557, 666.2027587890625, 5396.68994140625), 'b7^1': (767.2517707557, 767.249267578125, 9113.86…	N2H6	1378.48	A2B2C1D1E1edD1E1eE1edcba	High mannose	0	0			1			159.626	236.776	Sperm_cotton_fraction1_IGP1_Xin_20210205	TDCDSSTTSLCSFPVANVSLTK+A2B2C1D1E1edD1E1eE1edcba
70167	70169	70166	169.1959	3	1163.5	1163.51	0.00512695	3487.5	3487.47	EEEAIQLDGLNASQIR	EEEAIQLDGLNASQIR	1784.89	Endoplasmin	P14625	HSP90B1	62	24	{'b1^1': (130.0504180321, 130.0501708984375, 1148.3770751953125), 'b2^1': (259.0930110321, 259.09210205078125, 6701.87451171875), 'b3^1': (388.1356040321, 388.13470458984375, 7120.9248046875), 'b4^1': (459.17271803209997, 459.17022705078125, 17790.298828125), 'b5^1': (572.2567820321, 572.2538452148438, 6860.45654296875), 'b6^1': (700.3153600321, 700.311767578125, 6452.61767578125), 'b7^1': (813.3…	N2H8	1702.58	A2B2C1D1E1F1fedD1E1eE1F1fedcba	High mannose	0	0			0.999313			158.832	131.809	Sperm_cotton_fraction1_IGP1_Xin_20210205	EEEAIQLDGLNASQIR+A2B2C1D1E1F1fedD1E1eE1F1fedcba
49266	49268	49260	118.9350	2	1086.49	1086.49	0.000244141	2170.97	2170.96	VQPFNVTQGK	VQPFNVTQGK	1116.59	Lysosome-associated membrane glycoprotein 2	P13473	LAMP2	356	18	{'b1^1': (100.0762390321, 0.0, 0.0), 'b2^1': (228.13481703210002, 228.13385009765625, 27806.9765625), 'b3^1': (325.1875810321, 325.1862487792969, 2239.940185546875), 'b4^1': (472.25599503210003, 472.2563171386719, 2743.31494140625), 'b5^1': (586.2989220321, 586.2979736328125, 6228.07373046875), 'b6^1': (685.3673360321, 685.3649291992188, 25228.236328125), 'b7^1': (786.4150140321, 786.415771484375…	N2H4	1054.37	A2B2C1D1dD1E1edcba	High mannose	0	0			1			157.858	180.197	Sperm_cotton_fraction1_IGP1_Xin_20210205	VQPFNVTQGK+A2B2C1D1dD1E1edcba
17998	18000	17996	43.9423	2	1233	1233	-0.000976563	2463.99	2463.98	ANVTSENNMPR	ANVTSENNM[Oxidation]PR	1247.56	Integrin alpha-M	P11215	ITGAM	900	19	{'b1^1': (72.0449390321, 0.0, 0.0), 'b2^1': (186.0878660321, 186.0867156982422, 10684.0576171875), 'b3^1': (285.1562800321, 285.15533447265625, 12279.392578125), 'b4^1': (386.20395803210005, 386.2032165527344, 4102.201171875), 'b5^1': (473.2359860321001, 0.0, 0.0), 'b6^1': (602.2785790321001, 602.27685546875, 3153.009521484375), 'b7^1': (716.3215060321, 716.31640625, 2493.55419921875), 'b8^1': (8…	N2H5	1216.42	A2B2C1D1dD1E1eE1edcba	High mannose	0	0			1			157.147	760.92	Sperm_cotton_fraction1_IGP1_Xin_20210205	ANVTSENNMPR+A2B2C1D1dD1E1eE1edcba
43696	43698	43690	105.5236	3	981.738	981.739	0.00146484	2942.19	2942.19	NASCHFQGVINR	NASC[Carbamidomethyl]HFQGVINR	1401.66	Dual oxidase 1	Q9NRD9	DUOX1	342	20	{'b1^1': (115.05075203210001, 0.0, 0.0), 'b2^1': (186.0878660321, 186.08668518066406, 5332.62255859375), 'b3^1': (273.1198940321, 273.1183166503906, 2066.462646484375), 'b4^1': (433.1505417557, 0.0, 0.0), 'b5^1': (570.2094537557, 570.20849609375, 8390.056640625), 'b6^1': (717.2778677557, 717.2733764648438, 4309.50830078125), 'b7^1': (845.3364457557, 845.3358764648438, 7127.1328125), 'b8^1': (902.…	N2H7	1540.53	A2B2C1D1E1edD1E1eE1F1fedcba	High mannose	0	0			1			156.899	436.195	Sperm_cotton_fraction1_IGP1_Xin_20210205	NASCHFQGVINR+A2B2C1D1E1edD1E1eE1F1fedcba
70922	70924	70920	171.0276	3	1205.51	1205.51	-0.00549316	3613.49	3613.48	SDLNPANGSYPFQALR	SDLNPANGSYPFQALR	1748.85	Putative phospholipase B-like 2	Q8NHP8	PLBD2	515	23	{'b1^1': (88.0398530321, 0.0, 0.0), 'b2^1': (203.0667960321, 203.06607055664062, 5323.8740234375), 'b3^1': (316.1508600321, 316.1495056152344, 8235.505859375), 'b4^1': (430.19378703210003, 430.19189453125, 14028.681640625), 'b5^1': (527.2465510321, 527.246826171875, 3165.30615234375), 'b6^1': (598.2836650321, 598.280517578125, 4707.3232421875), 'b7^1': (712.3265920320999, 712.3276977539062, 1934.…	N2H9	1864.63	A2B2C1D1E1F1fedD1E1F1feE1F1fedcba	High mannose	0	0			1			155.693	404.835	Sperm_cotton_fraction1_IGP1_Xin_20210205	SDLNPANGSYPFQALR+A2B2C1D1E1F1fedD1E1F1feE1F1fedcba
71544	71546	71527	172.5343	3	892.376	892.376	-0.000366211	2674.1	2674.1	NEFSAPSYLMGYNK	NEFSAPSYLMGYNK	1619.73	Testis anion transporter 1	Q96RN1	SLC26A8	192	21	{'b1^1': (115.05075203210001, 0.0, 0.0), 'b2^1': (244.09334503210002, 244.0922393798828, 106801.859375), 'b3^1': (391.1617590321, 391.16021728515625, 70797.3515625), 'b4^1': (478.1937870321, 478.1917724609375, 16191.41796875), 'b5^1': (549.2309010321, 549.2301025390625, 9158.068359375), 'b6^1': (646.2836650321, 0.0, 0.0), 'b7^1': (733.3156930321, 0.0, 0.0), 'b8^1': (896.3790220321, 896.3764648437…	N2H4	1054.37	A2B2C1D1dD1E1edcba	High mannose	0	0			1			154.378	188.693	Sperm_cotton_fraction1_IGP1_Xin_20210205	NEFSAPSYLMGYNK+A2B2C1D1dD1E1edcba
65744	65746	65742	158.5349	2	1252.58	1252.58	0.00585937	2503.15	2503.14	VSLLDNGTLTVR	VSLLDNGTLTVR	1286.72	Matrix-remodeling-associated protein 5	Q9NR99	MXRA5	2693	20	{'b1^1': (100.0762390321, 0.0, 0.0), 'b2^1': (187.1082670321, 187.10733032226562, 4265.3232421875), 'b3^1': (300.1923310321, 300.19232177734375, 3687.66748046875), 'b4^1': (413.2763950321, 413.2749938964844, 2886.94970703125), 'b5^1': (528.3033380321, 528.3021850585938, 2364.944580078125), 'b6^1': (642.3462650321, 0.0, 0.0), 'b7^1': (699.3677290321, 699.3640747070312, 2592.342529296875), 'b8^1': …	N2H5	1216.42	A2B2C1D1dD1E1eE1edcba	High mannose	0	0			1			153.835	593.356	Sperm_cotton_fraction1_IGP1_Xin_20210205	VSLLDNGTLTVR+A2B2C1D1dD1E1eE1edcba
56017	56019	55997	135.1632	3	1001.44	1001.44	-0.00256348	3001.3	3001.29	NSTFGSVEVHNLQPEK	NSTFGSVEVHNLQPEK	1784.87	ADP-ribosyl cyclase/cyclic ADP-ribose hydrolase 1	P28907	CD38	219	23	{'b1^1': (115.05075203210001, 0.0, 0.0), 'b2^1': (202.0827800321, 202.08163452148438, 6581.9951171875), 'b3^1': (303.1304580321, 303.1297912597656, 1963.191162109375), 'b4^1': (450.1988720321, 0.0, 0.0), 'b5^1': (507.22033603209996, 0.0, 0.0), 'b6^1': (594.2523640321, 0.0, 0.0), 'b7^1': (693.3207780321, 0.0, 0.0), 'b8^1': (822.3633710321, 0.0, 0.0), 'b9^1': (921.4317850320999, 0.0, 0.0), 'b10^1':…	N2H5	1216.42	A2B2C1D1dD1E1eE1edcba	High mannose	0	0			1			151.587	259.142	Sperm_cotton_fraction1_IGP1_Xin_20210205	NSTFGSVEVHNLQPEK+A2B2C1D1dD1E1eE1edcba
52146	52148	52145	125.8652	3	1097.76	1097.76	-0.00109863	3290.27	3290.26	MSVCTDNVTDLR	M[Oxidation]SVC[Carbamidomethyl]TDNVTDLR	1425.62	UPF0577 protein KIAA1324	Q6UXG2	KIAA1324	717	19	{'b1^1': (148.04322465419997, 0.0, 0.0), 'b2^1': (235.07525265419997, 235.07421875, 44762.8046875), 'b3^1': (334.1436666542, 334.1423034667969, 50273.9921875), 'b4^1': (494.1743143778, 494.171875, 8126.26611328125), 'b5^1': (595.2219923778, 0.0, 0.0), 'b6^1': (710.2489353778, 710.2499389648438, 3047.7421875), 'b7^1': (824.2918623777999, 0.0, 0.0), 'b8^1': (923.3602763777999, 923.3550415039062, 10…	N2H9	1864.63	A2B2C1D1E1F1fedD1E1F1feE1F1fedcba	High mannose	0	0			1			149.992	500.329	Sperm_cotton_fraction1_IGP1_Xin_20210205	MSVCTDNVTDLR+A2B2C1D1E1F1fedD1E1F1feE1F1fedcba
29248	29250	29246	70.9467	2	1081.47	1081.47	-0.0012207	2160.92	2160.92	DAVNNITAK	DAVNNITAK	944.493	Voltage-dependent calcium channel subunit alpha-2/delta-1	P54289	CACNA2D1	324	16	{'b1^1': (116.0347680321, 0.0, 0.0), 'b2^1': (187.0718820321, 187.07101440429688, 17506.02734375), 'b3^1': (286.1402960321, 286.1391296386719, 30056.28515625), 'b4^1': (400.18322303210005, 400.1816711425781, 19729.134765625), 'b5^1': (514.2261500321, 514.2239990234375, 62499.0390625), 'b6^1': (627.3102140321, 627.3082275390625, 140188.46875), 'b7^1': (728.3578920321, 728.3490600585938, 25765.4296…	N2H5	1216.42	A2B2C1D1dD1E1eE1edcba	High mannose	0	0			1			149.644	531.36	Sperm_cotton_fraction1_IGP1_Xin_20210205	DAVNNITAK+A2B2C1D1dD1E1eE1edcba
64078	64080	64076	154.5001	3	1230.54	1230.54	0.00769043	3688.59	3688.57	ILLTCSLNDSATEVTGHR	ILLTC[Carbamidomethyl]SLNDSATEVTGHR	1985.98	Basigin	P35613	BSG	160	23	{'b1^1': (114.0918890321, 0.0, 0.0), 'b2^1': (227.17595303209998, 227.17498779296875, 45556.83203125), 'b3^1': (340.2600170321, 340.2584228515625, 8377.779296875), 'b4^1': (441.3076950321, 441.3070373535156, 6178.83203125), 'b5^1': (601.3383427557001, 601.3363647460938, 2955.722900390625), 'b6^1': (688.3703707557, 688.368896484375, 5903.58154296875), 'b7^1': (801.4544347557, 0.0, 0.0), 'b8^1': (9…	N2H8	1702.58	A2B2C1D1E1F1fedD1E1eE1F1fedcba	High mannose	0	0			1			149.452	206.765	Sperm_cotton_fraction1_IGP1_Xin_20210205	ILLTCSLNDSATEVTGHR+A2B2C1D1E1F1fedD1E1eE1F1fedcba
55127	55129	55125	133.0305	3	1135.78	1135.78	-0.00366211	3404.32	3404.32	SSNETLAHFEDYK	SSNETLAHFEDYK	1539.68	Nuclear pore membrane glycoprotein 210-like	Q5VU65	NUP210L	824	20	{'b1^1': (88.0398530321, 0.0, 0.0), 'b2^1': (175.0718810321, 175.07113647460938, 1692.77197265625), 'b3^1': (289.11480803210003, 0.0, 0.0), 'b4^1': (418.15740103210004, 418.156494140625, 5582.7099609375), 'b5^1': (519.2050790321, 519.2052001953125, 2116.963134765625), 'b6^1': (632.2891430321, 0.0, 0.0), 'b7^1': (703.3262570321, 0.0, 0.0), 'b8^1': (840.3851690321, 0.0, 0.0), 'b9^1': (987.453583032…	N2H9	1864.63	A2B2C1D1E1F1fedD1E1F1feE1F1fedcba	High mannose	0	0			1			149.304	405.398	Sperm_cotton_fraction1_IGP1_Xin_20210205	SSNETLAHFEDYK+A2B2C1D1E1F1fedD1E1F1feE1F1fedcba
47723	47725	47721	115.2327	3	1166.49	1166.49	-0.00183105	3496.44	3496.44	EDNPDKNPEAPLNVSR	EDNPDKNPEAPLNVSR	1793.85	Semaphorin-7A	O75326	SEMA7A	258	22	{'b1^1': (130.0504180321, 0.0, 0.0), 'b2^1': (245.0773610321, 245.07650756835938, 9244.837890625), 'b3^1': (359.1202880321, 359.118896484375, 24010.30078125), 'b4^1': (456.17305203210003, 456.17254638671875, 2812.051513671875), 'b5^1': (571.1999950321, 571.197998046875, 13065.1220703125), 'b6^1': (699.2949580321, 699.29296875, 23666.408203125), 'b7^1': (813.3378850321, 813.3347778320312, 110569.4…	N2H8	1702.58	A2B2C1D1E1F1fedD1E1eE1F1fedcba	High mannose	0	0			1			149.009	432.362	Sperm_cotton_fraction1_IGP1_Xin_20210205	EDNPDKNPEAPLNVSR+A2B2C1D1E1F1fedD1E1eE1F1fedcba
51688	51690	51687	124.7493	2	1553.64	1553.64	0.000976562	3105.26	3105.25	FINYNQTVSR	FINYNQTVSR	1240.62	ER membrane protein complex subunit 1	Q8N766	EMC1	913	17	{'b1^1': (148.07623903209998, 0.0, 0.0), 'b2^1': (261.1603030321, 261.15911865234375, 30090.583984375), 'b3^1': (375.2032300321, 375.2018737792969, 39865.10546875), 'b4^1': (538.2665590321001, 538.2646484375, 10300.9365234375), 'b5^1': (652.3094860321, 652.3067016601562, 9102.4697265625), 'b6^1': (780.3680640321, 780.366943359375, 18370.599609375), 'b7^1': (881.4157420321001, 881.4105224609375, 5…	N2H9	1864.63	A2B2C1D1E1F1fedD1E1F1feE1F1fedcba	High mannose	0	0			1			148.825	686.194	Sperm_cotton_fraction1_IGP1_Xin_20210205	FINYNQTVSR+A2B2C1D1E1F1fedD1E1F1feE1F1fedcba
43252	43254	43238	104.4435	2	1099.46	1099.46	0.00830078	2196.91	2196.9	CVAFNGSVK	C[Carbamidomethyl]VAFNGSVK	980.475	P2X purinoceptor 4	Q99571	P2RX4	153	17	{'b1^1': (161.03847275569998, 0.0, 0.0), 'b2^1': (260.1068867557, 260.10577392578125, 18183.8359375), 'b3^1': (331.14400075569995, 331.1426086425781, 28511.908203125), 'b4^1': (478.2124147556999, 478.210205078125, 7523.26123046875), 'b5^1': (592.2553417556999, 592.2528076171875, 5912.912109375), 'b6^1': (649.2768057556999, 649.2749633789062, 5993.02734375), 'b7^1': (736.3088337556999, 736.3084716…	N2H5	1216.42	A2B2C1D1dD1E1eE1edcba	High mannose	0	0			1			148.275	214.073	Sperm_cotton_fraction1_IGP1_Xin_20210205	CVAFNGSVK+A2B2C1D1dD1E1eE1edcba
67978	67980	67974	163.9307	3	1262.58	1262.58	0.0183105	3784.73	3784.7	TNITLVCKPGDLESAPVLR	TNITLVC[Carbamidomethyl]KPGDLESAPVLR	2082.11	Cation-independent mannose-6-phosphate receptor	P11717	IGF2R	581	24	{'b1^1': (102.0555030321, 0.0, 0.0), 'b2^1': (216.0984300321, 216.09793090820312, 7208.9990234375), 'b3^1': (329.1824940321, 329.1814880371094, 8866.0537109375), 'b4^1': (430.23017203210003, 430.22772216796875, 5339.02294921875), 'b5^1': (543.3142360321, 543.311767578125, 6104.3896484375), 'b6^1': (642.3826500321, 642.38720703125, 25650.65234375), 'b7^1': (802.4132977556999, 802.4095458984375, 29…	N2H8	1702.58	A2B2C1D1E1F1fedD1E1eE1F1fedcba	High mannose	0	0			1			147.582	238.854	Sperm_cotton_fraction1_IGP1_Xin_20210205	TNITLVCKPGDLESAPVLR+A2B2C1D1E1F1fedD1E1eE1F1fedcba
56297	56299	56284	135.8277	2	1408.58	1408.58	0.00219727	2815.14	2815.13	SAEGTFFINK	SAEGTFFINK	1112.55	Beta-hexosaminidase subunit alpha	P06865	HEXA	157	18	{'b1^1': (88.0398530321, 0.0, 0.0), 'b2^1': (159.07696703210001, 159.0762176513672, 2656.57568359375), 'b3^1': (288.1195600321, 288.1182861328125, 2112.117431640625), 'b4^1': (345.1410240321, 345.13812255859375, 1592.71337890625), 'b5^1': (446.1887020321, 446.1864013671875, 5638.6611328125), 'b6^1': (593.2571160321, 593.2565307617188, 11057.904296875), 'b7^1': (740.3255300321, 740.322509765625, 2…	N2H8	1702.58	A2B2C1D1E1F1fedD1E1eE1F1fedcba	High mannose	0	0			1			146.82	628.622	Sperm_cotton_fraction1_IGP1_Xin_20210205	SAEGTFFINK+A2B2C1D1E1F1fedD1E1eE1F1fedcba
63095	63097	63093	152.1406	2	1295.52	1295.05	-0.9375	2588.08	2588.07	GELNTSIFSSR	GELNTSIFSSR	1209.6	Prenylcysteine oxidase 1	Q9UHG3	PCYOX1	353	18	{'b1^1': (58.0292890321, 0.0, 0.0), 'b2^1': (187.0718820321, 187.07106018066406, 10511.462890625), 'b3^1': (300.1559460321, 300.1551208496094, 4600.4375), 'b4^1': (414.19887303210004, 414.19964599609375, 2456.45458984375), 'b5^1': (515.2465510321, 515.24462890625, 10844.423828125), 'b6^1': (602.2785790321, 602.2769775390625, 4790.4609375), 'b7^1': (715.3626430321, 715.3604736328125, 4894.38134765…	N2H6	1378.48	A2B2C1D1E1edD1E1eE1edcba	High mannose	0	0			1			146.779	764.029	Sperm_cotton_fraction1_IGP1_Xin_20210205	GELNTSIFSSR+A2B2C1D1E1edD1E1eE1edcba
59864	59866	59849	144.4203	2	1298.89	1298.55	-0.674561	2595.09	2595.07	NVSTNVFFK	NVSTNVFFK	1054.54	CD109 antigen	Q6YHK3	CD109	337	17	{'b1^1': (115.05075203210001, 0.0, 0.0), 'b2^1': (214.1191660321, 214.11814880371094, 3783.07568359375), 'b3^1': (301.15119403209997, 301.15118408203125, 1389.3922119140625), 'b4^1': (402.1988720321, 402.19683837890625, 2954.62255859375), 'b5^1': (516.2417990321, 516.2394409179688, 2644.3994140625), 'b6^1': (615.3102130320999, 615.3093872070312, 15492.658203125), 'b7^1': (762.3786270320999, 762.3…	N2H7	1540.53	A2B2C1D1E1edD1E1eE1F1fedcba	High mannose	0	0			1			145.436	315.045	Sperm_cotton_fraction1_IGP1_Xin_20210205	NVSTNVFFK+A2B2C1D1E1edD1E1eE1F1fedcba
37716	37718	37707	91.1671	3	1025.76	1025.76	-0.00146484	3074.24	3074.24	GYYNQSEAGSHTVQR	GYYNQSEAGSHTVQR	1695.76	HLA class I histocompatibility antigen, A-69 alpha chain;HLA class I histocompatibility antigen, A-2 alpha chain	P10316;P01892	HLA-A;HLA-A	110;110	21	{'b1^1': (58.0292890321, 0.0, 0.0), 'b2^1': (221.0926180321, 221.09149169921875, 7307.658203125), 'b3^1': (384.1559470321, 384.15435791015625, 5614.01171875), 'b4^1': (498.19887403210004, 498.1972961425781, 4485.88916015625), 'b5^1': (626.2574520321, 626.2576293945312, 5475.658203125), 'b6^1': (713.2894800321, 0.0, 0.0), 'b7^1': (842.3320730321, 0.0, 0.0), 'b8^1': (913.3691870321, 913.36645507812…	N2H6	1378.48	A2B2C1D1E1edD1E1eE1edcba	High mannose	0	0			1			145.369	468.051	Sperm_cotton_fraction1_IGP1_Xin_20210205	GYYNQSEAGSHTVQR+A2B2C1D1E1edD1E1eE1edcba
46479	46481	46477	112.2313	4	950.888	950.889	0.00268555	3799.52	3799.51	DSEAFCHANCSGPAPAAKPDPDGGR	DSEAFC[Carbamidomethyl]HANC[Carbamidomethyl]SGPAPAAKPDPDGGR	2583.09	Endoplasmic reticulum protein SC65	Q92791	P3H4	79	28	{'b1^1': (116.0347680321, 0.0, 0.0), 'b2^1': (203.0667960321, 203.06602478027344, 2476.388671875), 'b3^1': (332.1093890321, 332.10760498046875, 5401.83203125), 'b4^1': (403.1465030321, 403.1445617675781, 4520.4765625), 'b5^1': (550.2149170321, 550.2139282226562, 1855.0682373046875), 'b6^1': (710.2455647556999, 0.0, 0.0), 'b7^1': (847.3044767556999, 847.2990112304688, 8539.5205078125), 'b8^1': (91…	N2H5	1216.42	A2B2C1D1dD1E1eE1edcba	High mannose	0	0			1			144.753	415.255	Sperm_cotton_fraction1_IGP1_Xin_20210205	DSEAFCHANCSGPAPAAKPDPDGGR+A2B2C1D1dD1E1eE1edcba
62099	62101	62090	149.7494	3	1190.16	1190.16	0.00512695	3567.46	3567.44	AINQTAVECTWTGPR	AINQTAVEC[Carbamidomethyl]TWTGPR	1702.81	Sortilin-related receptor	Q92673	SORL1	1854	21	{'b1^1': (72.0449390321, 0.0, 0.0), 'b2^1': (185.1290030321, 185.1284942626953, 3492.181396484375), 'b3^1': (299.1719300321, 299.1707763671875, 5529.6298828125), 'b4^1': (427.23050803210003, 427.2297058105469, 10759.470703125), 'b5^1': (528.2781860321, 528.2769775390625, 5776.56982421875), 'b6^1': (599.3153000321, 599.3135986328125, 4601.1201171875), 'b7^1': (698.3837140321, 698.3819580078125, 38…	N2H9	1864.63	A2B2C1D1E1F1fedD1E1F1feE1F1fedcba	High mannose	0	0			0.999268			144.616	243.414	Sperm_cotton_fraction1_IGP1_Xin_20210205	AINQTAVECTWTGPR+A2B2C1D1E1F1fedD1E1F1feE1F1fedcba
51239	51241	51229	123.6755	2	1098.49	1098.49	-0.00170898	2194.97	2194.96	VIYNLTEK	VIYNLTEK	978.539	Nicalin	Q969V3	NCLN	428	15	{'b1^1': (100.0762390321, 0.0, 0.0), 'b2^1': (213.1603030321, 213.15924072265625, 24721.5234375), 'b3^1': (376.2236320321, 376.2221374511719, 8605.255859375), 'b4^1': (490.2665590321, 490.2640380859375, 15374.962890625), 'b5^1': (603.3506230321, 603.3489379882812, 60498.67578125), 'b6^1': (704.3983010321, 704.3956909179688, 20391.62109375), 'b7^1': (833.4408940321, 833.4342041015625, 18731.921875…	N2H5	1216.42	A2B2C1D1dD1E1eE1edcba	High mannose	0	0			1			143.953	362.435	Sperm_cotton_fraction1_IGP1_Xin_20210205	VIYNLTEK+A2B2C1D1dD1E1eE1edcba
37603	37605	37600	90.8839	3	1133.79	1133.79	-0.00146484	3398.35	3398.34	GYYNQSEAGSHTVQR	GYYNQSEAGSHTVQR	1695.76	HLA class I histocompatibility antigen, A-69 alpha chain;HLA class I histocompatibility antigen, A-2 alpha chain	P10316;P01892	HLA-A;HLA-A	110;110	21	{'b1^1': (58.0292890321, 0.0, 0.0), 'b2^1': (221.0926180321, 221.09152221679688, 7313.64306640625), 'b3^1': (384.1559470321, 384.1542663574219, 6047.32861328125), 'b4^1': (498.19887403210004, 498.1982421875, 4612.349609375), 'b5^1': (626.2574520321, 626.254150390625, 7224.9580078125), 'b6^1': (713.2894800321, 0.0, 0.0), 'b7^1': (842.3320730321, 0.0, 0.0), 'b8^1': (913.3691870321, 913.373291015625…	N2H8	1702.58	A2B2C1D1E1F1fedD1E1eE1F1fedcba	High mannose	0	0			1			143.686	598.32	Sperm_cotton_fraction1_IGP1_Xin_20210205	GYYNQSEAGSHTVQR+A2B2C1D1E1F1fedD1E1eE1F1fedcba
48303	48305	48302	116.6290	2	1410.6	1410.6	-0.000732422	2819.18	2819.17	VQPFNVTQGK	VQPFNVTQGK	1116.59	Lysosome-associated membrane glycoprotein 2	P13473	LAMP2	356	17	{'b1^1': (100.0762390321, 0.0, 0.0), 'b2^1': (228.13481703210002, 228.13385009765625, 34749.84375), 'b3^1': (325.1875810321, 0.0, 0.0), 'b4^1': (472.25599503210003, 472.25421142578125, 2124.859375), 'b5^1': (586.2989220321, 586.2958374023438, 5435.39306640625), 'b6^1': (685.3673360321, 685.3646850585938, 38525.0390625), 'b7^1': (786.4150140321, 786.4144897460938, 13735.4658203125), 'b8^1': (914.4…	N2H8	1702.58	A2B2C1D1E1F1fedD1E1eE1F1fedcba	High mannose	0	0			1			143.537	650.742	Sperm_cotton_fraction1_IGP1_Xin_20210205	VQPFNVTQGK+A2B2C1D1E1F1fedD1E1eE1F1fedcba
54435	54437	54417	131.3890	2	1400.03	1400.03	0.00439453	2798.05	2798.04	NFSSCSAEDFEK	NFSSC[Carbamidomethyl]SAEDFEK	1419.56	Disintegrin and metalloproteinase domain-containing protein 9	Q13443	ADAM9	381	19	{'b1^1': (115.05075203210001, 0.0, 0.0), 'b2^1': (262.1191660321, 262.118896484375, 5060.953125), 'b3^1': (349.15119403209997, 0.0, 0.0), 'b4^1': (436.18322203209993, 0.0, 0.0), 'b5^1': (596.2138697557, 0.0, 0.0), 'b6^1': (683.2458977557, 0.0, 0.0), 'b7^1': (754.2830117556999, 754.2760009765625, 1970.9600830078125), 'b8^1': (883.3256047556999, 883.3219604492188, 6906.8740234375), 'b9^1': (998.352…	N2H6	1378.48	A2B2C1D1E1edD1E1eE1edcba	High mannose	0	0			1			143.477	384.94	Sperm_cotton_fraction1_IGP1_Xin_20210205	NFSSCSAEDFEK+A2B2C1D1E1edD1E1eE1edcba
22591	22593	22590	54.9822	2	1274.53	1274.53	0.000976562	2547.05	2547.05	ANATIEVK	ANATIEVK	844.465	Neuroplastin	Q9Y639	NPTN	229	15	{'b1^1': (72.0449390321, 0.0, 0.0), 'b2^1': (186.0878660321, 186.08639526367188, 7285.56201171875), 'b3^1': (257.1249800321, 257.1241760253906, 17009.22265625), 'b4^1': (358.1726580321, 358.171630859375, 17665.828125), 'b5^1': (471.2567220321, 471.2555236816406, 22132.49609375), 'b6^1': (600.2993150321, 600.296875, 58117.51953125), 'b7^1': (699.3677290321, 699.3646240234375, 40900.0703125), 'b8^1…	N2H8	1702.58	A2B2C1D1E1F1fedD1E1eE1F1fedcba	High mannose	0	0			1			143.204	682.048	Sperm_cotton_fraction1_IGP1_Xin_20210205	ANATIEVK+A2B2C1D1E1F1fedD1E1eE1F1fedcba
63143	63145	63135	152.2630	3	1094.8	1094.8	0.00402832	3281.39	3281.37	DIVEYYNDSNGSHVLQGR	DIVEYYNDSNGSHVLQGR	2064.95	Zinc-alpha-2-glycoprotein	P25311	AZGP1	109	23	{'b1^1': (116.0347680321, 0.0, 0.0), 'b2^1': (229.1188320321, 229.11788940429688, 55381.8828125), 'b3^1': (328.1872460321, 328.1861877441406, 22898.8828125), 'b4^1': (457.2298390321, 457.22845458984375, 29438.61328125), 'b5^1': (620.2931680321001, 620.2899169921875, 13081.521484375), 'b6^1': (783.3564970321002, 783.3548583984375, 4712.89453125), 'b7^1': (897.3994240321001, 0.0, 0.0), 'b8^1': (101…	N2H5	1216.42	A2B2C1D1dD1E1eE1edcba	High mannose	0	0			1			142.889	382.728	Sperm_cotton_fraction1_IGP1_Xin_20210205	DIVEYYNDSNGSHVLQGR+A2B2C1D1dD1E1eE1edcba
52107	52109	52101	125.7753	2	1565.12	1565.12	0.0012207	3128.22	3128.2	MSVCTDNVTDLR	M[Oxidation]SVC[Carbamidomethyl]TDNVTDLR	1425.62	UPF0577 protein KIAA1324	Q6UXG2	KIAA1324	717	19	{'b1^1': (148.04322465419997, 0.0, 0.0), 'b2^1': (235.07525265419997, 235.07440185546875, 15939.2275390625), 'b3^1': (334.1436666542, 334.14251708984375, 26564.8125), 'b4^1': (494.1743143778, 494.17254638671875, 3800.38916015625), 'b5^1': (595.2219923778, 0.0, 0.0), 'b6^1': (710.2489353778, 710.248046875, 2374.081787109375), 'b7^1': (824.2918623777999, 824.2989501953125, 1956.2823486328125), 'b8^…	N2H8	1702.58	A2B2C1D1E1F1fedD1E1eE1F1fedcba	High mannose	0	0			1			141.894	609.971	Sperm_cotton_fraction1_IGP1_Xin_20210205	MSVCTDNVTDLR+A2B2C1D1E1F1fedD1E1eE1F1fedcba
57024	57026	57023	137.5818	3	1097.77	1097.77	-0.0032959	3290.28	3290.27	EVNECDLPEWCNGTSHK	EVNEC[Carbamidomethyl]DLPEWC[Carbamidomethyl]NGTSHK	2073.85	Disintegrin and metalloproteinase domain-containing protein 29	Q9UKF5	ADAM29	469	22	{'b1^1': (130.0504180321, 0.0, 0.0), 'b2^1': (229.1188320321, 229.11770629882812, 8204.546875), 'b3^1': (343.1617590321, 343.1605529785156, 16842.322265625), 'b4^1': (472.2043520321, 472.202880859375, 21620.642578125), 'b5^1': (632.2349997557001, 632.2321166992188, 14862.587890625), 'b6^1': (747.2619427557, 747.2581176757812, 38284.33984375), 'b7^1': (860.3460067557, 860.34228515625, 35481.148437…	N2H5	1216.42	A2B2C1D1dD1E1eE1edcba	High mannose	0	0			1			140.349	366.935	Sperm_cotton_fraction1_IGP1_Xin_20210205	EVNECDLPEWCNGTSHK+A2B2C1D1dD1E1eE1edcba
55686	55688	55666	134.3731	2	1282.57	1282.57	-0.0078125	2563.11	2563.11	VWGNNTETLVSK	VWGNNTETLVSK	1346.68	Izumo sperm-egg fusion protein 1	Q8IYV9	IZUMO1	204	19	{'b1^1': (100.0762390321, 0.0, 0.0), 'b2^1': (286.1555520321, 286.1543273925781, 6751.3359375), 'b3^1': (343.17701603209997, 0.0, 0.0), 'b4^1': (457.2199430321, 0.0, 0.0), 'b5^1': (571.2628700321, 571.2611083984375, 2903.380126953125), 'b6^1': (672.3105480321, 0.0, 0.0), 'b7^1': (801.3531410321, 801.3488159179688, 4648.1689453125), 'b8^1': (902.4008190321, 902.3986206054688, 3756.799560546875), '…	N2H5	1216.42	A2B2C1D1dD1E1eE1edcba	High mannose	0	0			1			139.306	710.611	Sperm_cotton_fraction1_IGP1_Xin_20210205	VWGNNTETLVSK+A2B2C1D1dD1E1eE1edcba
49388	49390	49373	119.2219	2	1261.03	1261.03	-0.00634766	2520.04	2520.04	ILCDNADNITR	ILC[Carbamidomethyl]DNADNITR	1303.62	Peroxidasin homolog	Q92626	PXDN	1280	18	{'b1^1': (114.0918890321, 0.0, 0.0), 'b2^1': (227.17595303209998, 227.17514038085938, 12117.77734375), 'b3^1': (387.2066007557, 387.20574951171875, 4926.2431640625), 'b4^1': (502.2335437557, 502.233154296875, 3078.541748046875), 'b5^1': (616.2764707557, 616.276123046875, 2223.22607421875), 'b6^1': (687.3135847556999, 0.0, 0.0), 'b7^1': (802.3405277556999, 802.33447265625, 6349.697265625), 'b8^1':…	N2H5	1216.42	A2B2C1D1dD1E1eE1edcba	High mannose	0	0			1			137.803	275.502	Sperm_cotton_fraction1_IGP1_Xin_20210205	ILCDNADNITR+A2B2C1D1dD1E1eE1edcba
22355	22357	22354	54.4202	2	1355.56	1355.56	-0.00894631	2709.11	2709.1	ANATIEVK	ANATIEVK	844.465	Neuroplastin	Q9Y639	NPTN	229	15	{'b1^1': (72.0449390321, 0.0, 0.0), 'b2^1': (186.0878660321, 186.08534240722656, 2555.98193359375), 'b3^1': (257.1249800321, 257.1237487792969, 8060.4052734375), 'b4^1': (358.1726580321, 358.1707763671875, 11280.6611328125), 'b5^1': (471.2567220321, 471.25482177734375, 10117.716796875), 'b6^1': (600.2993150321, 600.2974243164062, 30822.40625), 'b7^1': (699.3677290321, 699.3648071289062, 21362.103…	N2H9	1864.63	A2B2C1D1E1F1fedD1E1F1feE1F1fedcba	High mannose	0	0			1			136.637	810.143	Sperm_cotton_fraction1_IGP1_Xin_20210205	ANATIEVK+A2B2C1D1E1F1fedD1E1F1feE1F1fedcba
14394	14396	14393	35.2804	2	1324.55	1324.55	0.00390625	2647.09	2647.07	NATLAEQAK	NATLAEQAK	944.493	Hypoxia up-regulated protein 1	Q9Y4L1	HYOU1	869	16	{'b1^1': (115.05075203210001, 0.0, 0.0), 'b2^1': (186.0878660321, 186.08534240722656, 1808.115234375), 'b3^1': (287.13554403210003, 0.0, 0.0), 'b4^1': (400.21960803210004, 400.2180480957031, 5313.4609375), 'b5^1': (471.2567220321, 471.2539978027344, 10130.6787109375), 'b6^1': (600.2993150321, 600.2970581054688, 8178.96240234375), 'b7^1': (728.3578930321, 728.3543090820312, 12812.3271484375), 'b8^…	N2H8	1702.58	A2B2C1D1E1F1fedD1E1eE1F1fedcba	High mannose	0	0			1			136.053	662.051	Sperm_cotton_fraction1_IGP1_Xin_20210205	NATLAEQAK+A2B2C1D1E1F1fedD1E1eE1F1fedcba
64258	64260	64248	154.9426	3	1176.52	1176.52	0.00366211	3526.54	3526.51	ILLTCSLNDSATEVTGHR	ILLTC[Carbamidomethyl]SLNDSATEVTGHR	1985.98	Basigin	P35613	BSG	160	23	{'b1^1': (114.0918890321, 0.0, 0.0), 'b2^1': (227.17595303209998, 227.1751251220703, 16482.537109375), 'b3^1': (340.2600170321, 340.2591857910156, 4024.7529296875), 'b4^1': (441.3076950321, 441.3055419921875, 3425.1240234375), 'b5^1': (601.3383427557001, 601.3389282226562, 1932.0640869140625), 'b6^1': (688.3703707557, 688.3683471679688, 2852.92626953125), 'b7^1': (801.4544347557, 0.0, 0.0), 'b8^1…	N2H7	1540.53	A2B2C1D1E1edD1E1eE1F1fedcba	High mannose	0	0			1			136.014	301.934	Sperm_cotton_fraction1_IGP1_Xin_20210205	ILLTCSLNDSATEVTGHR+A2B2C1D1E1edD1E1eE1F1fedcba
60227	60229	60214	145.2964	3	1106.81	1106.81	-0.0098877	3317.41	3317.4	GNETIVNLIHSTR	GNETIVNLIHSTR	1452.77	Carboxypeptidase E	P16870	CPE	139	19	{'b1^1': (58.0292890321, 0.0, 0.0), 'b2^1': (172.07221603210002, 172.07101440429688, 2097.284912109375), 'b3^1': (301.1148090321, 301.1138610839844, 8316.8056640625), 'b4^1': (402.16248703210005, 402.16253662109375, 3763.51611328125), 'b5^1': (515.2465510321, 515.2459716796875, 4522.98291015625), 'b6^1': (614.3149650321, 0.0, 0.0), 'b7^1': (728.3578920320999, 0.0, 0.0), 'b8^1': (841.4419560320999…	N2H9	1864.63	A2B2C1D1E1F1fedD1E1F1feE1F1fedcba	High mannose	0	0			1			135.461	649.427	Sperm_cotton_fraction1_IGP1_Xin_20210205	GNETIVNLIHSTR+A2B2C1D1E1F1fedD1E1F1feE1F1fedcba
60569	60571	60555	146.1243	3	1092.82	1092.82	0.00512695	3275.44	3275.42	TILVDNNTWNNTHISR	TILVDNNTWNNTHISR	1896.94	Dolichyl-diphosphooligosaccharide--protein glycosyltransferase subunit STT3A	P46977	STT3A	544	21	{'b1^1': (102.0555030321, 0.0, 0.0), 'b2^1': (215.1395670321, 215.13880920410156, 71053.9140625), 'b3^1': (328.2236310321, 328.2224426269531, 50821.9140625), 'b4^1': (427.2920450321, 427.2904052734375, 7881.6650390625), 'b5^1': (542.3189880321, 542.31787109375, 3832.52099609375), 'b6^1': (656.3619150321, 0.0, 0.0), 'b7^1': (770.4048420321, 770.4046630859375, 2581.80224609375), 'b8^1': (871.452520…	N2H6	1378.48	A2B2C1D1E1edD1E1eE1edcba	High mannose	0	0			1			135.107	338.871	Sperm_cotton_fraction1_IGP1_Xin_20210205	TILVDNNTWNNTHISR+A2B2C1D1E1edD1E1eE1edcba
68161	68163	68147	164.3700	3	1154.54	1154.55	0.012085	3460.62	3460.59	TNITLVCKPGDLESAPVLR	TNITLVC[Carbamidomethyl]KPGDLESAPVLR	2082.11	Cation-independent mannose-6-phosphate receptor	P11717	IGF2R	581	23	{'b1^1': (102.0555030321, 0.0, 0.0), 'b2^1': (216.0984300321, 216.09739685058594, 9176.0546875), 'b3^1': (329.1824940321, 329.1816711425781, 11531.9501953125), 'b4^1': (430.23017203210003, 430.2284851074219, 6442.7734375), 'b5^1': (543.3142360321, 543.3143920898438, 6081.615234375), 'b6^1': (642.3826500321, 642.3866577148438, 17321.05078125), 'b7^1': (802.4132977556999, 802.4124145507812, 1961.50…	N2H6	1378.48	A2B2C1D1E1edD1E1eE1edcba	High mannose	0	0			1			133.973	146.36	Sperm_cotton_fraction1_IGP1_Xin_20210205	TNITLVCKPGDLESAPVLR+A2B2C1D1E1edD1E1eE1edcba
49418	49420	49417	119.2917	2	1107.99	1107.99	-0.000976562	2213.96	2213.96	NTTIFLK	NTTIFLK	835.48	Transmembrane protein 87A	Q8NBN3	TMEM87A	62	13	{'b1^1': (115.05075203210001, 0.0, 0.0), 'b2^1': (216.0984300321, 216.09762573242188, 60352.59375), 'b3^1': (317.1461080321, 317.1446838378906, 27357.61328125), 'b4^1': (430.23017203210003, 430.22802734375, 60303.33984375), 'b5^1': (577.2985860321, 577.2967529296875, 72568.4375), 'b6^1': (690.3826500321001, 690.3804931640625, 33013.9921875), 'b7^1': (818.4776130321001, 818.4756469726562, 19331.68…	N2H6	1378.48	A2B2C1D1E1edD1E1eE1edcba	High mannose	0	0			1			133.615	357.58	Sperm_cotton_fraction1_IGP1_Xin_20210205	NTTIFLK+A2B2C1D1E1edD1E1eE1edcba
52998	53000	52993	127.9150	3	895.383	895.383	0.000549316	2683.12	2683.12	FGHCGINGTTYLK	FGHC[Carbamidomethyl]GINGTTYLK	1466.7	Disintegrin and metalloproteinase domain-containing protein 21	Q9UKJ8	ADAM21	546	19	{'b1^1': (148.07623903209998, 0.0, 0.0), 'b2^1': (205.0977030321, 0.0, 0.0), 'b3^1': (342.1566150321, 342.1554260253906, 35001.921875), 'b4^1': (502.1872627557, 502.1865539550781, 15925.697265625), 'b5^1': (559.2087267557, 559.2037353515625, 7330.83544921875), 'b6^1': (672.2927907557, 672.2892456054688, 20814.515625), 'b7^1': (786.3357177557, 786.3334350585938, 8070.81298828125), 'b8^1': (843.357…	N2H5	1216.42	A2B2C1D1dD1E1eE1edcba	High mannose	0	0			1			132.217	263.159	Sperm_cotton_fraction1_IGP1_Xin_20210205	FGHCGINGTTYLK+A2B2C1D1dD1E1eE1edcba
47179	47181	47177	113.9274	2	1395.6	1395.6	-0.00341797	2789.18	2789.17	LLNINPNK	LLNINPNK	924.539	Lysosome-associated membrane glycoprotein 1	P11279	LAMP1	261	15	{'b1^1': (114.0918890321, 0.0, 0.0), 'b2^1': (227.17595303209998, 227.17469787597656, 8691.8251953125), 'b3^1': (341.2188800321, 341.21734619140625, 41536.61328125), 'b4^1': (454.3029440321, 454.3001403808594, 17174.42578125), 'b5^1': (568.3458710321, 568.3450927734375, 34827.77734375), 'b6^1': (665.3986350321001, 665.3964233398438, 4192.1064453125), 'b7^1': (779.4415620321, 779.4362182617188, 29…	N2H9	1864.63	A2B2C1D1E1F1fedD1E1F1feE1F1fedcba	High mannose	0	0			1			131.982	689.8	Sperm_cotton_fraction1_IGP1_Xin_20210205	LLNINPNK+A2B2C1D1E1F1fedD1E1F1feE1F1fedcba
52470	52472	52469	126.6420	2	1417.56	1417.56	-0.0012207	2833.11	2833.11	STFINMTR	STFINMTR	968.475	Integrin alpha-M	P11215	ITGAM	391	15	{'b1^1': (88.0398530321, 0.0, 0.0), 'b2^1': (189.0875310321, 189.0869598388672, 5731.341796875), 'b3^1': (336.1559450321, 336.1549377441406, 16855.9296875), 'b4^1': (449.24000903210003, 449.2381896972656, 11217.1103515625), 'b5^1': (563.2829360321, 563.2813720703125, 5181.6171875), 'b6^1': (694.3234210321, 694.321044921875, 18243.90234375), 'b7^1': (795.3710990321, 795.36669921875, 6360.919433593…	N2H9	1864.63	A2B2C1D1E1F1fedD1E1F1feE1F1fedcba	High mannose	0	0			1			131.67	505.377	Sperm_cotton_fraction1_IGP1_Xin_20210205	STFINMTR+A2B2C1D1E1F1fedD1E1F1feE1F1fedcba
29142	29144	29137	70.6925	2	1039.46	1039.46	0.000244141	2076.9	2076.9	VLQPYNK	VLQPYNK	860.476	Semaphorin-3D	O95025	SEMA3D	139	13	{'b1^1': (100.0762390321, 0.0, 0.0), 'b2^1': (213.1603030321, 213.15957641601562, 34667.1171875), 'b3^1': (341.2188810321, 341.21783447265625, 74285.3046875), 'b4^1': (438.27164503209997, 438.2701110839844, 14903.572265625), 'b5^1': (601.3349740321, 601.3343505859375, 20827.1640625), 'b6^1': (715.3779010321, 715.3819580078125, 13563.556640625), 'b7^1': (843.4728640321, 843.4683837890625, 102629.1…	N2H5	1216.42	A2B2C1D1dD1E1eE1edcba	High mannose	0	0			1			127.682	262.518	Sperm_cotton_fraction1_IGP1_Xin_20210205	VLQPYNK+A2B2C1D1dD1E1eE1edcba
51350	51352	51340	123.9362	3	1016.11	1016.11	-0.000915527	3045.31	3045.3	NATLVNEADKLR	NATLVNEADKLR	1342.72	Aminopeptidase N	P15144	ANPEP	818	18	{'b1^1': (115.05075203210001, 0.0, 0.0), 'b2^1': (186.0878660321, 186.08656311035156, 5440.0634765625), 'b3^1': (287.13554403210003, 287.1351623535156, 3799.526123046875), 'b4^1': (400.21960803210004, 400.2188415527344, 3818.39892578125), 'b5^1': (499.28802203210006, 499.2868347167969, 3097.17333984375), 'b6^1': (613.3309490321001, 0.0, 0.0), 'b7^1': (742.3735420321001, 0.0, 0.0), 'b8^1': (813.41…	N2H8	1702.58	A2B2C1D1E1F1fedD1E1eE1F1fedcba	High mannose	0	0			1			127.521	524.568	Sperm_cotton_fraction1_IGP1_Xin_20210205	NATLVNEADKLR+A2B2C1D1E1F1fedD1E1eE1F1fedcba
64017	64019	64012	154.3541	3	1284.56	1284.55	-0.00952148	3850.63	3850.62	ILLTCSLNDSATEVTGHR	ILLTC[Carbamidomethyl]SLNDSATEVTGHR	1985.98	Basigin	P35613	BSG	160	22	{'b1^1': (114.0918890321, 0.0, 0.0), 'b2^1': (227.17595303209998, 227.1748504638672, 18201.470703125), 'b3^1': (340.2600170321, 340.25885009765625, 4348.3671875), 'b4^1': (441.3076950321, 441.3056335449219, 3650.26513671875), 'b5^1': (601.3383427557001, 0.0, 0.0), 'b6^1': (688.3703707557, 688.3702392578125, 2214.372802734375), 'b7^1': (801.4544347557, 0.0, 0.0), 'b8^1': (915.4973617557, 0.0, 0.0)…	N2H9	1864.63	A2B2C1D1E1F1fedD1E1F1feE1F1fedcba	High mannose	0	0			1			125.864	653.406	Sperm_cotton_fraction1_IGP1_Xin_20210205	ILLTCSLNDSATEVTGHR+A2B2C1D1E1F1fedD1E1F1feE1F1fedcba
31698	31700	31696	76.6993	2	1157	1157	-0.000488281	2311.99	2311.99	NGTLVIR	NGTLVIR	771.46	Matrix-remodeling-associated protein 5	Q9NR99	MXRA5	1910	13	{'b1^1': (115.05075203210001, 0.0, 0.0), 'b2^1': (172.07221603210002, 172.0715789794922, 3130.89306640625), 'b3^1': (273.11989403210004, 273.1192321777344, 13188.9453125), 'b4^1': (386.20395803210005, 386.2027282714844, 28074.99609375), 'b5^1': (485.27237203210007, 485.27105712890625, 50300.37890625), 'b6^1': (598.3564360321001, 598.3541870117188, 15741.3369140625), 'b7^1': (754.4575470321001, 75…	N2H7	1540.53	A2B2C1D1E1edD1E1eE1F1fedcba	High mannose	0	0			1			125.691	377.028	Sperm_cotton_fraction1_IGP1_Xin_20210205	NGTLVIR+A2B2C1D1E1edD1E1eE1F1fedcba
57131	57133	57114	137.8391	2	1302.1	1302.1	0.00317383	2602.19	2602.16	ILGTEEPSNVTVK	ILGTEEPSNVTVK	1385.74	Maltase-glucoamylase, intestinal	O43451	MGAM	912	19	{'b1^1': (114.0918890321, 0.0, 0.0), 'b2^1': (227.17595303209998, 227.175048828125, 5194.91748046875), 'b3^1': (284.19741703209996, 284.19580078125, 2343.540771484375), 'b4^1': (385.2450950321, 0.0, 0.0), 'b5^1': (514.2876880321, 514.2855224609375, 1685.9898681640625), 'b6^1': (643.3302810321001, 643.3285522460938, 5712.7744140625), 'b7^1': (740.3830450321001, 740.3840942382812, 1766.2978515625),…	N2H5	1216.42	A2B2C1D1dD1E1eE1edcba	High mannose	0	0			1			123.554	253.21	Sperm_cotton_fraction1_IGP1_Xin_20210205	ILGTEEPSNVTVK+A2B2C1D1dD1E1eE1edcba
47658	47660	47656	115.0760	3	1156.16	1156.16	-0.00146484	3465.46	3465.45	KAPVVNCSIAVCQR	KAPVVNC[Carbamidomethyl]SIAVC[Carbamidomethyl]QR	1600.82	Integrin alpha-M	P11215	ITGAM	1021	19	{'b1^1': (129.1027880321, 129.10211181640625, 10023.9794921875), 'b2^1': (200.1399020321, 200.13870239257812, 2377.227783203125), 'b3^1': (297.19266603209996, 0.0, 0.0), 'b4^1': (396.2610800321, 396.2608642578125, 3464.994873046875), 'b5^1': (495.3294940321, 495.32855224609375, 4005.81298828125), 'b6^1': (609.3724210321, 0.0, 0.0), 'b7^1': (769.4030687556999, 0.0, 0.0), 'b8^1': (856.4350967556999…	N2H9	1864.63	A2B2C1D1E1F1fedD1E1F1feE1F1fedcba	High mannose	0	0			1			123.487	540.755	Sperm_cotton_fraction1_IGP1_Xin_20210205	KAPVVNCSIAVCQR+A2B2C1D1E1F1fedD1E1F1feE1F1fedcba
14857	14859	14839	36.4013	3	719.841	718.98	-2.58142	2153.92	2153.91	GINESYKK	GINESYKK	937.487	Palmitoyl-protein thioesterase 1	P50897	PPT1	212	14	{'b1^1': (58.0292890321, 0.0, 0.0), 'b2^1': (171.1133530321, 171.1125946044922, 7189.21875), 'b3^1': (285.1562800321, 285.1552734375, 5949.88671875), 'b4^1': (414.19887303210004, 414.1973876953125, 14158.03515625), 'b5^1': (501.23090103210006, 501.2292175292969, 9224.5908203125), 'b6^1': (664.2942300321001, 664.2893676757812, 26792.42578125), 'b7^1': (792.3891930321001, 792.3899536132812, 11861.2…	N2H5	1216.42	A2B2C1D1dD1E1eE1edcba	High mannose	0	0			1			122.212	438.94	Sperm_cotton_fraction1_IGP1_Xin_20210205	GINESYKK+A2B2C1D1dD1E1eE1edcba
31284	31286	31282	75.7257	2	1215.98	1215.98	-0.000244141	2429.94	2429.93	SYNDSVDPR	SYNDSVDPR	1051.46	Myeloperoxidase	P05164	MPO	483	15	{'b1^1': (88.0398530321, 0.0, 0.0), 'b2^1': (251.1031820321, 251.10252380371094, 8828.2705078125), 'b3^1': (365.1461090321, 365.14410400390625, 2375.124267578125), 'b4^1': (480.17305203210003, 480.1705017089844, 8834.3408203125), 'b5^1': (567.2050800321, 567.2022705078125, 4292.87158203125), 'b6^1': (666.2734940321, 666.2691040039062, 2928.40869140625), 'b7^1': (781.3004370320999, 781.29742431640…	N2H6	1378.48	A2B2C1D1E1edD1E1eE1edcba	High mannose	0	0			1			121.947	461.601	Sperm_cotton_fraction1_IGP1_Xin_20210205	SYNDSVDPR+A2B2C1D1E1edD1E1eE1edcba
46347	46349	46345	111.9127	2	1058.94	1058.94	-0.000488281	2115.87	2115.86	FLNESYK	FLNESYK	899.439	Prostatic acid phosphatase	P15309	ACPP	94	13	{'b1^1': (148.07623903209998, 0.0, 0.0), 'b2^1': (261.1603030321, 261.1592712402344, 11038.84765625), 'b3^1': (375.2032300321, 375.2017822265625, 13101.59765625), 'b4^1': (504.2458230321, 504.24432373046875, 39179.44140625), 'b5^1': (591.2778510321, 591.2758178710938, 17353.802734375), 'b6^1': (754.3411800321, 754.3316040039062, 7242.40625), 'b7^1': (882.4361430321001, 882.4338989257812, 11406.84…	N2H5	1216.42	A2B2C1D1dD1E1eE1edcba	High mannose	0	0			1			119.459	361.246	Sperm_cotton_fraction1_IGP1_Xin_20210205	FLNESYK+A2B2C1D1dD1E1eE1edcba
43524	43526	43522	105.0989	4	867.6	867.599	-0.00292969	3466.37	3466.36	RHEEGHMLNCTCFGQGR	RHEEGHMLNC[Carbamidomethyl]TC[Carbamidomethyl]FGQGR	2087.88	Fibronectin	P02751	FN1	542	20	{'b1^1': (157.1089360321, 157.1082763671875, 8381.4990234375), 'b2^1': (294.1678480321, 294.1672668457031, 10233.890625), 'b3^1': (423.2104410321, 423.2091979980469, 15383.3837890625), 'b4^1': (552.2530340321, 0.0, 0.0), 'b5^1': (609.2744980321, 609.2720336914062, 30106.99609375), 'b6^1': (746.3334100321, 746.3307495117188, 65023.03125), 'b7^1': (877.3738950321, 0.0, 0.0), 'b8^1': (990.4579590321…	N2H6	1378.48	A2B2C1D1E1edD1E1eE1edcba	High mannose	0	0			1			118.035	380.6	Sperm_cotton_fraction1_IGP1_Xin_20210205	RHEEGHMLNCTCFGQGR+A2B2C1D1E1edD1E1eE1edcba
11393	11395	11390	28.0726	3	835.707	835.709	0.00567627	2504.1	2504.09	GPGIKPNQTSK	GPGIKPNQTSK	1125.61	N-acetylglucosamine-6-sulfatase	P15586	GNS	362	17	{'b1^1': (58.0292890321, 0.0, 0.0), 'b2^1': (155.0820530321, 155.08131408691406, 2759.899658203125), 'b3^1': (212.1035170321, 212.1026153564453, 6130.41064453125), 'b4^1': (325.1875810321, 325.18646240234375, 17339.87109375), 'b5^1': (453.2825440321, 453.2820129394531, 5405.046875), 'b6^1': (550.3353080321, 0.0, 0.0), 'b7^1': (664.3782350321, 664.3800048828125, 1943.5523681640625), 'b8^1': (792.4…	N2H6	1378.48	A2B2C1D1E1edD1E1eE1edcba	High mannose	0	0			1			117.579	383.225	Sperm_cotton_fraction1_IGP1_Xin_20210205	GPGIKPNQTSK+A2B2C1D1E1edD1E1eE1edcba
47857	47859	47853	115.5575	3	1112.47	1112.47	0.00585937	3334.4	3334.38	EDNPDKNPEAPLNVSR	EDNPDKNPEAPLNVSR	1793.85	Semaphorin-7A	O75326	SEMA7A	258	20	{'b1^1': (130.0504180321, 0.0, 0.0), 'b2^1': (245.0773610321, 245.07615661621094, 6212.8193359375), 'b3^1': (359.1202880321, 359.1191711425781, 13026.515625), 'b4^1': (456.17305203210003, 456.1715087890625, 2775.606689453125), 'b5^1': (571.1999950321, 571.197998046875, 10022.208984375), 'b6^1': (699.2949580321, 699.294189453125, 12207.2822265625), 'b7^1': (813.3378850321, 813.3358154296875, 57526…	N2H7	1540.53	A2B2C1D1E1edD1E1eE1F1fedcba	High mannose	0	0			1			117.155	542.139	Sperm_cotton_fraction1_IGP1_Xin_20210205	EDNPDKNPEAPLNVSR+A2B2C1D1E1edD1E1eE1F1fedcba
52573	52575	52557	126.8907	3	1003.42	1003.42	0.00549316	3007.23	3007.23	FGHCGINGTTYLK	FGHC[Carbamidomethyl]GINGTTYLK	1466.7	Disintegrin and metalloproteinase domain-containing protein 21	Q9UKJ8	ADAM21	546	18	{'b1^1': (148.07623903209998, 0.0, 0.0), 'b2^1': (205.0977030321, 0.0, 0.0), 'b3^1': (342.1566150321, 342.15496826171875, 22918.0078125), 'b4^1': (502.1872627557, 502.1847229003906, 9418.07421875), 'b5^1': (559.2087267557, 559.2059326171875, 3586.519775390625), 'b6^1': (672.2927907557, 672.2882690429688, 24478.482421875), 'b7^1': (786.3357177557, 786.3333740234375, 8791.705078125), 'b8^1': (843.3…	N2H7	1540.53	A2B2C1D1E1edD1E1eE1F1fedcba	High mannose	0	0			1			116.876	407.301	Sperm_cotton_fraction1_IGP1_Xin_20210205	FGHCGINGTTYLK+A2B2C1D1E1edD1E1eE1F1fedcba
37120	37122	37119	89.7204	3	1187.81	1187.81	0.00219727	3560.41	3560.39	GYYNQSEAGSHTVQR	GYYNQSEAGSHTVQR	1695.76	HLA class I histocompatibility antigen, A-69 alpha chain;HLA class I histocompatibility antigen, A-2 alpha chain	P10316;P01892	HLA-A;HLA-A	110;110	19	{'b1^1': (58.0292890321, 0.0, 0.0), 'b2^1': (221.0926180321, 221.09152221679688, 3110.3681640625), 'b3^1': (384.1559470321, 384.1543273925781, 4423.27294921875), 'b4^1': (498.19887403210004, 0.0, 0.0), 'b5^1': (626.2574520321, 626.2554931640625, 5466.98974609375), 'b6^1': (713.2894800321, 0.0, 0.0), 'b7^1': (842.3320730321, 0.0, 0.0), 'b8^1': (913.3691870321, 913.3675537109375, 2368.03759765625),…	N2H9	1864.63	A2B2C1D1E1F1fedD1E1F1feE1F1fedcba	High mannose	0	0			1			116.124	593.086	Sperm_cotton_fraction1_IGP1_Xin_20210205	GYYNQSEAGSHTVQR+A2B2C1D1E1F1fedD1E1F1feE1F1fedcba
27853	27855	27847	67.6012	2	1083.95	1083.95	-0.00660093	2165.88	2165.88	NLTVSECK	NLTVSEC[Carbamidomethyl]K	949.454	Sodium bicarbonate cotransporter 3	Q9Y6M7	SLC4A7	796	14	{'b1^1': (115.05075203210001, 0.0, 0.0), 'b2^1': (228.1348160321, 228.13388061523438, 10362.984375), 'b3^1': (329.1824940321, 329.181640625, 5888.9482421875), 'b4^1': (428.2509080321, 428.2489318847656, 2567.78515625), 'b5^1': (515.2829360321, 0.0, 0.0), 'b6^1': (644.3255290321, 644.32470703125, 2429.804931640625), 'b7^1': (804.3561767557001, 804.3602905273438, 1838.0115966796875), 'b8^1': (932.4…	N2H5	1216.42	A2B2C1D1dD1E1eE1edcba	High mannose	0	0			1			115.876	348.879	Sperm_cotton_fraction1_IGP1_Xin_20210205	NLTVSECK+A2B2C1D1dD1E1eE1edcba
51470	51472	51468	124.2313	3	1061.78	1061.77	-0.0146484	3182.29	3182.29	IDSTGNVTNELR	IDSTGNVTNELR	1317.65	Attractin	O75882	ATRN	416	17	{'b1^1': (114.0918890321, 0.0, 0.0), 'b2^1': (229.1188320321, 229.1180419921875, 13326.1416015625), 'b3^1': (316.1508600321, 316.1495666503906, 2500.790283203125), 'b4^1': (417.19853803210003, 0.0, 0.0), 'b5^1': (474.2200020321, 0.0, 0.0), 'b6^1': (588.2629290321, 588.2574462890625, 1655.233154296875), 'b7^1': (687.3313430321, 687.3282470703125, 9410.3076171875), 'b8^1': (788.3790210321, 0.0, 0.0…	N2H9	1864.63	A2B2C1D1E1F1fedD1E1F1feE1F1fedcba	High mannose	0	0			1			115.33	420.746	Sperm_cotton_fraction1_IGP1_Xin_20210205	IDSTGNVTNELR+A2B2C1D1E1F1fedD1E1F1feE1F1fedcba
14715	14717	14713	36.0615	2	1139.44	1139.44	-0.00146484	2276.87	2276.86	NFTMNEK	NFTM[Oxidation]NEK	898.385	Gamma-glutamyl hydrolase	Q92820	GGH	203	13	{'b1^1': (115.05075203210001, 0.0, 0.0), 'b2^1': (262.1191660321, 262.1183776855469, 5620.57421875), 'b3^1': (363.1668440321, 363.1643981933594, 2018.4918212890625), 'b4^1': (510.2022436542, 510.2016296386719, 4557.48681640625), 'b5^1': (624.2451706542, 624.2439575195312, 4783.36962890625), 'b6^1': (753.2877636542, 753.2859497070312, 18336.517578125), 'b7^1': (881.3827266542, 881.3782348632812, 6…	N2H6	1378.48	A2B2C1D1E1edD1E1eE1edcba	High mannose	0	0			1			114.319	476.891	Sperm_cotton_fraction1_IGP1_Xin_20210205	NFTMNEK+A2B2C1D1E1edD1E1eE1edcba
52293	52295	52276	126.2197	3	891.074	891.075	0.00128174	2670.2	2670.19	QSVPAHFVALNGSK	QSVPAHFVALNGSK	1453.77	Complement C2	P06681	C2	621	19	{'b1^1': (129.0664030321, 0.0, 0.0), 'b2^1': (216.0984310321, 216.09776306152344, 9342.2373046875), 'b3^1': (315.1668450321, 315.1657409667969, 13846.0400390625), 'b4^1': (412.21960903210004, 0.0, 0.0), 'b5^1': (483.2567230321, 0.0, 0.0), 'b6^1': (620.3156350321, 0.0, 0.0), 'b7^1': (767.3840490320999, 767.3801879882812, 6091.94921875), 'b8^1': (866.4524630320999, 866.4542236328125, 3035.489746093…	N2H5	1216.42	A2B2C1D1dD1E1eE1edcba	High mannose	0	0			1			114.051	373.676	Sperm_cotton_fraction1_IGP1_Xin_20210205	QSVPAHFVALNGSK+A2B2C1D1dD1E1eE1edcba
47820	47822	47810	115.4692	3	1050.75	1050.41	-0.99939	3148.22	3148.21	HEEGHMLNCTCFGQGR	HEEGHMLNC[Carbamidomethyl]TC[Carbamidomethyl]FGQGR	1931.78	Fibronectin	P02751	FN1	542	20	{'b1^1': (138.06673703209998, 0.0, 0.0), 'b2^1': (267.1093300321, 267.1084899902344, 12007.4912109375), 'b3^1': (396.1519230321, 396.1508483886719, 5420.1650390625), 'b4^1': (453.1733870321, 453.1719970703125, 5680.412109375), 'b5^1': (590.2322990321, 590.228515625, 11089.740234375), 'b6^1': (721.2727840320999, 721.2691650390625, 12337.34765625), 'b7^1': (834.3568480321, 0.0, 0.0), 'b8^1': (948.3…	N2H5	1216.42	A2B2C1D1dD1E1eE1edcba	High mannose	0	0			1			114.007	423.851	Sperm_cotton_fraction1_IGP1_Xin_20210205	HEEGHMLNCTCFGQGR+A2B2C1D1dD1E1eE1edcba
37142	37144	37141	89.7749	3	1241.83	1241.83	-0.00402832	3722.46	3722.45	GYYNQSEAGSHTVQR	GYYNQSEAGSHTVQR	1695.76	HLA class I histocompatibility antigen, A-69 alpha chain;HLA class I histocompatibility antigen, A-2 alpha chain	P10316;P01892	HLA-A;HLA-A	110;110	19	{'b1^1': (58.0292890321, 0.0, 0.0), 'b2^1': (221.0926180321, 221.0919647216797, 2373.8193359375), 'b3^1': (384.1559470321, 384.1532287597656, 1903.7900390625), 'b4^1': (498.19887403210004, 498.1984558105469, 2827.81396484375), 'b5^1': (626.2574520321, 626.2566528320312, 6768.5498046875), 'b6^1': (713.2894800321, 0.0, 0.0), 'b7^1': (842.3320730321, 0.0, 0.0), 'b8^1': (913.3691870321, 0.0, 0.0), 'b…	N2H10	2026.69	A2B2C1D1E1F1G1gfedD1E1F1feE1F1fedcba	High mannose	0	0			1			113.985	674.258	Sperm_cotton_fraction1_IGP1_Xin_20210205	GYYNQSEAGSHTVQR+A2B2C1D1E1F1G1gfedD1E1F1feE1F1fedcba
39981	39983	39961	96.5853	3	965.364	964.737	-1.88123	2891.19	2891.18	AEPPLNASASDQGEK	AEPPLNASASDQGEK	1512.71	Hypoxia up-regulated protein 1	Q9Y4L1	HYOU1	931	19	{'b1^1': (72.0449390321, 0.0, 0.0), 'b2^1': (201.0875320321, 201.0865936279297, 4644.0634765625), 'b3^1': (298.14029603209997, 298.1395568847656, 1751.1929931640625), 'b4^1': (395.1930600321, 0.0, 0.0), 'b5^1': (508.2771240321, 0.0, 0.0), 'b6^1': (622.3200510321, 0.0, 0.0), 'b7^1': (693.3571650320999, 693.354736328125, 2592.798095703125), 'b8^1': (780.3891930320999, 0.0, 0.0), 'b9^1': (851.426307…	N2H6	1378.48	A2B2C1D1E1edD1E1eE1edcba	High mannose	0	0			1			113.501	296.702	Sperm_cotton_fraction1_IGP1_Xin_20210205	AEPPLNASASDQGEK+A2B2C1D1E1edD1E1eE1edcba
54334	54336	54333	131.1389	2	1330.08	1330.08	0.00146484	2658.14	2658.13	NLTVPGSLR	NLTVPGSLR	955.545	Tenascin	P24821	TNC	1119	14	{'b1^1': (115.05075203210001, 0.0, 0.0), 'b2^1': (228.1348160321, 228.1341094970703, 18571.51953125), 'b3^1': (329.1824940321, 329.18157958984375, 10199.642578125), 'b4^1': (428.2509080321, 428.250732421875, 3281.870361328125), 'b5^1': (525.3036720321, 0.0, 0.0), 'b6^1': (582.3251360321001, 0.0, 0.0), 'b7^1': (669.3571640321001, 0.0, 0.0), 'b8^1': (782.4412280321001, 782.44384765625, 1812.2292480…	N2H8	1702.58	A2B2C1D1E1F1fedD1E1eE1F1fedcba	High mannose	0	0			1			113.168	578.243	Sperm_cotton_fraction1_IGP1_Xin_20210205	NLTVPGSLR+A2B2C1D1E1F1fedD1E1eE1F1fedcba
29938	29940	29923	72.5522	3	899.714	899.069	-1.93744	2694.18	2694.18	KLNYTLSQGHR	KLNYTLSQGHR	1315.7	Aminopeptidase N	P15144	ANPEP	128	16	{'b1^1': (129.1027880321, 129.10214233398438, 17008.9609375), 'b2^1': (242.18685203209998, 242.1861572265625, 3061.8701171875), 'b3^1': (356.2297790321, 356.2296142578125, 3338.8779296875), 'b4^1': (519.2931080321, 519.2919921875, 2030.186767578125), 'b5^1': (620.3407860321, 0.0, 0.0), 'b6^1': (733.4248500321, 0.0, 0.0), 'b7^1': (820.4568780321, 820.4663696289062, 1555.9212646484375), 'b8^1': (94…	N2H6	1378.48	A2B2C1D1E1edD1E1eE1edcba	High mannose	0	0			1			112.984	424.744	Sperm_cotton_fraction1_IGP1_Xin_20210205	KLNYTLSQGHR+A2B2C1D1E1edD1E1eE1edcba
59015	59017	59003	142.3678	2	1297.08	1297.07	-0.00756836	2592.13	2592.12	VSLTNVSISDEGR	VSLTNVSISDEGR	1375.69	Cell adhesion molecule 1	Q9BY67	CADM1	113	18	{'b1^1': (100.0762390321, 0.0, 0.0), 'b2^1': (187.1082670321, 187.10690307617188, 1505.013427734375), 'b3^1': (300.1923310321, 0.0, 0.0), 'b4^1': (401.24000903210003, 401.2403564453125, 1738.978759765625), 'b5^1': (515.2829360321, 515.2797241210938, 1921.12939453125), 'b6^1': (614.3513500321, 614.3482666015625, 4892.7451171875), 'b7^1': (701.3833780320999, 0.0, 0.0), 'b8^1': (814.4674420320999, 0…	N2H5	1216.42	A2B2C1D1dD1E1eE1edcba	High mannose	0	0			1			112.871	734.155	Sperm_cotton_fraction1_IGP1_Xin_20210205	VSLTNVSISDEGR+A2B2C1D1dD1E1eE1edcba
68240	68242	68234	164.5591	4	1067.76	1067.95	0.727051	4267.75	4267.74	NETQHEPYPLMLPGCSPSCPLER	NETQHEPYPLM[Oxidation]LPGC[Carbamidomethyl]SPSC[Carbamidomethyl]PLER	2727.21	Prostatic acid phosphatase	P15309	ACPP	333	23	{'b1^1': (115.05075203210001, 0.0, 0.0), 'b2^1': (244.09334503210002, 244.09237670898438, 9535.8828125), 'b3^1': (345.1410230321, 0.0, 0.0), 'b4^1': (473.1996010321, 473.1944580078125, 2414.06494140625), 'b5^1': (610.2585130321, 610.2567749023438, 15021.82421875), 'b6^1': (739.3011060321, 739.2992553710938, 32681.49609375), 'b7^1': (836.3538700321001, 836.3477783203125, 2171.86865234375), 'b8^1':…	N2H7	1540.53	A2B2C1D1E1edD1E1eE1F1fedcba	High mannose	0	0			1			111.323	179.807	Sperm_cotton_fraction1_IGP1_Xin_20210205	NETQHEPYPLMLPGCSPSCPLER+A2B2C1D1E1edD1E1eE1F1fedcba
44126	44128	44124	106.5630	3	932.73	932.73	-0.00146484	2795.17	2795.15	AENQVNVTCQVR	AENQVNVTC[Carbamidomethyl]QVR	1416.68	Signal-regulatory protein beta-1 isoform 3;Tyrosine-protein phosphatase non-receptor type substrate 1	Q5TFQ8;P78324	SIRPB1;SIRPA	269;270	17	{'b1^1': (72.0449390321, 0.0, 0.0), 'b2^1': (201.0875320321, 201.08680725097656, 5164.09423828125), 'b3^1': (315.1304590321, 315.1290588378906, 3158.248291015625), 'b4^1': (443.18903703210003, 443.18780517578125, 11722.205078125), 'b5^1': (542.2574510321, 542.254150390625, 7381.72265625), 'b6^1': (656.3003780321, 656.3007202148438, 2224.134521484375), 'b7^1': (755.3687920320999, 755.3676147460938…	N2H6	1378.48	A2B2C1D1E1edD1E1eE1edcba	High mannose	0	0			1			111.225	235.242	Sperm_cotton_fraction1_IGP1_Xin_20210205	AENQVNVTCQVR+A2B2C1D1E1edD1E1eE1edcba
54103	54105	54092	130.5845	2	1499.14	1499.13	-0.0197754	2996.25	2996.24	LNTSAGNVDIYK	LNTSAGNVDIYK	1293.66	Transmembrane protease serine 2	O15393	TMPRSS2	213	17	{'b1^1': (114.0918890321, 0.0, 0.0), 'b2^1': (228.1348160321, 0.0, 0.0), 'b3^1': (329.1824940321, 0.0, 0.0), 'b4^1': (416.21452203210004, 0.0, 0.0), 'b5^1': (487.2516360321, 0.0, 0.0), 'b6^1': (544.2731000321, 0.0, 0.0), 'b7^1': (658.3160270321, 658.3170776367188, 2853.958251953125), 'b8^1': (757.3844410321, 757.3822021484375, 4241.00830078125), 'b9^1': (872.4113840320999, 872.408935546875, 5458.…	N2H8	1702.58	A2B2C1D1E1F1fedD1E1eE1F1fedcba	High mannose	0	0			1			110.523	514.938	Sperm_cotton_fraction1_IGP1_Xin_20210205	LNTSAGNVDIYK+A2B2C1D1E1F1fedD1E1eE1F1fedcba
57383	57385	57371	138.4468	3	976.447	976.447	-0.00146484	2926.32	2926.31	KFDVNQLQNTTIK	KFDVNQLQNTTIK	1547.83	Angiotensin-converting enzyme	P12821	ACE	714	18	{'b1^1': (129.1027880321, 129.10214233398438, 12541.796875), 'b2^1': (276.1712020321, 276.1696472167969, 2494.109130859375), 'b3^1': (391.1981450321, 391.1974182128906, 5520.3125), 'b4^1': (490.2665590321, 490.2640075683594, 5042.20458984375), 'b5^1': (604.3094860321, 0.0, 0.0), 'b6^1': (732.3680640321, 732.3640747070312, 3829.829345703125), 'b7^1': (845.4521280321001, 845.4469604492188, 9193.544…	N2H6	1378.48	A2B2C1D1E1edD1E1eE1edcba	High mannose	0	0			1			109.944	500.436	Sperm_cotton_fraction1_IGP1_Xin_20210205	KFDVNQLQNTTIK+A2B2C1D1E1edD1E1eE1edcba
52327	52329	52318	126.3017	3	1111.46	1111.45	-0.0128174	3331.34	3331.33	FGHCGINGTTYLK	FGHC[Carbamidomethyl]GINGTTYLK	1466.7	Disintegrin and metalloproteinase domain-containing protein 21	Q9UKJ8	ADAM21	546	18	{'b1^1': (148.07623903209998, 0.0, 0.0), 'b2^1': (205.0977030321, 0.0, 0.0), 'b3^1': (342.1566150321, 342.15557861328125, 12014.5244140625), 'b4^1': (502.1872627557, 502.1856384277344, 5656.53564453125), 'b5^1': (559.2087267557, 0.0, 0.0), 'b6^1': (672.2927907557, 672.2898559570312, 10625.1904296875), 'b7^1': (786.3357177557, 786.3307495117188, 4243.97021484375), 'b8^1': (843.3571817557, 0.0, 0.0…	N2H9	1864.63	A2B2C1D1E1F1fedD1E1F1feE1F1fedcba	High mannose	0	0			1			109.834	473.299	Sperm_cotton_fraction1_IGP1_Xin_20210205	FGHCGINGTTYLK+A2B2C1D1E1F1fedD1E1F1feE1F1fedcba
47687	47689	47678	115.1458	3	1102.15	1102.14	-0.00732422	3303.4	3303.4	KAPVVNCSIAVCQR	KAPVVNC[Carbamidomethyl]SIAVC[Carbamidomethyl]QR	1600.82	Integrin alpha-M	P11215	ITGAM	1021	18	{'b1^1': (129.1027880321, 129.10215759277344, 10082.630859375), 'b2^1': (200.1399020321, 200.1390380859375, 2974.382568359375), 'b3^1': (297.19266603209996, 0.0, 0.0), 'b4^1': (396.2610800321, 396.26055908203125, 2827.8486328125), 'b5^1': (495.3294940321, 495.3276672363281, 3794.748291015625), 'b6^1': (609.3724210321, 0.0, 0.0), 'b7^1': (769.4030687556999, 0.0, 0.0), 'b8^1': (856.4350967556999, 0…	N2H8	1702.58	A2B2C1D1E1F1fedD1E1eE1F1fedcba	High mannose	0	0			1			109.809	407.622	Sperm_cotton_fraction1_IGP1_Xin_20210205	KAPVVNCSIAVCQR+A2B2C1D1E1F1fedD1E1eE1F1fedcba
22539	22541	22526	54.8602	2	949.926	949.927	0.000488281	1897.84	1898.84	ANATIEVK	ANATIEVK	844.465	Neuroplastin	Q9Y639	NPTN	229	14	{'b1^1': (72.0449390321, 0.0, 0.0), 'b2^1': (186.0878660321, 186.08563232421875, 2533.8876953125), 'b3^1': (257.1249800321, 257.1240539550781, 4860.25390625), 'b4^1': (358.1726580321, 358.171142578125, 6806.0546875), 'b5^1': (471.2567220321, 471.2553405761719, 4465.689453125), 'b6^1': (600.2993150321, 600.2943725585938, 6746.4169921875), 'b7^1': (699.3677290321, 699.3658447265625, 4947.48828125),…	N2H4	1054.37	A2B2C1D1dD1E1edcba	High mannose	0	0			1			108.825	503.82	Sperm_cotton_fraction1_IGP1_Xin_20210205	ANATIEVK+A2B2C1D1dD1E1edcba
28303	28305	28297	68.6891	2	1346.51	1346.51	-0.00415039	2691	2690.99	NYTADYDK	NYTADYDK	988.414	Erlin-1;Erlin-2	O75477;O94905	ERLIN1;ERLIN2	106;106	14	{'b1^1': (115.05075203210001, 0.0, 0.0), 'b2^1': (278.1140810321, 278.11224365234375, 6482.798828125), 'b3^1': (379.1617590321, 379.1610412597656, 1432.4456787109375), 'b4^1': (450.1988730321, 0.0, 0.0), 'b5^1': (565.2258160320999, 565.222900390625, 3846.65234375), 'b6^1': (728.2891450320999, 728.2845458984375, 2683.855224609375), 'b7^1': (843.3160880320999, 843.3161010742188, 4326.91015625), 'b8…	N2H8	1702.58	A2B2C1D1E1F1fedD1E1eE1F1fedcba	High mannose	0	0			1			108.213	169.187	Sperm_cotton_fraction1_IGP1_Xin_20210205	NYTADYDK+A2B2C1D1E1F1fedD1E1eE1F1fedcba
62971	62973	62960	151.8438	3	1152.51	1152.5	-0.013916	3454.48	3454.47	FVGTPEVNQTTLYQR	FVGTPEVNQTTLYQR	1751.88	Metalloproteinase inhibitor 1	P01033	TIMP1	53	18	{'b1^1': (148.07623903209998, 0.0, 0.0), 'b2^1': (247.1446530321, 247.14373779296875, 25739.873046875), 'b3^1': (304.1661170321, 304.1643371582031, 11980.4775390625), 'b4^1': (405.2137950321, 405.2124328613281, 14189.1904296875), 'b5^1': (502.26655903209996, 0.0, 0.0), 'b6^1': (631.3091520321, 631.3089599609375, 3223.585693359375), 'b7^1': (730.3775660320999, 0.0, 0.0), 'b8^1': (844.4204930320999…	N2H8	1702.58	A2B2C1D1E1F1fedD1E1eE1F1fedcba	High mannose	0	0			1			107.051	445.699	Sperm_cotton_fraction1_IGP1_Xin_20210205	FVGTPEVNQTTLYQR+A2B2C1D1E1F1fedD1E1eE1F1fedcba
51615	51617	51598	124.5766	3	982.077	982.077	-1.36424e-12	2943.21	2943.2	FINYNQTVSR	FINYNQTVSR	1240.62	ER membrane protein complex subunit 1	Q8N766	EMC1	913	15	{'b1^1': (148.07623903209998, 0.0, 0.0), 'b2^1': (261.1603030321, 261.15911865234375, 15103.64453125), 'b3^1': (375.2032300321, 375.2016296386719, 19443.9375), 'b4^1': (538.2665590321001, 538.2655029296875, 2449.6953125), 'b5^1': (652.3094860321, 652.3110961914062, 1885.3590087890625), 'b6^1': (780.3680640321, 780.3644409179688, 3664.290771484375), 'b7^1': (881.4157420321001, 881.4107055664062, 1…	N2H8	1702.58	A2B2C1D1E1F1fedD1E1eE1F1fedcba	High mannose	0	0			1			106.986	304.468	Sperm_cotton_fraction1_IGP1_Xin_20210205	FINYNQTVSR+A2B2C1D1E1F1fedD1E1eE1F1fedcba
28277	28279	28275	68.6265	2	1054.94	1054.94	0.00219727	2107.87	2107.86	VCLPNK	VC[Carbamidomethyl]LPNK	729.384	Angiotensin-converting enzyme	P12821	ACE	160	11	{'b1^1': (100.0762390321, 0.0, 0.0), 'b2^1': (260.1068867557, 260.1058654785156, 96597.9765625), 'b3^1': (373.1909507557, 373.189453125, 66438.6640625), 'b4^1': (470.2437147557, 470.2420959472656, 10531.5771484375), 'b5^1': (584.2866417557, 584.28466796875, 12067.6357421875), 'b6^1': (712.3816047557, 712.3797607421875, 4911.6142578125), 'y1^1': (147.11334809629997, 147.112548828125, 5877.90283203…	N2H6	1378.48	A2B2C1D1E1edD1E1eE1edcba	High mannose	0	0			1			106.355	698.111	Sperm_cotton_fraction1_IGP1_Xin_20210205	VCLPNK+A2B2C1D1E1edD1E1eE1edcba
18467	18469	18466	45.0797	3	920.707	920.707	-1.36424e-12	2759.1	2759.09	ENQNHSYSLK	ENQNHSYSLK	1218.56	Integrin alpha-V	P06756	ITGAV	945	15	{'b1^1': (130.0504180321, 0.0, 0.0), 'b2^1': (244.0933450321, 0.0, 0.0), 'b3^1': (372.1519230321, 372.1512756347656, 2124.30419921875), 'b4^1': (486.1948500321, 0.0, 0.0), 'b5^1': (623.2537620321, 623.2503662109375, 11788.794921875), 'b6^1': (710.2857900321, 710.28271484375, 5096.4033203125), 'b7^1': (873.3491190320999, 873.3494262695312, 5752.01611328125), 'b8^1': (960.3811470320999, 960.3799438…	N2H7	1540.53	A2B2C1D1E1edD1E1eE1F1fedcba	High mannose	0	0			1			105.954	465.888	Sperm_cotton_fraction1_IGP1_Xin_20210205	ENQNHSYSLK+A2B2C1D1E1edD1E1eE1F1fedcba
22594	22596	22590	54.9922	2	1279.05	1279.05	0.00268555	2556.08	2556.07	LNSSSQTNSLK	LNSSSQTNSLK	1177.59	Neuronal pentraxin-1	Q15818	NPTX1	154	16	{'b1^1': (114.0918890321, 0.0, 0.0), 'b2^1': (228.1348160321, 228.134033203125, 1523.60205078125), 'b3^1': (315.1668440321, 0.0, 0.0), 'b4^1': (402.1988720321, 0.0, 0.0), 'b5^1': (489.23090003209995, 0.0, 0.0), 'b6^1': (617.2894780321, 0.0, 0.0), 'b7^1': (718.3371560321, 718.3355102539062, 2722.188232421875), 'b8^1': (832.3800830321, 832.3738403320312, 2280.62841796875), 'b9^1': (919.412111032099…	N2H6	1378.48	A2B2C1D1E1edD1E1eE1edcba	High mannose	0	0			1			105.668	826.147	Sperm_cotton_fraction1_IGP1_Xin_20210205	LNSSSQTNSLK+A2B2C1D1E1edD1E1eE1edcba
54431	54433	54417	131.3800	2	1610.69	1610.68	-0.0163574	3219.34	3219.33	VFGSQNLTTVK	VFGSQNLTTVK	1192.65	Hypoxia up-regulated protein 1	Q9Y4L1	HYOU1	515	16	{'b1^1': (100.0762390321, 0.0, 0.0), 'b2^1': (247.1446530321, 247.14402770996094, 3703.313232421875), 'b3^1': (304.1661170321, 0.0, 0.0), 'b4^1': (391.1981450321, 0.0, 0.0), 'b5^1': (519.2567230321, 0.0, 0.0), 'b6^1': (633.2996500321, 633.2981567382812, 3512.594970703125), 'b7^1': (746.3837140321, 746.381103515625, 17053.564453125), 'b8^1': (847.4313920321, 847.4277954101562, 4886.2099609375), 'b…	N2H10	2026.69	A2B2C1D1E1F1G1gfedD1E1F1feE1F1fedcba	High mannose	0	0			1			105.062	684.737	Sperm_cotton_fraction1_IGP1_Xin_20210205	VFGSQNLTTVK+A2B2C1D1E1F1G1gfedD1E1F1feE1F1fedcba
53856	53858	53854	129.9967	4	1015.17	1015.17	0.000732422	4056.64	4056.63	YLNFSESEEKESHVAMHR	YLNFSESEEKESHVAMHR	2192	Integrin alpha-X	P20702	ITGAX	939	20	{'b1^1': (164.0711540321, 0.0, 0.0), 'b2^1': (277.1552180321, 277.15435791015625, 4037.469482421875), 'b3^1': (391.1981450321, 391.1969909667969, 3216.154052734375), 'b4^1': (538.2665590321, 538.2645263671875, 2698.485107421875), 'b5^1': (625.2985870320999, 0.0, 0.0), 'b6^1': (754.3411800320999, 0.0, 0.0), 'b7^1': (841.3732080320999, 0.0, 0.0), 'b8^1': (970.4158010320999, 0.0, 0.0), 'b9^1': (1099…	N2H9	1864.63	A2B2C1D1E1F1fedD1E1F1feE1F1fedcba	High mannose	0	0			1			104.344	690.295	Sperm_cotton_fraction1_IGP1_Xin_20210205	YLNFSESEEKESHVAMHR+A2B2C1D1E1F1fedD1E1F1feE1F1fedcba
41310	41312	41309	99.7939	2	1177.97	1177.97	0.00219727	2353.92	2353.91	FGCEIENNR	FGC[Carbamidomethyl]EIENNR	1137.49	Zinc-alpha-2-glycoprotein	P25311	AZGP1	128	14	{'b1^1': (148.07623903209998, 0.0, 0.0), 'b2^1': (205.0977030321, 0.0, 0.0), 'b3^1': (365.1283507557, 365.1264953613281, 23680.4921875), 'b4^1': (494.1709437557, 494.1685791015625, 29013.0), 'b5^1': (607.2550077557, 607.2543334960938, 10539.80859375), 'b6^1': (736.2976007557, 736.2892456054688, 13797.66015625), 'b7^1': (850.3405277557, 850.340087890625, 6689.10791015625), 'b8^1': (964.3834547557,…	N2H5	1216.42	A2B2C1D1dD1E1eE1edcba	High mannose	0	0			1			104.151	791.434	Sperm_cotton_fraction1_IGP1_Xin_20210205	FGCEIENNR+A2B2C1D1dD1E1eE1edcba
27997	27999	27996	67.9506	2	1135.97	1135.97	0.000488281	2269.92	2269.91	VCLPNK	VC[Carbamidomethyl]LPNK	729.384	Angiotensin-converting enzyme	P12821	ACE	160	11	{'b1^1': (100.0762390321, 0.0, 0.0), 'b2^1': (260.1068867557, 260.1058044433594, 68560.46875), 'b3^1': (373.1909507557, 373.18939208984375, 52925.421875), 'b4^1': (470.2437147557, 470.240234375, 7482.38818359375), 'b5^1': (584.2866417557, 584.2852783203125, 13106.259765625), 'b6^1': (712.3816047557, 712.3787841796875, 5492.8857421875), 'y1^1': (147.11334809629997, 147.1127471923828, 3859.55444335…	N2H7	1540.53	A2B2C1D1E1edD1E1eE1F1fedcba	High mannose	0	0			1			104.145	665.84	Sperm_cotton_fraction1_IGP1_Xin_20210205	VCLPNK+A2B2C1D1E1edD1E1eE1F1fedcba
74261	74263	74254	179.0761	2	1292.59	1292.58	-0.00683594	2583.15	2583.15	LDFIILNETK	LDFIILNETK	1204.67	Dipeptidyl peptidase 4	P27487	DPP4	520	15	{'b1^1': (114.0918890321, 0.0, 0.0), 'b2^1': (229.1188320321, 229.11781311035156, 2182.721435546875), 'b3^1': (376.1872460321, 376.1864013671875, 22538.5703125), 'b4^1': (489.2713100321, 489.2696838378906, 28135.19921875), 'b5^1': (602.3553740321, 602.353271484375, 22639.193359375), 'b6^1': (715.4394380321, 715.4375, 5043.890625), 'b7^1': (829.4823650321, 0.0, 0.0), 'b8^1': (958.5249580321, 958.5…	N2H6	1378.48	A2B2C1D1E1edD1E1eE1edcba	High mannose	0	0			1			104.049	671.254	Sperm_cotton_fraction1_IGP1_Xin_20210205	LDFIILNETK+A2B2C1D1E1edD1E1eE1edcba
54965	54967	54949	132.6463	3	1307.89	1307.56	-0.984741	3919.65	3919.62	KFNSTQIAAMAPEHEEPR	KFNSTQIAAMAPEHEEPR	2054.98	Glucoside xylosyltransferase 1	Q4G148	GXYLT1	237	20	{'b1^1': (129.1027880321, 129.10189819335938, 2355.614990234375), 'b2^1': (276.1712020321, 0.0, 0.0), 'b3^1': (390.2141290321, 0.0, 0.0), 'b4^1': (477.2461570321, 0.0, 0.0), 'b5^1': (578.2938350321, 578.292236328125, 2038.91943359375), 'b6^1': (706.3524130321, 706.3485717773438, 2439.438720703125), 'b7^1': (819.4364770321, 0.0, 0.0), 'b8^1': (890.4735910321, 0.0, 0.0), 'b9^1': (961.5107050321, 96…	N2H9	1864.63	A2B2C1D1E1F1fedD1E1F1feE1F1fedcba	High mannose	0	0			1			103.948	232.498	Sperm_cotton_fraction1_IGP1_Xin_20210205	KFNSTQIAAMAPEHEEPR+A2B2C1D1E1F1fedD1E1F1feE1F1fedcba
46162	46164	46147	111.4664	3	902.394	902.395	0.003479	2704.16	2704.15	CANITIIEHQK	C[Carbamidomethyl]ANITIIEHQK	1325.68	Kallikrein-11	Q9UBX7	KLK11	197	16	{'b1^1': (161.03847275569998, 0.0, 0.0), 'b2^1': (232.0755867557, 232.0747528076172, 3878.2177734375), 'b3^1': (346.1185137557, 346.1175537109375, 5542.951171875), 'b4^1': (459.2025777557, 459.20025634765625, 4085.707763671875), 'b5^1': (560.2502557557, 0.0, 0.0), 'b6^1': (673.3343197557, 0.0, 0.0), 'b7^1': (786.4183837557, 786.4176635742188, 2102.245361328125), 'b8^1': (915.4609767557, 915.45568…	N2H6	1378.48	A2B2C1D1E1edD1E1eE1edcba	High mannose	0	0			1			103.432	416.226	Sperm_cotton_fraction1_IGP1_Xin_20210205	CANITIIEHQK+A2B2C1D1E1edD1E1eE1edcba
43154	43156	43150	104.2095	4	948.625	948.625	0.000488281	3790.47	3790.46	RHEEGHMLNCTCFGQGR	RHEEGHMLNC[Carbamidomethyl]TC[Carbamidomethyl]FGQGR	2087.88	Fibronectin	P02751	FN1	542	19	{'b1^1': (157.1089360321, 157.10794067382812, 8150.2373046875), 'b2^1': (294.1678480321, 294.1666564941406, 8175.3525390625), 'b3^1': (423.2104410321, 423.2085876464844, 14152.9248046875), 'b4^1': (552.2530340321, 552.2528076171875, 31773.48828125), 'b5^1': (609.2744980321, 609.2721557617188, 16198.5283203125), 'b6^1': (746.3334100321, 746.330810546875, 35572.63671875), 'b7^1': (877.3738950321, 0…	N2H8	1702.58	A2B2C1D1E1F1fedD1E1eE1F1fedcba	High mannose	0	0			1			102.274	387.169	Sperm_cotton_fraction1_IGP1_Xin_20210205	RHEEGHMLNCTCFGQGR+A2B2C1D1E1F1fedD1E1eE1F1fedcba
25542	25544	25541	62.0526	2	1413.08	1413.08	-9.09495e-13	2824.15	2824.14	EVVVNASSR	EVVVNASSR	959.504	Nuclear pore membrane glycoprotein 210-like	Q5VU65	NUP210L	1555	14	{'b1^1': (130.0504180321, 0.0, 0.0), 'b2^1': (229.1188320321, 229.11770629882812, 18082.98046875), 'b3^1': (328.1872460321, 328.1861572265625, 15713.4248046875), 'b4^1': (427.2556600321, 427.2542724609375, 3774.3212890625), 'b5^1': (541.2985870321, 0.0, 0.0), 'b6^1': (612.3357010321, 612.3336181640625, 6380.63037109375), 'b7^1': (699.3677290321, 699.3695068359375, 1775.5474853515625), 'b8^1': (78…	N2H9	1864.63	A2B2C1D1E1F1fedD1E1F1feE1F1fedcba	High mannose	0	0			1			101.425	618.971	Sperm_cotton_fraction1_IGP1_Xin_20210205	EVVVNASSR+A2B2C1D1E1F1fedD1E1F1feE1F1fedcba
45995	45997	45978	111.0540	3	990.418	990.418	0.000366211	2968.23	2968.22	ITDSEDKALMNGSESR	ITDSEDKALMNGSESR	1751.8	Basigin	P35613	BSG	268	19	{'b1^1': (114.0918890321, 0.0, 0.0), 'b2^1': (215.1395670321, 215.13865661621094, 3582.912109375), 'b3^1': (330.1665100321, 330.1652526855469, 2494.907470703125), 'b4^1': (417.19853803210003, 0.0, 0.0), 'b5^1': (546.2411310321, 0.0, 0.0), 'b6^1': (661.2680740321, 661.2628173828125, 5994.455078125), 'b7^1': (789.3630370321, 789.3525390625, 2897.056884765625), 'b8^1': (860.4001510321, 860.398315429…	N2H5	1216.42	A2B2C1D1dD1E1eE1edcba	High mannose	0	0			1			100.866	585.167	Sperm_cotton_fraction1_IGP1_Xin_20210205	ITDSEDKALMNGSESR+A2B2C1D1dD1E1eE1edcba
52869	52871	52860	127.6036	2	1322.03	1322.03	-0.00170898	2642.05	2642.05	MSVCTDNVTDLR	M[Oxidation]SVC[Carbamidomethyl]TDNVTDLR	1425.62	UPF0577 protein KIAA1324	Q6UXG2	KIAA1324	717	16	{'b1^1': (148.04322465419997, 0.0, 0.0), 'b2^1': (235.07525265419997, 235.0745086669922, 10422.810546875), 'b3^1': (334.1436666542, 334.14215087890625, 21047.734375), 'b4^1': (494.1743143778, 494.171630859375, 1909.94873046875), 'b5^1': (595.2219923778, 0.0, 0.0), 'b6^1': (710.2489353778, 0.0, 0.0), 'b7^1': (824.2918623777999, 0.0, 0.0), 'b8^1': (923.3602763777999, 923.3531494140625, 4599.0351562…	N2H5	1216.42	A2B2C1D1dD1E1eE1edcba	High mannose	0	0			1			99.8197	613.394	Sperm_cotton_fraction1_IGP1_Xin_20210205	MSVCTDNVTDLR+A2B2C1D1dD1E1eE1edcba
29587	29589	29586	71.7300	3	953.082	953.084	0.00732422	2856.23	2856.23	KLNYTLSQGHR	KLNYTLSQGHR	1315.7	Aminopeptidase N	P15144	ANPEP	128	15	{'b1^1': (129.1027880321, 129.10215759277344, 13901.57421875), 'b2^1': (242.18685203209998, 242.18499755859375, 1538.370361328125), 'b3^1': (356.2297790321, 0.0, 0.0), 'b4^1': (519.2931080321, 0.0, 0.0), 'b5^1': (620.3407860321, 620.3372192382812, 2029.5159912109375), 'b6^1': (733.4248500321, 0.0, 0.0), 'b7^1': (820.4568780321, 0.0, 0.0), 'b8^1': (948.5154560321, 0.0, 0.0), 'b9^1': (1005.53692003…	N2H7	1540.53	A2B2C1D1E1edD1E1eE1F1fedcba	High mannose	0	0			1			99.7714	314.49	Sperm_cotton_fraction1_IGP1_Xin_20210205	KLNYTLSQGHR+A2B2C1D1E1edD1E1eE1F1fedcba
44724	44726	44711	108.0101	2	1012.41	1012.41	0.00476074	2022.81	2022.8	WCSLNK	WC[Carbamidomethyl]SLNK	806.375	Binder of sperm protein homolog 1	Q075Z2	BSPH1	72	11	{'b1^1': (187.0871380321, 0.0, 0.0), 'b2^1': (347.11778575569997, 347.1166687011719, 43068.4296875), 'b3^1': (434.14981375569994, 434.1480712890625, 35350.40234375), 'b4^1': (547.2338777557, 547.2320556640625, 7835.2021484375), 'b5^1': (661.2768047556999, 661.2748413085938, 8238.4951171875), 'b6^1': (789.3717677556999, 789.3721923828125, 4197.64208984375), 'y1^1': (147.1133480963001, 147.11288452…	N2H5	1216.42	A2B2C1D1dD1E1eE1edcba	High mannose	0	0			1			99.1833	374.432	Sperm_cotton_fraction1_IGP1_Xin_20210205	WCSLNK+A2B2C1D1dD1E1eE1edcba
30866	30868	30860	74.7469	3	845.049	845.051	0.00585938	2532.13	2532.12	KLNYTLSQGHR	KLNYTLSQGHR	1315.7	Aminopeptidase N	P15144	ANPEP	128	15	{'b1^1': (129.1027880321, 129.10208129882812, 19262.615234375), 'b2^1': (242.18685203209998, 242.18605041503906, 2326.068603515625), 'b3^1': (356.2297790321, 356.2305908203125, 2137.94287109375), 'b4^1': (519.2931080321, 519.2918090820312, 2521.11962890625), 'b5^1': (620.3407860321, 0.0, 0.0), 'b6^1': (733.4248500321, 0.0, 0.0), 'b7^1': (820.4568780321, 0.0, 0.0), 'b8^1': (948.5154560321, 0.0, 0.…	N2H5	1216.42	A2B2C1D1dD1E1eE1edcba	High mannose	0	0			1			99.1497	395.323	Sperm_cotton_fraction1_IGP1_Xin_20210205	KLNYTLSQGHR+A2B2C1D1dD1E1eE1edcba
62399	62401	62396	150.4703	3	1136.81	1136.48	-0.981812	3406.42	3405.39	AINQTAVECTWTGPR	AINQTAVEC[Carbamidomethyl]TWTGPR	1702.81	Sortilin-related receptor	Q92673	SORL1	1854	18	{'b1^1': (72.0449390321, 0.0, 0.0), 'b2^1': (185.1290030321, 185.12783813476562, 3396.7890625), 'b3^1': (299.1719300321, 299.1703796386719, 1657.866455078125), 'b4^1': (427.23050803210003, 427.2296447753906, 2816.873291015625), 'b5^1': (528.2781860321, 0.0, 0.0), 'b6^1': (599.3153000321, 599.3079833984375, 3242.649169921875), 'b7^1': (698.3837140321, 0.0, 0.0), 'b8^1': (827.4263070321, 0.0, 0.0),…	N2H8	1702.58	A2B2C1D1E1F1fedD1E1eE1F1fedcba	High mannose	0	0			1			98.4601	122.82	Sperm_cotton_fraction1_IGP1_Xin_20210205	AINQTAVECTWTGPR+A2B2C1D1E1F1fedD1E1eE1F1fedcba
32830	32832	32819	79.3832	2	1117.93	1117.93	0.00170898	2233.85	2233.85	GNCTFYEK	GNC[Carbamidomethyl]TFYEK	1017.42	Signal peptide peptidase-like 2B	Q8TCT7	SPPL2B	97	13	{'b1^1': (58.0292890321, 0.0, 0.0), 'b2^1': (172.07221603210002, 0.0, 0.0), 'b3^1': (332.1028637557, 332.1017150878906, 4604.5419921875), 'b4^1': (433.15054175570003, 433.1483459472656, 2315.63037109375), 'b5^1': (580.2189557557, 580.2185668945312, 3521.959228515625), 'b6^1': (743.2822847557, 743.2799682617188, 6342.14306640625), 'b7^1': (872.3248777557, 872.3230590820312, 7534.99609375), 'b8^1':…	N2H5	1216.42	A2B2C1D1dD1E1eE1edcba	High mannose	0	0			1			98.1786	263.041	Sperm_cotton_fraction1_IGP1_Xin_20210205	GNCTFYEK+A2B2C1D1dD1E1eE1edcba
39746	39748	39744	96.0240	2	1289.53	1289.53	-9.09495e-13	2577.04	2577.03	NLSDSLAR	NLSDSLAR	874.451	Glutathione hydrolase 7	Q9UJ14	GGT7	586	13	{'b1^1': (115.05075203210001, 0.0, 0.0), 'b2^1': (228.1348160321, 228.1339874267578, 4958.46630859375), 'b3^1': (315.1668440321, 0.0, 0.0), 'b4^1': (430.19378703210003, 0.0, 0.0), 'b5^1': (517.2258150321001, 517.223876953125, 2189.725341796875), 'b6^1': (630.3098790321001, 630.309326171875, 5536.337890625), 'b7^1': (701.3469930321, 701.3450317382812, 2240.7568359375), 'b8^1': (857.4481040321, 857…	N2H8	1702.58	A2B2C1D1E1F1fedD1E1eE1F1fedcba	High mannose	0	0			1			98.1471	623.323	Sperm_cotton_fraction1_IGP1_Xin_20210205	NLSDSLAR+A2B2C1D1E1F1fedD1E1eE1F1fedcba
46247	46249	46234	111.6717	4	1031.92	1031.92	0.000488281	4123.63	4123.62	DSEAFCHANCSGPAPAAKPDPDGGR	DSEAFC[Carbamidomethyl]HANC[Carbamidomethyl]SGPAPAAKPDPDGGR	2583.09	Endoplasmic reticulum protein SC65	Q92791	P3H4	79	23	{'b1^1': (116.0347680321, 0.0, 0.0), 'b2^1': (203.0667960321, 0.0, 0.0), 'b3^1': (332.1093890321, 332.1076354980469, 2579.640380859375), 'b4^1': (403.1465030321, 403.14544677734375, 3632.021240234375), 'b5^1': (550.2149170321, 550.2161254882812, 1805.50732421875), 'b6^1': (710.2455647556999, 0.0, 0.0), 'b7^1': (847.3044767556999, 847.2994384765625, 4888.49951171875), 'b8^1': (918.3415907556998, 9…	N2H7	1540.53	A2B2C1D1E1edD1E1eE1F1fedcba	High mannose	0	0			1			97.7647	566.098	Sperm_cotton_fraction1_IGP1_Xin_20210205	DSEAFCHANCSGPAPAAKPDPDGGR+A2B2C1D1E1edD1E1eE1F1fedcba
41563	41565	41561	100.4126	3	1147.16	1147.16	-0.00256348	3438.44	3438.43	TANHSAPSLENSVQPGK	TANHSAPSLENSVQPGK	1735.85	Glutathione hydrolase 7	Q9UJ14	GGT7	523	19	{'b1^1': (102.0555030321, 0.0, 0.0), 'b2^1': (173.0926170321, 0.0, 0.0), 'b3^1': (287.13554403210003, 0.0, 0.0), 'b4^1': (424.1944560321, 424.1923828125, 6676.4619140625), 'b5^1': (511.22648403209996, 511.224365234375, 3614.0361328125), 'b6^1': (582.2635980320999, 582.2599487304688, 4521.109375), 'b7^1': (679.3163620321, 0.0, 0.0), 'b8^1': (766.3483900320999, 766.3627319335938, 1869.3602294921875…	N2H8	1702.58	A2B2C1D1E1F1fedD1E1eE1F1fedcba	High mannose	0	0			1			97.4354	573.347	Sperm_cotton_fraction1_IGP1_Xin_20210205	TANHSAPSLENSVQPGK+A2B2C1D1E1F1fedD1E1eE1F1fedcba
28976	28978	28959	70.3026	3	1061.12	1061.12	0.0032959	3180.34	3180.33	KLNYTLSQGHR	KLNYTLSQGHR	1315.7	Aminopeptidase N	P15144	ANPEP	128	15	{'b1^1': (129.1027880321, 129.1021728515625, 10865.359375), 'b2^1': (242.18685203209998, 242.1852264404297, 1572.4058837890625), 'b3^1': (356.2297790321, 0.0, 0.0), 'b4^1': (519.2931080321, 519.29296875, 2571.6533203125), 'b5^1': (620.3407860321, 0.0, 0.0), 'b6^1': (733.4248500321, 0.0, 0.0), 'b7^1': (820.4568780321, 0.0, 0.0), 'b8^1': (948.5154560321, 0.0, 0.0), 'b9^1': (1005.5369200321, 0.0, 0.…	N2H9	1864.63	A2B2C1D1E1F1fedD1E1F1feE1F1fedcba	High mannose	0	0			1			96.7552	571.167	Sperm_cotton_fraction1_IGP1_Xin_20210205	KLNYTLSQGHR+A2B2C1D1E1F1fedD1E1F1feE1F1fedcba
62309	62311	62308	150.2528	2	1538.13	1538.13	-0.015551	3074.25	3074.23	GELNTSIFSSR	GELNTSIFSSR	1209.6	Prenylcysteine oxidase 1	Q9UHG3	PCYOX1	353	15	{'b1^1': (58.0292890321, 0.0, 0.0), 'b2^1': (187.0718820321, 187.07107543945312, 3999.953125), 'b3^1': (300.1559460321, 300.1554260253906, 1722.594970703125), 'b4^1': (414.19887303210004, 0.0, 0.0), 'b5^1': (515.2465510321, 0.0, 0.0), 'b6^1': (602.2785790321, 0.0, 0.0), 'b7^1': (715.3626430321, 715.3619995117188, 2784.769775390625), 'b8^1': (862.4310570321, 0.0, 0.0), 'b9^1': (949.4630850320999, …	N2H9	1864.63	A2B2C1D1E1F1fedD1E1F1feE1F1fedcba	High mannose	0	0			1			95.2771	578.459	Sperm_cotton_fraction1_IGP1_Xin_20210205	GELNTSIFSSR+A2B2C1D1E1F1fedD1E1F1feE1F1fedcba
64458	64460	64441	155.4266	3	1122.5	1122.5	0.00183105	3364.48	3364.46	ILLTCSLNDSATEVTGHR	ILLTC[Carbamidomethyl]SLNDSATEVTGHR	1985.98	Basigin	P35613	BSG	160	19	{'b1^1': (114.0918890321, 0.0, 0.0), 'b2^1': (227.17595303209998, 227.1750946044922, 19333.1796875), 'b3^1': (340.2600170321, 340.2592468261719, 2999.61962890625), 'b4^1': (441.3076950321, 441.3038330078125, 1742.8636474609375), 'b5^1': (601.3383427557001, 0.0, 0.0), 'b6^1': (688.3703707557, 688.3653564453125, 2074.756591796875), 'b7^1': (801.4544347557, 0.0, 0.0), 'b8^1': (915.4973617557, 0.0, 0…	N2H6	1378.48	A2B2C1D1E1edD1E1eE1edcba	High mannose	0	0			1			93.8219	348.282	Sperm_cotton_fraction1_IGP1_Xin_20210205	ILLTCSLNDSATEVTGHR+A2B2C1D1E1edD1E1eE1edcba
22544	22546	22526	54.8714	2	1031.45	1031.45	-0.000732422	2060.89	2060.89	ANATIEVK	ANATIEVK	844.465	Neuroplastin	Q9Y639	NPTN	229	13	{'b1^1': (72.0449390321, 0.0, 0.0), 'b2^1': (186.0878660321, 186.08547973632812, 2693.09423828125), 'b3^1': (257.1249800321, 257.1241455078125, 4508.68408203125), 'b4^1': (358.1726580321, 358.17071533203125, 3183.116455078125), 'b5^1': (471.2567220321, 471.2540283203125, 3149.0595703125), 'b6^1': (600.2993150321, 600.2979125976562, 5667.78564453125), 'b7^1': (699.3677290321, 699.3658447265625, 42…	N2H5	1216.42	A2B2C1D1dD1E1eE1edcba	High mannose	0	0			1			93.4946	292.432	Sperm_cotton_fraction1_IGP1_Xin_20210205	ANATIEVK+A2B2C1D1dD1E1eE1edcba
16177	16179	16175	39.5830	2	1058.41	1058.41	0.000976562	2114.81	2114.81	NFTMNEK	NFTM[Oxidation]NEK	898.385	Gamma-glutamyl hydrolase	Q92820	GGH	203	12	{'b1^1': (115.05075203210001, 0.0, 0.0), 'b2^1': (262.1191660321, 262.1177978515625, 5086.505859375), 'b3^1': (363.1668440321, 363.16455078125, 2027.187255859375), 'b4^1': (510.2022436542, 510.20166015625, 1773.3424072265625), 'b5^1': (624.2451706542, 624.244140625, 2347.365478515625), 'b6^1': (753.2877636542, 753.2833251953125, 8772.736328125), 'b7^1': (881.3827266542, 881.3793334960938, 30983.9…	N2H5	1216.42	A2B2C1D1dD1E1eE1edcba	High mannose	0	0			1			92.5478	544.346	Sperm_cotton_fraction1_IGP1_Xin_20210205	NFTMNEK+A2B2C1D1dD1E1eE1edcba
62862	62864	62852	151.5827	3	1206.52	1206.52	-0.0161133	3616.53	3616.52	FVGTPEVNQTTLYQR	FVGTPEVNQTTLYQR	1751.88	Metalloproteinase inhibitor 1	P01033	TIMP1	53	17	{'b1^1': (148.07623903209998, 0.0, 0.0), 'b2^1': (247.1446530321, 247.1437530517578, 13185.8291015625), 'b3^1': (304.1661170321, 304.1650695800781, 7005.55224609375), 'b4^1': (405.2137950321, 405.21258544921875, 7254.2724609375), 'b5^1': (502.26655903209996, 0.0, 0.0), 'b6^1': (631.3091520321, 0.0, 0.0), 'b7^1': (730.3775660320999, 730.3706665039062, 4667.18310546875), 'b8^1': (844.4204930320999,…	N2H9	1864.63	A2B2C1D1E1F1fedD1E1F1feE1F1fedcba	High mannose	0	0			1			92.4795	443.481	Sperm_cotton_fraction1_IGP1_Xin_20210205	FVGTPEVNQTTLYQR+A2B2C1D1E1F1fedD1E1F1feE1F1fedcba
16879	16881	16878	41.2523	2	1314.03	1314.03	0.00317383	2626.04	2626.03	ANVTSENNMPR	ANVTSENNM[Oxidation]PR	1247.56	Integrin alpha-M	P11215	ITGAM	900	15	{'b1^1': (72.0449390321, 0.0, 0.0), 'b2^1': (186.0878660321, 186.08644104003906, 3766.160888671875), 'b3^1': (285.1562800321, 285.15478515625, 6065.06884765625), 'b4^1': (386.20395803210005, 386.2026062011719, 2001.8572998046875), 'b5^1': (473.2359860321001, 0.0, 0.0), 'b6^1': (602.2785790321001, 602.2782592773438, 1680.4776611328125), 'b7^1': (716.3215060321, 0.0, 0.0), 'b8^1': (830.3644330321, …	N2H6	1378.48	A2B2C1D1E1edD1E1eE1edcba	High mannose	0	0			1			92.3316	593.262	Sperm_cotton_fraction1_IGP1_Xin_20210205	ANVTSENNMPR+A2B2C1D1E1edD1E1eE1edcba
53253	53255	53248	128.5317	3	1059.47	1059.78	0.933472	3176.31	3175.3	APVVNCSIAVCQR	APVVNC[Carbamidomethyl]SIAVC[Carbamidomethyl]QR	1472.72	Integrin alpha-M	P11215	ITGAM	1021	16	{'b1^1': (72.0449390321, 0.0, 0.0), 'b2^1': (169.09770303210001, 169.0968780517578, 5013.1298828125), 'b3^1': (268.16611703210003, 268.16485595703125, 8618.263671875), 'b4^1': (367.23453103210005, 367.23431396484375, 3735.37353515625), 'b5^1': (481.27745803210007, 481.2765197753906, 3729.76318359375), 'b6^1': (641.3081057557001, 0.0, 0.0), 'b7^1': (728.3401337557001, 0.0, 0.0), 'b8^1': (841.42419…	N2H8	1702.58	A2B2C1D1E1F1fedD1E1eE1F1fedcba	High mannose	0	0			1			91.3304	138.709	Sperm_cotton_fraction1_IGP1_Xin_20210205	APVVNCSIAVCQR+A2B2C1D1E1F1fedD1E1eE1F1fedcba
61933	61935	61916	149.3506	4	917.665	917.665	9.09495e-13	3666.63	3666.62	IFDKNSTFGSVEVHNLQPEK	IFDKNSTFGSVEVHNLQPEK	2288.14	ADP-ribosyl cyclase/cyclic ADP-ribose hydrolase 1	P28907	CD38	219	20	{'b1^1': (114.0918890321, 0.0, 0.0), 'b2^1': (261.1603030321, 261.15899658203125, 3535.3759765625), 'b3^1': (376.1872460321, 376.1870422363281, 2324.021240234375), 'b4^1': (504.2822090321, 504.280029296875, 1831.2027587890625), 'b5^1': (618.3251360321, 618.3218994140625, 2618.845947265625), 'b6^1': (705.3571640321, 0.0, 0.0), 'b7^1': (806.4048420321, 806.4010009765625, 2521.10205078125), 'b8^1': …	N2H6	1378.48	A2B2C1D1E1edD1E1eE1edcba	High mannose	0	0			1			90.2868	472.2	Sperm_cotton_fraction1_IGP1_Xin_20210205	IFDKNSTFGSVEVHNLQPEK+A2B2C1D1E1edD1E1eE1edcba
49809	49811	49790	120.2331	3	867.707	866.386	-3.96222	2596.13	2597.13	DNATLQATLHAAR	DNATLQATLHAAR	1380.71	Laminin subunit alpha-5	O15230	LAMA5	2423	15	{'b1^1': (116.0347680321, 0.0, 0.0), 'b2^1': (230.0776950321, 230.07691955566406, 9770.552734375), 'b3^1': (301.11480903209997, 301.1136779785156, 15766.7978515625), 'b4^1': (402.1624870321, 402.1619873046875, 5347.3173828125), 'b5^1': (515.2465510321, 0.0, 0.0), 'b6^1': (643.3051290321, 0.0, 0.0), 'b7^1': (714.3422430321, 0.0, 0.0), 'b8^1': (815.3899210321, 0.0, 0.0), 'b9^1': (928.4739850321, 0.…	N2H5	1216.42	A2B2C1D1dD1E1eE1edcba	High mannose	0	0			1			89.9882	335.962	Sperm_cotton_fraction1_IGP1_Xin_20210205	DNATLQATLHAAR+A2B2C1D1dD1E1eE1edcba
38220	38222	38210	92.3664	3	971.737	971.738	0.00274658	2912.19	2912.18	GYYNQSEAGSHTVQR	GYYNQSEAGSHTVQR	1695.76	HLA class I histocompatibility antigen, A-69 alpha chain;HLA class I histocompatibility antigen, A-2 alpha chain	P10316;P01892	HLA-A;HLA-A	110;110	17	{'b1^1': (58.0292890321, 0.0, 0.0), 'b2^1': (221.0926180321, 221.0917205810547, 2192.636474609375), 'b3^1': (384.1559470321, 384.1525573730469, 1820.1927490234375), 'b4^1': (498.19887403210004, 498.1983947753906, 1986.314697265625), 'b5^1': (626.2574520321, 626.2562866210938, 2152.1640625), 'b6^1': (713.2894800321, 0.0, 0.0), 'b7^1': (842.3320730321, 0.0, 0.0), 'b8^1': (913.3691870321, 0.0, 0.0),…	N2H5	1216.42	A2B2C1D1dD1E1eE1edcba	High mannose	0	0			1			89.3547	337.182	Sperm_cotton_fraction1_IGP1_Xin_20210205	GYYNQSEAGSHTVQR+A2B2C1D1dD1E1eE1edcba
25714	25716	25713	62.4721	2	1332.06	1332.05	-0.00292969	2662.09	2662.08	EVVVNASSR	EVVVNASSR	959.504	Nuclear pore membrane glycoprotein 210-like	Q5VU65	NUP210L	1555	13	{'b1^1': (130.0504180321, 0.0, 0.0), 'b2^1': (229.1188320321, 229.1177520751953, 22092.025390625), 'b3^1': (328.1872460321, 328.18585205078125, 15149.9619140625), 'b4^1': (427.2556600321, 427.2546691894531, 3990.524658203125), 'b5^1': (541.2985870321, 0.0, 0.0), 'b6^1': (612.3357010321, 612.335205078125, 7740.96240234375), 'b7^1': (699.3677290321, 0.0, 0.0), 'b8^1': (786.3997570321, 0.0, 0.0), 'b…	N2H8	1702.58	A2B2C1D1E1F1fedD1E1eE1F1fedcba	High mannose	0	0			1			88.8521	714.431	Sperm_cotton_fraction1_IGP1_Xin_20210205	EVVVNASSR+A2B2C1D1E1F1fedD1E1eE1F1fedcba
17925	17927	17911	43.7676	3	768.318	768.32	0.00402832	2301.94	2301.93	ANVTSENNMPR	ANVTSENNM[Oxidation]PR	1247.56	Integrin alpha-M	P11215	ITGAM	900	14	{'b1^1': (72.0449390321, 0.0, 0.0), 'b2^1': (186.0878660321, 186.0870361328125, 15069.1845703125), 'b3^1': (285.1562800321, 285.1553649902344, 20451.328125), 'b4^1': (386.20395803210005, 386.2025451660156, 4354.3193359375), 'b5^1': (473.2359860321001, 0.0, 0.0), 'b6^1': (602.2785790321001, 0.0, 0.0), 'b7^1': (716.3215060321, 0.0, 0.0), 'b8^1': (830.3644330321, 0.0, 0.0), 'b9^1': (977.3998326542, …	N2H4	1054.37	A2B2C1D1dD1E1edcba	High mannose	0	0			1			87.6803	196.926	Sperm_cotton_fraction1_IGP1_Xin_20210205	ANVTSENNMPR+A2B2C1D1dD1E1edcba
29036	29038	29026	70.4437	3	1007.1	1007.1	-0.000732422	3018.28	3018.28	KLNYTLSQGHR	KLNYTLSQGHR	1315.7	Aminopeptidase N	P15144	ANPEP	128	14	{'b1^1': (129.1027880321, 129.10215759277344, 11611.5869140625), 'b2^1': (242.18685203209998, 242.18539428710938, 1941.861083984375), 'b3^1': (356.2297790321, 0.0, 0.0), 'b4^1': (519.2931080321, 519.2924194335938, 4898.33203125), 'b5^1': (620.3407860321, 0.0, 0.0), 'b6^1': (733.4248500321, 0.0, 0.0), 'b7^1': (820.4568780321, 0.0, 0.0), 'b8^1': (948.5154560321, 0.0, 0.0), 'b9^1': (1005.5369200321,…	N2H8	1702.58	A2B2C1D1E1F1fedD1E1eE1F1fedcba	High mannose	0	0			1			87.4017	359.53	Sperm_cotton_fraction1_IGP1_Xin_20210205	KLNYTLSQGHR+A2B2C1D1E1F1fedD1E1eE1F1fedcba
44267	44269	44250	106.9096	3	927.722	927.723	0.00494385	2780.15	2780.13	NASCHFQGVINR	NASC[Carbamidomethyl]HFQGVINR	1401.66	Dual oxidase 1	Q9NRD9	DUOX1	342	15	{'b1^1': (115.05075203210001, 0.0, 0.0), 'b2^1': (186.0878660321, 186.08636474609375, 3191.371337890625), 'b3^1': (273.1198940321, 0.0, 0.0), 'b4^1': (433.1505417557, 0.0, 0.0), 'b5^1': (570.2094537557, 570.2088012695312, 1903.532958984375), 'b6^1': (717.2778677557, 717.2786254882812, 2309.6416015625), 'b7^1': (845.3364457557, 0.0, 0.0), 'b8^1': (902.3579097557, 0.0, 0.0), 'b9^1': (1001.426323755…	N2H6	1378.48	A2B2C1D1E1edD1E1eE1edcba	High mannose	0	0			1			85.9829	343.951	Sperm_cotton_fraction1_IGP1_Xin_20210205	NASCHFQGVINR+A2B2C1D1E1edD1E1eE1edcba
56705	56707	56695	136.8138	2	1165.49	1165.5	0.0102539	2328.98	2328.97	SAEGTFFINK	SAEGTFFINK	1112.55	Beta-hexosaminidase subunit alpha	P06865	HEXA	157	14	{'b1^1': (88.0398530321, 0.0, 0.0), 'b2^1': (159.07696703210001, 159.07601928710938, 1355.12353515625), 'b3^1': (288.1195600321, 288.11834716796875, 2627.67041015625), 'b4^1': (345.1410240321, 0.0, 0.0), 'b5^1': (446.1887020321, 446.1917419433594, 2163.33544921875), 'b6^1': (593.2571160321, 593.2572021484375, 6930.84130859375), 'b7^1': (740.3255300321, 740.3224487304688, 12603.4970703125), 'b8^1'…	N2H5	1216.42	A2B2C1D1dD1E1eE1edcba	High mannose	0	0			1			85.845	141.943	Sperm_cotton_fraction1_IGP1_Xin_20210205	SAEGTFFINK+A2B2C1D1dD1E1eE1edcba
27253	27255	27251	66.1559	2	1088.97	1088.98	0.00170898	2175.93	2175.93	EVVVNASSR	EVVVNASSR	959.504	Nuclear pore membrane glycoprotein 210-like	Q5VU65	NUP210L	1555	13	{'b1^1': (130.0504180321, 0.0, 0.0), 'b2^1': (229.1188320321, 229.11788940429688, 14231.439453125), 'b3^1': (328.1872460321, 328.18621826171875, 10215.1728515625), 'b4^1': (427.2556600321, 427.2534484863281, 2750.559326171875), 'b5^1': (541.2985870321, 541.2984008789062, 1904.781005859375), 'b6^1': (612.3357010321, 612.3346557617188, 5187.31884765625), 'b7^1': (699.3677290321, 0.0, 0.0), 'b8^1': …	N2H5	1216.42	A2B2C1D1dD1E1eE1edcba	High mannose	0	0			1			84.7943	421.447	Sperm_cotton_fraction1_IGP1_Xin_20210205	EVVVNASSR+A2B2C1D1dD1E1eE1edcba
50857	50859	50843	122.7526	2	1244.03	1243.53	-0.99585	2485.04	2486.03	SCPACPGSNITIR	SC[Carbamidomethyl]PAC[Carbamidomethyl]PGSNITIR	1431.66	Myeloperoxidase	P05164	MPO	323	15	{'b1^1': (88.0398530321, 0.0, 0.0), 'b2^1': (248.07050075569998, 248.06951904296875, 33717.55078125), 'b3^1': (345.1232647557, 345.12139892578125, 5909.89013671875), 'b4^1': (416.1603787557, 416.1588439941406, 12896.4794921875), 'b5^1': (576.1910264793, 576.1879272460938, 8086.083984375), 'b6^1': (673.2437904793001, 0.0, 0.0), 'b7^1': (730.2652544793001, 0.0, 0.0), 'b8^1': (817.2972824793001, 817…	N2H4	1054.37	A2B2C1D1dD1E1edcba	High mannose	0	0			1			83.8145	596.088	Sperm_cotton_fraction1_IGP1_Xin_20210205	SCPACPGSNITIR+A2B2C1D1dD1E1edcba
16136	16138	16133	39.4855	2	1162.49	1162.5	0.00268555	2322.98	2322.97	NATLAEQAK	NATLAEQAK	944.493	Hypoxia up-regulated protein 1	Q9Y4L1	HYOU1	869	13	{'b1^1': (115.05075203210001, 0.0, 0.0), 'b2^1': (186.0878660321, 0.0, 0.0), 'b3^1': (287.13554403210003, 0.0, 0.0), 'b4^1': (400.21960803210004, 400.21697998046875, 1642.0909423828125), 'b5^1': (471.2567220321, 471.2532653808594, 2039.6849365234375), 'b6^1': (600.2993150321, 600.2948608398438, 2166.4482421875), 'b7^1': (728.3578930321, 728.353271484375, 1961.792236328125), 'b8^1': (799.395007032…	N2H6	1378.48	A2B2C1D1E1edD1E1eE1edcba	High mannose	0	0			1			82.7499	383.857	Sperm_cotton_fraction1_IGP1_Xin_20210205	NATLAEQAK+A2B2C1D1E1edD1E1eE1edcba
59594	59596	59585	143.7777	3	1113.5	1113.5	0.000732422	3337.48	3337.47	YRPENSVANDTGFTVVAPGK	YRPENSVANDTGFTVVAPGK	2121.05	Cathepsin L2	O60911	CTSV	221	19	{'b1^1': (164.0711540321, 0.0, 0.0), 'b2^1': (320.1722650321, 320.1712341308594, 4272.07861328125), 'b3^1': (417.2250290321, 0.0, 0.0), 'b4^1': (546.2676220321, 0.0, 0.0), 'b5^1': (660.3105490321, 0.0, 0.0), 'b6^1': (747.3425770320999, 747.3414916992188, 3993.465576171875), 'b7^1': (846.4109910320999, 846.4155883789062, 7643.1357421875), 'b8^1': (917.4481050320999, 917.4485473632812, 6665.4887695…	N2H5	1216.42	A2B2C1D1dD1E1eE1edcba	High mannose	0	0			1			82.6148	781.738	Sperm_cotton_fraction1_IGP1_Xin_20210205	YRPENSVANDTGFTVVAPGK+A2B2C1D1dD1E1eE1edcba
47151	47153	47134	113.8583	2	1314.57	1314.58	0.00146484	2627.14	2627.12	LLNINPNK	LLNINPNK	924.539	Lysosome-associated membrane glycoprotein 1	P11279	LAMP1	261	12	{'b1^1': (114.0918890321, 0.0, 0.0), 'b2^1': (227.17595303209998, 227.17503356933594, 5827.841796875), 'b3^1': (341.2188800321, 341.2174987792969, 23397.3984375), 'b4^1': (454.3029440321, 454.3016357421875, 4895.6396484375), 'b5^1': (568.3458710321, 568.3458251953125, 17382.30859375), 'b6^1': (665.3986350321001, 665.3938598632812, 2065.292724609375), 'b7^1': (779.4415620321, 0.0, 0.0), 'b8^1': (9…	N2H8	1702.58	A2B2C1D1E1F1fedD1E1eE1F1fedcba	High mannose	0	0			1			82.4251	489.909	Sperm_cotton_fraction1_IGP1_Xin_20210205	LLNINPNK+A2B2C1D1E1F1fedD1E1eE1F1fedcba
66737	66739	66735	160.9283	4	1072.95	1072.95	0.00146484	4287.76	4287.74	DSSGNETHFTGNEVGFFKPISCR	DSSGNETHFTGNEVGFFKPISC[Carbamidomethyl]R	2585.16	TM2 domain-containing protein 1	Q9BX74	TM2D1	96	20	{'b1^1': (116.0347680321, 0.0, 0.0), 'b2^1': (203.0667960321, 0.0, 0.0), 'b3^1': (290.09882403209997, 0.0, 0.0), 'b4^1': (347.12028803209995, 0.0, 0.0), 'b5^1': (461.16321503209997, 0.0, 0.0), 'b6^1': (590.2058080321, 590.2025756835938, 4188.17236328125), 'b7^1': (691.2534860321, 0.0, 0.0), 'b8^1': (828.3123980321, 828.3062744140625, 4382.02978515625), 'b9^1': (975.3808120320999, 975.376647949218…	N2H8	1702.58	A2B2C1D1E1F1fedD1E1eE1F1fedcba	High mannose	0	0			1			82.2751	301.799	Sperm_cotton_fraction1_IGP1_Xin_20210205	DSSGNETHFTGNEVGFFKPISCR+A2B2C1D1E1F1fedD1E1eE1F1fedcba
74178	74180	74168	178.8772	3	1202.85	1202.85	-0.00476074	3605.51	3605.5	TDCDSSTTSLCSFPVANVSLTK	TDC[Carbamidomethyl]DSSTTSLC[Carbamidomethyl]SFPVANVSLTK	2389.08	Seipin	Q96G97	BSCL2	88	20	{'b1^1': (102.0555030321, 0.0, 0.0), 'b2^1': (217.0824460321, 217.08123779296875, 1527.0125732421875), 'b3^1': (377.1130937557, 0.0, 0.0), 'b4^1': (492.1400367557, 492.13751220703125, 4539.125), 'b5^1': (579.1720647557, 579.1707153320312, 6258.94580078125), 'b6^1': (666.2040927557, 666.1996459960938, 2742.06982421875), 'b7^1': (767.2517707557, 767.2512817382812, 2536.069580078125), 'b8^1': (868.2…	N2H5	1216.42	A2B2C1D1dD1E1eE1edcba	High mannose	0	0			1			81.9791	143.266	Sperm_cotton_fraction1_IGP1_Xin_20210205	TDCDSSTTSLCSFPVANVSLTK+A2B2C1D1dD1E1eE1edcba
62644	62646	62633	151.0630	2	1214.03	1214.03	-0.00244141	2426.04	2426.02	GELNTSIFSSR	GELNTSIFSSR	1209.6	Prenylcysteine oxidase 1	Q9UHG3	PCYOX1	353	14	{'b1^1': (58.0292890321, 0.0, 0.0), 'b2^1': (187.0718820321, 187.07106018066406, 3180.49267578125), 'b3^1': (300.1559460321, 300.1540832519531, 1907.061767578125), 'b4^1': (414.19887303210004, 0.0, 0.0), 'b5^1': (515.2465510321, 515.24560546875, 2437.323974609375), 'b6^1': (602.2785790321, 0.0, 0.0), 'b7^1': (715.3626430321, 0.0, 0.0), 'b8^1': (862.4310570321, 0.0, 0.0), 'b9^1': (949.463085032099…	N2H5	1216.42	A2B2C1D1dD1E1eE1edcba	High mannose	0	0			1			81.7216	408.139	Sperm_cotton_fraction1_IGP1_Xin_20210205	GELNTSIFSSR+A2B2C1D1dD1E1eE1edcba
60379	60381	60363	145.6620	3	1052.45	1052.79	1.03162	3155.36	3155.35	GNETIVNLIHSTR	GNETIVNLIHSTR	1452.77	Carboxypeptidase E	P16870	CPE	139	15	{'b1^1': (58.0292890321, 0.0, 0.0), 'b2^1': (172.07221603210002, 172.07180786132812, 1346.4200439453125), 'b3^1': (301.1148090321, 301.11370849609375, 4078.04248046875), 'b4^1': (402.16248703210005, 402.1613464355469, 2007.697509765625), 'b5^1': (515.2465510321, 0.0, 0.0), 'b6^1': (614.3149650321, 0.0, 0.0), 'b7^1': (728.3578920320999, 0.0, 0.0), 'b8^1': (841.4419560320999, 0.0, 0.0), 'b9^1': (95…	N2H8	1702.58	A2B2C1D1E1F1fedD1E1eE1F1fedcba	High mannose	0	0			1			81.5596	370.58	Sperm_cotton_fraction1_IGP1_Xin_20210205	GNETIVNLIHSTR+A2B2C1D1E1F1fedD1E1eE1F1fedcba
63403	63405	63397	152.8875	4	864.865	864.864	-0.00463867	3455.42	3455.41	YEFCPFHNVTQHEQTFR	YEFC[Carbamidomethyl]PFHNVTQHEQTFR	2238.99	N-acetylglucosamine-1-phosphotransferase subunit gamma	Q9UJJ9	GNPTG	88	17	{'b1^1': (164.0711540321, 0.0, 0.0), 'b2^1': (293.11374703210004, 293.11273193359375, 31985.45703125), 'b3^1': (440.1821610321, 440.17987060546875, 10613.439453125), 'b4^1': (600.2128087557, 600.2102661132812, 5057.9970703125), 'b5^1': (697.2655727557001, 0.0, 0.0), 'b6^1': (844.3339867557, 844.3289794921875, 2439.599853515625), 'b7^1': (981.3928987557, 981.3860473632812, 11958.3916015625), 'b8^1…	N2H5	1216.42	A2B2C1D1dD1E1eE1edcba	High mannose	0	0			1			81.2305	397.237	Sperm_cotton_fraction1_IGP1_Xin_20210205	YEFCPFHNVTQHEQTFR+A2B2C1D1dD1E1eE1edcba
44034	44036	44015	106.3385	3	942.768	942.768	-0.000183105	2825.28	2825.27	VLKDAVNNITAK	VLKDAVNNITAK	1284.74	Voltage-dependent calcium channel subunit alpha-2/delta-1	P54289	CACNA2D1	324	15	{'b1^1': (100.0762390321, 0.0, 0.0), 'b2^1': (213.1603030321, 213.15992736816406, 1461.7452392578125), 'b3^1': (341.2552660321, 0.0, 0.0), 'b4^1': (456.2822090321, 456.28106689453125, 3151.75341796875), 'b5^1': (527.3193230321, 527.31884765625, 3308.694091796875), 'b6^1': (626.3877370321, 626.3847045898438, 2854.101318359375), 'b7^1': (740.4306640320999, 0.0, 0.0), 'b8^1': (854.4735910320999, 0.0…	N2H7	1540.53	A2B2C1D1E1edD1E1eE1F1fedcba	High mannose	0	0			1			80.9576	554.437	Sperm_cotton_fraction1_IGP1_Xin_20210205	VLKDAVNNITAK+A2B2C1D1E1edD1E1eE1F1fedcba
68131	68133	68126	164.2990	3	1208.56	1208.56	0.00366211	3622.67	3622.64	TNITLVCKPGDLESAPVLR	TNITLVC[Carbamidomethyl]KPGDLESAPVLR	2082.11	Cation-independent mannose-6-phosphate receptor	P11717	IGF2R	581	18	{'b1^1': (102.0555030321, 0.0, 0.0), 'b2^1': (216.0984300321, 216.09756469726562, 3200.1162109375), 'b3^1': (329.1824940321, 329.18170166015625, 1439.471923828125), 'b4^1': (430.23017203210003, 430.22906494140625, 2531.69921875), 'b5^1': (543.3142360321, 543.3113403320312, 2949.2294921875), 'b6^1': (642.3826500321, 642.3905639648438, 11402.037109375), 'b7^1': (802.4132977556999, 0.0, 0.0), 'b8^1'…	N2H7	1540.53	A2B2C1D1E1edD1E1eE1F1fedcba	High mannose	0	0			1			78.9188	146.644	Sperm_cotton_fraction1_IGP1_Xin_20210205	TNITLVCKPGDLESAPVLR+A2B2C1D1E1edD1E1eE1F1fedcba
49001	49003	48998	118.3047	3	1110.17	1110.16	-0.0065918	3327.47	3327.46	IAPASNVSHTVVLR	IAPASNVSHTVVLR	1462.83	Translocon-associated protein subunit beta	P43308	SSR2	88	15	{'b1^1': (114.0918890321, 0.0, 0.0), 'b2^1': (185.1290030321, 185.12838745117188, 6337.54150390625), 'b3^1': (282.18176703209997, 282.18017578125, 2924.646240234375), 'b4^1': (353.21888103209994, 353.2171630859375, 2745.3759765625), 'b5^1': (440.2509090320999, 0.0, 0.0), 'b6^1': (554.2938360320999, 0.0, 0.0), 'b7^1': (653.3622500320998, 653.360595703125, 3602.10888671875), 'b8^1': (740.3942780320…	N2H9	1864.63	A2B2C1D1E1F1fedD1E1F1feE1F1fedcba	High mannose	0	0			1			78.1524	593.004	Sperm_cotton_fraction1_IGP1_Xin_20210205	IAPASNVSHTVVLR+A2B2C1D1E1F1fedD1E1F1feE1F1fedcba
27815	27817	27803	67.5072	2	1007.95	1007.95	0.00305176	2013.88	2013.87	EVVVNASSR	EVVVNASSR	959.504	Nuclear pore membrane glycoprotein 210-like	Q5VU65	NUP210L	1555	13	{'b1^1': (130.0504180321, 0.0, 0.0), 'b2^1': (229.1188320321, 229.11807250976562, 7779.90283203125), 'b3^1': (328.1872460321, 328.1857604980469, 3955.2255859375), 'b4^1': (427.2556600321, 427.25653076171875, 1769.961181640625), 'b5^1': (541.2985870321, 541.2936401367188, 1835.0078125), 'b6^1': (612.3357010321, 612.3370361328125, 1854.7254638671875), 'b7^1': (699.3677290321, 0.0, 0.0), 'b8^1': (78…	N2H4	1054.37	A2B2C1D1dD1E1edcba	High mannose	0	0			1			77.5095	236.754	Sperm_cotton_fraction1_IGP1_Xin_20210205	EVVVNASSR+A2B2C1D1dD1E1edcba
43622	43624	43608	105.3398	2	1131.46	1131.46	-0.0012207	2260.91	2260.91	NNSNNFDLNR	NNSNNFDLNR	1206.54	Carboxypeptidase D	O75976	CPD	626	13	{'b1^1': (115.05075203210001, 0.0, 0.0), 'b2^1': (229.0936790321, 229.0921173095703, 1784.409423828125), 'b3^1': (316.12570703209997, 0.0, 0.0), 'b4^1': (430.1686340321, 430.1656494140625, 2184.978515625), 'b5^1': (544.2115610321, 0.0, 0.0), 'b6^1': (691.2799750321, 0.0, 0.0), 'b7^1': (806.3069180320999, 0.0, 0.0), 'b8^1': (919.3909820320999, 0.0, 0.0), 'b9^1': (1033.4339090321, 0.0, 0.0), 'b10^1…	N2H4	1054.37	A2B2C1D1dD1E1edcba	High mannose	0	0			1			77.2983	192.397	Sperm_cotton_fraction1_IGP1_Xin_20210205	NNSNNFDLNR+A2B2C1D1dD1E1edcba
17840	17842	17827	43.5655	3	974.725	974.726	0.00238037	2921.15	2921.14	ENQNHSYSLK	ENQNHSYSLK	1218.56	Integrin alpha-V	P06756	ITGAV	945	13	{'b1^1': (130.0504180321, 0.0, 0.0), 'b2^1': (244.0933450321, 0.0, 0.0), 'b3^1': (372.1519230321, 0.0, 0.0), 'b4^1': (486.1948500321, 0.0, 0.0), 'b5^1': (623.2537620321, 623.2503051757812, 4803.14697265625), 'b6^1': (710.2857900321, 710.28173828125, 3441.772705078125), 'b7^1': (873.3491190320999, 873.3450927734375, 3309.08740234375), 'b8^1': (960.3811470320999, 960.38525390625, 4990.7421875), 'b9…	N2H8	1702.58	A2B2C1D1E1F1fedD1E1eE1F1fedcba	High mannose	0	0			1			76.2529	646.18	Sperm_cotton_fraction1_IGP1_Xin_20210205	ENQNHSYSLK+A2B2C1D1E1F1fedD1E1eE1F1fedcba
46828	46830	46825	113.0825	3	1177.49	1177.49	0.00183105	3529.43	3529.42	YYNQSEAGSHIIQR	YYNQSEAGSHIIQR	1664.79	HLA class I histocompatibility antigen, B-44 alpha chain;HLA class I histocompatibility antigen, B-53 alpha chain;HLA class I histocompatibility antigen, B-58 alpha chain	P30481;P30491;P10319	HLA-B;HLA-B;HLA-B	110;110;110	15	{'b1^1': (164.0711540321, 0.0, 0.0), 'b2^1': (327.1344830321, 327.1328430175781, 2047.1719970703125), 'b3^1': (441.1774100321, 0.0, 0.0), 'b4^1': (569.2359880321001, 569.23388671875, 4875.74853515625), 'b5^1': (656.2680160321, 0.0, 0.0), 'b6^1': (785.3106090321, 0.0, 0.0), 'b7^1': (856.3477230321, 0.0, 0.0), 'b8^1': (913.3691870321001, 0.0, 0.0), 'b9^1': (1000.4012150321, 0.0, 0.0), 'b10^1': (113…	N2H9	1864.63	A2B2C1D1E1F1fedD1E1F1feE1F1fedcba	High mannose	0	0			1			75.7925	401.404	Sperm_cotton_fraction1_IGP1_Xin_20210205	YYNQSEAGSHIIQR+A2B2C1D1E1F1fedD1E1F1feE1F1fedcba
25740	25743	25734	62.5369	3	1119.74	1119.74	0.00915527	3356.21	3356.19	CHEGNGTFECGACR	C[Carbamidomethyl]HEGNGTFEC[Carbamidomethyl]GAC[Carbamidomethyl]R	1653.61	Integrin beta-1	P05556	ITGB1	481	15	{'b1^1': (161.03847275569998, 0.0, 0.0), 'b2^1': (298.0973847557, 298.09600830078125, 34743.38671875), 'b3^1': (427.1399777557, 427.1390686035156, 11611.47265625), 'b4^1': (484.16144175569997, 484.1608581542969, 1537.21923828125), 'b5^1': (598.2043687557, 598.2044677734375, 3463.7470703125), 'b6^1': (655.2258327557, 0.0, 0.0), 'b7^1': (756.2735107557, 0.0, 0.0), 'b8^1': (903.3419247557, 0.0, 0.0)…	N2H8	1702.58	A2B2C1D1E1F1fedD1E1eE1F1fedcba	High mannose	0	0			1			75.6361	375.901	Sperm_cotton_fraction1_IGP1_Xin_20210205	CHEGNGTFECGACR+A2B2C1D1E1F1fedD1E1eE1F1fedcba
48610	48612	48608	117.3686	2	1395.62	1395.61	-0.00585938	2789.21	2789.2	VKDLMVINR	VKDLMVINR	1086.62	Cleft lip and palate transmembrane protein 1-like protein	Q96KA5	CLPTM1L	229	12	{'b1^1': (100.0762390321, 0.0, 0.0), 'b2^1': (228.1712020321, 228.17037963867188, 5358.7783203125), 'b3^1': (343.1981450321, 343.1966247558594, 10609.013671875), 'b4^1': (456.2822090321, 456.2821960449219, 4057.015380859375), 'b5^1': (587.3226940321, 587.3209838867188, 10164.486328125), 'b6^1': (686.3911080321, 686.3888549804688, 18319.57421875), 'b7^1': (799.4751720321, 799.4739379882812, 13726.…	N2H8	1702.58	A2B2C1D1E1F1fedD1E1eE1F1fedcba	High mannose	0	0			1			75.3335	742.842	Sperm_cotton_fraction1_IGP1_Xin_20210205	VKDLMVINR+A2B2C1D1E1F1fedD1E1eE1F1fedcba
58953	58955	58937	142.2172	4	971.7	971.446	-1.01489	3881.75	3881.75	SKIFDKNSTFGSVEVHNLQPEK	SKIFDKNSTFGSVEVHNLQPEK	2503.27	ADP-ribosyl cyclase/cyclic ADP-ribose hydrolase 1	P28907	CD38	219	19	{'b1^1': (88.0398530321, 0.0, 0.0), 'b2^1': (216.1348160321, 216.1339111328125, 6535.9814453125), 'b3^1': (329.2188800321, 329.2169189453125, 2807.553466796875), 'b4^1': (476.2872940321, 476.28570556640625, 1785.7490234375), 'b5^1': (591.3142370321, 591.31396484375, 9651.08203125), 'b6^1': (719.4092000321, 719.4057006835938, 3473.75732421875), 'b7^1': (833.4521270321, 0.0, 0.0), 'b8^1': (920.4841…	N2H6	1378.48	A2B2C1D1E1edD1E1eE1edcba	High mannose	0	0			1			75.2069	342.454	Sperm_cotton_fraction1_IGP1_Xin_20210205	SKIFDKNSTFGSVEVHNLQPEK+A2B2C1D1E1edD1E1eE1edcba
28833	28835	28829	69.9690	3	880.037	880.037	0.000732422	2637.09	2637.08	ENNLTELHK	ENNLTELHK	1096.55	Leucine-rich repeat-containing protein 37A;Leucine-rich repeat-containing protein 37A3;Leucine-rich repeat-containing protein 37A2	A6NMS7;O60309;A6NM11	LRRC37A;LRRC37A3;LRRC37A2	900;900;900	12	{'b1^1': (130.0504180321, 0.0, 0.0), 'b2^1': (244.0933450321, 244.0924072265625, 1784.826416015625), 'b3^1': (358.1362720321, 0.0, 0.0), 'b4^1': (471.2203360321, 471.2193603515625, 3443.01025390625), 'b5^1': (572.2680140321, 0.0, 0.0), 'b6^1': (701.3106070321, 0.0, 0.0), 'b7^1': (814.3946710321001, 814.3887329101562, 5936.90234375), 'b8^1': (951.4535830321, 951.4496459960938, 4010.59326171875), '…	N2H7	1540.53	A2B2C1D1E1edD1E1eE1F1fedcba	High mannose	0	0			1			74.6491	518.501	Sperm_cotton_fraction1_IGP1_Xin_20210205	ENNLTELHK+A2B2C1D1E1edD1E1eE1F1fedcba
24048	24050	24046	58.4638	3	932.423	932.423	-0.00146484	2794.25	2794.24	LKPVNASNANVK	LKPVNASNANVK	1253.71	Cystatin-8	O60676	CST8	39	14	{'b1^1': (114.0918890321, 0.0, 0.0), 'b2^1': (242.1868520321, 242.18580627441406, 11795.7421875), 'b3^1': (339.2396160321, 0.0, 0.0), 'b4^1': (438.3080300321, 0.0, 0.0), 'b5^1': (552.3509570321, 0.0, 0.0), 'b6^1': (623.3880710321, 623.3861694335938, 3473.772216796875), 'b7^1': (710.4200990321, 0.0, 0.0), 'b8^1': (824.4630260321, 0.0, 0.0), 'b9^1': (895.5001400320999, 0.0, 0.0), 'b10^1': (1009.543…	N2H7	1540.53	A2B2C1D1E1edD1E1eE1F1fedcba	High mannose	0	0			1			74.6322	507.992	Sperm_cotton_fraction1_IGP1_Xin_20210205	LKPVNASNANVK+A2B2C1D1E1edD1E1eE1F1fedcba
34683	34685	34678	83.8413	2	1239.04	1239.04	-0.000976563	2476.06	2476.05	NVTVTLK	NVTVTLK	773.465	Adhesion G-protein coupled receptor G2	Q8IZP9	ADGRG2	551	11	{'b1^1': (115.05075203210001, 0.0, 0.0), 'b2^1': (214.1191660321, 214.11819458007812, 4342.24462890625), 'b3^1': (315.1668440321, 315.1629943847656, 1864.4337158203125), 'b4^1': (414.23525803210003, 0.0, 0.0), 'b5^1': (515.2829360321, 515.2814331054688, 5775.96923828125), 'b6^1': (628.3670000321, 628.3630981445312, 1965.0433349609375), 'b7^1': (756.4619630321, 0.0, 0.0), 'y1^1': (147.113348096299…	N2H8	1702.58	A2B2C1D1E1F1fedD1E1eE1F1fedcba	High mannose	0	0			1			74.3288	363.98	Sperm_cotton_fraction1_IGP1_Xin_20210205	NVTVTLK+A2B2C1D1E1F1fedD1E1eE1F1fedcba
50924	50926	50908	122.9136	3	1186.8	1186.8	0.00622559	3557.38	3557.37	LQPGANCSIGLCCHDCR	LQPGANC[Carbamidomethyl]SIGLC[Carbamidomethyl]C[Carbamidomethyl]HDC[Carbamidomethyl]R	2016.84	Disintegrin and metalloproteinase domain-containing protein 30	Q9UKF2	ADAM30	438	16	{'b1^1': (114.0918890321, 0.0, 0.0), 'b2^1': (242.1504670321, 242.1495361328125, 13375.1259765625), 'b3^1': (339.2032310321, 0.0, 0.0), 'b4^1': (396.2246950321, 0.0, 0.0), 'b5^1': (467.2618090321, 0.0, 0.0), 'b6^1': (581.3047360321, 0.0, 0.0), 'b7^1': (741.3353837556999, 0.0, 0.0), 'b8^1': (828.3674117556999, 0.0, 0.0), 'b9^1': (941.4514757556999, 941.4430541992188, 2222.624755859375), 'b10^1': (…	N2H7	1540.53	A2B2C1D1E1edD1E1eE1F1fedcba	High mannose	0	0			1			73.6243	437.211	Sperm_cotton_fraction1_IGP1_Xin_20210205	LQPGANCSIGLCCHDCR+A2B2C1D1E1edD1E1eE1F1fedcba
48700	48702	48698	117.5800	3	1396.86	1396.86	0.00146484	4187.56	4186.56	KENSSEICSNNGECVCGQCVCR	KENSSEIC[Carbamidomethyl]SNNGEC[Carbamidomethyl]VC[Carbamidomethyl]GQC[Carbamidomethyl]VC[Carbamidomethyl]R	2646.03	Integrin beta-1	P05556	ITGB1	520	18	{'b1^1': (129.1027880321, 129.1022186279297, 6713.7314453125), 'b2^1': (258.1453810321, 0.0, 0.0), 'b3^1': (372.1883080321, 372.18756103515625, 2303.53515625), 'b4^1': (459.2203360321, 459.21966552734375, 2227.848876953125), 'b5^1': (546.2523640321, 0.0, 0.0), 'b6^1': (675.2949570321, 675.2945556640625, 8039.6611328125), 'b7^1': (788.3790210321, 788.3758544921875, 11805.240234375), 'b8^1': (948.4…	N2H7	1540.53	A2B2C1D1E1edD1E1eE1F1fedcba	High mannose	0	0			1			73.6214	133.518	Sperm_cotton_fraction1_IGP1_Xin_20210205	KENSSEICSNNGECVCGQCVCR+A2B2C1D1E1edD1E1eE1F1fedcba
17446	17448	17441	42.6163	2	967.425	967.428	0.0057373	1932.84	1932.83	LLNETK	LLNETK	716.407	Fibrous sheath-interacting protein 2	Q5CZC0	FSIP2	2078	10	{'b1^1': (114.0918890321, 0.0, 0.0), 'b2^1': (227.17595303209998, 227.1746063232422, 2323.953125), 'b3^1': (341.2188800321, 341.2178039550781, 4316.896484375), 'b4^1': (470.2614730321, 470.2594909667969, 14479.8681640625), 'b5^1': (571.3091510321, 571.3068237304688, 4001.750732421875), 'b6^1': (699.4041140321, 699.400390625, 2919.094482421875), 'y1^1': (147.11334809629997, 0.0, 0.0), 'y2^1': (248…	N2H5	1216.42	A2B2C1D1dD1E1eE1edcba	High mannose	0	0			1			73.3556	505.856	Sperm_cotton_fraction1_IGP1_Xin_20210205	LLNETK+A2B2C1D1dD1E1eE1edcba
51052	51054	51033	123.2288	3	999.071	999.072	0.00439453	2994.19	2994.19	NESHLIDFR	NESHLIDFR	1129.55	Glutathione hydrolase 7	Q9UJ14	GGT7	198	12	{'b1^1': (115.05075203210001, 0.0, 0.0), 'b2^1': (244.09334503210002, 244.0929412841797, 1863.6624755859375), 'b3^1': (331.1253730321, 0.0, 0.0), 'b4^1': (468.1842850321, 468.18218994140625, 1858.8851318359375), 'b5^1': (581.2683490321, 0.0, 0.0), 'b6^1': (694.3524130321, 0.0, 0.0), 'b7^1': (809.3793560321, 809.3724365234375, 9678.583984375), 'b8^1': (956.4477700320999, 0.0, 0.0), 'b9^1': (1112.5…	N2H9	1864.63	A2B2C1D1E1F1fedD1E1F1feE1F1fedcba	High mannose	0	0			1			73.2277	420.15	Sperm_cotton_fraction1_IGP1_Xin_20210205	NESHLIDFR+A2B2C1D1E1F1fedD1E1F1feE1F1fedcba
25697	25699	25692	62.4343	3	980.758	980.758	0.00274658	2939.25	2939.24	HTGNVVITNCSAAHSR	HTGNVVITNC[Carbamidomethyl]SAAHSR	1722.82	Beta-1,3-N-acetylglucosaminyltransferase lunatic fringe	Q8NES3	LFNG	167	16	{'b1^1': (138.06673703209998, 0.0, 0.0), 'b2^1': (239.1144150321, 239.1134033203125, 16520.099609375), 'b3^1': (296.1358790321, 0.0, 0.0), 'b4^1': (410.1788060321, 410.1773376464844, 5909.37109375), 'b5^1': (509.2472200321, 509.24444580078125, 15246.9111328125), 'b6^1': (608.3156340321, 608.3134765625, 11155.869140625), 'b7^1': (721.3996980321, 721.3946533203125, 5400.2431640625), 'b8^1': (822.44…	N2H5	1216.42	A2B2C1D1dD1E1eE1edcba	High mannose	0	0			1			72.5087	533.258	Sperm_cotton_fraction1_IGP1_Xin_20210205	HTGNVVITNCSAAHSR+A2B2C1D1dD1E1eE1edcba
48458	48460	48457	116.9972	3	1450.88	1450.88	0.00732422	4349.62	4348.62	KENSSEICSNNGECVCGQCVCR	KENSSEIC[Carbamidomethyl]SNNGEC[Carbamidomethyl]VC[Carbamidomethyl]GQC[Carbamidomethyl]VC[Carbamidomethyl]R	2646.03	Integrin beta-1	P05556	ITGB1	520	18	{'b1^1': (129.1027880321, 129.10198974609375, 2201.80517578125), 'b2^1': (258.1453810321, 0.0, 0.0), 'b3^1': (372.1883080321, 372.1871643066406, 3768.02294921875), 'b4^1': (459.2203360321, 0.0, 0.0), 'b5^1': (546.2523640321, 0.0, 0.0), 'b6^1': (675.2949570321, 675.2947998046875, 5391.283203125), 'b7^1': (788.3790210321, 788.3748168945312, 12684.6875), 'b8^1': (948.4096687557001, 948.4080200195312…	N2H8	1702.58	A2B2C1D1E1F1fedD1E1eE1F1fedcba	High mannose	0	0			1			72.1454	250.03	Sperm_cotton_fraction1_IGP1_Xin_20210205	KENSSEICSNNGECVCGQCVCR+A2B2C1D1E1F1fedD1E1eE1F1fedcba
47686	47688	47678	115.1436	2	1233.55	1233.55	0.00415039	2465.08	2465.07	LLNINPNK	LLNINPNK	924.539	Lysosome-associated membrane glycoprotein 1	P11279	LAMP1	261	11	{'b1^1': (114.0918890321, 0.0, 0.0), 'b2^1': (227.17595303209998, 227.1751708984375, 4312.04296875), 'b3^1': (341.2188800321, 341.21728515625, 19549.17578125), 'b4^1': (454.3029440321, 454.3007507324219, 6085.84765625), 'b5^1': (568.3458710321, 568.3450317382812, 11740.4228515625), 'b6^1': (665.3986350321001, 665.3986206054688, 2248.761474609375), 'b7^1': (779.4415620321, 0.0, 0.0), 'b8^1': (907.…	N2H7	1540.53	A2B2C1D1E1edD1E1eE1F1fedcba	High mannose	0	0			1			69.7627	375.671	Sperm_cotton_fraction1_IGP1_Xin_20210205	LLNINPNK+A2B2C1D1E1edD1E1eE1F1fedcba
54461	54463	54460	131.4511	2	1249.05	1249.05	-0.00488281	2496.08	2496.07	NLTVPGSLR	NLTVPGSLR	955.545	Tenascin	P24821	TNC	1119	11	{'b1^1': (115.05075203210001, 0.0, 0.0), 'b2^1': (228.1348160321, 228.13430786132812, 9915.4033203125), 'b3^1': (329.1824940321, 329.181884765625, 2582.920166015625), 'b4^1': (428.2509080321, 0.0, 0.0), 'b5^1': (525.3036720321, 0.0, 0.0), 'b6^1': (582.3251360321001, 0.0, 0.0), 'b7^1': (669.3571640321001, 0.0, 0.0), 'b8^1': (782.4412280321001, 0.0, 0.0), 'b9^1': (938.5423390321, 938.538330078125, …	N2H7	1540.53	A2B2C1D1E1edD1E1eE1F1fedcba	High mannose	0	0			1			68.4401	570.183	Sperm_cotton_fraction1_IGP1_Xin_20210205	NLTVPGSLR+A2B2C1D1E1edD1E1eE1F1fedcba
46798	46800	46781	113.0065	3	1007.77	1007.77	0.00952148	3020.29	3020.27	HLLENSTASVSEAER	HLLENSTASVSEAER	1641.8	Endothelin-converting enzyme 1	P42892	ECE1	166	15	{'b1^1': (138.06673703209998, 0.0, 0.0), 'b2^1': (251.1508010321, 251.14942932128906, 21411.044921875), 'b3^1': (364.2348650321, 364.2331237792969, 3169.70654296875), 'b4^1': (493.2774580321, 493.2764587402344, 3812.273193359375), 'b5^1': (607.3203850321, 0.0, 0.0), 'b6^1': (694.3524130321, 0.0, 0.0), 'b7^1': (795.4000910321, 0.0, 0.0), 'b8^1': (866.4372050321, 0.0, 0.0), 'b9^1': (953.4692330321,…	N2H6	1378.48	A2B2C1D1E1edD1E1eE1edcba	High mannose	0	0			1			67.6741	429.963	Sperm_cotton_fraction1_IGP1_Xin_20210205	HLLENSTASVSEAER+A2B2C1D1E1edD1E1eE1edcba
63329	63331	63311	152.7081	3	1044.47	1044.47	0.00366211	3130.38	3130.36	FVGTPEVNQTTLYQR	FVGTPEVNQTTLYQR	1751.88	Metalloproteinase inhibitor 1	P01033	TIMP1	53	15	{'b1^1': (148.07623903209998, 0.0, 0.0), 'b2^1': (247.1446530321, 247.1437530517578, 8208.6025390625), 'b3^1': (304.1661170321, 304.16552734375, 2480.699951171875), 'b4^1': (405.2137950321, 405.2130126953125, 3399.0146484375), 'b5^1': (502.26655903209996, 0.0, 0.0), 'b6^1': (631.3091520321, 0.0, 0.0), 'b7^1': (730.3775660320999, 0.0, 0.0), 'b8^1': (844.4204930320999, 0.0, 0.0), 'b9^1': (972.47907…	N2H6	1378.48	A2B2C1D1E1edD1E1eE1edcba	High mannose	0	0			1			67.4388	323.287	Sperm_cotton_fraction1_IGP1_Xin_20210205	FVGTPEVNQTTLYQR+A2B2C1D1E1edD1E1eE1edcba
62648	62650	62633	151.0722	2	1446.13	1446.13	-0.00537109	2890.24	2890.24	QNVTEFPIIK	QNVTEFPIIK	1187.66	Thioredoxin domain-containing protein 16	Q9P2K2	TXNDC16	460	12	{'b1^1': (129.0664030321, 0.0, 0.0), 'b2^1': (243.1093300321, 243.1088104248047, 1868.4981689453125), 'b3^1': (342.1777440321, 342.1759338378906, 2522.69677734375), 'b4^1': (443.2254220321, 0.0, 0.0), 'b5^1': (572.2680150321, 0.0, 0.0), 'b6^1': (719.3364290321, 719.3346557617188, 6901.9453125), 'b7^1': (816.3891930321, 0.0, 0.0), 'b8^1': (929.4732570321, 0.0, 0.0), 'b9^1': (1042.5573210321, 0.0, …	N2H8	1702.58	A2B2C1D1E1F1fedD1E1eE1F1fedcba	High mannose	0	0			1			67.1062	608.473	Sperm_cotton_fraction1_IGP1_Xin_20210205	QNVTEFPIIK+A2B2C1D1E1F1fedD1E1eE1F1fedcba
57431	57433	57413	138.5609	3	1312.18	1312.18	0.00366211	3933.51	3933.49	GNSTHGCSSEETFLIDCR	GNSTHGC[Carbamidomethyl]SSEETFLIDC[Carbamidomethyl]R	2068.86	Urokinase plasminogen activator surface receptor	Q03405	PLAUR	222	16	{'b1^1': (58.0292890321, 0.0, 0.0), 'b2^1': (172.07221603210002, 0.0, 0.0), 'b3^1': (259.10424403210004, 0.0, 0.0), 'b4^1': (360.15192203210006, 0.0, 0.0), 'b5^1': (497.2108340321, 497.2070007324219, 2577.23681640625), 'b6^1': (554.2322980321001, 0.0, 0.0), 'b7^1': (714.2629457557, 0.0, 0.0), 'b8^1': (801.2949737557, 0.0, 0.0), 'b9^1': (888.3270017556999, 0.0, 0.0), 'b10^1': (1017.3695947557, 0.0…	N2H9	1864.63	A2B2C1D1E1F1fedD1E1F1feE1F1fedcba	High mannose	0	0			1			66.964	442.523	Sperm_cotton_fraction1_IGP1_Xin_20210205	GNSTHGCSSEETFLIDCR+A2B2C1D1E1F1fedD1E1F1feE1F1fedcba
46647	46649	46631	112.6352	2	1488.14	1487.63	-1.02271	2973.25	2974.25	ALSPNSTISSAPK	ALSPNSTISSAPK	1271.67	SUN domain-containing protein 2	Q9UH99	SUN2	636	14	{'b1^1': (72.0449390321, 0.0, 0.0), 'b2^1': (185.1290030321, 185.12823486328125, 2261.36181640625), 'b3^1': (272.1610310321, 272.1600036621094, 2780.716796875), 'b4^1': (369.21379503210005, 0.0, 0.0), 'b5^1': (483.2567220321001, 0.0, 0.0), 'b6^1': (570.2887500321001, 0.0, 0.0), 'b7^1': (671.3364280321001, 0.0, 0.0), 'b8^1': (784.4204920321001, 784.4227294921875, 1838.35595703125), 'b9^1': (871.45…	N2H8	1702.58	A2B2C1D1E1F1fedD1E1eE1F1fedcba	High mannose	0	0			1			66.8723	218.986	Sperm_cotton_fraction1_IGP1_Xin_20210205	ALSPNSTISSAPK+A2B2C1D1E1F1fedD1E1eE1F1fedcba
48126	48128	48108	116.2069	2	1492.63	1491.63	-1.99902	2981.24	2981.23	VQPFNVTQGK	VQPFNVTQGK	1116.59	Lysosome-associated membrane glycoprotein 2	P13473	LAMP2	356	12	{'b1^1': (100.0762390321, 0.0, 0.0), 'b2^1': (228.13481703210002, 228.13356018066406, 8923.888671875), 'b3^1': (325.1875810321, 0.0, 0.0), 'b4^1': (472.25599503210003, 0.0, 0.0), 'b5^1': (586.2989220321, 0.0, 0.0), 'b6^1': (685.3673360321, 685.3660278320312, 8597.35546875), 'b7^1': (786.4150140321, 786.4119873046875, 2277.039794921875), 'b8^1': (914.4735920321, 914.4651489257812, 6237.60400390625…	N2H9	1864.63	A2B2C1D1E1F1fedD1E1F1feE1F1fedcba	High mannose	0	0			1			66.1232	909.851	Sperm_cotton_fraction1_IGP1_Xin_20210205	VQPFNVTQGK+A2B2C1D1E1F1fedD1E1F1feE1F1fedcba
25666	25668	25648	62.3599	3	1173.76	1173.76	0.00366211	3518.26	3518.24	CHEGNGTFECGACR	C[Carbamidomethyl]HEGNGTFEC[Carbamidomethyl]GAC[Carbamidomethyl]R	1653.61	Integrin beta-1	P05556	ITGB1	481	14	{'b1^1': (161.03847275569998, 0.0, 0.0), 'b2^1': (298.0973847557, 298.0959167480469, 21833.240234375), 'b3^1': (427.1399777557, 427.13922119140625, 9015.88671875), 'b4^1': (484.16144175569997, 0.0, 0.0), 'b5^1': (598.2043687557, 598.2052612304688, 3198.24658203125), 'b6^1': (655.2258327557, 0.0, 0.0), 'b7^1': (756.2735107557, 0.0, 0.0), 'b8^1': (903.3419247557, 0.0, 0.0), 'b9^1': (1032.3845177557…	N2H9	1864.63	A2B2C1D1E1F1fedD1E1F1feE1F1fedcba	High mannose	0	0			1			64.8876	353.807	Sperm_cotton_fraction1_IGP1_Xin_20210205	CHEGNGTFECGACR+A2B2C1D1E1F1fedD1E1F1feE1F1fedcba
19422	19424	19421	47.3880	3	1060.44	1060.44	-0.00219727	3178.3	3178.29	EIANATAKPEDR	EIANATAKPEDR	1313.66	Neprilysin	P08473	MME	285	13	{'b1^1': (130.0504180321, 0.0, 0.0), 'b2^1': (243.13448203209998, 243.13340759277344, 1606.8692626953125), 'b3^1': (314.17159603209996, 0.0, 0.0), 'b4^1': (428.2145230321, 0.0, 0.0), 'b5^1': (499.2516370321, 499.24981689453125, 3511.911376953125), 'b6^1': (600.2993150321, 0.0, 0.0), 'b7^1': (671.3364290321, 0.0, 0.0), 'b8^1': (799.4313920321, 0.0, 0.0), 'b9^1': (896.4841560321, 0.0, 0.0), 'b10^1'…	N2H9	1864.63	A2B2C1D1E1F1fedD1E1F1feE1F1fedcba	High mannose	0	0			1			64.7551	691.667	Sperm_cotton_fraction1_IGP1_Xin_20210205	EIANATAKPEDR+A2B2C1D1E1F1fedD1E1F1feE1F1fedcba
16451	16453	16439	40.2434	2	1150.96	1150.96	0.000244141	2299.9	2299.9	CENLTTGK	C[Carbamidomethyl]ENLTTGK	921.423	Attractin	O75882	ATRN	1082	11	{'b1^1': (161.03847275569998, 0.0, 0.0), 'b2^1': (290.0810657557, 290.08013916015625, 2343.30419921875), 'b3^1': (404.12399275570004, 404.122802734375, 4186.05078125), 'b4^1': (517.2080567557, 517.20703125, 5155.83984375), 'b5^1': (618.2557347557, 618.25146484375, 3010.824462890625), 'b6^1': (719.3034127557, 0.0, 0.0), 'b7^1': (776.3248767557001, 776.3165283203125, 2226.885498046875), 'b8^1': (90…	N2H6	1378.48	A2B2C1D1E1edD1E1eE1edcba	High mannose	0	0			1			64.7161	419.127	Sperm_cotton_fraction1_IGP1_Xin_20210205	CENLTTGK+A2B2C1D1E1edD1E1eE1edcba
52619	52621	52601	127.0035	2	1403.06	1403.06	0.00805664	2804.11	2804.1	MSVCTDNVTDLR	M[Oxidation]SVC[Carbamidomethyl]TDNVTDLR	1425.62	UPF0577 protein KIAA1324	Q6UXG2	KIAA1324	717	13	{'b1^1': (148.04322465419997, 0.0, 0.0), 'b2^1': (235.07525265419997, 235.07455444335938, 9797.5869140625), 'b3^1': (334.1436666542, 334.1423034667969, 12605.2841796875), 'b4^1': (494.1743143778, 0.0, 0.0), 'b5^1': (595.2219923778, 0.0, 0.0), 'b6^1': (710.2489353778, 0.0, 0.0), 'b7^1': (824.2918623777999, 0.0, 0.0), 'b8^1': (923.3602763777999, 923.3574829101562, 2093.572265625), 'b9^1': (1024.407…	N2H6	1378.48	A2B2C1D1E1edD1E1eE1edcba	High mannose	0	0			1			64.5557	683.792	Sperm_cotton_fraction1_IGP1_Xin_20210205	MSVCTDNVTDLR+A2B2C1D1E1edD1E1eE1edcba
22957	22959	22951	55.8708	2	1193.51	1193.51	-0.00244141	2385	2384.99	ANATIEVK	ANATIEVK	844.465	Neuroplastin	Q9Y639	NPTN	229	11	{'b1^1': (72.0449390321, 0.0, 0.0), 'b2^1': (186.0878660321, 0.0, 0.0), 'b3^1': (257.1249800321, 257.12408447265625, 2714.483154296875), 'b4^1': (358.1726580321, 358.1714172363281, 3132.683349609375), 'b5^1': (471.2567220321, 471.2541809082031, 1735.778564453125), 'b6^1': (600.2993150321, 600.2957153320312, 2926.09033203125), 'b7^1': (699.3677290321, 699.36669921875, 2411.193603515625), 'b8^1': (…	N2H7	1540.53	A2B2C1D1E1edD1E1eE1F1fedcba	High mannose	0	0			1			64.3494	293.869	Sperm_cotton_fraction1_IGP1_Xin_20210205	ANATIEVK+A2B2C1D1E1edD1E1eE1F1fedcba
27780	27781	27760	67.4207	3	986.117	986.118	0.00238037	2955.33	2955.32	KYQNHSTIIIAK	KYQNHSTIIIAK	1414.79	Protein disulfide-isomerase-like protein of the testis	Q8N807	PDILT	436	13	{'b1^1': (129.1027880321, 129.10202026367188, 6983.662109375), 'b2^1': (292.16611703210003, 0.0, 0.0), 'b3^1': (420.22469503210004, 0.0, 0.0), 'b4^1': (534.2676220321, 0.0, 0.0), 'b5^1': (671.3265340321, 0.0, 0.0), 'b6^1': (758.3585620320999, 0.0, 0.0), 'b7^1': (859.4062400321, 859.408203125, 1696.94189453125), 'b8^1': (972.4903040321, 972.484619140625, 5811.7470703125), 'b9^1': (1085.5743680321,…	N2H7	1540.53	A2B2C1D1E1edD1E1eE1F1fedcba	High mannose	0	0			1			64.1205	442.752	Sperm_cotton_fraction1_IGP1_Xin_20210205	KYQNHSTIIIAK+A2B2C1D1E1edD1E1eE1F1fedcba
21624	21626	21623	52.6709	2	1137.95	1137.95	-0.000488281	2273.89	2273.88	NLNMSR	NLNMSR	733.354	Lipase member J;Lysosomal acid lipase/cholesteryl ester hydrolase	Q5W064;P38571	LIPJ;LIPA	240;273	9	{'b1^1': (115.05075203210001, 0.0, 0.0), 'b2^1': (228.1348160321, 228.13397216796875, 12220.74609375), 'b3^1': (342.1777430321, 342.1754150390625, 6360.27880859375), 'b4^1': (473.2182280321, 473.21783447265625, 11053.162109375), 'b5^1': (560.2502560321, 560.2493286132812, 2702.547119140625), 'b6^1': (716.3513670320999, 0.0, 0.0), 'y1^1': (175.11949609630003, 175.11866760253906, 19855.513671875), …	N2H7	1540.53	A2B2C1D1E1edD1E1eE1F1fedcba	High mannose	0	0			1			63.1646	399.674	Sperm_cotton_fraction1_IGP1_Xin_20210205	NLNMSR+A2B2C1D1E1edD1E1eE1F1fedcba
65435	65437	65416	157.7779	2	1333.62	1333.61	-0.0100098	2665.21	2665.2	VSLLDNGTLTVR	VSLLDNGTLTVR	1286.72	Matrix-remodeling-associated protein 5	Q9NR99	MXRA5	2693	13	{'b1^1': (100.0762390321, 0.0, 0.0), 'b2^1': (187.1082670321, 187.10752868652344, 1789.561767578125), 'b3^1': (300.1923310321, 300.1919860839844, 2177.346923828125), 'b4^1': (413.2763950321, 0.0, 0.0), 'b5^1': (528.3033380321, 0.0, 0.0), 'b6^1': (642.3462650321, 0.0, 0.0), 'b7^1': (699.3677290321, 0.0, 0.0), 'b8^1': (800.4154070321, 0.0, 0.0), 'b9^1': (913.4994710321, 0.0, 0.0), 'b10^1': (1014.54…	N2H6	1378.48	A2B2C1D1E1edD1E1eE1edcba	High mannose	0	0			1			62.4036	627.24	Sperm_cotton_fraction1_IGP1_Xin_20210205	VSLLDNGTLTVR+A2B2C1D1E1edD1E1eE1edcba
30784	30786	30774	74.5589	2	1108.99	1108.99	-0.00439453	2215.96	2215.96	LENSTAPIR	LENSTAPIR	999.535	Polypeptide N-acetylgalactosaminyltransferase 18	Q6P9A2	GALNT18	320	11	{'b1^1': (114.0918890321, 0.0, 0.0), 'b2^1': (243.1344820321, 243.13339233398438, 2084.941162109375), 'b3^1': (357.1774090321, 0.0, 0.0), 'b4^1': (444.2094370321, 444.2072448730469, 2298.266845703125), 'b5^1': (545.2571150321, 0.0, 0.0), 'b6^1': (616.2942290321, 616.291015625, 3228.3291015625), 'b7^1': (713.3469930321, 0.0, 0.0), 'b8^1': (826.4310570321001, 0.0, 0.0), 'b9^1': (982.5321680321001, …	N2H5	1216.42	A2B2C1D1dD1E1eE1edcba	High mannose	0	0			1			62.0069	153.003	Sperm_cotton_fraction1_IGP1_Xin_20210205	LENSTAPIR+A2B2C1D1dD1E1eE1edcba
46285	46287	46277	111.7646	3	1076.79	1076.79	0.00109863	3227.36	3227.34	YNHTGQVIIYR	YNHTGQVIIYR	1362.7	Integrin alpha-1	P56199	ITGA1	460	12	{'b1^1': (164.0711540321, 0.0, 0.0), 'b2^1': (278.1140810321, 0.0, 0.0), 'b3^1': (415.17299303209995, 0.0, 0.0), 'b4^1': (516.2206710321, 0.0, 0.0), 'b5^1': (573.2421350321, 0.0, 0.0), 'b6^1': (701.3007130321, 701.2998657226562, 2096.294921875), 'b7^1': (800.3691270321, 0.0, 0.0), 'b8^1': (913.4531910321, 0.0, 0.0), 'b9^1': (1026.5372550321, 0.0, 0.0), 'b10^1': (1189.6005840321, 0.0, 0.0), 'b11^1…	N2H9	1864.63	A2B2C1D1E1F1fedD1E1F1feE1F1fedcba	High mannose	0	0			1			61.4522	318.255	Sperm_cotton_fraction1_IGP1_Xin_20210205	YNHTGQVIIYR+A2B2C1D1E1F1fedD1E1F1feE1F1fedcba
35311	35313	35305	85.3578	2	1157.97	1158.01	0.0852051	2314	2313.99	NVTVTLK	NVTVTLK	773.465	Adhesion G-protein coupled receptor G2	Q8IZP9	ADGRG2	551	10	{'b1^1': (115.05075203210001, 0.0, 0.0), 'b2^1': (214.1191660321, 214.11837768554688, 3574.83349609375), 'b3^1': (315.1668440321, 315.164794921875, 2118.548095703125), 'b4^1': (414.23525803210003, 0.0, 0.0), 'b5^1': (515.2829360321, 515.2837524414062, 1979.72802734375), 'b6^1': (628.3670000321, 0.0, 0.0), 'b7^1': (756.4619630321, 756.4581909179688, 2431.1416015625), 'y1^1': (147.11334809629997, 1…	N2H7	1540.53	A2B2C1D1E1edD1E1eE1F1fedcba	High mannose	0	0			1			61.1796	184.115	Sperm_cotton_fraction1_IGP1_Xin_20210205	NVTVTLK+A2B2C1D1E1edD1E1eE1F1fedcba
29052	29054	29047	70.4822	2	1442.08	1442.08	-0.00561523	2882.14	2882.13	YEQLQNETR	YEQLQNETR	1179.55	Lysosomal acid phosphatase	P11117	ACP2	167	11	{'b1^1': (164.0711540321, 0.0, 0.0), 'b2^1': (293.11374703210004, 293.1126403808594, 4447.80419921875), 'b3^1': (421.17232503210005, 421.17059326171875, 10715.6123046875), 'b4^1': (534.2563890321001, 534.2542114257812, 1629.49658203125), 'b5^1': (662.3149670321001, 662.3195190429688, 3199.998779296875), 'b6^1': (776.3578940321, 0.0, 0.0), 'b7^1': (905.4004870321, 905.3958129882812, 2137.7109375),…	N2H8	1702.58	A2B2C1D1E1F1fedD1E1eE1F1fedcba	High mannose	0	0			1			58.4186	353.142	Sperm_cotton_fraction1_IGP1_Xin_20210205	YEQLQNETR+A2B2C1D1E1F1fedD1E1eE1F1fedcba
55706	55708	55690	134.4210	2	1411.6	1411.61	0.00195312	2821.2	2821.19	TYNASVLPVR	TYNASVLPVR	1118.61	GPI transamidase component PIG-S	Q96S52	PIGS	370	11	{'b1^1': (102.0555030321, 0.0, 0.0), 'b2^1': (265.11883203210004, 265.1171875, 2563.200927734375), 'b3^1': (379.16175903210006, 0.0, 0.0), 'b4^1': (450.1988730321001, 450.1961364746094, 6391.3076171875), 'b5^1': (537.2309010321001, 0.0, 0.0), 'b6^1': (636.2993150321, 0.0, 0.0), 'b7^1': (749.3833790321, 749.3814697265625, 3878.652587890625), 'b8^1': (846.4361430321001, 0.0, 0.0), 'b9^1': (945.5045…	N2H8	1702.58	A2B2C1D1E1F1fedD1E1eE1F1fedcba	High mannose	0	0			1			58.341	578.18	Sperm_cotton_fraction1_IGP1_Xin_20210205	TYNASVLPVR+A2B2C1D1E1F1fedD1E1eE1F1fedcba
28328	28330	28318	68.7482	2	1162.5	1162.5	0.000244141	2322.98	2322.97	DAVNNITAK	DAVNNITAK	944.493	Voltage-dependent calcium channel subunit alpha-2/delta-1	P54289	CACNA2D1	324	11	{'b1^1': (116.0347680321, 0.0, 0.0), 'b2^1': (187.0718820321, 187.07118225097656, 2798.571044921875), 'b3^1': (286.1402960321, 0.0, 0.0), 'b4^1': (400.18322303210005, 400.18212890625, 2097.479736328125), 'b5^1': (514.2261500321, 514.2250366210938, 4306.89697265625), 'b6^1': (627.3102140321, 627.3095703125, 11577.5859375), 'b7^1': (728.3578920321, 728.3550415039062, 3011.93505859375), 'b8^1': (799…	N2H6	1378.48	A2B2C1D1E1edD1E1eE1edcba	High mannose	0	0			1			58.1169	252.312	Sperm_cotton_fraction1_IGP1_Xin_20210205	DAVNNITAK+A2B2C1D1E1edD1E1eE1edcba
16261	16263	16260	39.7886	2	1341.55	1341.55	0.000488281	2681.09	2681.08	GNSTVLAR	GNSTVLAR	816.445	Nuclear pore membrane glycoprotein 210-like	Q5VU65	NUP210L	522	10	{'b1^1': (58.0292890321, 0.0, 0.0), 'b2^1': (172.07221603210002, 0.0, 0.0), 'b3^1': (259.10424403210004, 0.0, 0.0), 'b4^1': (360.15192203210006, 0.0, 0.0), 'b5^1': (459.2203360321001, 459.21929931640625, 3138.19091796875), 'b6^1': (572.3044000321, 572.3029174804688, 2243.16943359375), 'b7^1': (643.3415140321, 0.0, 0.0), 'b8^1': (799.4426250321001, 799.44189453125, 1452.812744140625), 'y1^1': (175…	N2H9	1864.63	A2B2C1D1E1F1fedD1E1F1feE1F1fedcba	High mannose	0	0			1			57.4568	599.495	Sperm_cotton_fraction1_IGP1_Xin_20210205	GNSTVLAR+A2B2C1D1E1F1fedD1E1F1feE1F1fedcba
48650	48652	48630	117.4612	2	1071.99	1071.49	-1.00732	2140.96	2140.96	LLNINPNK	LLNINPNK	924.539	Lysosome-associated membrane glycoprotein 1	P11279	LAMP1	261	10	{'b1^1': (114.0918890321, 0.0, 0.0), 'b2^1': (227.17595303209998, 227.1750030517578, 3569.18212890625), 'b3^1': (341.2188800321, 341.21722412109375, 17054.892578125), 'b4^1': (454.3029440321, 454.3008117675781, 4558.6279296875), 'b5^1': (568.3458710321, 568.3428955078125, 7579.6181640625), 'b6^1': (665.3986350321001, 0.0, 0.0), 'b7^1': (779.4415620321, 0.0, 0.0), 'b8^1': (907.5365250321, 0.0, 0.0…	N2H5	1216.42	A2B2C1D1dD1E1eE1edcba	High mannose	0	0			1			56.3033	209.911	Sperm_cotton_fraction1_IGP1_Xin_20210205	LLNINPNK+A2B2C1D1dD1E1eE1edcba
46047	46049	46042	111.1812	2	1141.98	1141.47	-1.01343	2280.93	2281.93	GASNLTWR	GASNLTWR	903.456	N-acetylglucosamine-6-sulfatase	P15586	GNS	405	10	{'b1^1': (58.0292890321, 0.0, 0.0), 'b2^1': (129.0664030321, 129.06602478027344, 1109.4151611328125), 'b3^1': (216.0984310321, 216.0973358154297, 1581.5440673828125), 'b4^1': (330.1413580321, 0.0, 0.0), 'b5^1': (443.2254220321, 443.224853515625, 4788.57275390625), 'b6^1': (544.2731000321, 544.2728271484375, 3330.9716796875), 'b7^1': (730.3524130321, 730.3526611328125, 2605.826171875), 'b8^1': (88…	N2H6	1378.48	A2B2C1D1E1edD1E1eE1edcba	High mannose	0	0			1			55.9331	134.156	Sperm_cotton_fraction1_IGP1_Xin_20210205	GASNLTWR+A2B2C1D1E1edD1E1eE1edcba
67989	67991	67974	163.9558	3	1316.93	1316.59	-1.02393	3946.74	3946.75	TNITLVCKPGDLESAPVLR	TNITLVC[Carbamidomethyl]KPGDLESAPVLR	2082.11	Cation-independent mannose-6-phosphate receptor	P11717	IGF2R	581	15	{'b1^1': (102.0555030321, 0.0, 0.0), 'b2^1': (216.0984300321, 0.0, 0.0), 'b3^1': (329.1824940321, 329.1809387207031, 3063.27490234375), 'b4^1': (430.23017203210003, 430.2279052734375, 1742.9775390625), 'b5^1': (543.3142360321, 0.0, 0.0), 'b6^1': (642.3826500321, 642.3872680664062, 5460.490234375), 'b7^1': (802.4132977556999, 0.0, 0.0), 'b8^1': (930.5082607556999, 0.0, 0.0), 'b9^1': (1027.56102475…	N2H9	1864.63	A2B2C1D1E1F1fedD1E1F1feE1F1fedcba	High mannose	0	0			1			55.7592	163.149	Sperm_cotton_fraction1_IGP1_Xin_20210205	TNITLVCKPGDLESAPVLR+A2B2C1D1E1F1fedD1E1F1feE1F1fedcba
60136	60138	60126	145.0806	2	1082.49	1082.49	0.000732422	2162.97	2162.96	GSLSYLNVTR	GSLSYLNVTR	1108.59	Cathepsin D	P07339	CTSD	263	11	{'b1^1': (58.0292890321, 0.0, 0.0), 'b2^1': (145.0613170321, 0.0, 0.0), 'b3^1': (258.1453810321, 0.0, 0.0), 'b4^1': (345.17740903209994, 345.1764221191406, 3149.898681640625), 'b5^1': (508.24073803209996, 0.0, 0.0), 'b6^1': (621.3248020320999, 621.3248901367188, 2003.01123046875), 'b7^1': (735.3677290320999, 0.0, 0.0), 'b8^1': (834.4361430320998, 834.4364013671875, 6922.3837890625), 'b9^1': (935.…	N2H4	1054.37	A2B2C1D1dD1E1edcba	High mannose	0	0			1			54.2891	781.108	Sperm_cotton_fraction1_IGP1_Xin_20210205	GSLSYLNVTR+A2B2C1D1dD1E1edcba
34089	34091	34083	82.4258	2	1077.46	1077.46	-0.00765853	2152.9	2152.89	NNQSLFSK	NNQSLFSK	936.466	GPI ethanolamine phosphate transferase 1	O95427	PIGN	192	10	{'b1^1': (115.05075203210001, 0.0, 0.0), 'b2^1': (229.0936790321, 0.0, 0.0), 'b3^1': (357.1522570321, 357.15118408203125, 3361.607666015625), 'b4^1': (444.1842850321, 444.181640625, 2584.220947265625), 'b5^1': (557.2683490321, 557.2679443359375, 1626.1915283203125), 'b6^1': (704.3367630321, 704.3363037109375, 2366.21875), 'b7^1': (791.3687910320999, 0.0, 0.0), 'b8^1': (919.4637540320999, 0.0, 0.0…	N2H5	1216.42	A2B2C1D1dD1E1eE1edcba	High mannose	0	0			1			53.8007	134.138	Sperm_cotton_fraction1_IGP1_Xin_20210205	NNQSLFSK+A2B2C1D1dD1E1eE1edcba
43536	43538	43522	105.1277	3	1035.76	1035.76	0.00952148	3104.26	3104.24	NASCHFQGVINR	NASC[Carbamidomethyl]HFQGVINR	1401.66	Dual oxidase 1	Q9NRD9	DUOX1	342	12	{'b1^1': (115.05075203210001, 0.0, 0.0), 'b2^1': (186.0878660321, 186.0856475830078, 2458.22021484375), 'b3^1': (273.1198940321, 0.0, 0.0), 'b4^1': (433.1505417557, 0.0, 0.0), 'b5^1': (570.2094537557, 0.0, 0.0), 'b6^1': (717.2778677557, 0.0, 0.0), 'b7^1': (845.3364457557, 0.0, 0.0), 'b8^1': (902.3579097557, 0.0, 0.0), 'b9^1': (1001.4263237557, 0.0, 0.0), 'b10^1': (1114.5103877556999, 0.0, 0.0), '…	N2H8	1702.58	A2B2C1D1E1F1fedD1E1eE1F1fedcba	High mannose	0	0			0.999863			53.7916	211.269	Sperm_cotton_fraction1_IGP1_Xin_20210205	NASCHFQGVINR+A2B2C1D1E1F1fedD1E1eE1F1fedcba
45486	45488	45470	109.8499	3	1269.15	1269.15	0.00878906	3804.44	3803.43	NMLCAGYKNESYDACK	NM[Oxidation]LC[Carbamidomethyl]AGYKNESYDAC[Carbamidomethyl]K	1938.79	Serine protease 55	Q6UWB4	PRSS55	240	14	{'b1^1': (115.05075203210001, 0.0, 0.0), 'b2^1': (262.08615165419997, 262.0853271484375, 10981.904296875), 'b3^1': (375.1702156542, 375.1702880859375, 4501.01416015625), 'b4^1': (535.2008633778, 0.0, 0.0), 'b5^1': (606.2379773778, 0.0, 0.0), 'b6^1': (663.2594413778, 0.0, 0.0), 'b7^1': (826.3227703778, 826.3193969726562, 1894.16552734375), 'b8^1': (954.4177333778, 0.0, 0.0), 'b9^1': (1068.46066037…	N2H9	1864.63	A2B2C1D1E1F1fedD1E1F1feE1F1fedcba	High mannose	0	0			1			53.3289	384.042	Sperm_cotton_fraction1_IGP1_Xin_20210205	NMLCAGYKNESYDACK+A2B2C1D1E1F1fedD1E1F1feE1F1fedcba
14731	14733	14713	36.0990	2	996.94	996.94	0.000366211	1991.86	1991.86	GINESYKK	GINESYKK	937.487	Palmitoyl-protein thioesterase 1	P50897	PPT1	212	10	{'b1^1': (58.0292890321, 0.0, 0.0), 'b2^1': (171.1133530321, 0.0, 0.0), 'b3^1': (285.1562800321, 0.0, 0.0), 'b4^1': (414.19887303210004, 414.1965637207031, 2253.839599609375), 'b5^1': (501.23090103210006, 501.23065185546875, 2881.299072265625), 'b6^1': (664.2942300321001, 664.2932739257812, 3689.15234375), 'b7^1': (792.3891930321001, 0.0, 0.0), 'b8^1': (920.4841560321001, 920.4760131835938, 8166.…	N2H4	1054.37	A2B2C1D1dD1E1edcba	High mannose	0	0			1			52.9941	953.934	Sperm_cotton_fraction1_IGP1_Xin_20210205	GINESYKK+A2B2C1D1dD1E1edcba
41136	41138	41129	99.3769	2	1365.58	1365.58	-0.0065918	2729.14	2729.13	AEPPLNASASDQGEK	AEPPLNASASDQGEK	1512.71	Hypoxia up-regulated protein 1	Q9Y4L1	HYOU1	931	13	{'b1^1': (72.0449390321, 0.0, 0.0), 'b2^1': (201.0875320321, 0.0, 0.0), 'b3^1': (298.14029603209997, 0.0, 0.0), 'b4^1': (395.1930600321, 0.0, 0.0), 'b5^1': (508.2771240321, 0.0, 0.0), 'b6^1': (622.3200510321, 0.0, 0.0), 'b7^1': (693.3571650320999, 0.0, 0.0), 'b8^1': (780.3891930320999, 0.0, 0.0), 'b9^1': (851.4263070320999, 0.0, 0.0), 'b10^1': (938.4583350320999, 0.0, 0.0), 'b11^1': (1053.4852780…	N2H5	1216.42	A2B2C1D1dD1E1eE1edcba	High mannose	0	0			1			51.7407	671.535	Sperm_cotton_fraction1_IGP1_Xin_20210205	AEPPLNASASDQGEK+A2B2C1D1dD1E1eE1edcba
58759	58761	58741	141.7536	4	1012.46	1012.21	-1	4044.82	4043.8	SKIFDKNSTFGSVEVHNLQPEK	SKIFDKNSTFGSVEVHNLQPEK	2503.27	ADP-ribosyl cyclase/cyclic ADP-ribose hydrolase 1	P28907	CD38	219	16	{'b1^1': (88.0398530321, 0.0, 0.0), 'b2^1': (216.1348160321, 216.1337127685547, 5488.595703125), 'b3^1': (329.2188800321, 329.2173156738281, 4047.48046875), 'b4^1': (476.2872940321, 476.2868957519531, 2343.248291015625), 'b5^1': (591.3142370321, 591.3115234375, 6789.07666015625), 'b6^1': (719.4092000321, 719.4060668945312, 2873.862548828125), 'b7^1': (833.4521270321, 0.0, 0.0), 'b8^1': (920.48415…	N2H7	1540.53	A2B2C1D1E1edD1E1eE1F1fedcba	High mannose	0	0			1			51.2873	454.503	Sperm_cotton_fraction1_IGP1_Xin_20210205	SKIFDKNSTFGSVEVHNLQPEK+A2B2C1D1E1edD1E1eE1F1fedcba
27947	27949	27931	67.8259	2	973.414	973.414	-0.000610352	1944.81	1945.81	VCLPNK	VC[Carbamidomethyl]LPNK	729.384	Angiotensin-converting enzyme	P12821	ACE	160	8	{'b1^1': (100.0762390321, 0.0, 0.0), 'b2^1': (260.1068867557, 260.1058654785156, 10519.234375), 'b3^1': (373.1909507557, 373.18896484375, 6725.33984375), 'b4^1': (470.2437147557, 0.0, 0.0), 'b5^1': (584.2866417557, 0.0, 0.0), 'b6^1': (712.3816047557, 0.0, 0.0), 'y1^1': (147.11334809629997, 147.11251831054688, 1448.9581298828125), 'y2^1': (261.1562750962999, 261.15509033203125, 3174.203125), 'y3^1…	N2H5	1216.42	A2B2C1D1dD1E1eE1edcba	High mannose	0	0			1			48.8318	365.389	Sperm_cotton_fraction1_IGP1_Xin_20210205	VCLPNK+A2B2C1D1dD1E1eE1edcba
22035	22037	22034	53.6506	2	1056.92	1056.92	-0.000732422	2111.83	2111.83	NLNMSR	NLNMSR	733.354	Lipase member J;Lysosomal acid lipase/cholesteryl ester hydrolase	Q5W064;P38571	LIPJ;LIPA	240;273	8	{'b1^1': (115.05075203210001, 0.0, 0.0), 'b2^1': (228.1348160321, 228.13372802734375, 8005.9365234375), 'b3^1': (342.1777430321, 342.1767578125, 4371.1982421875), 'b4^1': (473.2182280321, 473.2165222167969, 6264.94580078125), 'b5^1': (560.2502560321, 560.2499389648438, 2417.322265625), 'b6^1': (716.3513670320999, 0.0, 0.0), 'y1^1': (175.11949609630003, 175.1186065673828, 13797.8662109375), 'y2^1'…	N2H6	1378.48	A2B2C1D1E1edD1E1eE1edcba	High mannose	0	0			1			48.8238	512.586	Sperm_cotton_fraction1_IGP1_Xin_20210205	NLNMSR+A2B2C1D1E1edD1E1eE1edcba
68102	68104	68084	164.2281	3	1477.61	1477.61	0.0124512	4429.82	4429.79	NETQHEPYPLMLPGCSPSCPLER	NETQHEPYPLM[Oxidation]LPGC[Carbamidomethyl]SPSC[Carbamidomethyl]PLER	2727.21	Prostatic acid phosphatase	P15309	ACPP	333	15	{'b1^1': (115.05075203210001, 0.0, 0.0), 'b2^1': (244.09334503210002, 244.09173583984375, 2053.63720703125), 'b3^1': (345.1410230321, 0.0, 0.0), 'b4^1': (473.1996010321, 0.0, 0.0), 'b5^1': (610.2585130321, 610.25634765625, 4742.98486328125), 'b6^1': (739.3011060321, 739.2958984375, 23609.23046875), 'b7^1': (836.3538700321001, 0.0, 0.0), 'b8^1': (999.4171990321001, 999.4087524414062, 7463.97265625…	N2H8	1702.58	A2B2C1D1E1F1fedD1E1eE1F1fedcba	High mannose	0	0			1			48.6926	489.676	Sperm_cotton_fraction1_IGP1_Xin_20210205	NETQHEPYPLMLPGCSPSCPLER+A2B2C1D1E1F1fedD1E1eE1F1fedcba
71492	71494	71487	172.4031	3	1043.79	1043.45	-1.00671	3127.33	3127.32	SDLNPANGSYPFQALR	SDLNPANGSYPFQALR	1748.85	Putative phospholipase B-like 2	Q8NHP8	PLBD2	515	13	{'b1^1': (88.0398530321, 0.0, 0.0), 'b2^1': (203.0667960321, 0.0, 0.0), 'b3^1': (316.1508600321, 316.14996337890625, 3773.1748046875), 'b4^1': (430.19378703210003, 430.1943664550781, 1914.2431640625), 'b5^1': (527.2465510321, 0.0, 0.0), 'b6^1': (598.2836650321, 0.0, 0.0), 'b7^1': (712.3265920320999, 0.0, 0.0), 'b8^1': (769.3480560321, 0.0, 0.0), 'b9^1': (856.3800840321, 0.0, 0.0), 'b10^1': (1019.…	N2H6	1378.48	A2B2C1D1E1edD1E1eE1edcba	High mannose	0	0			1			48.6041	193.706	Sperm_cotton_fraction1_IGP1_Xin_20210205	SDLNPANGSYPFQALR+A2B2C1D1E1edD1E1eE1edcba
50819	50821	50800	122.6611	2	1561.15	1561.16	0.0078125	3120.3	3119.29	LTNNSNQFQTEVGK	LTNNSNQFQTEVGK	1578.76	Integrin beta-2	P05107	ITGB2	212	12	{'b1^1': (114.0918890321, 0.0, 0.0), 'b2^1': (215.1395670321, 215.13856506347656, 2386.282470703125), 'b3^1': (329.1824940321, 0.0, 0.0), 'b4^1': (443.22542103210003, 0.0, 0.0), 'b5^1': (530.2574490321, 0.0, 0.0), 'b6^1': (644.3003760321, 0.0, 0.0), 'b7^1': (772.3589540321, 0.0, 0.0), 'b8^1': (919.4273680320999, 919.4411010742188, 2085.4599609375), 'b9^1': (1047.4859460321, 0.0, 0.0), 'b10^1': (1…	N2H7	1540.53	A2B2C1D1E1edD1E1eE1F1fedcba	High mannose	0	0			1			48.5635	416.523	Sperm_cotton_fraction1_IGP1_Xin_20210205	LTNNSNQFQTEVGK+A2B2C1D1E1edD1E1eE1F1fedcba
48832	48834	48827	117.8972	3	1342.84	1342.85	0.0032959	4025.51	4024.51	KENSSEICSNNGECVCGQCVCR	KENSSEIC[Carbamidomethyl]SNNGEC[Carbamidomethyl]VC[Carbamidomethyl]GQC[Carbamidomethyl]VC[Carbamidomethyl]R	2646.03	Integrin beta-1	P05556	ITGB1	520	15	{'b1^1': (129.1027880321, 0.0, 0.0), 'b2^1': (258.1453810321, 0.0, 0.0), 'b3^1': (372.1883080321, 372.18701171875, 1590.4755859375), 'b4^1': (459.2203360321, 0.0, 0.0), 'b5^1': (546.2523640321, 0.0, 0.0), 'b6^1': (675.2949570321, 0.0, 0.0), 'b7^1': (788.3790210321, 788.3772583007812, 8426.533203125), 'b8^1': (948.4096687557001, 948.4055786132812, 2320.957763671875), 'b9^1': (1035.4416967557001, 0…	N2H6	1378.48	A2B2C1D1E1edD1E1eE1edcba	High mannose	0	0			1			48.4864	136.337	Sperm_cotton_fraction1_IGP1_Xin_20210205	KENSSEICSNNGECVCGQCVCR+A2B2C1D1E1edD1E1eE1edcba
14824	14826	14818	36.3237	2	1243.52	1243.52	-0.000976562	2485.03	2485.02	NATLAEQAK	NATLAEQAK	944.493	Hypoxia up-regulated protein 1	Q9Y4L1	HYOU1	869	10	{'b1^1': (115.05075203210001, 0.0, 0.0), 'b2^1': (186.0878660321, 0.0, 0.0), 'b3^1': (287.13554403210003, 0.0, 0.0), 'b4^1': (400.21960803210004, 0.0, 0.0), 'b5^1': (471.2567220321, 471.2568054199219, 1950.0634765625), 'b6^1': (600.2993150321, 600.2949829101562, 1906.9698486328125), 'b7^1': (728.3578930321, 728.3530883789062, 2528.396728515625), 'b8^1': (799.3950070321, 799.3900756835938, 2614.59…	N2H7	1540.53	A2B2C1D1E1edD1E1eE1F1fedcba	High mannose	0	0			1			48.3019	335.49	Sperm_cotton_fraction1_IGP1_Xin_20210205	NATLAEQAK+A2B2C1D1E1edD1E1eE1F1fedcba
67849	67851	67843	163.6223	3	1267.56	1267.56	-0.00842285	3799.65	3798.65	TTLVDNNTWNNSHIALVGK	TTLVDNNTWNNSHIALVGK	2096.07	Dolichyl-diphosphooligosaccharide--protein glycosyltransferase subunit STT3B	Q8TCJ2	STT3B	623	14	{'b1^1': (102.0555030321, 0.0, 0.0), 'b2^1': (203.1031810321, 203.1023406982422, 3861.803955078125), 'b3^1': (316.1872450321, 316.1863098144531, 5764.33544921875), 'b4^1': (415.2556590321, 415.2550354003906, 3357.867431640625), 'b5^1': (530.2826020321, 0.0, 0.0), 'b6^1': (644.3255290321, 0.0, 0.0), 'b7^1': (758.3684560321, 0.0, 0.0), 'b8^1': (859.4161340321, 0.0, 0.0), 'b9^1': (1045.4954470321, 0…	N2H8	1702.58	A2B2C1D1E1F1fedD1E1eE1F1fedcba	High mannose	0	0			1			45.8779	250.304	Sperm_cotton_fraction1_IGP1_Xin_20210205	TTLVDNNTWNNSHIALVGK+A2B2C1D1E1F1fedD1E1eE1F1fedcba
14052	14054	14050	34.4606	2	1066.98	1066.98	0.00146484	2131.94	2131.94	KNETGVLR	KNETGVLR	915.514	Cystatin-8	O60676	CST8	27	9	{'b1^1': (129.1027880321, 129.10205078125, 4348.453125), 'b2^1': (243.1457150321, 0.0, 0.0), 'b3^1': (372.1883080321, 0.0, 0.0), 'b4^1': (473.2359860321, 0.0, 0.0), 'b5^1': (530.2574500321, 0.0, 0.0), 'b6^1': (629.3258640321, 0.0, 0.0), 'b7^1': (742.4099280321, 742.41455078125, 1735.5701904296875), 'b8^1': (898.5110390320999, 0.0, 0.0), 'y1^1': (175.11949609630003, 175.1185760498047, 9021.7011718…	N2H5	1216.42	A2B2C1D1dD1E1eE1edcba	High mannose	0	0			1			45.7006	700.098	Sperm_cotton_fraction1_IGP1_Xin_20210205	KNETGVLR+A2B2C1D1dD1E1eE1edcba
59922	59924	59912	144.5601	2	1163.52	1163.52	0.00463867	2325.02	2325.01	GSLSYLNVTR	GSLSYLNVTR	1108.59	Cathepsin D	P07339	CTSD	263	10	{'b1^1': (58.0292890321, 0.0, 0.0), 'b2^1': (145.0613170321, 0.0, 0.0), 'b3^1': (258.1453810321, 258.1449279785156, 2823.427490234375), 'b4^1': (345.17740903209994, 345.1766662597656, 4035.790771484375), 'b5^1': (508.24073803209996, 0.0, 0.0), 'b6^1': (621.3248020320999, 0.0, 0.0), 'b7^1': (735.3677290320999, 735.3676147460938, 2462.534423828125), 'b8^1': (834.4361430320998, 834.4332885742188, 85…	N2H5	1216.42	A2B2C1D1dD1E1eE1edcba	High mannose	0	0			1			45.6079	245.907	Sperm_cotton_fraction1_IGP1_Xin_20210205	GSLSYLNVTR+A2B2C1D1dD1E1eE1edcba
54138	54140	54137	130.6667	2	1411.1	1411.11	0.0175781	2820.21	2820.18	NLTVPGSLR	NLTVPGSLR	955.545	Tenascin	P24821	TNC	1119	9	{'b1^1': (115.05075203210001, 0.0, 0.0), 'b2^1': (228.1348160321, 228.13381958007812, 5176.6572265625), 'b3^1': (329.1824940321, 329.1808776855469, 2026.6512451171875), 'b4^1': (428.2509080321, 0.0, 0.0), 'b5^1': (525.3036720321, 0.0, 0.0), 'b6^1': (582.3251360321001, 0.0, 0.0), 'b7^1': (669.3571640321001, 0.0, 0.0), 'b8^1': (782.4412280321001, 0.0, 0.0), 'b9^1': (938.5423390321, 0.0, 0.0), 'y1^1…	N2H9	1864.63	A2B2C1D1E1F1fedD1E1F1feE1F1fedcba	High mannose	0	0			0.999817			45.17	177.668	Sperm_cotton_fraction1_IGP1_Xin_20210205	NLTVPGSLR+A2B2C1D1E1F1fedD1E1F1feE1F1fedcba
53435	53437	53424	128.9690	3	1189.87	1189.86	-0.00366211	3566.57	3566.56	KIQQESLGSAPLMGDDHPNASR	KIQQESLGSAPLMGDDHPNASR	2350.13	Transport and Golgi organization protein 1 homolog	Q5JRA6	MIA3	589	15	{'b1^1': (129.1027880321, 129.1021728515625, 4527.66552734375), 'b2^1': (242.18685203209998, 0.0, 0.0), 'b3^1': (370.2454300321, 370.2417907714844, 1682.4639892578125), 'b4^1': (498.3040080321, 0.0, 0.0), 'b5^1': (627.3466010321, 627.3421630859375, 2383.34814453125), 'b6^1': (714.3786290321, 714.37255859375, 2002.39404296875), 'b7^1': (827.4626930321, 827.459228515625, 4988.001953125), 'b8^1': (8…	N2H5	1216.42	A2B2C1D1dD1E1eE1edcba	High mannose	0	0			1			44.509	851.785	Sperm_cotton_fraction1_IGP1_Xin_20210205	KIQQESLGSAPLMGDDHPNASR+A2B2C1D1dD1E1eE1edcba
52386	52388	52382	126.4431	2	1498.6	1498.59	-0.00488281	2995.17	2995.16	STFINMTR	STFINMTR	968.475	Integrin alpha-M	P11215	ITGAM	391	9	{'b1^1': (88.0398530321, 0.0, 0.0), 'b2^1': (189.0875310321, 189.08665466308594, 1607.864990234375), 'b3^1': (336.1559450321, 336.15472412109375, 3182.3291015625), 'b4^1': (449.24000903210003, 0.0, 0.0), 'b5^1': (563.2829360321, 563.2775268554688, 2135.1435546875), 'b6^1': (694.3234210321, 694.31884765625, 3818.088134765625), 'b7^1': (795.3710990321, 0.0, 0.0), 'b8^1': (951.4722100321001, 0.0, 0.…	N2H10	2026.69	A2B2C1D1E1F1G1gfedD1E1F1feE1F1fedcba	High mannose	0	0			1			44.391	714.074	Sperm_cotton_fraction1_IGP1_Xin_20210205	STFINMTR+A2B2C1D1E1F1G1gfedD1E1F1feE1F1fedcba
17028	17030	17027	41.6149	3	808.345	808.343	-0.00604248	2422	2422	ITLHENR	ITLHENR	881.472	Matrix-remodeling-associated protein 5	Q9NR99	MXRA5	2007	8	{'b1^1': (114.0918890321, 0.0, 0.0), 'b2^1': (215.1395670321, 215.13902282714844, 7822.75634765625), 'b3^1': (328.2236310321, 0.0, 0.0), 'b4^1': (465.28254303209997, 465.279541015625, 12543.955078125), 'b5^1': (594.3251360321, 594.3253784179688, 10846.6650390625), 'b6^1': (708.3680630320999, 708.3658447265625, 3887.073974609375), 'b7^1': (864.4691740321, 864.465087890625, 55860.2109375), 'y1^1': …	N2H7	1540.53	A2B2C1D1E1edD1E1eE1F1fedcba	High mannose	0	0			1			44.0248	394.443	Sperm_cotton_fraction1_IGP1_Xin_20210205	ITLHENR+A2B2C1D1E1edD1E1eE1F1fedcba
42929	42931	42911	103.6698	3	972.73	973.086	1.06549	2916.23	2916.22	NMANGQPHSVNITR	NMANGQPHSVNITR	1537.74	Contactin-associated protein-like 2	Q9UHC6	CNTNAP2	1116	12	{'b1^1': (115.05075203210001, 0.0, 0.0), 'b2^1': (246.0912370321, 246.08975219726562, 7506.7568359375), 'b3^1': (317.1283510321, 317.12689208984375, 6086.37890625), 'b4^1': (431.1712780321, 0.0, 0.0), 'b5^1': (488.1927420321, 488.1923828125, 1561.119140625), 'b6^1': (616.2513200321, 616.2470092773438, 1678.0211181640625), 'b7^1': (713.3040840321, 0.0, 0.0), 'b8^1': (850.3629960321, 850.3591918945…	N2H6	1378.48	A2B2C1D1E1edD1E1eE1edcba	High mannose	0	0			1			43.7509	323.687	Sperm_cotton_fraction1_IGP1_Xin_20210205	NMANGQPHSVNITR+A2B2C1D1E1edD1E1eE1edcba
41664	41666	41648	100.6552	2	1383.58	1383.58	-0.00439453	2765.14	2765.13	LNLTTDPK	LNLTTDPK	900.492	Golgi apparatus protein 1	Q92896	GLG1	165	9	{'b1^1': (114.0918890321, 0.0, 0.0), 'b2^1': (228.1348160321, 228.13345336914062, 2427.36083984375), 'b3^1': (341.2188800321, 341.2173156738281, 3216.518798828125), 'b4^1': (442.2665580321, 442.2674255371094, 1631.9691162109375), 'b5^1': (543.3142360321, 0.0, 0.0), 'b6^1': (658.3411790321, 658.338623046875, 10699.724609375), 'b7^1': (755.3939430321, 0.0, 0.0), 'b8^1': (883.4889060321, 0.0, 0.0), …	N2H9	1864.63	A2B2C1D1E1F1fedD1E1F1feE1F1fedcba	High mannose	0	0			1			43.4053	162.014	Sperm_cotton_fraction1_IGP1_Xin_20210205	LNLTTDPK+A2B2C1D1E1F1fedD1E1F1feE1F1fedcba
31486	31488	31477	76.2058	2	1297	1297	0.000488281	2591.99	2591.99	SYNDSVDPR	SYNDSVDPR	1051.46	Myeloperoxidase	P05164	MPO	483	9	{'b1^1': (88.0398530321, 0.0, 0.0), 'b2^1': (251.1031820321, 251.103515625, 1827.3621826171875), 'b3^1': (365.1461090321, 0.0, 0.0), 'b4^1': (480.17305203210003, 480.1728820800781, 2634.624755859375), 'b5^1': (567.2050800321, 0.0, 0.0), 'b6^1': (666.2734940321, 0.0, 0.0), 'b7^1': (781.3004370320999, 781.2978515625, 2486.289794921875), 'b8^1': (878.3532010321, 0.0, 0.0), 'b9^1': (1034.4543120321, …	N2H7	1540.53	A2B2C1D1E1edD1E1eE1F1fedcba	High mannose	0	0			1			43.326	675.886	Sperm_cotton_fraction1_IGP1_Xin_20210205	SYNDSVDPR+A2B2C1D1E1edD1E1eE1F1fedcba
39332	39334	39327	95.0306	3	1072.77	1072.77	-0.0100263	3215.3	3215.29	AEPPLNASASDQGEK	AEPPLNASASDQGEK	1512.71	Hypoxia up-regulated protein 1	Q9Y4L1	HYOU1	931	12	{'b1^1': (72.0449390321, 0.0, 0.0), 'b2^1': (201.0875320321, 201.0870361328125, 1578.0457763671875), 'b3^1': (298.14029603209997, 0.0, 0.0), 'b4^1': (395.1930600321, 0.0, 0.0), 'b5^1': (508.2771240321, 0.0, 0.0), 'b6^1': (622.3200510321, 0.0, 0.0), 'b7^1': (693.3571650320999, 0.0, 0.0), 'b8^1': (780.3891930320999, 0.0, 0.0), 'b9^1': (851.4263070320999, 0.0, 0.0), 'b10^1': (938.4583350320999, 0.0,…	N2H8	1702.58	A2B2C1D1E1F1fedD1E1eE1F1fedcba	High mannose	0	0			1			43.1995	368.754	Sperm_cotton_fraction1_IGP1_Xin_20210205	AEPPLNASASDQGEK+A2B2C1D1E1F1fedD1E1eE1F1fedcba
70605	70607	70597	170.2561	3	1141.14	1140.8	-1.01917	3419.38	3418.35	TGFYGENCSTPEFLTR	TGFYGENC[Carbamidomethyl]STPEFLTR	1877.83	Prostaglandin G/H synthase 2	P35354	PTGS2	53	12	{'b1^1': (102.0555030321, 0.0, 0.0), 'b2^1': (159.07696703210001, 0.0, 0.0), 'b3^1': (306.1453810321, 306.1437683105469, 9512.2314453125), 'b4^1': (469.2087100321, 0.0, 0.0), 'b5^1': (526.2301740321, 0.0, 0.0), 'b6^1': (655.2727670321, 0.0, 0.0), 'b7^1': (769.3156940320999, 0.0, 0.0), 'b8^1': (929.3463417557, 0.0, 0.0), 'b9^1': (1016.3783697557, 0.0, 0.0), 'b10^1': (1117.4260477557, 0.0, 0.0), 'b…	N2H7	1540.53	A2B2C1D1E1edD1E1eE1F1fedcba	High mannose	0	0			1			42.8455	170.226	Sperm_cotton_fraction1_IGP1_Xin_20210205	TGFYGENCSTPEFLTR+A2B2C1D1E1edD1E1eE1F1fedcba
50574	50576	50564	122.0723	2	1325.06	1325.05	-0.00463867	2648.09	2648.08	SCPACPGSNITIR	SC[Carbamidomethyl]PAC[Carbamidomethyl]PGSNITIR	1431.66	Myeloperoxidase	P05164	MPO	323	11	{'b1^1': (88.0398530321, 0.0, 0.0), 'b2^1': (248.07050075569998, 248.06927490234375, 12476.2001953125), 'b3^1': (345.1232647557, 345.12152099609375, 2069.102294921875), 'b4^1': (416.1603787557, 416.1595458984375, 5193.7294921875), 'b5^1': (576.1910264793, 576.190185546875, 3445.165771484375), 'b6^1': (673.2437904793001, 0.0, 0.0), 'b7^1': (730.2652544793001, 0.0, 0.0), 'b8^1': (817.2972824793001,…	N2H5	1216.42	A2B2C1D1dD1E1eE1edcba	High mannose	0	0			1			42.6391	764.465	Sperm_cotton_fraction1_IGP1_Xin_20210205	SCPACPGSNITIR+A2B2C1D1dD1E1eE1edcba
59850	59852	59849	144.3859	2	1384.57	1384.58	0.00415039	2767.14	2767.12	YNGTVGLWR	YNGTVGLWR	1064.54	Claudin domain-containing protein 1	Q9NY35	CLDND1	72	9	{'b1^1': (164.0711540321, 0.0, 0.0), 'b2^1': (278.1140810321, 278.11376953125, 1783.8221435546875), 'b3^1': (335.13554503209997, 0.0, 0.0), 'b4^1': (436.1832230321, 0.0, 0.0), 'b5^1': (535.2516370321, 0.0, 0.0), 'b6^1': (592.2731010321, 0.0, 0.0), 'b7^1': (705.3571650321, 0.0, 0.0), 'b8^1': (891.4364780321, 0.0, 0.0), 'b9^1': (1047.5375890321, 0.0, 0.0), 'y1^1': (175.11949609630014, 175.118881225…	N2H8	1702.58	A2B2C1D1E1F1fedD1E1eE1F1fedcba	High mannose	0	0			1			42.2225	552.542	Sperm_cotton_fraction1_IGP1_Xin_20210205	YNGTVGLWR+A2B2C1D1E1F1fedD1E1eE1F1fedcba
50488	50490	50479	121.8665	3	1149.14	1149.14	-0.0157471	3444.39	3443.4	LTNNSNQFQTEVGK	LTNNSNQFQTEVGK	1578.76	Integrin beta-2	P05107	ITGB2	212	11	{'b1^1': (114.0918890321, 0.0, 0.0), 'b2^1': (215.1395670321, 215.13890075683594, 2988.98583984375), 'b3^1': (329.1824940321, 0.0, 0.0), 'b4^1': (443.22542103210003, 0.0, 0.0), 'b5^1': (530.2574490321, 0.0, 0.0), 'b6^1': (644.3003760321, 0.0, 0.0), 'b7^1': (772.3589540321, 0.0, 0.0), 'b8^1': (919.4273680320999, 0.0, 0.0), 'b9^1': (1047.4859460321, 0.0, 0.0), 'b10^1': (1148.5336240320999, 0.0, 0.0…	N2H9	1864.63	A2B2C1D1E1F1fedD1E1F1feE1F1fedcba	High mannose	0	0			1			42.0703	117.34	Sperm_cotton_fraction1_IGP1_Xin_20210205	LTNNSNQFQTEVGK+A2B2C1D1E1F1fedD1E1F1feE1F1fedcba
39798	39800	39788	96.1483	3	1018.76	1018.76	-0.00238037	3053.25	3053.23	AEPPLNASASDQGEK	AEPPLNASASDQGEK	1512.71	Hypoxia up-regulated protein 1	Q9Y4L1	HYOU1	931	12	{'b1^1': (72.0449390321, 0.0, 0.0), 'b2^1': (201.0875320321, 201.08731079101562, 1612.7366943359375), 'b3^1': (298.14029603209997, 0.0, 0.0), 'b4^1': (395.1930600321, 0.0, 0.0), 'b5^1': (508.2771240321, 0.0, 0.0), 'b6^1': (622.3200510321, 0.0, 0.0), 'b7^1': (693.3571650320999, 0.0, 0.0), 'b8^1': (780.3891930320999, 0.0, 0.0), 'b9^1': (851.4263070320999, 0.0, 0.0), 'b10^1': (938.4583350320999, 0.0…	N2H7	1540.53	A2B2C1D1E1edD1E1eE1F1fedcba	High mannose	0	0			1			41.6334	448.473	Sperm_cotton_fraction1_IGP1_Xin_20210205	AEPPLNASASDQGEK+A2B2C1D1E1edD1E1eE1F1fedcba
48919	48921	48913	118.1076	3	876.73	876.727	-0.00970459	2627.16	2627.15	VKDLMVINR	VKDLMVINR	1086.62	Cleft lip and palate transmembrane protein 1-like protein	Q96KA5	CLPTM1L	229	9	{'b1^1': (100.0762390321, 0.0, 0.0), 'b2^1': (228.1712020321, 228.1704864501953, 6636.373046875), 'b3^1': (343.1981450321, 343.19696044921875, 6169.5986328125), 'b4^1': (456.2822090321, 0.0, 0.0), 'b5^1': (587.3226940321, 587.322998046875, 3685.439697265625), 'b6^1': (686.3911080321, 686.3909301757812, 3388.23193359375), 'b7^1': (799.4751720321, 799.47509765625, 2142.7138671875), 'b8^1': (913.518…	N2H7	1540.53	A2B2C1D1E1edD1E1eE1F1fedcba	High mannose	0	0			1			40.5364	455.533	Sperm_cotton_fraction1_IGP1_Xin_20210205	VKDLMVINR+A2B2C1D1E1edD1E1eE1F1fedcba
44918	44920	44904	108.4824	2	1149.97	1149.97	0.000732422	2297.92	2297.91	TCWNVTR	TC[Carbamidomethyl]WNVTR	935.428	Putative C-mannosyltransferase DPY19L2P1;Probable C-mannosyltransferase DPY19L2;Putative C-mannosyltransferase DPY19L2P2	Q6NXN4;Q6NUT2;Q6ZN68	DPY19L2P1;DPY19L2;DPY19L2P2	217;222;32	8	{'b1^1': (102.0555030321, 0.0, 0.0), 'b2^1': (262.08615075570003, 262.08538818359375, 4665.99462890625), 'b3^1': (448.16546375570005, 448.1650390625, 2237.332275390625), 'b4^1': (562.2083907557001, 562.206298828125, 1826.7100830078125), 'b5^1': (661.2768047557, 661.2750854492188, 4326.654296875), 'b6^1': (762.3244827557, 762.3214721679688, 1892.8746337890625), 'b7^1': (918.4255937557, 0.0, 0.0), …	N2H5F1	1362.48	A2B2C1D1dD1E1eE1edcbB5ba	High mannose	1	0	1		1			39.1945	296.488	Sperm_cotton_fraction1_IGP1_Xin_20210205	TCWNVTR+A2B2C1D1dD1E1eE1edcbB5ba
31232	31234	31215	75.6063	3	897.357	897.355	-0.00622559	2689.04	2689.04	HSNGSYSAFGER	HSNGSYSAFGER	1310.56	Alpha-2-macroglobulin-like protein 1	A8K2U0	A2ML1	1020	10	{'b1^1': (138.06673703209998, 0.0, 0.0), 'b2^1': (225.09876503209998, 225.09788513183594, 10065.75390625), 'b3^1': (339.14169203209997, 0.0, 0.0), 'b4^1': (396.16315603209995, 0.0, 0.0), 'b5^1': (483.1951840321, 0.0, 0.0), 'b6^1': (646.2585130320999, 0.0, 0.0), 'b7^1': (733.2905410320999, 0.0, 0.0), 'b8^1': (804.3276550320999, 0.0, 0.0), 'b9^1': (951.3960690320998, 0.0, 0.0), 'b10^1': (1008.41753…	N2H6	1378.48	A2B2C1D1E1edD1E1eE1edcba	High mannose	0	0			1			39.0506	271.214	Sperm_cotton_fraction1_IGP1_Xin_20210205	HSNGSYSAFGER+A2B2C1D1E1edD1E1eE1edcba
44207	44209	44189	106.7562	2	1157.97	1157.97	-0.00146484	2313.92	2313.9	TCWNVTR	TC[Carbamidomethyl]WNVTR	935.428	Putative C-mannosyltransferase DPY19L2P1;Probable C-mannosyltransferase DPY19L2;Putative C-mannosyltransferase DPY19L2P2	Q6NXN4;Q6NUT2;Q6ZN68	DPY19L2P1;DPY19L2;DPY19L2P2	217;222;32	8	{'b1^1': (102.0555030321, 0.0, 0.0), 'b2^1': (262.08615075570003, 262.0849304199219, 4779.7822265625), 'b3^1': (448.16546375570005, 0.0, 0.0), 'b4^1': (562.2083907557001, 562.2076416015625, 2464.997314453125), 'b5^1': (661.2768047557, 661.2745361328125, 2670.357666015625), 'b6^1': (762.3244827557, 0.0, 0.0), 'b7^1': (918.4255937557, 0.0, 0.0), 'y1^1': (175.1194960962999, 175.1188201904297, 5513.6…	N2H6	1378.48	A2B2C1D1E1edD1E1eE1edcba	High mannose	0	0			1			39.0004	311.802	Sperm_cotton_fraction1_IGP1_Xin_20210205	TCWNVTR+A2B2C1D1E1edD1E1eE1edcba
23624	23626	23623	57.4513	3	986.441	986.441	-0.00183105	2956.3	2956.29	LKPVNASNANVK	LKPVNASNANVK	1253.71	Cystatin-8	O60676	CST8	39	10	{'b1^1': (114.0918890321, 0.0, 0.0), 'b2^1': (242.1868520321, 242.18589782714844, 7216.61181640625), 'b3^1': (339.2396160321, 0.0, 0.0), 'b4^1': (438.3080300321, 0.0, 0.0), 'b5^1': (552.3509570321, 0.0, 0.0), 'b6^1': (623.3880710321, 0.0, 0.0), 'b7^1': (710.4200990321, 0.0, 0.0), 'b8^1': (824.4630260321, 0.0, 0.0), 'b9^1': (895.5001400320999, 0.0, 0.0), 'b10^1': (1009.5430670320999, 1009.53674316…	N2H8	1702.58	A2B2C1D1E1F1fedD1E1eE1F1fedcba	High mannose	0	0			1			38.2865	562.534	Sperm_cotton_fraction1_IGP1_Xin_20210205	LKPVNASNANVK+A2B2C1D1E1F1fedD1E1eE1F1fedcba
17551	17553	17549	42.8676	2	1242.53	1242.53	-0.00195313	2483.04	2483.03	LVPPGGNK	LVPPGGNK	780.449	Signal peptide peptidase-like 2B	Q8TCT7	SPPL2B	129	8	{'b1^1': (114.0918890321, 0.0, 0.0), 'b2^1': (213.1603030321, 213.15960693359375, 11389.61328125), 'b3^1': (310.21306703209996, 310.21209716796875, 2564.0), 'b4^1': (407.2658310321, 0.0, 0.0), 'b5^1': (464.28729503209996, 0.0, 0.0), 'b6^1': (521.3087590320999, 0.0, 0.0), 'b7^1': (635.3516860320999, 0.0, 0.0), 'b8^1': (763.4466490320999, 0.0, 0.0), 'y1^1': (147.11334809629997, 0.0, 0.0), 'y2^1': (…	N2H8	1702.58	A2B2C1D1E1F1fedD1E1eE1F1fedcba	High mannose	0	0			1			38.1479	567.128	Sperm_cotton_fraction1_IGP1_Xin_20210205	LVPPGGNK+A2B2C1D1E1F1fedD1E1eE1F1fedcba
72256	72258	72237	174.2539	2	1449.64	1449.64	-0.0129395	2897.26	2897.25	TANDTSTEAYNLLLR	TANDTSTEAYNLLLR	1680.83	Laminin subunit gamma-1	P11047	LAMC1	1205	11	{'b1^1': (102.0555030321, 0.0, 0.0), 'b2^1': (173.0926170321, 0.0, 0.0), 'b3^1': (287.13554403210003, 0.0, 0.0), 'b4^1': (402.16248703210005, 0.0, 0.0), 'b5^1': (503.21016503210006, 0.0, 0.0), 'b6^1': (590.2421930321001, 0.0, 0.0), 'b7^1': (691.2898710321001, 0.0, 0.0), 'b8^1': (820.3324640321001, 0.0, 0.0), 'b9^1': (891.3695780321001, 0.0, 0.0), 'b10^1': (1054.4329070321, 0.0, 0.0), 'b11^1': (11…	N2H5	1216.42	A2B2C1D1dD1E1eE1edcba	High mannose	0	0			1			37.6298	576.568	Sperm_cotton_fraction1_IGP1_Xin_20210205	TANDTSTEAYNLLLR+A2B2C1D1dD1E1eE1edcba
47913	47915	47898	115.6885	2	1434.56	1434.56	0.00537109	2867.11	2867.09	MGSYYINR	MGSYYINR	1002.46	Protein O-mannosyl-transferase 2	Q9UKY4	POMT2	98	8	{'b1^1': (132.04831003209998, 0.0, 0.0), 'b2^1': (189.06977403209999, 189.0692596435547, 1328.193603515625), 'b3^1': (276.10180203209995, 276.10101318359375, 4005.349609375), 'b4^1': (439.16513103209996, 439.1645812988281, 2363.004150390625), 'b5^1': (602.2284600321, 602.2271728515625, 4046.01904296875), 'b6^1': (715.3125240321, 715.3118896484375, 6597.017578125), 'b7^1': (829.3554510321, 0.0, 0.…	N2H9	1864.63	A2B2C1D1E1F1fedD1E1F1feE1F1fedcba	High mannose	0	0			1			37.3937	660.532	Sperm_cotton_fraction1_IGP1_Xin_20210205	MGSYYINR+A2B2C1D1E1F1fedD1E1F1feE1F1fedcba
55909	55911	55889	134.9000	2	1330.58	1330.58	0.00512695	2659.15	2659.14	TYNASVLPVR	TYNASVLPVR	1118.61	GPI transamidase component PIG-S	Q96S52	PIGS	370	9	{'b1^1': (102.0555030321, 0.0, 0.0), 'b2^1': (265.11883203210004, 265.118408203125, 1449.0980224609375), 'b3^1': (379.16175903210006, 0.0, 0.0), 'b4^1': (450.1988730321001, 0.0, 0.0), 'b5^1': (537.2309010321001, 0.0, 0.0), 'b6^1': (636.2993150321, 0.0, 0.0), 'b7^1': (749.3833790321, 0.0, 0.0), 'b8^1': (846.4361430321001, 0.0, 0.0), 'b9^1': (945.5045570321, 0.0, 0.0), 'b10^1': (1101.6056680321, 0.…	N2H7	1540.53	A2B2C1D1E1edD1E1eE1F1fedcba	High mannose	0	0			1			37.3249	461.933	Sperm_cotton_fraction1_IGP1_Xin_20210205	TYNASVLPVR+A2B2C1D1E1edD1E1eE1F1fedcba
42001	42003	42000	101.4528	2	1302.55	1302.55	-0.00805664	2603.08	2603.07	LNLTTDPK	LNLTTDPK	900.492	Golgi apparatus protein 1	Q92896	GLG1	165	8	{'b1^1': (114.0918890321, 0.0, 0.0), 'b2^1': (228.1348160321, 228.134033203125, 4710.88818359375), 'b3^1': (341.2188800321, 341.2177734375, 5288.3564453125), 'b4^1': (442.2665580321, 0.0, 0.0), 'b5^1': (543.3142360321, 0.0, 0.0), 'b6^1': (658.3411790321, 658.3380126953125, 17389.26953125), 'b7^1': (755.3939430321, 0.0, 0.0), 'b8^1': (883.4889060321, 0.0, 0.0), 'y1^1': (147.11334809629997, 0.0, 0.…	N2H8	1702.58	A2B2C1D1E1F1fedD1E1eE1F1fedcba	High mannose	0	0			1			37.311	297.388	Sperm_cotton_fraction1_IGP1_Xin_20210205	LNLTTDPK+A2B2C1D1E1F1fedD1E1eE1F1fedcba
48940	48942	48935	118.1593	2	983.435	983.437	0.00341797	1964.86	1964.85	NITVFR	NITVFR	748.423	Mucin-6	Q6W4X9	MUC6	486	7	{'b1^1': (115.05075203210001, 0.0, 0.0), 'b2^1': (228.1348160321, 228.1334228515625, 2863.81787109375), 'b3^1': (329.1824940321, 0.0, 0.0), 'b4^1': (428.2509080321, 0.0, 0.0), 'b5^1': (575.3193220321, 0.0, 0.0), 'b6^1': (731.4204330320999, 0.0, 0.0), 'y1^1': (175.11949609630003, 175.1188201904297, 11083.046875), 'y2^1': (322.18791009629996, 322.1863708496094, 4074.372314453125), 'y3^1': (421.2563…	N2H5	1216.42	A2B2C1D1dD1E1eE1edcba	High mannose	0	0			1			36.8701	148.327	Sperm_cotton_fraction1_IGP1_Xin_20210205	NITVFR+A2B2C1D1dD1E1eE1edcba
54878	54880	54861	132.4366	3	1144.8	1144.47	-0.993164	3430.39	3429.38	NVMDKNGDAYGFYNNSVK	NVM[Oxidation]DKNGDAYGFYNNSVK	2050.91	Phospholipase B-like 1	Q6P4A8	PLBD1	71	12	{'b1^1': (115.05075203210001, 0.0, 0.0), 'b2^1': (214.1191660321, 214.11801147460938, 8794.5576171875), 'b3^1': (361.1545656542, 361.15374755859375, 5172.8544921875), 'b4^1': (476.1815086542, 476.1807556152344, 4932.330078125), 'b5^1': (604.2764716542, 604.2769775390625, 3959.94921875), 'b6^1': (718.3193986542, 0.0, 0.0), 'b7^1': (775.3408626542, 0.0, 0.0), 'b8^1': (890.3678056542, 0.0, 0.0), 'b9…	N2H6	1378.48	A2B2C1D1E1edD1E1eE1edcba	High mannose	0	0			1			36.1266	390.848	Sperm_cotton_fraction1_IGP1_Xin_20210205	NVMDKNGDAYGFYNNSVK+A2B2C1D1E1edD1E1eE1edcba
39256	39258	39244	94.8450	3	951.748	951.746	-0.00549316	2852.22	2852.21	KVHLMGYNCNATTK	KVHLMGYNC[Carbamidomethyl]NATTK	1635.79	Disintegrin and metalloproteinase domain-containing protein 18	Q9Y3Q7	ADAM18	625	11	{'b1^1': (129.1027880321, 129.10227966308594, 1926.6123046875), 'b2^1': (228.17120203209998, 0.0, 0.0), 'b3^1': (365.2301140321, 0.0, 0.0), 'b4^1': (478.3141780321, 478.3115234375, 1634.989990234375), 'b5^1': (609.3546630321, 609.3529663085938, 2185.115966796875), 'b6^1': (666.3761270321, 0.0, 0.0), 'b7^1': (829.4394560321, 0.0, 0.0), 'b8^1': (943.4823830321, 0.0, 0.0), 'b9^1': (1103.5130307557, …	N2H5	1216.42	A2B2C1D1dD1E1eE1edcba	High mannose	0	0			1			35.0316	223.137	Sperm_cotton_fraction1_IGP1_Xin_20210205	KVHLMGYNCNATTK+A2B2C1D1dD1E1eE1edcba
36242	36244	36229	87.6093	2	931.382	931.383	0.000366211	1860.75	1860.74	WCSLNK	WC[Carbamidomethyl]SLNK	806.375	Binder of sperm protein homolog 1	Q075Z2	BSPH1	72	7	{'b1^1': (187.0871380321, 0.0, 0.0), 'b2^1': (347.11778575569997, 347.11688232421875, 4916.1640625), 'b3^1': (434.14981375569994, 434.1484680175781, 2455.92626953125), 'b4^1': (547.2338777557, 547.2320556640625, 1868.095947265625), 'b5^1': (661.2768047556999, 0.0, 0.0), 'b6^1': (789.3717677556999, 0.0, 0.0), 'y1^1': (147.1133480963001, 147.1127166748047, 1285.407958984375), 'y2^1': (261.156275096…	N2H4	1054.37	A2B2C1D1dD1E1edcba	High mannose	0	0			1			34.8121	576.126	Sperm_cotton_fraction1_IGP1_Xin_20210205	WCSLNK+A2B2C1D1dD1E1edcba
59917	59919	59912	144.5488	2	1360.1	1360.1	0.00170898	2718.19	2718.17	ESNITVLIK	ESNITVLIK	1015.59	CUB domain-containing protein 1	Q9H5V8	CDCP1	39	8	{'b1^1': (130.0504180321, 0.0, 0.0), 'b2^1': (217.0824460321, 0.0, 0.0), 'b3^1': (331.1253730321, 0.0, 0.0), 'b4^1': (444.2094370321, 444.2096862792969, 3117.233642578125), 'b5^1': (545.2571150321, 0.0, 0.0), 'b6^1': (644.3255290321, 644.3217163085938, 3141.6328125), 'b7^1': (757.4095930321, 757.4057006835938, 6969.7880859375), 'b8^1': (870.4936570321, 870.4915771484375, 9962.4189453125), 'b9^1':…	N2H8	1702.58	A2B2C1D1E1F1fedD1E1eE1F1fedcba	High mannose	0	0			1			34.065	421.171	Sperm_cotton_fraction1_IGP1_Xin_20210205	ESNITVLIK+A2B2C1D1E1F1fedD1E1eE1F1fedcba
21975	21977	21966	53.5095	2	1359.58	1360.07	0.987549	2718.13	2718.12	LNSSSQTNSLK	LNSSSQTNSLK	1177.59	Neuronal pentraxin-1	Q15818	NPTX1	154	9	{'b1^1': (114.0918890321, 0.0, 0.0), 'b2^1': (228.1348160321, 0.0, 0.0), 'b3^1': (315.1668440321, 0.0, 0.0), 'b4^1': (402.1988720321, 0.0, 0.0), 'b5^1': (489.23090003209995, 0.0, 0.0), 'b6^1': (617.2894780321, 0.0, 0.0), 'b7^1': (718.3371560321, 0.0, 0.0), 'b8^1': (832.3800830321, 0.0, 0.0), 'b9^1': (919.4121110320999, 0.0, 0.0), 'b10^1': (1032.4961750321, 0.0, 0.0), 'b11^1': (1160.5911380321, 11…	N2H7	1540.53	A2B2C1D1E1edD1E1eE1F1fedcba	High mannose	0	0			1			33.9172	509.547	Sperm_cotton_fraction1_IGP1_Xin_20210205	LNSSSQTNSLK+A2B2C1D1E1edD1E1eE1F1fedcba
38581	38583	38580	93.2336	2	1138.94	1138.95	0.00170898	2275.88	2275.86	ESMYSWNK	ESM[Oxidation]YSWNK	1059.43	Krueppel-like factor 10	Q13118	KLF10	31	6	{'b1^1': (130.0504180321, 0.0, 0.0), 'b2^1': (217.0824460321, 0.0, 0.0), 'b3^1': (364.1178456542, 0.0, 0.0), 'b4^1': (527.1811746542, 0.0, 0.0), 'b5^1': (614.2132026542, 0.0, 0.0), 'b6^1': (800.2925156542001, 800.300048828125, 591804.75), 'b7^1': (914.3354426542, 914.3436279296875, 729787.5625), 'b8^1': (1042.4304056542, 1042.4376220703125, 6780087.0), 'y1^1': (147.11334809629997, 147.11267089843…	N2H5	1216.42	A2B2C1D1dD1E1eE1edcba	High mannose	0	0			1			33.8845	265.353	Sperm_cotton_fraction1_IGP1_Xin_20210205	ESMYSWNK+A2B2C1D1dD1E1eE1edcba
56264	56266	56262	135.7501	3	1147.81	1147.81	0.00183105	3440.42	3440.41	KSSPSKSGAMNQSSSQK	KSSPSKSGAMNQSSSQK	1737.83	Neurite extension and migration factor	Q5QGS0	NEXMIF	1188	10	{'b1^1': (129.1027880321, 129.10214233398438, 15470.3955078125), 'b2^1': (216.1348160321, 0.0, 0.0), 'b3^1': (303.1668440321, 0.0, 0.0), 'b4^1': (400.21960803210004, 0.0, 0.0), 'b5^1': (487.2516360321, 0.0, 0.0), 'b6^1': (615.3465990321, 0.0, 0.0), 'b7^1': (702.3786270321, 702.378662109375, 3267.070556640625), 'b8^1': (759.4000910321, 0.0, 0.0), 'b9^1': (830.4372050321, 0.0, 0.0), 'b10^1': (961.4…	N2H8	1702.58	A2B2C1D1E1F1fedD1E1eE1F1fedcba	High mannose	0	0			1			33.2736	230.568	Sperm_cotton_fraction1_IGP1_Xin_20210205	KSSPSKSGAMNQSSSQK+A2B2C1D1E1F1fedD1E1eE1F1fedcba
47222	47224	47221	114.0245	2	1576.68	1576.68	-0.0012207	3151.34	3151.32	SLRASFHNLSR	SLRASFHNLSR	1286.68	Kinesin-like protein KIF27	Q86VH2	KIF27	1089	8	{'b1^1': (88.0398530321, 0.0, 0.0), 'b2^1': (201.1239170321, 201.1231231689453, 49717.9765625), 'b3^1': (357.2250280321, 0.0, 0.0), 'b4^1': (428.2621420321, 0.0, 0.0), 'b5^1': (515.2941700320999, 0.0, 0.0), 'b6^1': (662.3625840320999, 0.0, 0.0), 'b7^1': (799.4214960320999, 799.4275512695312, 5831.642578125), 'b8^1': (913.4644230320998, 0.0, 0.0), 'b9^1': (1026.5484870320997, 0.0, 0.0), 'b10^1': (…	N2H9	1864.63	A2B2C1D1E1F1fedD1E1F1feE1F1fedcba	High mannose	0	0			1			33.0158	461.013	Sperm_cotton_fraction1_IGP1_Xin_20210205	SLRASFHNLSR+A2B2C1D1E1F1fedD1E1F1feE1F1fedcba
48158	48160	48152	116.2859	3	1058.46	1058.79	0.99646	3173.35	3172.33	EDNPDKNPEAPLNVSR	EDNPDKNPEAPLNVSR	1793.85	Semaphorin-7A	O75326	SEMA7A	258	11	{'b1^1': (130.0504180321, 0.0, 0.0), 'b2^1': (245.0773610321, 245.0763702392578, 1343.990966796875), 'b3^1': (359.1202880321, 359.11932373046875, 2932.3056640625), 'b4^1': (456.17305203210003, 0.0, 0.0), 'b5^1': (571.1999950321, 571.2019653320312, 1455.13818359375), 'b6^1': (699.2949580321, 699.297607421875, 2370.577392578125), 'b7^1': (813.3378850321, 813.3367309570312, 13124.59375), 'b8^1': (91…	N2H6	1378.48	A2B2C1D1E1edD1E1eE1edcba	High mannose	0	0			1			32.4356	439.669	Sperm_cotton_fraction1_IGP1_Xin_20210205	EDNPDKNPEAPLNVSR+A2B2C1D1E1edD1E1eE1edcba
58306	58308	58302	140.6688	3	1081.45	1081.46	0.00695801	3241.35	3240.34	KQNNGAFNETLFR	KQNNGAFNETLFR	1537.76	Transferrin receptor protein 1	P02786	TFRC	727	9	{'b1^1': (129.1027880321, 129.10208129882812, 28552.96484375), 'b2^1': (257.1613660321, 257.1605224609375, 10155.587890625), 'b3^1': (371.2042930321, 371.20343017578125, 13874.267578125), 'b4^1': (485.2472200321, 0.0, 0.0), 'b5^1': (542.2686840321, 0.0, 0.0), 'b6^1': (613.3057980321, 0.0, 0.0), 'b7^1': (760.3742120321, 0.0, 0.0), 'b8^1': (874.4171390321, 0.0, 0.0), 'b9^1': (1003.4597320321, 0.0, …	N2H8	1702.58	A2B2C1D1E1F1fedD1E1eE1F1fedcba	High mannose	0	0			1			31.6943	294.728	Sperm_cotton_fraction1_IGP1_Xin_20210205	KQNNGAFNETLFR+A2B2C1D1E1F1fedD1E1eE1F1fedcba
37816	37818	37815	91.4036	2	1219.97	1219.97	0.000732422	2437.93	2437.91	ESMYSWNK	ESM[Oxidation]YSWNK	1059.43	Krueppel-like factor 10	Q13118	KLF10	31	7	{'b1^1': (130.0504180321, 0.0, 0.0), 'b2^1': (217.0824460321, 0.0, 0.0), 'b3^1': (364.1178456542, 364.1197204589844, 1328.454345703125), 'b4^1': (527.1811746542, 0.0, 0.0), 'b5^1': (614.2132026542, 0.0, 0.0), 'b6^1': (800.2925156542001, 800.2996826171875, 12031.322265625), 'b7^1': (914.3354426542, 914.3458251953125, 12311.4921875), 'b8^1': (1042.4304056542, 1042.4345703125, 131219.203125), 'y1^1'…	N2H6	1378.48	A2B2C1D1E1edD1E1eE1edcba	High mannose	0	0			1			31.5711	287.671	Sperm_cotton_fraction1_IGP1_Xin_20210205	ESMYSWNK+A2B2C1D1E1edD1E1eE1edcba
44969	44971	44949	108.6035	2	1076.94	1075.94	-1.99927	2149.86	2151.85	TCWNVTR	TC[Carbamidomethyl]WNVTR	935.428	Putative C-mannosyltransferase DPY19L2P1;Probable C-mannosyltransferase DPY19L2;Putative C-mannosyltransferase DPY19L2P2	Q6NXN4;Q6NUT2;Q6ZN68	DPY19L2P1;DPY19L2;DPY19L2P2	217;222;32	7	{'b1^1': (102.0555030321, 0.0, 0.0), 'b2^1': (262.08615075570003, 262.08551025390625, 3704.108642578125), 'b3^1': (448.16546375570005, 0.0, 0.0), 'b4^1': (562.2083907557001, 562.207275390625, 1697.73046875), 'b5^1': (661.2768047557, 661.2743530273438, 3592.689453125), 'b6^1': (762.3244827557, 762.3156127929688, 1764.05712890625), 'b7^1': (918.4255937557, 0.0, 0.0), 'y1^1': (175.1194960962999, 175…	N2H5	1216.42	A2B2C1D1dD1E1eE1edcba	High mannose	0	0			1			30.4371	185.454	Sperm_cotton_fraction1_IGP1_Xin_20210205	TCWNVTR+A2B2C1D1dD1E1eE1edcba
56438	56440	56437	136.1645	2	1640.19	1640.19	0.00244141	3278.36	3278.36	KSSPSKSGAMNQSSSQK	KSSPSKSGAMNQSSSQK	1737.83	Neurite extension and migration factor	Q5QGS0	NEXMIF	1188	10	{'b1^1': (129.1027880321, 129.10211181640625, 4510.8583984375), 'b2^1': (216.1348160321, 0.0, 0.0), 'b3^1': (303.1668440321, 0.0, 0.0), 'b4^1': (400.21960803210004, 0.0, 0.0), 'b5^1': (487.2516360321, 0.0, 0.0), 'b6^1': (615.3465990321, 0.0, 0.0), 'b7^1': (702.3786270321, 0.0, 0.0), 'b8^1': (759.4000910321, 0.0, 0.0), 'b9^1': (830.4372050321, 0.0, 0.0), 'b10^1': (961.4776900321, 0.0, 0.0), 'b11^1…	N2H7	1540.53	A2B2C1D1E1edD1E1eE1F1fedcba	High mannose	0	0			1			30.4229	460.531	Sperm_cotton_fraction1_IGP1_Xin_20210205	KSSPSKSGAMNQSSSQK+A2B2C1D1E1edD1E1eE1F1fedcba
63175	63177	63158	152.3379	3	1068.81	1068.81	0.0065918	3203.4	3203.39	GELNTSIFSSRPIDK	GELNTSIFSSRPIDK	1662.86	Prenylcysteine oxidase 1	Q9UHG3	PCYOX1	353	10	{'b1^1': (58.0292890321, 0.0, 0.0), 'b2^1': (187.0718820321, 187.0703887939453, 2166.992919921875), 'b3^1': (300.1559460321, 0.0, 0.0), 'b4^1': (414.19887303210004, 0.0, 0.0), 'b5^1': (515.2465510321, 0.0, 0.0), 'b6^1': (602.2785790321, 0.0, 0.0), 'b7^1': (715.3626430321, 0.0, 0.0), 'b8^1': (862.4310570321, 0.0, 0.0), 'b9^1': (949.4630850320999, 0.0, 0.0), 'b10^1': (1036.4951130320999, 0.0, 0.0),…	N2H7	1540.53	A2B2C1D1E1edD1E1eE1F1fedcba	High mannose	0	0			1			29.9745	395.148	Sperm_cotton_fraction1_IGP1_Xin_20210205	GELNTSIFSSRPIDK+A2B2C1D1E1edD1E1eE1F1fedcba
47199	47201	47198	113.9732	3	1051.45	1051.45	0.000366211	3151.34	3151.31	SFHSAVEIKNR	SFHSAVEIKNR	1286.67	DNA damage-induced apoptosis suppressor protein	Q8IXT1	DDIAS	364	7	{'b1^1': (88.0398530321, 0.0, 0.0), 'b2^1': (235.1082670321, 0.0, 0.0), 'b3^1': (372.16717903209997, 0.0, 0.0), 'b4^1': (459.19920703209993, 0.0, 0.0), 'b5^1': (530.2363210320999, 0.0, 0.0), 'b6^1': (629.3047350320999, 0.0, 0.0), 'b7^1': (758.3473280320999, 0.0, 0.0), 'b8^1': (871.4313920320999, 0.0, 0.0), 'b9^1': (999.5263550320999, 999.5426635742188, 86285.7109375), 'b10^1': (1113.5692820320999…	N2H9	1864.63	A2B2C1D1E1F1fedD1E1F1feE1F1fedcba	High mannose	0	0			1			29.0889	141.191	Sperm_cotton_fraction1_IGP1_Xin_20210205	SFHSAVEIKNR+A2B2C1D1E1F1fedD1E1F1feE1F1fedcba
26622	26624	26616	64.6440	2	1087.95	1087.95	-0.00219727	2173.88	2173.87	SSKSNK	SSKSNK	649.339	Synaptotagmin-4	Q9H2B2	SYT4	46	6	{'b1^1': (88.0398530321, 0.0, 0.0), 'b2^1': (175.0718810321, 0.0, 0.0), 'b3^1': (303.1668440321, 0.0, 0.0), 'b4^1': (390.1988720321, 390.2005920410156, 6117.89111328125), 'b5^1': (504.2417990321, 504.2462463378906, 3497.64794921875), 'b6^1': (632.3367620321001, 632.3392333984375, 15834.212890625), 'y1^1': (147.11334809629992, 147.11245727539062, 1669.12060546875), 'y2^1': (261.1562750962999, 261.…	N2H6F1	1524.53	A2B2C1D1E1edD1E1eE1edcbB5ba	High mannose	1	0	1		1			28.8541	148.616	Sperm_cotton_fraction1_IGP1_Xin_20210205	SSKSNK+A2B2C1D1E1edD1E1eE1edcbB5ba
69381	69383	69363	167.2894	2	1603.19	1603.19	-0.00634766	3204.37	3203.36	TYLTNTLNSTVFK	TYLTNTLNSTVFK	1500.78	Nuclear pore membrane glycoprotein 210-like	Q5VU65	NUP210L	1575	9	{'b1^1': (102.0555030321, 0.0, 0.0), 'b2^1': (265.11883203210004, 265.11785888671875, 17073.38671875), 'b3^1': (378.20289603210006, 378.2020263671875, 4666.77783203125), 'b4^1': (479.2505740321001, 479.2491149902344, 2679.445068359375), 'b5^1': (593.2935010321, 0.0, 0.0), 'b6^1': (694.3411790321001, 0.0, 0.0), 'b7^1': (807.4252430321001, 0.0, 0.0), 'b8^1': (921.4681700321, 0.0, 0.0), 'b9^1': (100…	N2H8	1702.58	A2B2C1D1E1F1fedD1E1eE1F1fedcba	High mannose	0	0			1			28.6724	385.376	Sperm_cotton_fraction1_IGP1_Xin_20210205	TYLTNTLNSTVFK+A2B2C1D1E1F1fedD1E1eE1F1fedcba
69356	69358	69340	167.2324	3	1123.15	1123.14	-0.0131836	3366.41	3365.42	TYLTNTLNSTVFK	TYLTNTLNSTVFK	1500.78	Nuclear pore membrane glycoprotein 210-like	Q5VU65	NUP210L	1575	9	{'b1^1': (102.0555030321, 0.0, 0.0), 'b2^1': (265.11883203210004, 265.1177673339844, 22879.1484375), 'b3^1': (378.20289603210006, 378.2026672363281, 6828.22314453125), 'b4^1': (479.2505740321001, 479.2514343261719, 3255.938720703125), 'b5^1': (593.2935010321, 0.0, 0.0), 'b6^1': (694.3411790321001, 0.0, 0.0), 'b7^1': (807.4252430321001, 0.0, 0.0), 'b8^1': (921.4681700321, 0.0, 0.0), 'b9^1': (1008.…	N2H9	1864.63	A2B2C1D1E1F1fedD1E1F1feE1F1fedcba	High mannose	0	0			1			28.1706	127.893	Sperm_cotton_fraction1_IGP1_Xin_20210205	TYLTNTLNSTVFK+A2B2C1D1E1F1fedD1E1F1feE1F1fedcba
40005	40007	40004	96.6482	2	1057.92	1057.92	-0.00512695	2113.82	2113.8	ESMYSWNK	ESM[Oxidation]YSWNK	1059.43	Krueppel-like factor 10	Q13118	KLF10	31	6	{'b1^1': (130.0504180321, 0.0, 0.0), 'b2^1': (217.0824460321, 0.0, 0.0), 'b3^1': (364.1178456542, 0.0, 0.0), 'b4^1': (527.1811746542, 0.0, 0.0), 'b5^1': (614.2132026542, 0.0, 0.0), 'b6^1': (800.2925156542001, 800.3004760742188, 44834.890625), 'b7^1': (914.3354426542, 914.3441162109375, 53853.1484375), 'b8^1': (1042.4304056542, 1042.4384765625, 532381.1875), 'y1^1': (147.11334809629997, 147.112731…	N2H4	1054.37	A2B2C1D1dD1E1edcba	High mannose	0	0			1			27.7906	260.124	Sperm_cotton_fraction1_IGP1_Xin_20210205	ESMYSWNK+A2B2C1D1dD1E1edcba
48281	48283	48279	116.5791	3	1004.77	1004.43	-1.01422	3010.27	3010.28	EDNPDKNPEAPLNVSR	EDNPDKNPEAPLNVSR	1793.85	Semaphorin-7A	O75326	SEMA7A	258	10	{'b1^1': (130.0504180321, 0.0, 0.0), 'b2^1': (245.0773610321, 245.07652282714844, 2565.862060546875), 'b3^1': (359.1202880321, 359.11749267578125, 2591.223388671875), 'b4^1': (456.17305203210003, 0.0, 0.0), 'b5^1': (571.1999950321, 571.1986694335938, 2661.790771484375), 'b6^1': (699.2949580321, 0.0, 0.0), 'b7^1': (813.3378850321, 813.3353271484375, 17049.61328125), 'b8^1': (910.3906490321, 0.0, 0…	N2H5	1216.42	A2B2C1D1dD1E1eE1edcba	High mannose	0	0			1			27.5395	147.757	Sperm_cotton_fraction1_IGP1_Xin_20210205	EDNPDKNPEAPLNVSR+A2B2C1D1dD1E1eE1edcba
23890	23892	23876	58.0860	2	1185.5	1185.5	-0.00170898	2368.98	2368.97	MAAALNATGR	M[Oxidation]AAALNATGR	990.492	Alpha-N-acetylgalactosaminidase	P17050	NAGA	177	8	{'b1^1': (148.04322465419997, 0.0, 0.0), 'b2^1': (219.08033865419998, 219.0799102783203, 5451.10107421875), 'b3^1': (290.11745265419995, 290.1159973144531, 3857.505126953125), 'b4^1': (361.1545666541999, 361.1536865234375, 1824.51220703125), 'b5^1': (474.23863065419994, 474.2408142089844, 1757.006103515625), 'b6^1': (588.2815576541999, 0.0, 0.0), 'b7^1': (659.3186716541999, 0.0, 0.0), 'b8^1': (76…	N2H6	1378.48	A2B2C1D1E1edD1E1eE1edcba	High mannose	0	0			1			27.4756	820.938	Sperm_cotton_fraction1_IGP1_Xin_20210205	MAAALNATGR+A2B2C1D1E1edD1E1eE1edcba
27702	27704	27697	67.2356	2	1267.53	1267.53	0.00170898	2533.04	2533.03	EALKENK	EALKENK	830.45	Golgin subfamily B member 1	Q14789	GOLGB1	1499	6	{'b1^1': (130.0504180321, 0.0, 0.0), 'b2^1': (201.0875320321, 0.0, 0.0), 'b3^1': (314.1715960321, 0.0, 0.0), 'b4^1': (442.2665590321, 442.2655029296875, 11884.26953125), 'b5^1': (571.3091520321, 0.0, 0.0), 'b6^1': (685.3520790320999, 685.3489990234375, 22676.724609375), 'b7^1': (813.4470420321, 813.4393310546875, 45229.88671875), 'y1^1': (147.11334809629997, 147.11244201660156, 2248.141845703125)…	N2H8	1702.58	A2B2C1D1E1F1fedD1E1eE1F1fedcba	High mannose	0	0			1			27.3401	805.92	Sperm_cotton_fraction1_IGP1_Xin_20210205	EALKENK+A2B2C1D1E1F1fedD1E1eE1F1fedcba
52636	52638	52622	127.0474	2	1336.54	1336.54	-0.00976562	2671.05	2671.06	STFINMTR	STFINMTR	968.475	Integrin alpha-M	P11215	ITGAM	391	7	{'b1^1': (88.0398530321, 0.0, 0.0), 'b2^1': (189.0875310321, 0.0, 0.0), 'b3^1': (336.1559450321, 336.1549072265625, 2908.44873046875), 'b4^1': (449.24000903210003, 449.237060546875, 1720.4228515625), 'b5^1': (563.2829360321, 0.0, 0.0), 'b6^1': (694.3234210321, 694.3215942382812, 3070.80126953125), 'b7^1': (795.3710990321, 0.0, 0.0), 'b8^1': (951.4722100321001, 0.0, 0.0), 'y1^1': (175.119496096299…	N2H8	1702.58	A2B2C1D1E1F1fedD1E1eE1F1fedcba	High mannose	0	0			1			27.0785	309.01	Sperm_cotton_fraction1_IGP1_Xin_20210205	STFINMTR+A2B2C1D1E1F1fedD1E1eE1F1fedcba
32711	32713	32699	79.1118	2	1134.95	1134.95	0.00366211	2267.89	2267.88	SYNDSVDPR	SYNDSVDPR	1051.46	Myeloperoxidase	P05164	MPO	483	7	{'b1^1': (88.0398530321, 0.0, 0.0), 'b2^1': (251.1031820321, 0.0, 0.0), 'b3^1': (365.1461090321, 0.0, 0.0), 'b4^1': (480.17305203210003, 0.0, 0.0), 'b5^1': (567.2050800321, 0.0, 0.0), 'b6^1': (666.2734940321, 0.0, 0.0), 'b7^1': (781.3004370320999, 781.2990112304688, 2222.62890625), 'b8^1': (878.3532010321, 0.0, 0.0), 'b9^1': (1034.4543120321, 0.0, 0.0), 'y1^1': (175.11949609630003, 175.1185760498…	N2H5	1216.42	A2B2C1D1dD1E1eE1edcba	High mannose	0	0			1			26.9876	665.143	Sperm_cotton_fraction1_IGP1_Xin_20210205	SYNDSVDPR+A2B2C1D1dD1E1eE1edcba
47392	47394	47374	114.4389	2	1495.9	1495.65	-0.509033	2989.28	2989.27	SLRASFHNLSR	SLRASFHNLSR	1286.68	Kinesin-like protein KIF27	Q86VH2	KIF27	1089	7	{'b1^1': (88.0398530321, 0.0, 0.0), 'b2^1': (201.1239170321, 201.1231231689453, 33011.21484375), 'b3^1': (357.2250280321, 0.0, 0.0), 'b4^1': (428.2621420321, 0.0, 0.0), 'b5^1': (515.2941700320999, 0.0, 0.0), 'b6^1': (662.3625840320999, 0.0, 0.0), 'b7^1': (799.4214960320999, 0.0, 0.0), 'b8^1': (913.4644230320998, 0.0, 0.0), 'b9^1': (1026.5484870320997, 0.0, 0.0), 'b10^1': (1113.5805150320998, 1113…	N2H8	1702.58	A2B2C1D1E1F1fedD1E1eE1F1fedcba	High mannose	0	0			1			26.5969	471.63	Sperm_cotton_fraction1_IGP1_Xin_20210205	SLRASFHNLSR+A2B2C1D1E1F1fedD1E1eE1F1fedcba
24884	24886	24878	60.4803	3	973.407	973.408	0.00164795	2917.2	2917.19	HTNMNLTQLK	HTNM[Oxidation]NLTQLK	1214.61	Serum paraoxonase/arylesterase 2	Q15165	PON2	254	8	{'b1^1': (138.06673703209998, 0.0, 0.0), 'b2^1': (239.1144150321, 239.1128692626953, 2249.877197265625), 'b3^1': (353.1573420321, 0.0, 0.0), 'b4^1': (500.1927416542, 0.0, 0.0), 'b5^1': (614.2356686542, 0.0, 0.0), 'b6^1': (727.3197326542, 727.3221435546875, 1817.2332763671875), 'b7^1': (828.3674106542001, 0.0, 0.0), 'b8^1': (956.4259886542001, 0.0, 0.0), 'b9^1': (1069.5100526542, 1069.520751953125…	N2H8	1702.58	A2B2C1D1E1F1fedD1E1eE1F1fedcba	High mannose	0	0			1			26.4424	486.445	Sperm_cotton_fraction1_IGP1_Xin_20210205	HTNMNLTQLK+A2B2C1D1E1F1fedD1E1eE1F1fedcba
60484	60486	60467	145.9203	2	1198.05	1198.04	-0.00146484	2394.07	2394.07	ESNITVLIK	ESNITVLIK	1015.59	CUB domain-containing protein 1	Q9H5V8	CDCP1	39	7	{'b1^1': (130.0504180321, 0.0, 0.0), 'b2^1': (217.0824460321, 0.0, 0.0), 'b3^1': (331.1253730321, 0.0, 0.0), 'b4^1': (444.2094370321, 444.2084655761719, 2179.07421875), 'b5^1': (545.2571150321, 0.0, 0.0), 'b6^1': (644.3255290321, 0.0, 0.0), 'b7^1': (757.4095930321, 757.4050903320312, 3176.67626953125), 'b8^1': (870.4936570321, 870.4916381835938, 7933.4111328125), 'b9^1': (998.5886200321, 998.5825…	N2H6	1378.48	A2B2C1D1E1edD1E1eE1edcba	High mannose	0	0			1			25.8148	670.447	Sperm_cotton_fraction1_IGP1_Xin_20210205	ESNITVLIK+A2B2C1D1E1edD1E1eE1edcba
15042	15044	15028	36.8462	3	837.872	837.354	-1.55365	2509.04	2509.03	DNHTHSDIQVK	DNHTHSDIQVK	1292.61	Phospholipase D3	Q8IV08	PLD3	387	8	{'b1^1': (116.0347680321, 0.0, 0.0), 'b2^1': (230.0776950321, 0.0, 0.0), 'b3^1': (367.13660703209996, 0.0, 0.0), 'b4^1': (468.1842850321, 0.0, 0.0), 'b5^1': (605.2431970320999, 0.0, 0.0), 'b6^1': (692.2752250320999, 0.0, 0.0), 'b7^1': (807.3021680320999, 0.0, 0.0), 'b8^1': (920.3862320320999, 0.0, 0.0), 'b9^1': (1048.4448100321, 0.0, 0.0), 'b10^1': (1147.5132240321, 1147.51416015625, 12835.363281…	N2H5	1216.42	A2B2C1D1dD1E1eE1edcba	High mannose	0	0			1			24.8634	222.113	Sperm_cotton_fraction1_IGP1_Xin_20210205	DNHTHSDIQVK+A2B2C1D1dD1E1eE1edcba
71178	71180	71161	171.6454	2	1645.71	1645.7	-0.00317383	3289.39	3289.38	SDLNPANGSYPFQALR	SDLNPANGSYPFQALR	1748.85	Putative phospholipase B-like 2	Q8NHP8	PLBD2	515	9	{'b1^1': (88.0398530321, 0.0, 0.0), 'b2^1': (203.0667960321, 0.0, 0.0), 'b3^1': (316.1508600321, 0.0, 0.0), 'b4^1': (430.19378703210003, 430.19146728515625, 1902.2481689453125), 'b5^1': (527.2465510321, 0.0, 0.0), 'b6^1': (598.2836650321, 0.0, 0.0), 'b7^1': (712.3265920320999, 0.0, 0.0), 'b8^1': (769.3480560321, 0.0, 0.0), 'b9^1': (856.3800840321, 0.0, 0.0), 'b10^1': (1019.4434130320999, 0.0, 0.0…	N2H7	1540.53	A2B2C1D1E1edD1E1eE1F1fedcba	High mannose	0	0			1			24.1257	560.809	Sperm_cotton_fraction1_IGP1_Xin_20210205	SDLNPANGSYPFQALR+A2B2C1D1E1edD1E1eE1F1fedcba
18019	18021	18017	43.9928	3	754.326	754.326	0.000732422	2259.95	2259.95	ITLHENR	ITLHENR	881.472	Matrix-remodeling-associated protein 5	Q9NR99	MXRA5	2007	6	{'b1^1': (114.0918890321, 0.0, 0.0), 'b2^1': (215.1395670321, 215.1389617919922, 5039.56103515625), 'b3^1': (328.2236310321, 0.0, 0.0), 'b4^1': (465.28254303209997, 465.2789611816406, 8727.2421875), 'b5^1': (594.3251360321, 594.3226928710938, 4953.82666015625), 'b6^1': (708.3680630320999, 0.0, 0.0), 'b7^1': (864.4691740321, 0.0, 0.0), 'y1^1': (175.1194960962999, 175.11842346191406, 2397.562255859…	N2H6	1378.48	A2B2C1D1E1edD1E1eE1edcba	High mannose	0	0			1			23.9141	721.334	Sperm_cotton_fraction1_IGP1_Xin_20210205	ITLHENR+A2B2C1D1E1edD1E1eE1edcba
19560	19562	19550	47.7208	3	1006.42	1006.43	0.00512695	3016.25	3016.24	EIANATAKPEDR	EIANATAKPEDR	1313.66	Neprilysin	P08473	MME	285	8	{'b1^1': (130.0504180321, 0.0, 0.0), 'b2^1': (243.13448203209998, 0.0, 0.0), 'b3^1': (314.17159603209996, 0.0, 0.0), 'b4^1': (428.2145230321, 0.0, 0.0), 'b5^1': (499.2516370321, 499.2516784667969, 1887.942626953125), 'b6^1': (600.2993150321, 0.0, 0.0), 'b7^1': (671.3364290321, 0.0, 0.0), 'b8^1': (799.4313920321, 0.0, 0.0), 'b9^1': (896.4841560321, 0.0, 0.0), 'b10^1': (1025.5267490321, 0.0, 0.0), …	N2H8	1702.58	A2B2C1D1E1F1fedD1E1eE1F1fedcba	High mannose	0	0			1			23.7552	326.579	Sperm_cotton_fraction1_IGP1_Xin_20210205	EIANATAKPEDR+A2B2C1D1E1F1fedD1E1eE1F1fedcba
44603	44605	44601	107.7171	3	1070.49	1070.5	0.00402832	3208.46	3208.45	KPLKNTSVVDSEPVR	KPLKNTSVVDSEPVR	1667.92	Nexilin	Q0ZGT2	NEXN	590	8	{'b1^1': (129.1027880321, 129.10218811035156, 60081.12890625), 'b2^1': (226.1555520321, 0.0, 0.0), 'b3^1': (339.2396160321, 339.2375793457031, 2658.09716796875), 'b4^1': (467.3345790321, 0.0, 0.0), 'b5^1': (581.3775060321, 0.0, 0.0), 'b6^1': (682.4251840321, 0.0, 0.0), 'b7^1': (769.4572120321, 0.0, 0.0), 'b8^1': (868.5256260320999, 0.0, 0.0), 'b9^1': (967.5940400320999, 0.0, 0.0), 'b10^1': (1082.…	N2H7	1540.53	A2B2C1D1E1edD1E1eE1F1fedcba	High mannose	0	0			1			23.4742	674.381	Sperm_cotton_fraction1_IGP1_Xin_20210205	KPLKNTSVVDSEPVR+A2B2C1D1E1edD1E1eE1F1fedcba
47062	47064	47045	113.6437	2	1159.99	1159.99	-9.09495e-13	2317.96	2317.95	ICPNDTGGLR	IC[Carbamidomethyl]PNDTGGLR	1101.52	Semaphorin-3C	Q99985	SEMA3C	268	7	{'b1^1': (114.0918890321, 0.0, 0.0), 'b2^1': (274.1225367557, 274.121337890625, 7107.69140625), 'b3^1': (371.17530075570005, 0.0, 0.0), 'b4^1': (485.21822775570007, 0.0, 0.0), 'b5^1': (600.2451707557001, 0.0, 0.0), 'b6^1': (701.2928487557001, 0.0, 0.0), 'b7^1': (758.3143127557001, 0.0, 0.0), 'b8^1': (815.3357767557002, 0.0, 0.0), 'b9^1': (928.4198407557002, 0.0, 0.0), 'b10^1': (1084.5209517557003…	N2H5	1216.42	A2B2C1D1dD1E1eE1edcba	High mannose	0	0			1			23.2513	355.977	Sperm_cotton_fraction1_IGP1_Xin_20210205	ICPNDTGGLR+A2B2C1D1dD1E1eE1edcba
26634	26636	26616	64.6713	2	1170	1170	0.0065918	2337.99	2337.98	EVVVNASSR	EVVVNASSR	959.504	Nuclear pore membrane glycoprotein 210-like	Q5VU65	NUP210L	1555	7	{'b1^1': (130.0504180321, 0.0, 0.0), 'b2^1': (229.1188320321, 229.1176300048828, 3934.02392578125), 'b3^1': (328.1872460321, 328.185791015625, 2887.74951171875), 'b4^1': (427.2556600321, 0.0, 0.0), 'b5^1': (541.2985870321, 0.0, 0.0), 'b6^1': (612.3357010321, 612.3377075195312, 2266.0986328125), 'b7^1': (699.3677290321, 0.0, 0.0), 'b8^1': (786.3997570321, 0.0, 0.0), 'b9^1': (942.5008680321, 0.0, 0…	N2H6	1378.48	A2B2C1D1E1edD1E1eE1edcba	High mannose	0	0			1			23.2063	309.761	Sperm_cotton_fraction1_IGP1_Xin_20210205	EVVVNASSR+A2B2C1D1E1edD1E1eE1edcba
21586	21588	21580	52.5830	2	928.912	928.912	-0.000732422	1855.81	1855.8	VVSVENR	VVSVENR	801.434	Zona pellucida-binding protein 1	Q9BS86	ZPBP	114	6	{'b1^1': (100.0762390321, 0.0, 0.0), 'b2^1': (199.1446530321, 199.14353942871094, 3791.4560546875), 'b3^1': (286.17668103209996, 286.1758728027344, 3305.7099609375), 'b4^1': (385.2450950321, 385.24359130859375, 1490.4320068359375), 'b5^1': (514.2876880321, 0.0, 0.0), 'b6^1': (628.3306150321, 628.3366088867188, 2369.902099609375), 'b7^1': (784.4317260321, 0.0, 0.0), 'y1^1': (175.1194960962998, 175…	N2H4	1054.37	A2B2C1D1dD1E1edcba	High mannose	0	0			1			22.6061	537.368	Sperm_cotton_fraction1_IGP1_Xin_20210205	VVSVENR+A2B2C1D1dD1E1edcba
56115	56117	56107	135.3953	2	1721.22	1721.21	-0.000732422	3440.41	3440.42	NISLQLMSNMNISNK	NISLQLM[Oxidation]SNM[Oxidation]NISNK	1737.84	C-type lectin domain family 12 member A	Q5QGZ9	CLEC12A	88	8	{'b1^1': (115.05075203210001, 0.0, 0.0), 'b2^1': (228.1348160321, 0.0, 0.0), 'b3^1': (315.1668440321, 0.0, 0.0), 'b4^1': (428.2509080321, 0.0, 0.0), 'b5^1': (556.3094860321, 556.3154296875, 2198.846923828125), 'b6^1': (669.3935500321, 0.0, 0.0), 'b7^1': (816.4289496542001, 0.0, 0.0), 'b8^1': (903.4609776542001, 0.0, 0.0), 'b9^1': (1017.5039046542, 0.0, 0.0), 'b10^1': (1164.5393042763, 1164.521118…	N2H8	1702.58	A2B2C1D1E1F1fedD1E1eE1F1fedcba	High mannose	0	0			1			22.4496	249.197	Sperm_cotton_fraction1_IGP1_Xin_20210205	NISLQLMSNMNISNK+A2B2C1D1E1F1fedD1E1eE1F1fedcba
41400	41402	41394	100.0137	2	1308.56	1308.56	0.000488281	2615.1	2615.1	GTEILVNSSR	GTEILVNSSR	1074.57	Contactin-2	Q02246	CNTN2	461	7	{'b1^1': (58.0292890321, 0.0, 0.0), 'b2^1': (159.07696703210001, 0.0, 0.0), 'b3^1': (288.1195600321, 288.11846923828125, 4465.45751953125), 'b4^1': (401.20362403210004, 401.201416015625, 4307.126953125), 'b5^1': (514.2876880321, 514.284423828125, 2043.1824951171875), 'b6^1': (613.3561020321, 0.0, 0.0), 'b7^1': (727.3990290321, 0.0, 0.0), 'b8^1': (814.4310570321, 0.0, 0.0), 'b9^1': (901.4630850320…	N2H7	1540.53	A2B2C1D1E1edD1E1eE1F1fedcba	High mannose	0	0			1			21.5577	813.73	Sperm_cotton_fraction1_IGP1_Xin_20210205	GTEILVNSSR+A2B2C1D1E1edD1E1eE1F1fedcba
63747	63749	63746	153.7091	3	1190.83	1190.83	0.0106201	3569.47	3569.44	TAVNCSSDFDACLITK	TAVNC[Carbamidomethyl]SSDFDAC[Carbamidomethyl]LITK	1800.8	CD59 glycoprotein	P13987	CD59	43	30	{'b1^1': (102.0555030321, 0.0, 0.0), 'b2^1': (173.0926170321, 173.092041015625, 276751.90625), 'b3^1': (272.1610310321, 272.1598815917969, 114987.65625), 'b4^1': (386.20395803210005, 386.2032470703125, 265665.375), 'b5^1': (546.2346057557, 546.23388671875, 294576.8125), 'b6^1': (633.2666337557, 633.2659301757812, 37426.6328125), 'b7^1': (720.2986617557, 720.2946166992188, 53412.8515625), 'b8^1': …	N4H5F1	1768.64	A2B2C1D1E2F1fedD1E2F1fedcbB5ba	Complex	1	0	1		0.998901	1	1	363.448	160.19	Sperm_cotton_fraction1_IGP1_Xin_20210205	TAVNCSSDFDACLITK+A2B2C1D1E2F1fedD1E2F1fedcbB5ba
58238	58240	58237	140.5052	3	1279.54	1279.54	-0.000366211	3835.59	3835.58	DGIHCLQCNSSLVYGAK	DGIHC[Carbamidomethyl]LQC[Carbamidomethyl]NSSLVYGAK	1920.88	Zona pellucida-binding protein 1	Q9BS86	ZPBP	340	29	{'b1^1': (116.0347680321, 0.0, 0.0), 'b2^1': (173.0562320321, 0.0, 0.0), 'b3^1': (286.1402960321, 286.1396179199219, 30264.69921875), 'b4^1': (423.19920803210005, 423.1979064941406, 1595259.25), 'b5^1': (583.2298557557001, 583.2282104492188, 1613812.125), 'b6^1': (696.3139197557001, 696.3117065429688, 1448263.0), 'b7^1': (824.3724977557001, 824.3701782226562, 1774910.25), 'b8^1': (984.40314547930…	N4H5F2	1914.7	A2B2C1D1E2F1fF5fedD1E2F1fedcbB5ba	Complex	1	0	1		1	1	1	334.701	447.891	Sperm_cotton_fraction1_IGP1_Xin_20210205	DGIHCLQCNSSLVYGAK+A2B2C1D1E2F1fF5fedD1E2F1fedcbB5ba
63859	63861	63858	153.9733	3	1258.52	1258.52	0.00183105	3772.54	3772.52	TAVNCSSDFDACLITK	TAVNC[Carbamidomethyl]SSDFDAC[Carbamidomethyl]LITK	1800.8	CD59 glycoprotein	P13987	CD59	43	29	{'b1^1': (102.0555030321, 0.0, 0.0), 'b2^1': (173.0926170321, 173.092041015625, 138349.46875), 'b3^1': (272.1610310321, 272.1598205566406, 54585.4453125), 'b4^1': (386.20395803210005, 386.2024841308594, 115988.640625), 'b5^1': (546.2346057557, 546.233642578125, 139429.765625), 'b6^1': (633.2666337557, 633.2648315429688, 36356.515625), 'b7^1': (720.2986617557, 0.0, 0.0), 'b8^1': (835.3256047556999…	N5H5F1	1971.72	A2B2C1D1E2F1fedD2dD1E2F1fedcbB5ba	Complex	1	1	1	0.999451	0.998901	1	1	327.698	249.355	Sperm_cotton_fraction1_IGP1_Xin_20210205	TAVNCSSDFDACLITK+A2B2C1D1E2F1fedD2dD1E2F1fedcbB5ba
63552	63554	63551	153.2395	3	1239.51	1239.51	-0.00695801	3715.51	3715.5	TAVNCSSDFDACLITK	TAVNC[Carbamidomethyl]SSDFDAC[Carbamidomethyl]LITK	1800.8	CD59 glycoprotein	P13987	CD59	43	30	{'b1^1': (102.0555030321, 0.0, 0.0), 'b2^1': (173.0926170321, 173.09201049804688, 78427.078125), 'b3^1': (272.1610310321, 272.1606140136719, 30611.90234375), 'b4^1': (386.20395803210005, 386.20263671875, 55519.37109375), 'b5^1': (546.2346057557, 546.233642578125, 71460.125), 'b6^1': (633.2666337557, 633.2657470703125, 16355.4287109375), 'b7^1': (720.2986617557, 720.2930908203125, 8404.3212890625)…	N4H5F2	1914.7	A2B2C1D1E2F1fF5fedD1E2F1fedcbB5ba	Complex	1	0	1		0.999313	1	1	324.736	288.085	Sperm_cotton_fraction1_IGP1_Xin_20210205	TAVNCSSDFDACLITK+A2B2C1D1E2F1fF5fedD1E2F1fedcbB5ba
66303	66305	66302	159.8835	4	1076.48	1076.48	-0.00537109	4301.88	4301.87	TKEEGNATNILQDAEVHYISR	TKEEGNATNILQDAEVHYISR	2387.17	Transmembrane protease serine 12	Q86WS5	TMPRSS12	219	36	{'b1^1': (102.0555030321, 0.0, 0.0), 'b2^1': (230.1504660321, 230.14996337890625, 10455.5263671875), 'b3^1': (359.1930590321, 359.1916809082031, 10471.474609375), 'b4^1': (488.2356520321, 488.2341613769531, 12974.6376953125), 'b5^1': (545.2571160321, 545.2587280273438, 5911.62939453125), 'b6^1': (659.3000430321, 659.2959594726562, 12839.1357421875), 'b7^1': (730.3371570321, 730.3363037109375, 265…	N4H5F2	1914.7	A2B2C1D1E2F1fF5fedD1E2F1fedcbB5ba	Complex	1	0	1		1	1	1	324.714	656.013	Sperm_cotton_fraction1_IGP1_Xin_20210205	TKEEGNATNILQDAEVHYISR+A2B2C1D1E2F1fF5fedD1E2F1fedcbB5ba
75315	75317	75314	181.6010	3	1296.88	1296.88	-0.00622559	3887.61	3887.6	LANLTQGEDQYYLR	LANLTQGEDQYYLR	1682.83	Clusterin	P10909	CLU	374	27	{'b1^1': (114.0918890321, 0.0, 0.0), 'b2^1': (185.1290030321, 185.12843322753906, 41255.0625), 'b3^1': (299.1719300321, 299.1709289550781, 128191.8828125), 'b4^1': (412.25599403210003, 412.25469970703125, 171939.546875), 'b5^1': (513.3036720321, 513.2998657226562, 54723.7421875), 'b6^1': (641.3622500321001, 641.3617553710938, 27791.162109375), 'b7^1': (698.3837140321001, 698.3786010742188, 21597.…	N4H5S2	2204.77	A2B2C1D1E2F1G3gfedD1E2F1G3gfedcba	Complex	0	0			1	1	1	309.795	500.55	Sperm_cotton_fraction1_IGP1_Xin_20210205	LANLTQGEDQYYLR+A2B2C1D1E2F1G3gfedD1E2F1G3gfedcba
63533	63535	63528	153.1975	3	1306.87	1307.21	1.01843	3918.6	3918.58	TAVNCSSDFDACLITK	TAVNC[Carbamidomethyl]SSDFDAC[Carbamidomethyl]LITK	1800.8	CD59 glycoprotein	P13987	CD59	43	31	{'b1^1': (102.0555030321, 0.0, 0.0), 'b2^1': (173.0926170321, 173.09202575683594, 17234.8828125), 'b3^1': (272.1610310321, 272.15997314453125, 8320.3037109375), 'b4^1': (386.20395803210005, 386.2020568847656, 14984.662109375), 'b5^1': (546.2346057557, 546.2340087890625, 16978.83203125), 'b6^1': (633.2666337557, 633.26513671875, 8056.0595703125), 'b7^1': (720.2986617557, 720.291748046875, 3097.610…	N5H5F2	2117.78	A2B2C1D1E2F1fF5fedD2dD1E2F1fedcbB5ba	Complex	1	1	1	0.999451	0.998215	1	1	306.059	186.254	Sperm_cotton_fraction1_IGP1_Xin_20210205	TAVNCSSDFDACLITK+A2B2C1D1E2F1fF5fedD2dD1E2F1fedcbB5ba
63969	63971	63968	154.2351	3	1136.81	1136.81	-0.00256348	3407.4	3407.39	TAVNCSSDFDACLITK	TAVNC[Carbamidomethyl]SSDFDAC[Carbamidomethyl]LITK	1800.8	CD59 glycoprotein	P13987	CD59	43	30	{'b1^1': (102.0555030321, 0.0, 0.0), 'b2^1': (173.0926170321, 173.09197998046875, 36512.54296875), 'b3^1': (272.1610310321, 272.15985107421875, 12394.4638671875), 'b4^1': (386.20395803210005, 386.20263671875, 23726.8046875), 'b5^1': (546.2346057557, 546.2339477539062, 24936.859375), 'b6^1': (633.2666337557, 633.2640991210938, 4051.2333984375), 'b7^1': (720.2986617557, 0.0, 0.0), 'b8^1': (835.3256…	N4H4F1	1606.59	A2B2C1D1E2F1fedD1E2edcbB5ba	Complex	1	0	1		0.998764	1	1	298.789	335.958	Sperm_cotton_fraction1_IGP1_Xin_20210205	TAVNCSSDFDACLITK+A2B2C1D1E2F1fedD1E2edcbB5ba
75836	75838	75834	182.8595	3	1680.66	1680.66	-0.0102539	5038.94	5039.94	NGSDCPDKFCLFQSETK	NGSDC[Carbamidomethyl]PDKFC[Carbamidomethyl]LFQSETK	2031.87	Lactotransferrin	P02788	LTF	642	32	{'b1^1': (115.05075203210001, 0.0, 0.0), 'b2^1': (172.07221603210002, 172.0718994140625, 2089.572265625), 'b3^1': (259.10424403210004, 259.1041259765625, 2846.5712890625), 'b4^1': (374.13118703210006, 374.12994384765625, 17389.71484375), 'b5^1': (534.1618347557, 534.1587524414062, 10616.7939453125), 'b6^1': (631.2145987557001, 0.0, 0.0), 'b7^1': (746.2415417557, 746.2420043945312, 15930.450195312…	N5H6F3S2	3008.08	A2B2C1D1E2F1G3gfF5fedD1E2F1fF5feE2F1G3gfedcbB5ba	Complex	1	0	1		1	1	0.5	298.001	252.702	Sperm_cotton_fraction1_IGP1_Xin_20210205	NGSDCPDKFCLFQSETK+A2B2C1D1E2F1G3gfF5fedD1E2F1fF5feE2F1G3gfedcbB5ba
50161	50163	50160	121.0715	3	1070.12	1070.12	0.00109863	3207.34	3207.34	NITQIVGHSGCEAK	NITQIVGHSGC[Carbamidomethyl]EAK	1512.74	Neuroblastoma suppressor of tumorigenicity 1	P41271	NBL1	39	27	{'b1^1': (115.05075203210001, 0.0, 0.0), 'b2^1': (228.1348160321, 228.13404846191406, 64989.10546875), 'b3^1': (329.1824940321, 329.1809387207031, 30000.451171875), 'b4^1': (457.2410720321, 457.239501953125, 44178.51171875), 'b5^1': (570.3251360321, 570.3235473632812, 57208.265625), 'b6^1': (669.3935500320999, 669.3909912109375, 37332.5390625), 'b7^1': (726.4150140321, 726.4124755859375, 7187.180…	N3H4F1S1	1694.6	A2B2C1D1E2F1G3gfedD1dcbB5ba	Complex	1	0	1		1	1	1	295.925	343.778	Sperm_cotton_fraction1_IGP1_Xin_20210205	NITQIVGHSGCEAK+A2B2C1D1E2F1G3gfedD1dcbB5ba
74142	74144	74122	178.7910	3	1345.23	1345.57	1.03931	4033.7	4034.68	LANLTQGEDQYYLR	LANLTQGEDQYYLR	1682.83	Clusterin	P10909	CLU	374	27	{'b1^1': (114.0918890321, 0.0, 0.0), 'b2^1': (185.1290030321, 185.1287078857422, 10610.830078125), 'b3^1': (299.1719300321, 299.1710510253906, 59171.40234375), 'b4^1': (412.25599403210003, 412.255126953125, 87484.0859375), 'b5^1': (513.3036720321, 513.3037719726562, 21093.669921875), 'b6^1': (641.3622500321001, 641.3604125976562, 29000.732421875), 'b7^1': (698.3837140321001, 698.3792724609375, 10…	N4H5F3S1	2351.85	A2B2C1D1E2F1G3gfF5fedD1E2F1fF5fedcbB5ba	Complex	1	0	1		1	1	1	289.934	265.788	Sperm_cotton_fraction1_IGP1_Xin_20210205	LANLTQGEDQYYLR+A2B2C1D1E2F1G3gfF5fedD1E2F1fF5fedcbB5ba
63273	63275	63267	152.5767	3	1288.19	1288.2	0.0106201	3861.57	3861.56	TAVNCSSDFDACLITK	TAVNC[Carbamidomethyl]SSDFDAC[Carbamidomethyl]LITK	1800.8	CD59 glycoprotein	P13987	CD59	43	30	{'b1^1': (102.0555030321, 0.0, 0.0), 'b2^1': (173.0926170321, 173.0919647216797, 19434.189453125), 'b3^1': (272.1610310321, 272.1592102050781, 7843.80126953125), 'b4^1': (386.20395803210005, 386.2030944824219, 16735.48046875), 'b5^1': (546.2346057557, 546.2354125976562, 18036.6875), 'b6^1': (633.2666337557, 633.2658081054688, 2422.353759765625), 'b7^1': (720.2986617557, 720.2877807617188, 3652.26…	N4H5F3	2060.76	A2B2C1D1E2F1G5gfF5fedD1E2F1fedcbB5ba	Complex	1	0	1		0.999451	1	1	289.893	419.705	Sperm_cotton_fraction1_IGP1_Xin_20210205	TAVNCSSDFDACLITK+A2B2C1D1E2F1G5gfF5fedD1E2F1fedcbB5ba
64120	64122	64119	154.5990	3	1204.5	1204.5	0.000366211	3610.48	3610.47	TAVNCSSDFDACLITK	TAVNC[Carbamidomethyl]SSDFDAC[Carbamidomethyl]LITK	1800.8	CD59 glycoprotein	P13987	CD59	43	30	{'b1^1': (102.0555030321, 0.0, 0.0), 'b2^1': (173.0926170321, 173.09213256835938, 18546.19140625), 'b3^1': (272.1610310321, 272.1595764160156, 6535.1201171875), 'b4^1': (386.20395803210005, 386.2027893066406, 14308.662109375), 'b5^1': (546.2346057557, 546.2345581054688, 13300.40625), 'b6^1': (633.2666337557, 633.2672729492188, 2656.812255859375), 'b7^1': (720.2986617557, 0.0, 0.0), 'b8^1': (835.3…	N5H4F1	1809.67	A2B2C1D1E2F1fedD2dD1E2edcbB5ba	Complex	1	1	1	0.999451	0.998764	1	1	283.061	323.006	Sperm_cotton_fraction1_IGP1_Xin_20210205	TAVNCSSDFDACLITK+A2B2C1D1E2F1fedD2dD1E2edcbB5ba
57267	57269	57265	138.1676	3	1195.21	1195.21	-0.000366211	3582.6	3582.58	KIPAINQTITEANEK	KIPAINQTITEANEK	1668.9	Laminin subunit gamma-1	P11047	LAMC1	1395	30	{'b1^1': (129.1027880321, 129.10220336914062, 26324.064453125), 'b2^1': (242.18685203209998, 242.1859893798828, 4954.40869140625), 'b3^1': (339.2396160321, 339.2378845214844, 1802.1644287109375), 'b4^1': (410.2767300321, 410.2767333984375, 2302.344970703125), 'b5^1': (523.3607940321, 523.3591918945312, 5264.83349609375), 'b6^1': (637.4037210321, 637.3994140625, 2303.0400390625), 'b7^1': (765.4622…	N4H5S1	1913.68	A2B2C1D1E2F1G3gfedD1E2F1fedcba	Complex	0	0			1	1	1	282.627	502.839	Sperm_cotton_fraction1_IGP1_Xin_20210205	KIPAINQTITEANEK+A2B2C1D1E2F1G3gfedD1E2F1fedcba
56895	56897	56894	137.2651	3	1342.18	1342.18	0.00109863	4023.52	4023.51	DPCSNVTCSFGSTCAR	DPC[Carbamidomethyl]SNVTC[Carbamidomethyl]SFGSTC[Carbamidomethyl]AR	1817.71	Agrin	O00468	AGRN	250	28	{'b1^1': (116.0347680321, 0.0, 0.0), 'b2^1': (213.0875320321, 213.08663940429688, 15685.2666015625), 'b3^1': (373.1181797557, 373.1165466308594, 96151.34375), 'b4^1': (460.15020775569997, 460.1487121582031, 45410.40625), 'b5^1': (574.1931347556999, 574.1925659179688, 52279.01171875), 'b6^1': (673.2615487556999, 673.2597045898438, 253728.796875), 'b7^1': (774.3092267556999, 774.3074951171875, 7358…	N4H5F2S1	2205.79	A2B2C1D1E2F1G3gfF5fedD1E2F1fedcbB5ba	Complex	1	0	1		0.999863	1	1	281.78	436.89	Sperm_cotton_fraction1_IGP1_Xin_20210205	DPCSNVTCSFGSTCAR+A2B2C1D1E2F1G3gfF5fedD1E2F1fedcbB5ba
69274	69276	69273	167.0391	3	1232.86	1232.86	0.00219727	3695.55	3695.54	YCNLEGPPINSSVFK	YC[Carbamidomethyl]NLEGPPINSSVFK	1723.82	Lymphocyte antigen 6K	Q17RY6	LY6K	129	26	{'b1^1': (164.0711540321, 0.0, 0.0), 'b2^1': (324.10180175569997, 324.1010437011719, 536248.9375), 'b3^1': (438.1447287557, 438.1437072753906, 522081.0625), 'b4^1': (551.2287927556999, 551.2279663085938, 364910.75), 'b5^1': (680.2713857557, 680.269775390625, 326349.84375), 'b6^1': (737.2928497557, 737.2921752929688, 180948.3125), 'b7^1': (834.3456137557, 834.3438720703125, 66899.5625), 'b8^1': (9…	N5H5F1	1971.72	A2B2C1D1E2F1fedD2dD1E2F1fedcbB5ba	Complex	1	1	1	0.999451	0.999313	1	1	281.645	330.39	Sperm_cotton_fraction1_IGP1_Xin_20210205	YCNLEGPPINSSVFK+A2B2C1D1E2F1fedD2dD1E2F1fedcbB5ba
58214	58216	58213	140.4502	3	1352.56	1352.56	-0.00512695	4054.66	4054.65	DGIHCLQCNSSLVYGAK	DGIHC[Carbamidomethyl]LQC[Carbamidomethyl]NSSLVYGAK	1920.88	Zona pellucida-binding protein 1	Q9BS86	ZPBP	340	28	{'b1^1': (116.0347680321, 0.0, 0.0), 'b2^1': (173.0562320321, 0.0, 0.0), 'b3^1': (286.1402960321, 0.0, 0.0), 'b4^1': (423.19920803210005, 423.19818115234375, 324406.0625), 'b5^1': (583.2298557557001, 583.228515625, 306752.96875), 'b6^1': (696.3139197557001, 696.312255859375, 273677.0), 'b7^1': (824.3724977557001, 824.3704223632812, 356571.75), 'b8^1': (984.4031454793001, 984.39892578125, 162497.4…	N5H6F1	2133.77	A2B2C1D1E2F1fedD1E2F1feE2F1fedcbB5ba	Complex	1	0	1		1	1	1	276.904	230.473	Sperm_cotton_fraction1_IGP1_Xin_20210205	DGIHCLQCNSSLVYGAK+A2B2C1D1E2F1fedD1E2F1feE2F1fedcbB5ba
56286	56288	56284	135.8033	3	1206.51	1206.51	-0.000366211	3616.52	3616.5	HHMYTNVSGLTSFGEK	HHMYTNVSGLTSFGEK	1806.84	Dipeptidase 3	Q9H4B8	DPEP3	243	28	{'b1^1': (138.06673703209998, 0.0, 0.0), 'b2^1': (275.1256490321, 275.1246643066406, 357284.09375), 'b3^1': (406.1661340321, 406.1648864746094, 88493.7578125), 'b4^1': (569.2294630321, 569.2249145507812, 90878.5390625), 'b5^1': (670.2771410321001, 670.2759399414062, 42030.01953125), 'b6^1': (784.3200680321, 784.3153686523438, 58513.8125), 'b7^1': (883.3884820321, 883.3866577148438, 120729.3671875…	N5H4F1	1809.67	A2B2C1D1E2F1fedD2dD1E2edcbB5ba	Complex	1	1	1	0.999451	1	1	1	276.805	385.969	Sperm_cotton_fraction1_IGP1_Xin_20210205	HHMYTNVSGLTSFGEK+A2B2C1D1E2F1fedD2dD1E2edcbB5ba
63462	63464	63461	153.0256	3	1380.23	1380.23	-0.00256348	4137.67	4137.65	TAVNCSSDFDACLITK	TAVNC[Carbamidomethyl]SSDFDAC[Carbamidomethyl]LITK	1800.8	CD59 glycoprotein	P13987	CD59	43	27	{'b1^1': (102.0555030321, 0.0, 0.0), 'b2^1': (173.0926170321, 173.09210205078125, 76316.1640625), 'b3^1': (272.1610310321, 272.16058349609375, 39420.8515625), 'b4^1': (386.20395803210005, 386.2033996582031, 70992.96875), 'b5^1': (546.2346057557, 546.2337036132812, 91153.390625), 'b6^1': (633.2666337557, 633.2655639648438, 16898.310546875), 'b7^1': (720.2986617557, 0.0, 0.0), 'b8^1': (835.32560475…	N6H6F1	2336.85	A2B2C1D1E2F1fedD2dD1E2F1feE2F1fedcbB5ba	Complex	1	1	1	0.999451	0.999588	1	1	275.446	316.766	Sperm_cotton_fraction1_IGP1_Xin_20210205	TAVNCSSDFDACLITK+A2B2C1D1E2F1fedD2dD1E2F1feE2F1fedcbB5ba
63507	63509	63505	153.1358	3	1287.86	1287.53	-1.01074	3859.56	3861.56	TAVNCSSDFDACLITK	TAVNC[Carbamidomethyl]SSDFDAC[Carbamidomethyl]LITK	1800.8	CD59 glycoprotein	P13987	CD59	43	29	{'b1^1': (102.0555030321, 0.0, 0.0), 'b2^1': (173.0926170321, 173.0918426513672, 16454.09375), 'b3^1': (272.1610310321, 272.1602478027344, 4839.3193359375), 'b4^1': (386.20395803210005, 386.20245361328125, 13000.2177734375), 'b5^1': (546.2346057557, 546.2352294921875, 14543.287109375), 'b6^1': (633.2666337557, 633.2669067382812, 3998.09521484375), 'b7^1': (720.2986617557, 0.0, 0.0), 'b8^1': (835.…	N4H5F3	2060.76	A2B2C1D1E2F1fF5fedD1E2F1fF5fedcbB5ba	Complex	1	0	1		1	1	1	269.653	275.71	Sperm_cotton_fraction1_IGP1_Xin_20210205	TAVNCSSDFDACLITK+A2B2C1D1E2F1fF5fedD1E2F1fF5fedcbB5ba
63662	63664	63661	153.4988	3	1326.21	1326.21	0.00183105	3975.62	3975.6	TAVNCSSDFDACLITK	TAVNC[Carbamidomethyl]SSDFDAC[Carbamidomethyl]LITK	1800.8	CD59 glycoprotein	P13987	CD59	43	29	{'b1^1': (102.0555030321, 0.0, 0.0), 'b2^1': (173.0926170321, 173.09190368652344, 14963.1494140625), 'b3^1': (272.1610310321, 272.15966796875, 7479.42138671875), 'b4^1': (386.20395803210005, 386.2032470703125, 13616.00390625), 'b5^1': (546.2346057557, 546.2341918945312, 15634.546875), 'b6^1': (633.2666337557, 633.2682495117188, 3255.186767578125), 'b7^1': (720.2986617557, 0.0, 0.0), 'b8^1': (835.…	N6H5F1	2174.8	A2B2C1D1E2F1fedD2dD1E2eE2F1fedcbB5ba	Complex	1	1	1	0.999451	0.999313	1	1	268.904	460.368	Sperm_cotton_fraction1_IGP1_Xin_20210205	TAVNCSSDFDACLITK+A2B2C1D1E2F1fedD2dD1E2eE2F1fedcbB5ba
71118	71120	71117	171.4998	3	1068.11	1068.11	-0.00402832	3201.29	3201.28	NEFSAPSYLMGYNK	NEFSAPSYLMGYNK	1619.73	Testis anion transporter 1	Q96RN1	SLC26A8	192	27	{'b1^1': (115.05075203210001, 0.0, 0.0), 'b2^1': (244.09334503210002, 244.09246826171875, 119170.0390625), 'b3^1': (391.1617590321, 391.16046142578125, 102903.53125), 'b4^1': (478.1937870321, 478.19183349609375, 26321.255859375), 'b5^1': (549.2309010321, 549.2289428710938, 19747.4296875), 'b6^1': (646.2836650321, 646.2785034179688, 2638.989990234375), 'b7^1': (733.3156930321, 733.326904296875, 29…	N3H6	1581.56	A2B2C1D1E2F1fedD1E1eE1edcba	Hybrid	0	0			1	1	1	267.584	228.305	Sperm_cotton_fraction1_IGP1_Xin_20210205	NEFSAPSYLMGYNK+A2B2C1D1E2F1fedD1E1eE1edcba
48023	48025	48022	115.9579	3	1248.55	1248.55	-0.00805664	3742.62	3742.61	LINKFNSSSSSLEEK	LINKFNSSSSSLEEK	1681.85	Nucleotide exchange factor SIL1	Q9H173	SIL1	193	28	{'b1^1': (114.0918890321, 0.0, 0.0), 'b2^1': (227.17595303209998, 227.17503356933594, 12983.052734375), 'b3^1': (341.2188800321, 341.217529296875, 16556.599609375), 'b4^1': (469.3138430321, 469.3128356933594, 15855.72265625), 'b5^1': (616.3822570321, 616.37939453125, 34285.7265625), 'b6^1': (730.4251840321, 730.423828125, 21117.91015625), 'b7^1': (817.4572120321, 817.455322265625, 15557.44140625)…	N4H5F3	2060.76	A2B2C1D1E2F1G5gfF5fedD1E2F1fedcbB5ba	Complex	1	0	1		1	1	1	265.526	500.281	Sperm_cotton_fraction1_IGP1_Xin_20210205	LINKFNSSSSSLEEK+A2B2C1D1E2F1G5gfF5fedD1E2F1fedcbB5ba
63577	63579	63573	153.3007	3	1190.83	1190.83	-0.00695801	3569.45	3569.44	TAVNCSSDFDACLITK	TAVNC[Carbamidomethyl]SSDFDAC[Carbamidomethyl]LITK	1800.8	CD59 glycoprotein	P13987	CD59	43	28	{'b1^1': (102.0555030321, 0.0, 0.0), 'b2^1': (173.0926170321, 173.092041015625, 38910.34375), 'b3^1': (272.1610310321, 272.16046142578125, 15031.7177734375), 'b4^1': (386.20395803210005, 386.20318603515625, 27688.701171875), 'b5^1': (546.2346057557, 546.234619140625, 26595.390625), 'b6^1': (633.2666337557, 633.2657470703125, 4306.79296875), 'b7^1': (720.2986617557, 0.0, 0.0), 'b8^1': (835.3256047…	N4H5F1	1768.64	A2B2C1D1E2F1feE2edD1E1edcbB5ba	Hybrid	1	0	1		0.983131	1	1	265.385	378.907	Sperm_cotton_fraction1_IGP1_Xin_20210205	TAVNCSSDFDACLITK+A2B2C1D1E2F1feE2edD1E1edcbB5ba
63687	63689	63681	153.5684	2	1603.17	1603.17	0.00439453	3204.33	3204.31	TAVNCSSDFDACLITK	TAVNC[Carbamidomethyl]SSDFDAC[Carbamidomethyl]LITK	1800.8	CD59 glycoprotein	P13987	CD59	43	29	{'b1^1': (102.0555030321, 0.0, 0.0), 'b2^1': (173.0926170321, 173.09194946289062, 12107.5107421875), 'b3^1': (272.1610310321, 272.160400390625, 5880.2890625), 'b4^1': (386.20395803210005, 386.2026062011719, 11306.23828125), 'b5^1': (546.2346057557, 546.2349243164062, 13101.2802734375), 'b6^1': (633.2666337557, 633.2680053710938, 1907.393310546875), 'b7^1': (720.2986617557, 0.0, 0.0), 'b8^1': (835…	N3H4F1	1403.51	A2B2C1D1E2F1fedD1dcbB5ba	Complex	1	0	1		0.999863	1	1	265.284	501.301	Sperm_cotton_fraction1_IGP1_Xin_20210205	TAVNCSSDFDACLITK+A2B2C1D1E2F1fedD1dcbB5ba
47854	47856	47853	115.5480	3	1297.23	1297.23	0.000732422	3888.68	3888.67	LINKFNSSSSSLEEK	LINKFNSSSSSLEEK	1681.85	Nucleotide exchange factor SIL1	Q9H173	SIL1	193	28	{'b1^1': (114.0918890321, 0.0, 0.0), 'b2^1': (227.17595303209998, 227.1753692626953, 11472.3251953125), 'b3^1': (341.2188800321, 341.2176208496094, 13476.916015625), 'b4^1': (469.3138430321, 469.31298828125, 13349.869140625), 'b5^1': (616.3822570321, 616.380615234375, 29801.2421875), 'b6^1': (730.4251840321, 730.4224243164062, 14378.623046875), 'b7^1': (817.4572120321, 817.4570922851562, 14234.25…	N4H5F4	2206.81	A2B2C1D1E2F1G5gfF5fedD1E2F1fF5fedcbB5ba	Complex	1	0	1		1	1	1	264.459	486.814	Sperm_cotton_fraction1_IGP1_Xin_20210205	LINKFNSSSSSLEEK+A2B2C1D1E2F1G5gfF5fedD1E2F1fF5fedcbB5ba
63350	63352	63333	152.7585	3	1239.52	1239.51	-0.0131836	3715.51	3715.5	TAVNCSSDFDACLITK	TAVNC[Carbamidomethyl]SSDFDAC[Carbamidomethyl]LITK	1800.8	CD59 glycoprotein	P13987	CD59	43	29	{'b1^1': (102.0555030321, 0.0, 0.0), 'b2^1': (173.0926170321, 173.0920867919922, 14127.1201171875), 'b3^1': (272.1610310321, 272.16070556640625, 6224.8251953125), 'b4^1': (386.20395803210005, 386.20367431640625, 10445.220703125), 'b5^1': (546.2346057557, 546.2346801757812, 12087.4404296875), 'b6^1': (633.2666337557, 633.2660522460938, 4923.30859375), 'b7^1': (720.2986617557, 0.0, 0.0), 'b8^1': (8…	N4H5F2	1914.7	A2B2C1D1E2F1fF5feE2edD1E1edcbB5ba	Hybrid	1	0	1		0.995883	1	1	262.365	305.204	Sperm_cotton_fraction1_IGP1_Xin_20210205	TAVNCSSDFDACLITK+A2B2C1D1E2F1fF5feE2edD1E1edcbB5ba
66518	66520	66517	160.4019	4	1035.97	1035.97	0.00292969	4139.84	4139.82	TKEEGNATNILQDAEVHYISR	TKEEGNATNILQDAEVHYISR	2387.17	Transmembrane protease serine 12	Q86WS5	TMPRSS12	219	33	{'b1^1': (102.0555030321, 0.0, 0.0), 'b2^1': (230.1504660321, 230.14962768554688, 4969.7890625), 'b3^1': (359.1930590321, 359.1918640136719, 5376.67919921875), 'b4^1': (488.2356520321, 488.2313537597656, 7562.388671875), 'b5^1': (545.2571160321, 545.2587890625, 2913.72802734375), 'b6^1': (659.3000430321, 659.3004150390625, 6360.83056640625), 'b7^1': (730.3371570321, 730.3372192382812, 17023.33593…	N4H4F2	1752.64	A2B2C1D1E2F1fF5fedD1E2edcbB5ba	Complex	1	0	1		1	1	1	261.806	508.216	Sperm_cotton_fraction1_IGP1_Xin_20210205	TKEEGNATNILQDAEVHYISR+A2B2C1D1E2F1fF5fedD1E2edcbB5ba
63466	63468	63461	153.0363	4	1098.46	1098.46	0.000976562	4389.83	4389.81	KNCVNSSVLQFDCLPEK	KNC[Carbamidomethyl]VNSSVLQFDC[Carbamidomethyl]LPEK	2036.97	Disintegrin and metalloproteinase domain-containing protein 30	Q9UKF2	ADAM30	625	30	{'b1^1': (129.1027880321, 129.10231018066406, 12139.5126953125), 'b2^1': (243.1457150321, 243.1454315185547, 2402.908447265625), 'b3^1': (403.1763627557, 403.17578125, 4269.5244140625), 'b4^1': (502.2447767557, 502.24346923828125, 15893.025390625), 'b5^1': (616.2877037557, 616.286376953125, 4104.68359375), 'b6^1': (703.3197317557, 703.3181762695312, 7114.267578125), 'b7^1': (790.3517597557, 790.3…	N6H7	2352.85	A2B2C1D1E2F2feE2F1fedD2dD1E1eE1F1fedcba	Hybrid	0	1		1	1	1	1	261.517	208.262	Sperm_cotton_fraction1_IGP1_Xin_20210205	KNCVNSSVLQFDCLPEK+A2B2C1D1E2F2feE2F1fedD2dD1E1eE1F1fedcba
50970	50972	50969	123.0296	3	1021.44	1021.44	0.00915527	3061.3	3061.28	NITQIVGHSGCEAK	NITQIVGHSGC[Carbamidomethyl]EAK	1512.74	Neuroblastoma suppressor of tumorigenicity 1	P41271	NBL1	39	27	{'b1^1': (115.05075203210001, 0.0, 0.0), 'b2^1': (228.1348160321, 228.13375854492188, 17878.01171875), 'b3^1': (329.1824940321, 329.18072509765625, 8832.912109375), 'b4^1': (457.2410720321, 457.238525390625, 12379.6416015625), 'b5^1': (570.3251360321, 570.3233032226562, 13709.693359375), 'b6^1': (669.3935500320999, 669.39111328125, 7939.755859375), 'b7^1': (726.4150140321, 726.4154663085938, 3212…	N3H4S1	1548.54	A2B2C1D1E2F1G3gfedD1dcba	Complex	0	0			1	1	1	259.711	280.384	Sperm_cotton_fraction1_IGP1_Xin_20210205	NITQIVGHSGCEAK+A2B2C1D1E2F1G3gfedD1dcba
60468	60470	60467	145.8820	3	1012.45	1012.45	-0.00238037	3034.33	3034.32	GNETIVNLIHSTR	GNETIVNLIHSTR	1452.77	Carboxypeptidase E	P16870	CPE	139	22	{'b1^1': (58.0292890321, 0.0, 0.0), 'b2^1': (172.07221603210002, 172.071533203125, 159615.640625), 'b3^1': (301.1148090321, 301.1138610839844, 485519.6875), 'b4^1': (402.16248703210005, 402.1612854003906, 360324.78125), 'b5^1': (515.2465510321, 515.2451782226562, 249409.671875), 'b6^1': (614.3149650321, 0.0, 0.0), 'b7^1': (728.3578920320999, 0.0, 0.0), 'b8^1': (841.4419560320999, 0.0, 0.0), 'b9^1…	N3H6	1581.56	A2B2C1D1E2edD1E1eE1F1fedcba	Hybrid	0	0			1	1	1	258.267	468.481	Sperm_cotton_fraction1_IGP1_Xin_20210205	GNETIVNLIHSTR+A2B2C1D1E2edD1E1eE1F1fedcba
58171	58173	58169	140.3484	3	1347.23	1347.23	-0.00183105	4038.67	4038.66	DGIHCLQCNSSLVYGAK	DGIHC[Carbamidomethyl]LQC[Carbamidomethyl]NSSLVYGAK	1920.88	Zona pellucida-binding protein 1	Q9BS86	ZPBP	340	29	{'b1^1': (116.0347680321, 0.0, 0.0), 'b2^1': (173.0562320321, 0.0, 0.0), 'b3^1': (286.1402960321, 286.1394958496094, 1696.548828125), 'b4^1': (423.19920803210005, 423.1976623535156, 70520.9140625), 'b5^1': (583.2298557557001, 583.2279052734375, 67465.9609375), 'b6^1': (696.3139197557001, 696.3116455078125, 64825.44921875), 'b7^1': (824.3724977557001, 824.3696899414062, 77299.046875), 'b8^1': (984…	N5H5F2	2117.78	A2B2C1D1E2F1fF5fedD2dD1E2F1fedcbB5ba	Complex	1	1	1	0.995056	0.999725	1	1	256.779	456.246	Sperm_cotton_fraction1_IGP1_Xin_20210205	DGIHCLQCNSSLVYGAK+A2B2C1D1E2F1fF5fedD2dD1E2F1fedcbB5ba
74320	74322	74319	179.2159	3	1359.24	1359.24	0.00842285	4074.7	4075.7	LANLTQGEDQYYLR	LANLTQGEDQYYLR	1682.83	Clusterin	P10909	CLU	374	25	{'b1^1': (114.0918890321, 0.0, 0.0), 'b2^1': (185.1290030321, 185.12815856933594, 17297.46875), 'b3^1': (299.1719300321, 299.171142578125, 60523.6640625), 'b4^1': (412.25599403210003, 412.2555847167969, 92888.0078125), 'b5^1': (513.3036720321, 513.30224609375, 22975.291015625), 'b6^1': (641.3622500321001, 641.3577270507812, 37714.62890625), 'b7^1': (698.3837140321001, 698.3723754882812, 14877.723…	N5H4F3S1	2392.88	A2B2C1D1E2F1G3gfF5fedD1E2F2fF5fedcbB5ba	Complex	1	0	1		1	1	1	256.086	213.848	Sperm_cotton_fraction1_IGP1_Xin_20210205	LANLTQGEDQYYLR+A2B2C1D1E2F1G3gfF5fedD1E2F2fF5fedcbB5ba
69341	69343	69340	167.1957	3	1165.17	1165.17	-0.0109863	3492.48	3492.46	YCNLEGPPINSSVFK	YC[Carbamidomethyl]NLEGPPINSSVFK	1723.82	Lymphocyte antigen 6K	Q17RY6	LY6K	129	26	{'b1^1': (164.0711540321, 0.0, 0.0), 'b2^1': (324.10180175569997, 324.10113525390625, 182218.921875), 'b3^1': (438.1447287557, 438.14404296875, 178814.84375), 'b4^1': (551.2287927556999, 551.2281494140625, 101874.609375), 'b5^1': (680.2713857557, 680.2698364257812, 83921.8671875), 'b6^1': (737.2928497557, 737.2926025390625, 47341.07421875), 'b7^1': (834.3456137557, 834.343017578125, 22265.0820312…	N4H5F1	1768.64	A2B2C1D1E2F1fedD1E2F1fedcbB5ba	Complex	1	0	1		0.999588	1	1	253.384	326.544	Sperm_cotton_fraction1_IGP1_Xin_20210205	YCNLEGPPINSSVFK+A2B2C1D1E2F1fedD1E2F1fedcbB5ba
74433	74435	74427	179.4831	3	1248.53	1248.53	0.00256348	3742.57	3742.56	LANLTQGEDQYYLR	LANLTQGEDQYYLR	1682.83	Clusterin	P10909	CLU	374	26	{'b1^1': (114.0918890321, 0.0, 0.0), 'b2^1': (185.1290030321, 185.12811279296875, 8910.0625), 'b3^1': (299.1719300321, 299.1711730957031, 31550.646484375), 'b4^1': (412.25599403210003, 412.25494384765625, 32581.82421875), 'b5^1': (513.3036720321, 513.3024291992188, 11327.494140625), 'b6^1': (641.3622500321001, 641.3601684570312, 14963.3837890625), 'b7^1': (698.3837140321001, 698.3775634765625, 62…	N4H5F1S1	2059.73	A2B2C1D1E2F1G3gfedD1E2F1fedcbB5ba	Complex	1	0	1		0.998901	1	1	252.307	558.763	Sperm_cotton_fraction1_IGP1_Xin_20210205	LANLTQGEDQYYLR+A2B2C1D1E2F1G3gfedD1E2F1fedcbB5ba
69365	69367	69363	167.2540	3	1178.84	1178.84	-0.000732422	3533.5	3533.49	YCNLEGPPINSSVFK	YC[Carbamidomethyl]NLEGPPINSSVFK	1723.82	Lymphocyte antigen 6K	Q17RY6	LY6K	129	26	{'b1^1': (164.0711540321, 0.0, 0.0), 'b2^1': (324.10180175569997, 324.1010437011719, 160205.0), 'b3^1': (438.1447287557, 438.143798828125, 134852.984375), 'b4^1': (551.2287927556999, 551.2277221679688, 99175.03125), 'b5^1': (680.2713857557, 680.26953125, 78856.9296875), 'b6^1': (737.2928497557, 737.2902221679688, 45879.49609375), 'b7^1': (834.3456137557, 834.3463745117188, 14520.3125), 'b8^1': (9…	N5H4F1	1809.67	A2B2C1D1E2F1fedD2dD1E2edcbB5ba	Complex	1	1	1	0.999451	0.998901	1	1	250.588	391.881	Sperm_cotton_fraction1_IGP1_Xin_20210205	YCNLEGPPINSSVFK+A2B2C1D1E2F1fedD2dD1E2edcbB5ba
57650	57652	57649	139.0913	3	1071.49	1071.49	0.00256348	3211.45	3211.44	KFDVNQLQNTTIK	KFDVNQLQNTTIK	1547.83	Angiotensin-converting enzyme	P12821	ACE	714	25	{'b1^1': (129.1027880321, 129.10218811035156, 34794.6015625), 'b2^1': (276.1712020321, 276.1700439453125, 10471.4794921875), 'b3^1': (391.1981450321, 391.19647216796875, 26096.572265625), 'b4^1': (490.2665590321, 490.264404296875, 18770.96875), 'b5^1': (604.3094860321, 604.3093872070312, 16675.021484375), 'b6^1': (732.3680640321, 732.3656005859375, 30411.578125), 'b7^1': (845.4521280321001, 845.4…	N5H4	1663.61	A2B2C1D1E2F1fedD2dD1E2edcba	Complex	0	1		1	1	1	1	249.785	296.366	Sperm_cotton_fraction1_IGP1_Xin_20210205	KFDVNQLQNTTIK+A2B2C1D1E2F1fedD2dD1E2edcba
57979	57981	57977	139.8829	2	1991.84	1991.83	-0.00610352	3981.65	3981.64	DGIHCLQCNSSLVYGAK	DGIHC[Carbamidomethyl]LQC[Carbamidomethyl]NSSLVYGAK	1920.88	Zona pellucida-binding protein 1	Q9BS86	ZPBP	340	29	{'b1^1': (116.0347680321, 0.0, 0.0), 'b2^1': (173.0562320321, 0.0, 0.0), 'b3^1': (286.1402960321, 286.13665771484375, 1658.7940673828125), 'b4^1': (423.19920803210005, 423.197265625, 46999.7734375), 'b5^1': (583.2298557557001, 583.2280883789062, 51774.06640625), 'b6^1': (696.3139197557001, 696.3110961914062, 47771.4296875), 'b7^1': (824.3724977557001, 824.369140625, 62332.9921875), 'b8^1': (984.4…	N4H5F3	2060.76	A2B2C1D1E2F1G5gfF5fedD1E2F1fedcbB5ba	Complex	1	0	1		1	1	1	249.431	496.994	Sperm_cotton_fraction1_IGP1_Xin_20210205	DGIHCLQCNSSLVYGAK+A2B2C1D1E2F1G5gfF5fedD1E2F1fedcbB5ba
56176	56178	56175	135.5404	4	945.648	945.648	-0.000732422	3778.56	3778.55	HHMYTNVSGLTSFGEK	HHMYTNVSGLTSFGEK	1806.84	Dipeptidase 3	Q9H4B8	DPEP3	243	28	{'b1^1': (138.06673703209998, 0.0, 0.0), 'b2^1': (275.1256490321, 275.1247863769531, 143006.75), 'b3^1': (406.1661340321, 406.16497802734375, 32323.953125), 'b4^1': (569.2294630321, 569.2240600585938, 31523.73828125), 'b5^1': (670.2771410321001, 670.2760620117188, 5299.5205078125), 'b6^1': (784.3200680321, 784.3218994140625, 9852.728515625), 'b7^1': (883.3884820321, 883.38623046875, 33453.453125)…	N5H5F1	1971.72	A2B2C1D1E2F1fedD2dD1E2F1fedcbB5ba	Complex	1	1	1	0.999725	0.998352	1	1	248.943	152.312	Sperm_cotton_fraction1_IGP1_Xin_20210205	HHMYTNVSGLTSFGEK+A2B2C1D1E2F1fedD2dD1E2F1fedcbB5ba
70899	70901	70898	170.9707	3	1122.12	1122.12	-0.00366211	3363.35	3363.34	NEFSAPSYLMGYNK	NEFSAPSYLMGYNK	1619.73	Testis anion transporter 1	Q96RN1	SLC26A8	192	26	{'b1^1': (115.05075203210001, 0.0, 0.0), 'b2^1': (244.09334503210002, 244.09254455566406, 110521.4921875), 'b3^1': (391.1617590321, 391.16058349609375, 85846.890625), 'b4^1': (478.1937870321, 478.1921691894531, 20504.470703125), 'b5^1': (549.2309010321, 549.2301635742188, 18398.537109375), 'b6^1': (646.2836650321, 646.2822875976562, 1596.14990234375), 'b7^1': (733.3156930321, 733.31884765625, 362…	N3H7	1743.61	A2B2C1D1E2F1fedD1E1eE1F1fedcba	Hybrid	0	0			1	1	1	244.905	330.643	Sperm_cotton_fraction1_IGP1_Xin_20210205	NEFSAPSYLMGYNK+A2B2C1D1E2F1fedD1E1eE1F1fedcba
60710	60712	60709	146.4580	4	1008.43	1008.43	-0.00610352	4029.69	4029.69	FLNESYKHEQVYIR	FLNESYKHEQVYIR	1824.92	Prostatic acid phosphatase	P15309	ACPP	94	25	{'b1^1': (148.07623903209998, 0.0, 0.0), 'b2^1': (261.1603030321, 261.1591796875, 22410.232421875), 'b3^1': (375.2032300321, 375.20263671875, 16276.564453125), 'b4^1': (504.2458230321, 504.2452697753906, 40629.984375), 'b5^1': (591.2778510321, 591.27783203125, 12584.654296875), 'b6^1': (754.3411800321, 754.3414916992188, 22159.142578125), 'b7^1': (882.4361430321001, 882.4412231445312, 23120.50195…	N4H5S2	2204.77	A2B2C1D1E2F1G3gfedD1E2F1G3gfedcba	Complex	0	0			1	1	1	244.733	485.51	Sperm_cotton_fraction1_IGP1_Xin_20210205	FLNESYKHEQVYIR+A2B2C1D1E2F1G3gfedD1E2F1G3gfedcba
71029	71031	71028	171.2858	3	1368.58	1368.59	0.0113525	4102.74	4103.73	FVGTPEVNQTTLYQR	FVGTPEVNQTTLYQR	1751.88	Metalloproteinase inhibitor 1	P01033	TIMP1	53	25	{'b1^1': (148.07623903209998, 0.0, 0.0), 'b2^1': (247.1446530321, 247.14364624023438, 208552.484375), 'b3^1': (304.1661170321, 304.1644592285156, 69233.5546875), 'b4^1': (405.2137950321, 405.21221923828125, 174472.515625), 'b5^1': (502.26655903209996, 0.0, 0.0), 'b6^1': (631.3091520321, 631.3077392578125, 46360.3046875), 'b7^1': (730.3775660320999, 730.3744506835938, 40200.91796875), 'b8^1': (844…	N4H5F3S1	2351.85	A2B2C1D1E2F1G3gfF5fedD1E2F1fF5fedcbB5ba	Complex	1	0	1		1	1	1	243.533	318.64	Sperm_cotton_fraction1_IGP1_Xin_20210205	FVGTPEVNQTTLYQR+A2B2C1D1E2F1G3gfF5fedD1E2F1fF5fedcbB5ba
58438	58440	58436	140.9788	3	1293.21	1293.21	0.00402832	3876.62	3876.61	DGIHCLQCNSSLVYGAK	DGIHC[Carbamidomethyl]LQC[Carbamidomethyl]NSSLVYGAK	1920.88	Zona pellucida-binding protein 1	Q9BS86	ZPBP	340	29	{'b1^1': (116.0347680321, 0.0, 0.0), 'b2^1': (173.0562320321, 0.0, 0.0), 'b3^1': (286.1402960321, 286.13934326171875, 1570.568115234375), 'b4^1': (423.19920803210005, 423.1977844238281, 31801.171875), 'b5^1': (583.2298557557001, 583.2283935546875, 30894.9453125), 'b6^1': (696.3139197557001, 696.3115234375, 24847.212890625), 'b7^1': (824.3724977557001, 824.3694458007812, 41936.46875), 'b8^1': (984…	N5H4F2	1955.72	A2B2C1D1E2F2fF5fedD1E2F1fedcbB5ba	Complex	1	0	1		0.999863	1	1	241.507	466.033	Sperm_cotton_fraction1_IGP1_Xin_20210205	DGIHCLQCNSSLVYGAK+A2B2C1D1E2F2fF5fedD1E2F1fedcbB5ba
57892	57894	57890	139.6734	3	1395.92	1395.92	-0.00219727	4184.73	4184.72	DGIHCLQCNSSLVYGAK	DGIHC[Carbamidomethyl]LQC[Carbamidomethyl]NSSLVYGAK	1920.88	Zona pellucida-binding protein 1	Q9BS86	ZPBP	340	29	{'b1^1': (116.0347680321, 0.0, 0.0), 'b2^1': (173.0562320321, 0.0, 0.0), 'b3^1': (286.1402960321, 0.0, 0.0), 'b4^1': (423.19920803210005, 423.1975402832031, 35087.1328125), 'b5^1': (583.2298557557001, 583.2276000976562, 30956.9453125), 'b6^1': (696.3139197557001, 696.3120727539062, 31772.138671875), 'b7^1': (824.3724977557001, 824.3703002929688, 39620.1171875), 'b8^1': (984.4031454793001, 984.397…	N5H5F3	2263.83	A2B2C1D1E2F1G5gfF5fedD1E2eE2F1fedcbB5ba	Complex	1	0	1		0.999863	1	1	241.364	569.048	Sperm_cotton_fraction1_IGP1_Xin_20210205	DGIHCLQCNSSLVYGAK+A2B2C1D1E2F1G5gfF5fedD1E2eE2F1fedcbB5ba
74516	74518	74515	179.6730	3	1418.59	1418.59	0.00585937	4252.74	4252.73	LANLTQGEDQYYLR	LANLTQGEDQYYLR	1682.83	Clusterin	P10909	CLU	374	25	{'b1^1': (114.0918890321, 0.0, 0.0), 'b2^1': (185.1290030321, 185.12814331054688, 10776.583984375), 'b3^1': (299.1719300321, 299.1708679199219, 41210.26953125), 'b4^1': (412.25599403210003, 412.2552490234375, 53596.44921875), 'b5^1': (513.3036720321, 513.3023681640625, 14062.0732421875), 'b6^1': (641.3622500321001, 641.3605346679688, 16632.19140625), 'b7^1': (698.3837140321001, 698.3771362304688,…	N5H6S2	2569.9	A2B2C1D1E2F1G3gfedD1E2F1feE2F1G3gfedcba	Complex	0	0			1	1	1	241.118	468.628	Sperm_cotton_fraction1_IGP1_Xin_20210205	LANLTQGEDQYYLR+A2B2C1D1E2F1G3gfedD1E2F1feE2F1G3gfedcba
66606	66608	66605	160.6138	4	1090.74	1090.73	-0.00634766	4358.91	4358.89	TKEEGNATNILQDAEVHYISR	TKEEGNATNILQDAEVHYISR	2387.17	Transmembrane protease serine 12	Q86WS5	TMPRSS12	219	32	{'b1^1': (102.0555030321, 0.0, 0.0), 'b2^1': (230.1504660321, 230.14981079101562, 3515.629638671875), 'b3^1': (359.1930590321, 359.191162109375, 4721.263671875), 'b4^1': (488.2356520321, 488.234375, 7295.73828125), 'b5^1': (545.2571160321, 0.0, 0.0), 'b6^1': (659.3000430321, 659.2978515625, 4859.18896484375), 'b7^1': (730.3371570321, 730.333251953125, 7559.3828125), 'b8^1': (831.3848350321, 831.3…	N5H5F1	1971.72	A2B2C1D1E2F1fedD2dD1E2F1fedcbB5ba	Complex	1	1	1	0.999451	1	1	1	240.979	402.527	Sperm_cotton_fraction1_IGP1_Xin_20210205	TKEEGNATNILQDAEVHYISR+A2B2C1D1E2F1fedD2dD1E2F1fedcbB5ba
67042	67044	67040	161.6710	4	958.937	958.938	0.00537109	3831.72	3831.71	TKEEGNATNILQDAEVHYISR	TKEEGNATNILQDAEVHYISR	2387.17	Transmembrane protease serine 12	Q86WS5	TMPRSS12	219	32	{'b1^1': (102.0555030321, 0.0, 0.0), 'b2^1': (230.1504660321, 230.14952087402344, 5120.48779296875), 'b3^1': (359.1930590321, 359.1915588378906, 2592.396728515625), 'b4^1': (488.2356520321, 488.2346496582031, 6723.69482421875), 'b5^1': (545.2571160321, 545.2578735351562, 2158.332763671875), 'b6^1': (659.3000430321, 659.2987670898438, 5445.9755859375), 'b7^1': (730.3371570321, 730.3324584960938, 1…	N4H3F1	1444.53	A2B2C1D1E2edD1E2edcbB5ba	Complex	1	0	1		1	1	1	239.323	590.885	Sperm_cotton_fraction1_IGP1_Xin_20210205	TKEEGNATNILQDAEVHYISR+A2B2C1D1E2edD1E2edcbB5ba
63303	63305	63289	152.6467	3	1312.54	1312.54	-0.00695801	3934.59	3934.57	TAVNCSSDFDACLITK	TAVNC[Carbamidomethyl]SSDFDAC[Carbamidomethyl]LITK	1800.8	CD59 glycoprotein	P13987	CD59	43	28	{'b1^1': (102.0555030321, 0.0, 0.0), 'b2^1': (173.0926170321, 173.09210205078125, 7959.11083984375), 'b3^1': (272.1610310321, 272.1595153808594, 3065.3681640625), 'b4^1': (386.20395803210005, 386.20281982421875, 4411.93310546875), 'b5^1': (546.2346057557, 546.2344970703125, 7232.72998046875), 'b6^1': (633.2666337557, 0.0, 0.0), 'b7^1': (720.2986617557, 0.0, 0.0), 'b8^1': (835.3256047556999, 835.3…	N5H6F1	2133.77	A2B2C1D1E2F1fedD1E2F1feE2F1fedcbB5ba	Complex	1	0	1		0.998901	1	1	239.218	234.574	Sperm_cotton_fraction1_IGP1_Xin_20210205	TAVNCSSDFDACLITK+A2B2C1D1E2F1fedD1E2F1feE2F1fedcbB5ba
58371	58373	58370	140.8208	3	1420.26	1420.26	0.000366211	4257.74	4257.73	DGIHCLQCNSSLVYGAK	DGIHC[Carbamidomethyl]LQC[Carbamidomethyl]NSSLVYGAK	1920.88	Zona pellucida-binding protein 1	Q9BS86	ZPBP	340	28	{'b1^1': (116.0347680321, 0.0, 0.0), 'b2^1': (173.0562320321, 0.0, 0.0), 'b3^1': (286.1402960321, 0.0, 0.0), 'b4^1': (423.19920803210005, 423.1977233886719, 55931.3359375), 'b5^1': (583.2298557557001, 583.2282104492188, 54800.7421875), 'b6^1': (696.3139197557001, 696.3118286132812, 53272.3203125), 'b7^1': (824.3724977557001, 824.3697509765625, 65612.90625), 'b8^1': (984.4031454793001, 984.3996582…	N6H6F1	2336.85	A2B2C1D1E2F1fedD2dD1E2F1feE2F1fedcbB5ba	Complex	1	1	1	0.999451	1	1	1	237.02	370.702	Sperm_cotton_fraction1_IGP1_Xin_20210205	DGIHCLQCNSSLVYGAK+A2B2C1D1E2F1fedD2dD1E2F1feE2F1fedcbB5ba
63734	63736	63725	153.6805	2	1704.71	1704.71	-0.00463867	3407.41	3407.39	TAVNCSSDFDACLITK	TAVNC[Carbamidomethyl]SSDFDAC[Carbamidomethyl]LITK	1800.8	CD59 glycoprotein	P13987	CD59	43	28	{'b1^1': (102.0555030321, 0.0, 0.0), 'b2^1': (173.0926170321, 173.09201049804688, 7330.56884765625), 'b3^1': (272.1610310321, 272.1597595214844, 3193.676025390625), 'b4^1': (386.20395803210005, 386.2017517089844, 5877.01611328125), 'b5^1': (546.2346057557, 546.2333374023438, 6444.3916015625), 'b6^1': (633.2666337557, 633.2686767578125, 2359.64697265625), 'b7^1': (720.2986617557, 0.0, 0.0), 'b8^1'…	N4H4F1	1606.59	A2B2C1D1E2F1fedD2dD1dcbB5ba	Complex	1	1	1	0.999725	0.999863	1	1	235.981	582.172	Sperm_cotton_fraction1_IGP1_Xin_20210205	TAVNCSSDFDACLITK+A2B2C1D1E2F1fedD2dD1dcbB5ba
63338	63340	63333	152.7311	3	1428.92	1428.92	-0.0135498	4283.73	4283.71	TAVNCSSDFDACLITK	TAVNC[Carbamidomethyl]SSDFDAC[Carbamidomethyl]LITK	1800.8	CD59 glycoprotein	P13987	CD59	43	28	{'b1^1': (102.0555030321, 0.0, 0.0), 'b2^1': (173.0926170321, 173.09202575683594, 6998.66943359375), 'b3^1': (272.1610310321, 272.1579284667969, 1959.4375), 'b4^1': (386.20395803210005, 386.2024841308594, 3925.479736328125), 'b5^1': (546.2346057557, 546.23291015625, 7991.63818359375), 'b6^1': (633.2666337557, 0.0, 0.0), 'b7^1': (720.2986617557, 0.0, 0.0), 'b8^1': (835.3256047556999, 835.325683593…	N6H6F2	2482.91	A2B2C1D1E2F1fF5fedD2dD1E2F1feE2F1fedcbB5ba	Complex	1	1	1	0.999451	0.999588	1	1	235.057	297.37	Sperm_cotton_fraction1_IGP1_Xin_20210205	TAVNCSSDFDACLITK+A2B2C1D1E2F1fF5fedD2dD1E2F1feE2F1fedcbB5ba
74353	74355	74341	179.2937	3	1358.89	1359.24	1.07373	4074.71	4074.68	LANLTQGEDQYYLR	LANLTQGEDQYYLR	1682.83	Clusterin	P10909	CLU	374	25	{'b1^1': (114.0918890321, 0.0, 0.0), 'b2^1': (185.1290030321, 185.12802124023438, 7635.80615234375), 'b3^1': (299.1719300321, 299.1714172363281, 29965.392578125), 'b4^1': (412.25599403210003, 412.2543029785156, 36128.8359375), 'b5^1': (513.3036720321, 513.3016967773438, 9563.1650390625), 'b6^1': (641.3622500321001, 641.3604125976562, 11723.29296875), 'b7^1': (698.3837140321001, 698.3785400390625,…	N5H4F1S2	2391.86	A2B2C1D1E2F1G3gfF3fedD1E2eE2edcbB5ba	Complex	1	0	1		1	1	0.5	234.173	151.184	Sperm_cotton_fraction1_IGP1_Xin_20210205	LANLTQGEDQYYLR+A2B2C1D1E2F1G3gfF3fedD1E2eE2edcbB5ba
74599	74601	74598	179.8737	2	1689.73	1689.73	0.00244141	3377.44	3377.43	LANLTQGEDQYYLR	LANLTQGEDQYYLR	1682.83	Clusterin	P10909	CLU	374	26	{'b1^1': (114.0918890321, 0.0, 0.0), 'b2^1': (185.1290030321, 185.1284637451172, 3536.59228515625), 'b3^1': (299.1719300321, 299.17071533203125, 11194.11328125), 'b4^1': (412.25599403210003, 412.2547607421875, 13581.1064453125), 'b5^1': (513.3036720321, 513.3024291992188, 4456.94384765625), 'b6^1': (641.3622500321001, 641.3611450195312, 5249.23388671875), 'b7^1': (698.3837140321001, 698.374816894…	N3H4F1S1	1694.6	A2B2C1D1E2F1G3gfedD1dcbB5ba	Complex	1	0	1		1	1	1	233.316	911.023	Sperm_cotton_fraction1_IGP1_Xin_20210205	LANLTQGEDQYYLR+A2B2C1D1E2F1G3gfedD1dcbB5ba
75794	75796	75792	182.7590	3	1681.16	1680.65	-1.52637	5038.94	5038.92	NGSDCPDKFCLFQSETK	NGSDC[Carbamidomethyl]PDKFC[Carbamidomethyl]LFQSETK	2031.87	Lactotransferrin	P02788	LTF	642	28	{'b1^1': (115.05075203210001, 0.0, 0.0), 'b2^1': (172.07221603210002, 172.07130432128906, 2765.304443359375), 'b3^1': (259.10424403210004, 259.103759765625, 2235.574951171875), 'b4^1': (374.13118703210006, 374.13092041015625, 18452.2578125), 'b5^1': (534.1618347557, 534.1605834960938, 13348.6650390625), 'b6^1': (631.2145987557001, 0.0, 0.0), 'b7^1': (746.2415417557, 746.2421264648438, 15228.38183…	N5H6F1S3	3007.06	A2B2C1D1E2F1G3gfedD1E2F1G3gfeE2F1G3gfedcbB5ba	Complex	1	0	1		1	1	1	232.86	498.797	Sperm_cotton_fraction1_IGP1_Xin_20210205	NGSDCPDKFCLFQSETK+A2B2C1D1E2F1G3gfedD1E2F1G3gfeE2F1G3gfedcbB5ba	#REF!
58592	58594	58591	141.3438	3	1230.85	1230.85	0.00183105	3689.53	3689.52	DGIHCLQCNSSLVYGAK	DGIHC[Carbamidomethyl]LQC[Carbamidomethyl]NSSLVYGAK	1920.88	Zona pellucida-binding protein 1	Q9BS86	ZPBP	340	28	{'b1^1': (116.0347680321, 0.0, 0.0), 'b2^1': (173.0562320321, 0.0, 0.0), 'b3^1': (286.1402960321, 0.0, 0.0), 'b4^1': (423.19920803210005, 423.19775390625, 41797.6484375), 'b5^1': (583.2298557557001, 583.2280883789062, 40796.453125), 'b6^1': (696.3139197557001, 696.3116455078125, 39413.26171875), 'b7^1': (824.3724977557001, 824.3696899414062, 46036.34765625), 'b8^1': (984.4031454793001, 984.399780…	N4H5F1	1768.64	A2B2C1D1E2F1fedD1E2F1fedcbB5ba	Complex	1	0	1		1	1	1	230.668	217.657	Sperm_cotton_fraction1_IGP1_Xin_20210205	DGIHCLQCNSSLVYGAK+A2B2C1D1E2F1fedD1E2F1fedcbB5ba
57635	57637	57626	139.0580	3	1017.47	1017.47	-0.00128174	3049.39	3049.39	KFDVNQLQNTTIK	KFDVNQLQNTTIK	1547.83	Angiotensin-converting enzyme	P12821	ACE	714	25	{'b1^1': (129.1027880321, 129.1021728515625, 16431.130859375), 'b2^1': (276.1712020321, 276.1700134277344, 2811.027099609375), 'b3^1': (391.1981450321, 391.197265625, 9875.619140625), 'b4^1': (490.2665590321, 490.2638854980469, 8300.986328125), 'b5^1': (604.3094860321, 604.31201171875, 2550.87353515625), 'b6^1': (732.3680640321, 732.3643188476562, 9957.1611328125), 'b7^1': (845.4521280321001, 845…	N5H3	1501.56	A2B2C1D1E2F2fedD2dD1dcba	Complex	0	1		1	1	1	1	228.485	327.25	Sperm_cotton_fraction1_IGP1_Xin_20210205	KFDVNQLQNTTIK+A2B2C1D1E2F2fedD2dD1dcba
74234	74236	74233	179.0093	3	1399.59	1399.59	-0.00146484	4195.73	4196.73	LANLTQGEDQYYLR	LANLTQGEDQYYLR	1682.83	Clusterin	P10909	CLU	374	25	{'b1^1': (114.0918890321, 0.0, 0.0), 'b2^1': (185.1290030321, 185.12835693359375, 6023.923828125), 'b3^1': (299.1719300321, 299.1712951660156, 23468.1640625), 'b4^1': (412.25599403210003, 412.25469970703125, 29414.66015625), 'b5^1': (513.3036720321, 513.302001953125, 12504.5576171875), 'b6^1': (641.3622500321001, 641.3611450195312, 10215.4306640625), 'b7^1': (698.3837140321001, 698.3788452148438,…	N4H6F3S1	2513.9	A2B2C1D1E2F1G3gfF5feE2F1fF5fedD1E1edcbB5ba	Hybrid	1	0	1		1	1	1	228.2	331.148	Sperm_cotton_fraction1_IGP1_Xin_20210205	LANLTQGEDQYYLR+A2B2C1D1E2F1G3gfF5feE2F1fF5fedD1E1edcbB5ba
63250	63252	63245	152.5210	3	1336.88	1336.88	0.00805664	4007.63	4007.62	TAVNCSSDFDACLITK	TAVNC[Carbamidomethyl]SSDFDAC[Carbamidomethyl]LITK	1800.8	CD59 glycoprotein	P13987	CD59	43	27	{'b1^1': (102.0555030321, 0.0, 0.0), 'b2^1': (173.0926170321, 173.09188842773438, 9626.9091796875), 'b3^1': (272.1610310321, 272.16009521484375, 4726.9521484375), 'b4^1': (386.20395803210005, 386.20306396484375, 7530.1181640625), 'b5^1': (546.2346057557, 546.2335205078125, 7702.61767578125), 'b6^1': (633.2666337557, 0.0, 0.0), 'b7^1': (720.2986617557, 0.0, 0.0), 'b8^1': (835.3256047556999, 835.32…	N4H5F4	2206.81	A2B2C1D1E2F1G5gfF5fedD1E2F1fF5fedcbB5ba	Complex	1	0	1		1	1	1	226.573	250.76	Sperm_cotton_fraction1_IGP1_Xin_20210205	TAVNCSSDFDACLITK+A2B2C1D1E2F1G5gfF5fedD1E2F1fF5fedcbB5ba
66241	66243	66240	159.7244	4	1131.25	1131.25	-1.81899e-12	4520.96	4520.94	TKEEGNATNILQDAEVHYISR	TKEEGNATNILQDAEVHYISR	2387.17	Transmembrane protease serine 12	Q86WS5	TMPRSS12	219	31	{'b1^1': (102.0555030321, 0.0, 0.0), 'b2^1': (230.1504660321, 230.1497344970703, 4998.73486328125), 'b3^1': (359.1930590321, 359.1925048828125, 4755.2060546875), 'b4^1': (488.2356520321, 488.2359924316406, 3802.274169921875), 'b5^1': (545.2571160321, 545.257080078125, 2574.5361328125), 'b6^1': (659.3000430321, 659.2968139648438, 4170.3779296875), 'b7^1': (730.3371570321, 730.333251953125, 10880.3…	N5H6F1	2133.77	A2B2C1D1E2F1fedD1E2F1feE2F1fedcbB5ba	Complex	1	0	1		1	1	1	226.342	380.002	Sperm_cotton_fraction1_IGP1_Xin_20210205	TKEEGNATNILQDAEVHYISR+A2B2C1D1E2F1fedD1E2F1feE2F1fedcbB5ba
56128	56129	56107	135.4249	3	1138.82	1138.82	-0.0135498	3413.43	3413.42	HHMYTNVSGLTSFGEK	HHMYTNVSGLTSFGEK	1806.84	Dipeptidase 3	Q9H4B8	DPEP3	243	27	{'b1^1': (138.06673703209998, 0.0, 0.0), 'b2^1': (275.1256490321, 275.1245422363281, 90133.7109375), 'b3^1': (406.1661340321, 406.1650390625, 19181.216796875), 'b4^1': (569.2294630321, 569.2261962890625, 13807.130859375), 'b5^1': (670.2771410321001, 670.2774047851562, 6045.31787109375), 'b6^1': (784.3200680321, 784.320068359375, 10421.845703125), 'b7^1': (883.3884820321, 883.3849487304688, 25173.…	N4H4F1	1606.59	A2B2C1D1E2F1fedD2dD1dcbB5ba	Complex	1	1	1	0.999725	0.997803	1	1	225.832	549.451	Sperm_cotton_fraction1_IGP1_Xin_20210205	HHMYTNVSGLTSFGEK+A2B2C1D1E2F1fedD2dD1dcbB5ba
69493	69495	69492	167.5601	3	1111.15	1111.15	-0.0146484	3330.42	3330.41	YCNLEGPPINSSVFK	YC[Carbamidomethyl]NLEGPPINSSVFK	1723.82	Lymphocyte antigen 6K	Q17RY6	LY6K	129	26	{'b1^1': (164.0711540321, 0.0, 0.0), 'b2^1': (324.10180175569997, 324.1006774902344, 62020.75390625), 'b3^1': (438.1447287557, 438.1434326171875, 54653.9140625), 'b4^1': (551.2287927556999, 551.2271118164062, 29877.095703125), 'b5^1': (680.2713857557, 680.2685546875, 23997.912109375), 'b6^1': (737.2928497557, 737.2911987304688, 14631.9345703125), 'b7^1': (834.3456137557, 834.3414916992188, 4165.9…	N4H4F1	1606.59	A2B2C1D1E2F1fedD1E2edcbB5ba	Complex	1	0	1		0.998901	1	1	224.59	366.855	Sperm_cotton_fraction1_IGP1_Xin_20210205	YCNLEGPPINSSVFK+A2B2C1D1E2F1fedD1E2edcbB5ba
66693	66695	66692	160.8207	4	1050.22	1050.22	0.00683594	4196.86	4196.84	TKEEGNATNILQDAEVHYISR	TKEEGNATNILQDAEVHYISR	2387.17	Transmembrane protease serine 12	Q86WS5	TMPRSS12	219	31	{'b1^1': (102.0555030321, 0.0, 0.0), 'b2^1': (230.1504660321, 230.14947509765625, 2361.758056640625), 'b3^1': (359.1930590321, 359.19293212890625, 3285.40283203125), 'b4^1': (488.2356520321, 488.2341613769531, 6149.69287109375), 'b5^1': (545.2571160321, 545.2596435546875, 3076.5361328125), 'b6^1': (659.3000430321, 659.2975463867188, 4629.93505859375), 'b7^1': (730.3371570321, 730.3344116210938, 6…	N5H4F1	1809.67	A2B2C1D1E2F1fedD2dD1E2edcbB5ba	Complex	1	1	1	0.999451	0.999863	1	1	222.735	294.908	Sperm_cotton_fraction1_IGP1_Xin_20210205	TKEEGNATNILQDAEVHYISR+A2B2C1D1E2F1fedD2dD1E2edcbB5ba
75379	75381	75377	181.7627	3	1199.85	1199.85	0.000366211	3596.52	3596.5	LANLTQGEDQYYLR	LANLTQGEDQYYLR	1682.83	Clusterin	P10909	CLU	374	25	{'b1^1': (114.0918890321, 0.0, 0.0), 'b2^1': (185.1290030321, 185.12828063964844, 6195.43994140625), 'b3^1': (299.1719300321, 299.17138671875, 17221.4609375), 'b4^1': (412.25599403210003, 412.25457763671875, 19511.544921875), 'b5^1': (513.3036720321, 513.3023071289062, 5878.24169921875), 'b6^1': (641.3622500321001, 641.3591918945312, 4851.50048828125), 'b7^1': (698.3837140321001, 698.384460449218…	N4H5S1	1913.68	A2B2C1D1E2F1G3gfedD1E2F1fedcba	Complex	0	0			0.999039	1	1	222.592	324.746	Sperm_cotton_fraction1_IGP1_Xin_20210205	LANLTQGEDQYYLR+A2B2C1D1E2F1G3gfedD1E2F1fedcba
58000	58002	57998	139.9347	3	1341.9	1341.9	0.013916	4022.69	4022.66	DGIHCLQCNSSLVYGAK	DGIHC[Carbamidomethyl]LQC[Carbamidomethyl]NSSLVYGAK	1920.88	Zona pellucida-binding protein 1	Q9BS86	ZPBP	340	27	{'b1^1': (116.0347680321, 0.0, 0.0), 'b2^1': (173.0562320321, 0.0, 0.0), 'b3^1': (286.1402960321, 0.0, 0.0), 'b4^1': (423.19920803210005, 423.19781494140625, 61940.05859375), 'b5^1': (583.2298557557001, 583.2282104492188, 59831.8046875), 'b6^1': (696.3139197557001, 696.31201171875, 55088.02734375), 'b7^1': (824.3724977557001, 824.3690185546875, 61301.546875), 'b8^1': (984.4031454793001, 984.40002…	N5H4F3	2101.78	A2B2C1D1E2F1G5gfF5fedD1E2eE2edcbB5ba	Complex	1	0	1		1	1	1	222.441	323.359	Sperm_cotton_fraction1_IGP1_Xin_20210205	DGIHCLQCNSSLVYGAK+A2B2C1D1E2F1G5gfF5fedD1E2eE2edcbB5ba
66867	66869	66865	161.2442	4	948.685	948.679	-0.0212402	3790.69	3790.68	TKEEGNATNILQDAEVHYISR	TKEEGNATNILQDAEVHYISR	2387.17	Transmembrane protease serine 12	Q86WS5	TMPRSS12	219	31	{'b1^1': (102.0555030321, 0.0, 0.0), 'b2^1': (230.1504660321, 230.14959716796875, 4897.1552734375), 'b3^1': (359.1930590321, 359.1920471191406, 4490.837890625), 'b4^1': (488.2356520321, 488.2299499511719, 2362.52099609375), 'b5^1': (545.2571160321, 0.0, 0.0), 'b6^1': (659.3000430321, 659.2950439453125, 3141.5556640625), 'b7^1': (730.3371570321, 730.3349609375, 10414.66796875), 'b8^1': (831.384835…	N3H4F1	1403.51	A2B2C1D1E2F1fedD1dcbB5ba	Complex	1	0	1		0.995056	1	1	222	461.632	Sperm_cotton_fraction1_IGP1_Xin_20210205	TKEEGNATNILQDAEVHYISR+A2B2C1D1E2F1fedD1dcbB5ba
60183	60185	60169	145.1918	3	1263.52	1263.52	-0.000366211	3787.52	3787.51	HPCNITEEDYQPLMK	HPC[Carbamidomethyl]NITEEDYQPLMK	1873.83	ADP-ribosyl cyclase/cyclic ADP-ribose hydrolase 1	P28907	CD38	100	26	{'b1^1': (138.06673703209998, 0.0, 0.0), 'b2^1': (235.11950103209998, 235.11865234375, 104067.953125), 'b3^1': (395.1501487557, 395.1490783691406, 2337.40380859375), 'b4^1': (509.1930757557, 0.0, 0.0), 'b5^1': (622.2771397557, 622.2748413085938, 3971.940673828125), 'b6^1': (723.3248177557, 0.0, 0.0), 'b7^1': (852.3674107557, 852.3743896484375, 2669.509521484375), 'b8^1': (981.4100037557, 981.4012…	N4H5S1	1913.68	A2B2C1D1E2F1G3gfedD1E2F1fedcba	Complex	0	0			1	1	1	221.818	568.898	Sperm_cotton_fraction1_IGP1_Xin_20210205	HPCNITEEDYQPLMK+A2B2C1D1E2F1G3gfedD1E2F1fedcba
69364	69366	69363	167.2496	3	1066.14	1066.14	-0.00219727	3195.4	3195.39	AEFNITLIHPK	AEFNITLIHPK	1281.71	Aminopeptidase N	P15144	ANPEP	234	20	{'b1^1': (72.0449390321, 0.0, 0.0), 'b2^1': (201.0875320321, 201.0872802734375, 58058.140625), 'b3^1': (348.1559460321, 348.154296875, 21486.759765625), 'b4^1': (462.19887303210004, 462.1970520019531, 56252.64453125), 'b5^1': (575.2829370321, 575.2820434570312, 231859.71875), 'b6^1': (676.3306150321, 676.3297729492188, 153232.046875), 'b7^1': (789.4146790321, 789.4121704101562, 338144.6875), 'b8^…	N4H5S1	1913.68	A2B2C1D1E2F1G3gfedD1E2F1fedcba	Complex	0	0			1	1	1	221.473	617.448	Sperm_cotton_fraction1_IGP1_Xin_20210205	AEFNITLIHPK+A2B2C1D1E2F1G3gfedD1E2F1fedcba
69667	69669	69665	167.9889	3	1111.15	1111.15	0.000366211	3330.43	3330.41	YCNLEGPPINSSVFK	YC[Carbamidomethyl]NLEGPPINSSVFK	1723.82	Lymphocyte antigen 6K	Q17RY6	LY6K	129	26	{'b1^1': (164.0711540321, 0.0, 0.0), 'b2^1': (324.10180175569997, 324.1005859375, 61906.3515625), 'b3^1': (438.1447287557, 438.1430969238281, 45946.10546875), 'b4^1': (551.2287927556999, 551.2273559570312, 31299.005859375), 'b5^1': (680.2713857557, 680.2691650390625, 21629.837890625), 'b6^1': (737.2928497557, 737.2913818359375, 11928.8671875), 'b7^1': (834.3456137557, 834.3429565429688, 3199.2189…	N4H4F1	1606.59	A2B2C1D1E2F1fedD2dD1dcbB5ba	Complex	1	1	1	0.997803	0.5	1	1	221.128	174.302	Sperm_cotton_fraction1_IGP1_Xin_20210205	YCNLEGPPINSSVFK+A2B2C1D1E2F1fedD2dD1dcbB5ba
71074	71076	71073	171.3936	3	1382.26	1382.26	-0.0098877	4143.76	4144.76	FVGTPEVNQTTLYQR	FVGTPEVNQTTLYQR	1751.88	Metalloproteinase inhibitor 1	P01033	TIMP1	53	26	{'b1^1': (148.07623903209998, 0.0, 0.0), 'b2^1': (247.1446530321, 247.14376831054688, 32642.359375), 'b3^1': (304.1661170321, 304.16424560546875, 9756.65234375), 'b4^1': (405.2137950321, 405.2125244140625, 25158.173828125), 'b5^1': (502.26655903209996, 0.0, 0.0), 'b6^1': (631.3091520321, 631.306884765625, 7810.84814453125), 'b7^1': (730.3775660320999, 730.3739013671875, 11099.328125), 'b8^1': (84…	N5H4F3S1	2392.88	A2B2C1D1E2F1G3gfF5fedD1E2F2fF5fedcbB5ba	Complex	1	0	1		1	1	1	218.713	254.81	Sperm_cotton_fraction1_IGP1_Xin_20210205	FVGTPEVNQTTLYQR+A2B2C1D1E2F1G3gfF5fedD1E2F2fF5fedcbB5ba
55919	55921	55913	134.9253	3	1255.2	1255.2	0.00439453	3762.57	3762.56	HHMYTNVSGLTSFGEK	HHMYTNVSGLTSFGEK	1806.84	Dipeptidase 3	Q9H4B8	DPEP3	243	27	{'b1^1': (138.06673703209998, 0.0, 0.0), 'b2^1': (275.1256490321, 275.12451171875, 66499.5859375), 'b3^1': (406.1661340321, 406.1640625, 19209.923828125), 'b4^1': (569.2294630321, 569.2236328125, 17429.365234375), 'b5^1': (670.2771410321001, 670.2752075195312, 2742.578369140625), 'b6^1': (784.3200680321, 784.3218994140625, 6432.6572265625), 'b7^1': (883.3884820321, 883.3848876953125, 24328.308593…	N5H4F2	1955.72	A2B2C1D1E2F1fF5fedD2dD1E2edcbB5ba	Complex	1	1	1	0.999451	1	1	1	217.97	635.526	Sperm_cotton_fraction1_IGP1_Xin_20210205	HHMYTNVSGLTSFGEK+A2B2C1D1E2F1fF5fedD2dD1E2edcbB5ba
57436	57438	57435	138.5714	3	1087.14	1087.14	0.00292969	3258.4	3258.39	ILGTEEPSNVTVK	ILGTEEPSNVTVK	1385.74	Maltase-glucoamylase, intestinal	O43451	MGAM	912	24	{'b1^1': (114.0918890321, 0.0, 0.0), 'b2^1': (227.17595303209998, 227.17514038085938, 25385.0546875), 'b3^1': (284.19741703209996, 284.1961975097656, 7752.5205078125), 'b4^1': (385.2450950321, 385.24468994140625, 8680.763671875), 'b5^1': (514.2876880321, 514.2859497070312, 8042.6220703125), 'b6^1': (643.3302810321001, 643.3277587890625, 22123.935546875), 'b7^1': (740.3830450321001, 740.3816528320…	N3H6S1	1872.65	A2B2C1D1E2F1G3gfedD1E1eE1edcba	Hybrid	0	0			1	1	1	217.106	404.441	Sperm_cotton_fraction1_IGP1_Xin_20210205	ILGTEEPSNVTVK+A2B2C1D1E2F1G3gfedD1E1eE1edcba
55713	55715	55712	134.4373	3	1107.5	1107.51	0.00952148	3319.5	3319.48	ANLTTLAGTHTNIPK	ANLTTLAGTHTNIPK	1550.84	Dipeptidase 1	P16444	DPEP1	57	24	{'b1^1': (72.0449390321, 0.0, 0.0), 'b2^1': (186.0878660321, 0.0, 0.0), 'b3^1': (299.1719300321, 299.170654296875, 48257.52734375), 'b4^1': (400.21960803210004, 400.2188720703125, 14859.119140625), 'b5^1': (501.26728603210006, 0.0, 0.0), 'b6^1': (614.3513500321001, 614.3484497070312, 12883.5888671875), 'b7^1': (685.3884640321, 685.3861083984375, 10331.25), 'b8^1': (742.4099280321001, 742.40704345…	N4H5F1	1768.64	A2B2C1D1E2F1fedD1E2F1fedcbB5ba	Complex	1	0	1		1	1	1	216.353	452.018	Sperm_cotton_fraction1_IGP1_Xin_20210205	ANLTTLAGTHTNIPK+A2B2C1D1E2F1fedD1E2F1fedcbB5ba
63290	63292	63289	152.6141	3	1167.15	1167.15	0.00109863	3498.44	3498.43	LNTSAGNVDIYK	LNTSAGNVDIYK	1293.66	Transmembrane protease serine 2	O15393	TMPRSS2	213	22	{'b1^1': (114.0918890321, 0.0, 0.0), 'b2^1': (228.1348160321, 228.1340789794922, 10649.669921875), 'b3^1': (329.1824940321, 329.1819152832031, 11644.7568359375), 'b4^1': (416.21452203210004, 416.213134765625, 4032.169189453125), 'b5^1': (487.2516360321, 487.250732421875, 10232.9306640625), 'b6^1': (544.2731000321, 544.2771606445312, 4800.61474609375), 'b7^1': (658.3160270321, 658.3092651367188, 2…	N4H5S2	2204.77	A2B2C1D1E2F1G3gfedD1E2F1G3gfedcba	Complex	0	0			1	1	1	216.182	440.657	Sperm_cotton_fraction1_IGP1_Xin_20210205	LNTSAGNVDIYK+A2B2C1D1E2F1G3gfedD1E2F1G3gfedcba
75206	75208	75205	181.3389	3	1310.56	1310.55	-0.00805664	3928.64	3928.63	LANLTQGEDQYYLR	LANLTQGEDQYYLR	1682.83	Clusterin	P10909	CLU	374	25	{'b1^1': (114.0918890321, 0.0, 0.0), 'b2^1': (185.1290030321, 185.12806701660156, 2217.71484375), 'b3^1': (299.1719300321, 299.1714782714844, 14921.47265625), 'b4^1': (412.25599403210003, 412.2540588378906, 12569.9462890625), 'b5^1': (513.3036720321, 513.30224609375, 4917.25390625), 'b6^1': (641.3622500321001, 641.3619995117188, 4157.69189453125), 'b7^1': (698.3837140321001, 698.3777465820312, 30…	N5H4S2	2245.8	A2B2C1D1E2F2G3gfedD1E2F1G3gfedcba	Complex	0	0			1	1	0.5	216.011	499.49	Sperm_cotton_fraction1_IGP1_Xin_20210205	LANLTQGEDQYYLR+A2B2C1D1E2F2G3gfedD1E2F1G3gfedcba
63645	63647	63639	153.4609	3	1185.49	1185.5	0.00549316	3553.46	3553.45	TAVNCSSDFDACLITK	TAVNC[Carbamidomethyl]SSDFDAC[Carbamidomethyl]LITK	1800.8	CD59 glycoprotein	P13987	CD59	43	27	{'b1^1': (102.0555030321, 0.0, 0.0), 'b2^1': (173.0926170321, 173.09181213378906, 7114.56640625), 'b3^1': (272.1610310321, 272.15997314453125, 4147.6669921875), 'b4^1': (386.20395803210005, 386.2018737792969, 5483.427734375), 'b5^1': (546.2346057557, 546.2330932617188, 7398.1572265625), 'b6^1': (633.2666337557, 0.0, 0.0), 'b7^1': (720.2986617557, 0.0, 0.0), 'b8^1': (835.3256047556999, 835.3193969…	N4H4F2	1752.64	A2B2C1D1E2F1fF5fedD1E2edcbB5ba	Complex	1	0	1		1	1	1	215.805	230.742	Sperm_cotton_fraction1_IGP1_Xin_20210205	TAVNCSSDFDACLITK+A2B2C1D1E2F1fF5fedD1E2edcbB5ba
64218	64220	64207	154.8379	3	1142.15	1142.14	-0.0296631	3423.4	3423.38	TAVNCSSDFDACLITK	TAVNC[Carbamidomethyl]SSDFDAC[Carbamidomethyl]LITK	1800.8	CD59 glycoprotein	P13987	CD59	43	27	{'b1^1': (102.0555030321, 0.0, 0.0), 'b2^1': (173.0926170321, 173.09202575683594, 6258.3310546875), 'b3^1': (272.1610310321, 272.159912109375, 2933.947509765625), 'b4^1': (386.20395803210005, 386.2023620605469, 5904.8359375), 'b5^1': (546.2346057557, 546.2321166992188, 4298.54296875), 'b6^1': (633.2666337557, 0.0, 0.0), 'b7^1': (720.2986617557, 0.0, 0.0), 'b8^1': (835.3256047556999, 835.324035644…	N4H5	1622.58	A2B2C1D1E2F2fedD1E1eE1edcba	Hybrid	0	0			0.994648	0.908163	0.908163	212.958	262.609	Sperm_cotton_fraction1_IGP1_Xin_20210205	TAVNCSSDFDACLITK+A2B2C1D1E2F2fedD1E1eE1edcba
66474	66476	66472	160.2979	4	999.451	999.451	-1.81899e-12	3993.77	3993.76	TKEEGNATNILQDAEVHYISR	TKEEGNATNILQDAEVHYISR	2387.17	Transmembrane protease serine 12	Q86WS5	TMPRSS12	219	30	{'b1^1': (102.0555030321, 0.0, 0.0), 'b2^1': (230.1504660321, 230.15005493164062, 5671.0283203125), 'b3^1': (359.1930590321, 359.19171142578125, 4425.83154296875), 'b4^1': (488.2356520321, 488.2341613769531, 3868.237060546875), 'b5^1': (545.2571160321, 545.2578735351562, 4034.504638671875), 'b6^1': (659.3000430321, 659.2972412109375, 4856.0224609375), 'b7^1': (730.3371570321, 730.335693359375, 86…	N4H4F1	1606.59	A2B2C1D1E2F1fedD1E2edcbB5ba	Complex	1	0	1		0.999863	1	1	211.088	384.777	Sperm_cotton_fraction1_IGP1_Xin_20210205	TKEEGNATNILQDAEVHYISR+A2B2C1D1E2F1fedD1E2edcbB5ba
44559	44561	44558	107.6079	2	1377.03	1377.04	0.00146484	2752.06	2752.04	NYFNCTNEGSK	NYFNC[Carbamidomethyl]TNEGSK	1332.54	Epididymal sperm-binding protein 1	Q96BH3	ELSPBP1	195	21	{'b1^1': (115.05075203210001, 0.0, 0.0), 'b2^1': (278.1140810321, 278.1131591796875, 21416.109375), 'b3^1': (425.18249503209995, 425.1809997558594, 30212.9765625), 'b4^1': (539.2254220320999, 539.2245483398438, 14650.953125), 'b5^1': (699.2560697556999, 699.2536010742188, 34970.01171875), 'b6^1': (800.3037477556999, 800.2994995117188, 9252.544921875), 'b7^1': (914.3466747556998, 914.3445434570312…	N3H5	1419.5	A2B2C1D1E2F1fedD1E1edcba	Hybrid	0	0			1	1	1	206.898	631.547	Sperm_cotton_fraction1_IGP1_Xin_20210205	NYFNCTNEGSK+A2B2C1D1E2F1fedD1E1edcba
57869	57871	57868	139.6163	4	1087.7	1087.7	0.00244141	4346.78	4346.77	DGIHCLQCNSSLVYGAK	DGIHC[Carbamidomethyl]LQC[Carbamidomethyl]NSSLVYGAK	1920.88	Zona pellucida-binding protein 1	Q9BS86	ZPBP	340	27	{'b1^1': (116.0347680321, 0.0, 0.0), 'b2^1': (173.0562320321, 0.0, 0.0), 'b3^1': (286.1402960321, 0.0, 0.0), 'b4^1': (423.19920803210005, 423.1976623535156, 29602.427734375), 'b5^1': (583.2298557557001, 583.2279663085938, 24164.4453125), 'b6^1': (696.3139197557001, 696.3121948242188, 22456.7890625), 'b7^1': (824.3724977557001, 824.369384765625, 33918.1953125), 'b8^1': (984.4031454793001, 984.4006…	N5H6F3	2425.89	A2B2C1D1E2F1G5gfF5fedD1E2F1feE2F1fedcbB5ba	Complex	1	0	1		0.999863	1	1	205.395	258.049	Sperm_cotton_fraction1_IGP1_Xin_20210205	DGIHCLQCNSSLVYGAK+A2B2C1D1E2F1G5gfF5fedD1E2F1feE2F1fedcbB5ba
49792	49794	49790	120.1950	3	1340.23	1340.23	-0.00292969	4017.65	4017.64	GNITEYQCHQYITK	GNITEYQC[Carbamidomethyl]HQYITK	1753.81	Golgi apparatus protein 1	Q92896	GLG1	210	24	{'b1^1': (58.0292890321, 0.0, 0.0), 'b2^1': (172.07221603210002, 172.0713653564453, 3660.365478515625), 'b3^1': (285.1562800321, 285.15509033203125, 12883.638671875), 'b4^1': (386.20395803210005, 386.2013244628906, 3762.774169921875), 'b5^1': (515.2465510321001, 0.0, 0.0), 'b6^1': (678.3098800321002, 678.30810546875, 3810.184326171875), 'b7^1': (806.3684580321002, 806.3601684570312, 3495.91552734…	N5H5F3	2263.83	A2B2C1D1E2F1G5gfF5fedD2dD1E2F1fedcbB5ba	Complex	1	1	1	0.999451	0.999863	1	1	204.906	435.52	Sperm_cotton_fraction1_IGP1_Xin_20210205	GNITEYQCHQYITK+A2B2C1D1E2F1G5gfF5fedD2dD1E2F1fedcbB5ba
60544	60546	60533	146.0645	3	958.435	958.433	-0.00787354	2872.27	2872.27	GNETIVNLIHSTR	GNETIVNLIHSTR	1452.77	Carboxypeptidase E	P16870	CPE	139	22	{'b1^1': (58.0292890321, 0.0, 0.0), 'b2^1': (172.07221603210002, 172.07192993164062, 10296.572265625), 'b3^1': (301.1148090321, 301.1139831542969, 28487.615234375), 'b4^1': (402.16248703210005, 402.16180419921875, 16089.37890625), 'b5^1': (515.2465510321, 515.2451782226562, 12931.9560546875), 'b6^1': (614.3149650321, 614.3096313476562, 4979.06201171875), 'b7^1': (728.3578920320999, 0.0, 0.0), 'b8…	N3H5	1419.5	A2B2C1D1E2edD1E1eE1edcba	Hybrid	0	0			1	1	1	204.241	131.788	Sperm_cotton_fraction1_IGP1_Xin_20210205	GNETIVNLIHSTR+A2B2C1D1E2edD1E1eE1edcba
60757	60759	60755	146.5693	3	1681.68	1681.67	-0.019043	5041.99	5041.99	NGSDCPDKFCLFQSETK	NGSDC[Carbamidomethyl]PDKFC[Carbamidomethyl]LFQSETK	2031.87	Lactotransferrin	P02788	LTF	642	27	{'b1^1': (115.05075203210001, 0.0, 0.0), 'b2^1': (172.07221603210002, 0.0, 0.0), 'b3^1': (259.10424403210004, 0.0, 0.0), 'b4^1': (374.13118703210006, 374.12884521484375, 7529.22412109375), 'b5^1': (534.1618347557, 534.1609497070312, 5860.90771484375), 'b6^1': (631.2145987557001, 0.0, 0.0), 'b7^1': (746.2415417557, 746.23828125, 5383.4130859375), 'b8^1': (874.3365047557, 874.3316040039062, 3168.17…	N5H6F7	3010.12	A2B2C1D1E2F1G5gfF5fedD1E2F1G5gfF5feE2F1G5gfF5fedcbB5ba	Complex	1	0	1		1	1	1	203.709	231.862	Sperm_cotton_fraction1_IGP1_Xin_20210205	NGSDCPDKFCLFQSETK+A2B2C1D1E2F1G5gfF5fedD1E2F1G5gfF5feE2F1G5gfF5fedcbB5ba
50374	50376	50372	121.5897	3	1166.84	1166.84	-0.0161133	3497.48	3497.47	IVNETLYENTK	IVNETLYENTK	1322.67	Tetraspanin-8	P19075	TSPAN8	118	21	{'b1^1': (114.0918890321, 0.0, 0.0), 'b2^1': (213.1603030321, 213.15965270996094, 4804.19287109375), 'b3^1': (327.2032300321, 327.2026062011719, 6227.1376953125), 'b4^1': (456.2458230321, 456.2449035644531, 10225.3232421875), 'b5^1': (557.2935010321, 557.2914428710938, 19966.87890625), 'b6^1': (670.3775650321, 670.3759765625, 36041.01171875), 'b7^1': (833.4408940321, 833.443603515625, 34853.9375)…	N6H5F1	2174.8	A2B2C1D1E2F1fedD2dD1E2eE2F1fedcbB5ba	Complex	1	1	1	0.998352	0.998901	1	1	203.407	332.186	Sperm_cotton_fraction1_IGP1_Xin_20210205	IVNETLYENTK+A2B2C1D1E2F1fedD2dD1E2eE2F1fedcbB5ba
50673	50675	50671	122.3105	3	1177.5	1177.5	-0.00769043	3529.48	3529.47	IENYINESTEAQSEQK	IENYINESTEAQSEQK	1881.86	Leucine-rich repeat-containing protein 37A;Leucine-rich repeat-containing protein 37A2	A6NMS7;A6NM11	LRRC37A;LRRC37A2	1553;1553	26	{'b1^1': (114.0918890321, 0.0, 0.0), 'b2^1': (243.1344820321, 243.13377380371094, 7748.03173828125), 'b3^1': (357.1774090321, 357.1755676269531, 22248.005859375), 'b4^1': (520.2407380321, 520.2383422851562, 22777.96484375), 'b5^1': (633.3248020321, 633.3230590820312, 5042.8037109375), 'b6^1': (747.3677290321, 747.3683471679688, 4765.8466796875), 'b7^1': (876.4103220321, 876.40966796875, 15976.994…	N5H3F1	1647.61	A2B2C1D1E2F2fedD2dD1dcbB5ba	Complex	1	1	1	1	1	1	1	203.319	222.16	Sperm_cotton_fraction1_IGP1_Xin_20210205	IENYINESTEAQSEQK+A2B2C1D1E2F2fedD2dD1dcbB5ba
74059	74061	74058	178.5916	3	1515.3	1515.3	0.0106201	4542.87	4544.85	LANLTQGEDQYYLR	LANLTQGEDQYYLR	1682.83	Clusterin	P10909	CLU	374	24	{'b1^1': (114.0918890321, 0.0, 0.0), 'b2^1': (185.1290030321, 185.12815856933594, 3647.744140625), 'b3^1': (299.1719300321, 299.1707763671875, 13336.412109375), 'b4^1': (412.25599403210003, 412.25439453125, 17052.1640625), 'b5^1': (513.3036720321, 513.3019409179688, 6713.57568359375), 'b6^1': (641.3622500321001, 641.3607788085938, 8818.0380859375), 'b7^1': (698.3837140321001, 698.3756713867188, 4…	N5H6F2S2	2862.02	A2B2C1D1E2F1G3gfF5fedD1E2F1fF5feE2F1G3gfedcba	Complex	0	0			1	1	0.5	202.672	170.297	Sperm_cotton_fraction1_IGP1_Xin_20210205	LANLTQGEDQYYLR+A2B2C1D1E2F1G3gfF5fedD1E2F1fF5feE2F1G3gfedcba
52014	52016	52012	125.5499	3	1112.82	1112.82	-0.0032959	3335.44	3335.43	LNTSAGNVDIYKK	LNTSAGNVDIYKK	1421.75	Transmembrane protease serine 2	O15393	TMPRSS2	213	23	{'b1^1': (114.0918890321, 0.0, 0.0), 'b2^1': (228.1348160321, 228.1341094970703, 5062.263671875), 'b3^1': (329.1824940321, 329.18115234375, 6019.21630859375), 'b4^1': (416.21452203210004, 0.0, 0.0), 'b5^1': (487.2516360321, 487.24908447265625, 4519.931640625), 'b6^1': (544.2731000321, 0.0, 0.0), 'b7^1': (658.3160270321, 658.3146362304688, 5477.06591796875), 'b8^1': (757.3844410321, 757.3815917968…	N4H5S1	1913.68	A2B2C1D1E2F1G3gfedD1E2F1fedcba	Complex	0	0			1	1	1	202.273	567.442	Sperm_cotton_fraction1_IGP1_Xin_20210205	LNTSAGNVDIYKK+A2B2C1D1E2F1G3gfedD1E2F1fedcba
63640	63642	63639	153.4462	3	1312.54	1312.53	-0.013916	3934.58	3934.57	TAVNCSSDFDACLITK	TAVNC[Carbamidomethyl]SSDFDAC[Carbamidomethyl]LITK	1800.8	CD59 glycoprotein	P13987	CD59	43	26	{'b1^1': (102.0555030321, 0.0, 0.0), 'b2^1': (173.0926170321, 173.09234619140625, 6708.537109375), 'b3^1': (272.1610310321, 272.1607666015625, 3196.78662109375), 'b4^1': (386.20395803210005, 386.20245361328125, 3335.76953125), 'b5^1': (546.2346057557, 546.2340698242188, 5204.96044921875), 'b6^1': (633.2666337557, 0.0, 0.0), 'b7^1': (720.2986617557, 0.0, 0.0), 'b8^1': (835.3256047556999, 835.32897…	N5H6F1	2133.77	A2B2C1D1E2F1feE2F1fedD2dD1E1edcbB5ba	Hybrid	1	1	1	0.998077	1	1	1	201.643	154.905	Sperm_cotton_fraction1_IGP1_Xin_20210205	TAVNCSSDFDACLITK+A2B2C1D1E2F1feE2F1fedD2dD1E1edcbB5ba
51273	51275	51272	123.7547	3	1111.16	1111.15	-0.0117188	3330.44	3330.43	NATLVNEADKLR	NATLVNEADKLR	1342.72	Aminopeptidase N	P15144	ANPEP	818	21	{'b1^1': (115.05075203210001, 0.0, 0.0), 'b2^1': (186.0878660321, 0.0, 0.0), 'b3^1': (287.13554403210003, 287.1358337402344, 11406.3564453125), 'b4^1': (400.21960803210004, 400.2193298339844, 9693.5712890625), 'b5^1': (499.28802203210006, 499.2878723144531, 16123.48046875), 'b6^1': (613.3309490321001, 0.0, 0.0), 'b7^1': (742.3735420321001, 742.371826171875, 8461.248046875), 'b8^1': (813.410656032…	N5H6	1987.71	A2B2C1D1E2F1fedD1E2F1feE2F1fedcba	Complex	0	0			1	1	1	201.451	313.532	Sperm_cotton_fraction1_IGP1_Xin_20210205	NATLVNEADKLR+A2B2C1D1E2F1fedD1E2F1feE2F1fedcba
57545	57547	57543	138.8328	3	1033.12	1033.12	-1.36424e-12	3096.34	3096.34	ILGTEEPSNVTVK	ILGTEEPSNVTVK	1385.74	Maltase-glucoamylase, intestinal	O43451	MGAM	912	23	{'b1^1': (114.0918890321, 0.0, 0.0), 'b2^1': (227.17595303209998, 227.17514038085938, 26386.578125), 'b3^1': (284.19741703209996, 284.1963806152344, 8139.349609375), 'b4^1': (385.2450950321, 385.2433776855469, 6467.990234375), 'b5^1': (514.2876880321, 514.287109375, 5766.04052734375), 'b6^1': (643.3302810321001, 643.3292846679688, 21913.734375), 'b7^1': (740.3830450321001, 740.3832397460938, 1627…	N3H5S1	1710.6	A2B2C1D1E2F1G3gfedD1E1edcba	Hybrid	0	0			1	1	1	201.342	299.842	Sperm_cotton_fraction1_IGP1_Xin_20210205	ILGTEEPSNVTVK+A2B2C1D1E2F1G3gfedD1E1edcba
58066	58068	58064	140.0916	3	1395.92	1395.92	-0.00805664	4184.73	4184.72	DGIHCLQCNSSLVYGAK	DGIHC[Carbamidomethyl]LQC[Carbamidomethyl]NSSLVYGAK	1920.88	Zona pellucida-binding protein 1	Q9BS86	ZPBP	340	26	{'b1^1': (116.0347680321, 0.0, 0.0), 'b2^1': (173.0562320321, 0.0, 0.0), 'b3^1': (286.1402960321, 0.0, 0.0), 'b4^1': (423.19920803210005, 423.19757080078125, 44099.546875), 'b5^1': (583.2298557557001, 583.2283325195312, 39004.87890625), 'b6^1': (696.3139197557001, 696.3123779296875, 36849.55078125), 'b7^1': (824.3724977557001, 824.3689575195312, 44797.890625), 'b8^1': (984.4031454793001, 984.4002…	N5H5F3	2263.83	A2B2C1D1E2F1fF5fedD2dD1E2F1fF5fedcbB5ba	Complex	1	1	1	0.999176	1	1	1	201.075	356.638	Sperm_cotton_fraction1_IGP1_Xin_20210205	DGIHCLQCNSSLVYGAK+A2B2C1D1E2F1fF5fedD2dD1E2F1fF5fedcbB5ba
59696	59698	59695	144.0211	4	1136.23	1136.23	0.000976562	4540.89	4540.88	FLNESYKHEQVYIR	FLNESYKHEQVYIR	1824.92	Prostatic acid phosphatase	P15309	ACPP	94	22	{'b1^1': (148.07623903209998, 0.0, 0.0), 'b2^1': (261.1603030321, 261.1597900390625, 21621.02734375), 'b3^1': (375.2032300321, 375.202392578125, 19368.248046875), 'b4^1': (504.2458230321, 504.24560546875, 67462.5078125), 'b5^1': (591.2778510321, 591.2748413085938, 18271.88671875), 'b6^1': (754.3411800321, 754.3406982421875, 52720.8515625), 'b7^1': (882.4361430321001, 882.437744140625, 31685.30859…	N5H6F1S2	2715.96	A2B2C1D1E2F1G3gfedD1E2F1feE2F1G3gfedcbB5ba	Complex	1	0	1		1	1	1	199.868	659.966	Sperm_cotton_fraction1_IGP1_Xin_20210205	FLNESYKHEQVYIR+A2B2C1D1E2F1G3gfedD1E2F1feE2F1G3gfedcbB5ba
69600	69602	69599	167.8260	3	998.447	998.447	0.000549316	2992.32	2992.31	AEFNITLIHPK	AEFNITLIHPK	1281.71	Aminopeptidase N	P15144	ANPEP	234	20	{'b1^1': (72.0449390321, 0.0, 0.0), 'b2^1': (201.0875320321, 201.08694458007812, 30386.33203125), 'b3^1': (348.1559460321, 348.1551513671875, 9305.673828125), 'b4^1': (462.19887303210004, 462.197998046875, 23277.76953125), 'b5^1': (575.2829370321, 575.2819213867188, 65016.66015625), 'b6^1': (676.3306150321, 676.3295288085938, 36228.19921875), 'b7^1': (789.4146790321, 789.4129638671875, 78943.9765…	N3H5S1	1710.6	A2B2C1D1E2F1G3gfedD1E1edcba	Hybrid	0	0			1	1	1	199.826	427.256	Sperm_cotton_fraction1_IGP1_Xin_20210205	AEFNITLIHPK+A2B2C1D1E2F1G3gfedD1E1edcba
60556	60558	60555	146.0908	2	1518.17	1518.18	0.00585938	3034.34	3034.32	GNETIVNLIHSTR	GNETIVNLIHSTR	1452.77	Carboxypeptidase E	P16870	CPE	139	22	{'b1^1': (58.0292890321, 0.0, 0.0), 'b2^1': (172.07221603210002, 172.07167053222656, 7899.5126953125), 'b3^1': (301.1148090321, 301.1144104003906, 16646.587890625), 'b4^1': (402.16248703210005, 402.1625671386719, 10183.8203125), 'b5^1': (515.2465510321, 515.2462158203125, 8743.5185546875), 'b6^1': (614.3149650321, 0.0, 0.0), 'b7^1': (728.3578920320999, 0.0, 0.0), 'b8^1': (841.4419560320999, 0.0, …	N3H6	1581.56	A2B2C1D1E2F1fedD1E1eE1edcba	Hybrid	0	0			1	1	1	198.636	722.742	Sperm_cotton_fraction1_IGP1_Xin_20210205	GNETIVNLIHSTR+A2B2C1D1E2F1fedD1E1eE1edcba
66258	66260	66240	159.7666	4	1039.96	1039.96	-0.0149107	4155.83	4155.81	TKEEGNATNILQDAEVHYISR	TKEEGNATNILQDAEVHYISR	2387.17	Transmembrane protease serine 12	Q86WS5	TMPRSS12	219	29	{'b1^1': (102.0555030321, 0.0, 0.0), 'b2^1': (230.1504660321, 230.15005493164062, 3533.112548828125), 'b3^1': (359.1930590321, 359.1910095214844, 3110.26025390625), 'b4^1': (488.2356520321, 488.2353210449219, 4045.0634765625), 'b5^1': (545.2571160321, 0.0, 0.0), 'b6^1': (659.3000430321, 659.2937622070312, 1938.4488525390625), 'b7^1': (730.3371570321, 730.3387451171875, 8906.341796875), 'b8^1': (8…	N4H5F1	1768.64	A2B2C1D1E2F1fedD1E2F1fedcbB5ba	Complex	1	0	1		1	1	1	197.743	500.022	Sperm_cotton_fraction1_IGP1_Xin_20210205	TKEEGNATNILQDAEVHYISR+A2B2C1D1E2F1fedD1E2F1fedcbB5ba
49300	49302	49282	119.0143	2	1370.85	1370.6	-0.498535	2739.18	2739.17	VQPFNVTQGK	VQPFNVTQGK	1116.59	Lysosome-associated membrane glycoprotein 2	P13473	LAMP2	356	18	{'b1^1': (100.0762390321, 0.0, 0.0), 'b2^1': (228.13481703210002, 228.1342315673828, 144109.171875), 'b3^1': (325.1875810321, 325.1879577636719, 14892.53125), 'b4^1': (472.25599503210003, 472.25445556640625, 37365.9609375), 'b5^1': (586.2989220321, 586.2979736328125, 100738.2421875), 'b6^1': (685.3673360321, 685.3661499023438, 512730.84375), 'b7^1': (786.4150140321, 786.4151000976562, 180218.1406…	N4H5	1622.58	A2B2C1D1E2F1fedD1E2F1fedcba	Complex	0	0			1	1	1	197.567	668.901	Sperm_cotton_fraction1_IGP1_Xin_20210205	VQPFNVTQGK+A2B2C1D1E2F1fedD1E2F1fedcba
54246	54248	54245	130.9289	3	1112.14	1112.14	-0.00476074	3333.4	3333.39	AAIPSALDTNSSK	AAIPSALDTNSSK	1273.65	Galectin-3-binding protein	Q08380	LGALS3BP	551	23	{'b1^1': (72.0449390321, 0.0, 0.0), 'b2^1': (143.08205303210002, 143.08180236816406, 2557.109375), 'b3^1': (256.16611703210003, 256.1653137207031, 9292.89453125), 'b4^1': (353.21888103210006, 353.2178649902344, 1991.6317138671875), 'b5^1': (440.2509090321, 440.2498779296875, 4800.30322265625), 'b6^1': (511.2880230321, 511.2865905761719, 30344.060546875), 'b7^1': (624.3720870321, 624.3720092773438…	N4H5F1S1	2059.73	A2B2C1D1E2F1G3gfedD1E2F1fedcbB5ba	Complex	1	0	1		0.999451	1	1	195.628	348.856	Sperm_cotton_fraction1_IGP1_Xin_20210205	AAIPSALDTNSSK+A2B2C1D1E2F1G3gfedD1E2F1fedcbB5ba
55875	55877	55867	134.8225	3	1309.22	1309.22	-0.000732422	3924.62	3924.61	HHMYTNVSGLTSFGEK	HHMYTNVSGLTSFGEK	1806.84	Dipeptidase 3	Q9H4B8	DPEP3	243	26	{'b1^1': (138.06673703209998, 0.0, 0.0), 'b2^1': (275.1256490321, 275.1246032714844, 43133.61328125), 'b3^1': (406.1661340321, 406.16339111328125, 12114.876953125), 'b4^1': (569.2294630321, 569.2233276367188, 12068.93359375), 'b5^1': (670.2771410321001, 670.2760009765625, 2832.208251953125), 'b6^1': (784.3200680321, 784.31787109375, 3408.40185546875), 'b7^1': (883.3884820321, 883.38623046875, 139…	N5H5F2	2117.78	A2B2C1D1E2F1fF5fedD2dD1E2F1fedcbB5ba	Complex	1	1	1	0.999451	1	1	1	195.342	426.508	Sperm_cotton_fraction1_IGP1_Xin_20210205	HHMYTNVSGLTSFGEK+A2B2C1D1E2F1fF5fedD2dD1E2F1fedcbB5ba
66245	66247	66240	159.7370	4	1090.73	1090.74	0.0117187	4358.92	4358.89	TKEEGNATNILQDAEVHYISR	TKEEGNATNILQDAEVHYISR	2387.17	Transmembrane protease serine 12	Q86WS5	TMPRSS12	219	29	{'b1^1': (102.0555030321, 0.0, 0.0), 'b2^1': (230.1504660321, 0.0, 0.0), 'b3^1': (359.1930590321, 359.1923522949219, 2473.9462890625), 'b4^1': (488.2356520321, 488.2333679199219, 2315.93798828125), 'b5^1': (545.2571160321, 545.2635498046875, 1715.738037109375), 'b6^1': (659.3000430321, 659.2943115234375, 2196.511962890625), 'b7^1': (730.3371570321, 730.3346557617188, 4512.7158203125), 'b8^1': (83…	N5H5F1	1971.72	A2B2C1D1E2F1fedD1E2eE2F1fedcbB5ba	Complex	1	0	1		1	1	1	195.331	217.156	Sperm_cotton_fraction1_IGP1_Xin_20210205	TKEEGNATNILQDAEVHYISR+A2B2C1D1E2F1fedD1E2eE2F1fedcbB5ba
65244	65246	65243	157.3191	3	1307.23	1307.23	-0.00952148	3918.66	3918.64	ALGFENATQALGR	ALGFENATQALGR	1346.69	Galectin-3-binding protein	Q08380	LGALS3BP	69	23	{'b1^1': (72.0449390321, 0.0, 0.0), 'b2^1': (185.1290030321, 185.12832641601562, 5818.85205078125), 'b3^1': (242.1504670321, 242.14991760253906, 8116.43994140625), 'b4^1': (389.2188810321, 389.21942138671875, 3114.3779296875), 'b5^1': (518.2614740321001, 518.2574462890625, 3909.59619140625), 'b6^1': (632.3044010321, 632.306396484375, 2713.475341796875), 'b7^1': (703.3415150321, 703.3396606445312,…	N5H6F4	2571.95	A2B2C1D1E2F1G5gfF5fedD1E2F1feE2F1fF5fedcbB5ba	Complex	1	0	1		1	1	1	195.309	229.331	Sperm_cotton_fraction1_IGP1_Xin_20210205	ALGFENATQALGR+A2B2C1D1E2F1G5gfF5fedD1E2F1feE2F1fF5fedcbB5ba
82287	82289	82286	198.3849	3	1308.57	1308.57	0.00109863	3922.67	3923.68	TNSTFVQALVEHVK	TNSTFVQALVEHVK	1571.83	Prosaposin	P07602	PSAP	215	24	{'b1^1': (102.0555030321, 0.0, 0.0), 'b2^1': (216.0984300321, 216.09750366210938, 2721.162353515625), 'b3^1': (303.1304580321, 303.1286315917969, 1964.058349609375), 'b4^1': (404.17813603210004, 0.0, 0.0), 'b5^1': (551.2465500321, 551.2457275390625, 2777.202392578125), 'b6^1': (650.3149640321, 650.3133544921875, 3536.430419921875), 'b7^1': (778.3735420321, 0.0, 0.0), 'b8^1': (849.4106560321, 849.…	N4H5F3S1	2351.85	A2B2C1D1E2F1G3gfF5fedD1E2F1fF5fedcbB5ba	Complex	1	0	1		1	1	1	194.98	194.833	Sperm_cotton_fraction1_IGP1_Xin_20210205	TNSTFVQALVEHVK+A2B2C1D1E2F1G3gfF5fedD1E2F1fF5fedcbB5ba
31675	31677	31674	76.6418	3	980.437	980.436	-0.00292969	2938.28	2938.28	KLNYTLSQGHR	KLNYTLSQGHR	1315.7	Aminopeptidase N	P15144	ANPEP	128	19	{'b1^1': (129.1027880321, 129.10218811035156, 88803.0390625), 'b2^1': (242.18685203209998, 242.1859893798828, 19096.0078125), 'b3^1': (356.2297790321, 356.2294921875, 19675.787109375), 'b4^1': (519.2931080321, 519.2913208007812, 24184.763671875), 'b5^1': (620.3407860321, 620.3406372070312, 18032.96484375), 'b6^1': (733.4248500321, 0.0, 0.0), 'b7^1': (820.4568780321, 0.0, 0.0), 'b8^1': (948.515456…	N4H5	1622.58	A2B2C1D1E2F1fedD1E2F1fedcba	Complex	0	0			1	1	1	193.437	503.25	Sperm_cotton_fraction1_IGP1_Xin_20210205	KLNYTLSQGHR+A2B2C1D1E2F1fedD1E2F1fedcba
60106	60108	60105	145.0081	4	1099.72	1099.72	0.00390625	4394.83	4394.82	FLNESYKHEQVYIR	FLNESYKHEQVYIR	1824.92	Prostatic acid phosphatase	P15309	ACPP	94	22	{'b1^1': (148.07623903209998, 0.0, 0.0), 'b2^1': (261.1603030321, 261.16009521484375, 11145.916015625), 'b3^1': (375.2032300321, 375.2034606933594, 13539.173828125), 'b4^1': (504.2458230321, 504.2448425292969, 42329.3515625), 'b5^1': (591.2778510321, 591.2767333984375, 12861.40625), 'b6^1': (754.3411800321, 754.3407592773438, 22693.708984375), 'b7^1': (882.4361430321001, 0.0, 0.0), 'b8^1': (1019.…	N5H6S2	2569.9	A2B2C1D1E2F1G3gfedD1E2F1feE2F1G3gfedcba	Complex	0	0			1	1	1	192.662	524.318	Sperm_cotton_fraction1_IGP1_Xin_20210205	FLNESYKHEQVYIR+A2B2C1D1E2F1G3gfedD1E2F1feE2F1G3gfedcba
60194	60196	60193	145.2159	4	1044.95	1044.95	0.0102539	4175.76	4176.77	FLNESYKHEQVYIR	FLNESYKHEQVYIR	1824.92	Prostatic acid phosphatase	P15309	ACPP	94	22	{'b1^1': (148.07623903209998, 0.0, 0.0), 'b2^1': (261.1603030321, 261.1594543457031, 12355.619140625), 'b3^1': (375.2032300321, 375.2036437988281, 19070.8046875), 'b4^1': (504.2458230321, 504.2445068359375, 40168.0859375), 'b5^1': (591.2778510321, 591.2767944335938, 13193.3701171875), 'b6^1': (754.3411800321, 754.3391723632812, 13955.0517578125), 'b7^1': (882.4361430321001, 882.43310546875, 15874…	N4H5F3S1	2351.85	A2B2C1D1E2F1G3gfF5fedD1E2F1fF5fedcbB5ba	Complex	1	0	1		1	0.997782	0.997782	192.451	237.652	Sperm_cotton_fraction1_IGP1_Xin_20210205	FLNESYKHEQVYIR+A2B2C1D1E2F1G3gfF5fedD1E2F1fF5fedcbB5ba
60666	60668	60664	146.3569	3	1209.5	1209.5	0.00146484	3625.47	3625.46	HPCNITEEDYQPLMK	HPC[Carbamidomethyl]NITEEDYQPLMK	1873.83	ADP-ribosyl cyclase/cyclic ADP-ribose hydrolase 1	P28907	CD38	100	25	{'b1^1': (138.06673703209998, 0.0, 0.0), 'b2^1': (235.11950103209998, 235.11863708496094, 59972.73828125), 'b3^1': (395.1501487557, 395.14959716796875, 1599.1583251953125), 'b4^1': (509.1930757557, 509.1920166015625, 1580.804931640625), 'b5^1': (622.2771397557, 622.276611328125, 2820.336181640625), 'b6^1': (723.3248177557, 0.0, 0.0), 'b7^1': (852.3674107557, 852.365234375, 1936.7520751953125), 'b…	N4H4S1	1751.62	A2B2C1D1E2F1G3gfedD2dD1dcba	Complex	0	1		1	1	1	1	192.206	571.197	Sperm_cotton_fraction1_IGP1_Xin_20210205	HPCNITEEDYQPLMK+A2B2C1D1E2F1G3gfedD2dD1dcba
58174	58176	58169	140.3556	3	1341.9	1341.9	0.00695801	4022.69	4022.66	DGIHCLQCNSSLVYGAK	DGIHC[Carbamidomethyl]LQC[Carbamidomethyl]NSSLVYGAK	1920.88	Zona pellucida-binding protein 1	Q9BS86	ZPBP	340	26	{'b1^1': (116.0347680321, 0.0, 0.0), 'b2^1': (173.0562320321, 0.0, 0.0), 'b3^1': (286.1402960321, 0.0, 0.0), 'b4^1': (423.19920803210005, 423.19769287109375, 23519.6796875), 'b5^1': (583.2298557557001, 583.2279052734375, 23262.57421875), 'b6^1': (696.3139197557001, 696.31201171875, 24748.650390625), 'b7^1': (824.3724977557001, 824.3693237304688, 25377.8125), 'b8^1': (984.4031454793001, 984.402038…	N5H4F3	2101.78	A2B2C1D1E2F2fF5fedD1E2F1fF5fedcbB5ba	Complex	1	0	1		1	1	1	191.315	223.76	Sperm_cotton_fraction1_IGP1_Xin_20210205	DGIHCLQCNSSLVYGAK+A2B2C1D1E2F2fF5fedD1E2F1fF5fedcbB5ba
49042	49044	49041	118.3986	2	1350.09	1350.08	-0.00146484	2698.15	2698.15	VQPFNVTQGK	VQPFNVTQGK	1116.59	Lysosome-associated membrane glycoprotein 2	P13473	LAMP2	356	18	{'b1^1': (100.0762390321, 0.0, 0.0), 'b2^1': (228.13481703210002, 228.13409423828125, 120141.34375), 'b3^1': (325.1875810321, 325.1866455078125, 10830.60546875), 'b4^1': (472.25599503210003, 472.254150390625, 18763.767578125), 'b5^1': (586.2989220321, 586.2980346679688, 57302.6171875), 'b6^1': (685.3673360321, 685.3656616210938, 333642.875), 'b7^1': (786.4150140321, 786.4154663085938, 111896.1406…	N3H6	1581.56	A2B2C1D1E2F1fedD1E1eE1edcba	Hybrid	0	0			1	1	1	191.243	600.332	Sperm_cotton_fraction1_IGP1_Xin_20210205	VQPFNVTQGK+A2B2C1D1E2F1fedD1E1eE1edcba
57612	57614	57604	139.0031	3	1003.8	1003.8	-0.003479	3008.36	3008.36	KFDVNQLQNTTIK	KFDVNQLQNTTIK	1547.83	Angiotensin-converting enzyme	P12821	ACE	714	24	{'b1^1': (129.1027880321, 129.10198974609375, 10737.0517578125), 'b2^1': (276.1712020321, 0.0, 0.0), 'b3^1': (391.1981450321, 391.1968994140625, 4668.52490234375), 'b4^1': (490.2665590321, 490.2642517089844, 3455.19580078125), 'b5^1': (604.3094860321, 0.0, 0.0), 'b6^1': (732.3680640321, 732.36376953125, 3774.2705078125), 'b7^1': (845.4521280321001, 845.4478759765625, 8191.93310546875), 'b8^1': (9…	N4H4	1460.53	A2B2C1D1E2edD2dD1E1edcba	Hybrid	0	1		1	0.983792	1	1	191.045	325.968	Sperm_cotton_fraction1_IGP1_Xin_20210205	KFDVNQLQNTTIK+A2B2C1D1E2edD2dD1E1edcba
58126	58128	58125	140.2367	3	1468.94	1468.94	-0.00109863	4403.8	4403.79	DGIHCLQCNSSLVYGAK	DGIHC[Carbamidomethyl]LQC[Carbamidomethyl]NSSLVYGAK	1920.88	Zona pellucida-binding protein 1	Q9BS86	ZPBP	340	25	{'b1^1': (116.0347680321, 0.0, 0.0), 'b2^1': (173.0562320321, 0.0, 0.0), 'b3^1': (286.1402960321, 0.0, 0.0), 'b4^1': (423.19920803210005, 423.1978454589844, 54474.75390625), 'b5^1': (583.2298557557001, 583.2280883789062, 45918.87109375), 'b6^1': (696.3139197557001, 696.3115844726562, 46684.53125), 'b7^1': (824.3724977557001, 824.3695678710938, 68644.890625), 'b8^1': (984.4031454793001, 984.397460…	N6H6F2	2482.91	A2B2C1D1E2F1fF5fedD2dD1E2F1feE2F1fedcbB5ba	Complex	1	1	1	0.999451	1	1	1	190.767	348.2	Sperm_cotton_fraction1_IGP1_Xin_20210205	DGIHCLQCNSSLVYGAK+A2B2C1D1E2F1fF5fedD2dD1E2F1feE2F1fedcbB5ba
48109	48111	48108	116.1655	3	1199.86	1199.86	0.00292969	3596.56	3596.55	LINKFNSSSSSLEEK	LINKFNSSSSSLEEK	1681.85	Nucleotide exchange factor SIL1	Q9H173	SIL1	193	25	{'b1^1': (114.0918890321, 0.0, 0.0), 'b2^1': (227.17595303209998, 227.17518615722656, 4634.02783203125), 'b3^1': (341.2188800321, 341.21728515625, 3833.524169921875), 'b4^1': (469.3138430321, 469.31243896484375, 3562.78125), 'b5^1': (616.3822570321, 616.3800659179688, 11664.9482421875), 'b6^1': (730.4251840321, 730.4229125976562, 6845.5126953125), 'b7^1': (817.4572120321, 817.45361328125, 5294.75…	N4H5F2	1914.7	A2B2C1D1E2F1fF5fedD1E2F1fedcbB5ba	Complex	1	0	1		1	1	1	190.29	353.687	Sperm_cotton_fraction1_IGP1_Xin_20210205	LINKFNSSSSSLEEK+A2B2C1D1E2F1fF5fedD1E2F1fedcbB5ba
44104	44106	44103	106.5082	3	972.377	972.376	-0.0032959	2914.1	2914.1	NYFNCTNEGSK	NYFNC[Carbamidomethyl]TNEGSK	1332.54	Epididymal sperm-binding protein 1	Q96BH3	ELSPBP1	195	21	{'b1^1': (115.05075203210001, 0.0, 0.0), 'b2^1': (278.1140810321, 278.1134033203125, 13766.8955078125), 'b3^1': (425.18249503209995, 425.1815490722656, 13088.232421875), 'b4^1': (539.2254220320999, 539.22509765625, 7681.880859375), 'b5^1': (699.2560697556999, 699.2592163085938, 8798.630859375), 'b6^1': (800.3037477556999, 800.301025390625, 2154.474365234375), 'b7^1': (914.3466747556998, 914.34667…	N3H6	1581.56	A2B2C1D1E2F1fedD1E1eE1edcba	Hybrid	0	0			1	1	1	190.243	212.623	Sperm_cotton_fraction1_IGP1_Xin_20210205	NYFNCTNEGSK+A2B2C1D1E2F1fedD1E1eE1edcba
55518	55520	55515	133.9756	3	1180.11	1180.12	0.00219727	3537.32	3537.31	NYFNCTNEGSK	NYFNC[Carbamidomethyl]TNEGSK	1332.54	Epididymal sperm-binding protein 1	Q96BH3	ELSPBP1	195	21	{'b1^1': (115.05075203210001, 0.0, 0.0), 'b2^1': (278.1140810321, 278.1136779785156, 7332.7705078125), 'b3^1': (425.18249503209995, 425.181640625, 11009.4921875), 'b4^1': (539.2254220320999, 539.2236328125, 7746.2626953125), 'b5^1': (699.2560697556999, 699.2535400390625, 15860.03125), 'b6^1': (800.3037477556999, 800.30224609375, 4444.10986328125), 'b7^1': (914.3466747556998, 914.3438720703125, 47…	N4H5S2	2204.77	A2B2C1D1E2F1G3gfedD1E2F1G3gfedcba	Complex	0	0			1	1	1	188.919	420.951	Sperm_cotton_fraction1_IGP1_Xin_20210205	NYFNCTNEGSK+A2B2C1D1E2F1G3gfedD1E2F1G3gfedcba
56179	56181	56175	135.5500	3	1153.82	1152.79	-3.10803	3455.33	3455.33	SCINESAIDSR	SC[Carbamidomethyl]INESAIDSR	1250.56	Neprilysin	P08473	MME	145	19	{'b1^1': (88.0398530321, 0.0, 0.0), 'b2^1': (248.07050075569998, 248.07003784179688, 85012.7890625), 'b3^1': (361.1545647557, 0.0, 0.0), 'b4^1': (475.1974917557, 475.1977233886719, 10349.017578125), 'b5^1': (604.2400847557001, 604.2399291992188, 80262.078125), 'b6^1': (691.2721127557, 691.2713012695312, 18745.1328125), 'b7^1': (762.3092267557, 762.3026123046875, 38521.5859375), 'b8^1': (875.39329…	N4H5S2	2204.77	A2B2C1D1E2F1G3gfedD1E2F1G3gfedcba	Complex	0	0			1	1	1	187.348	498.684	Sperm_cotton_fraction1_IGP1_Xin_20210205	SCINESAIDSR+A2B2C1D1E2F1G3gfedD1E2F1G3gfedcba
60536	60538	60533	146.0457	3	1061.14	1061.14	-0.00219727	3180.39	3180.38	GNETIVNLIHSTR	GNETIVNLIHSTR	1452.77	Carboxypeptidase E	P16870	CPE	139	22	{'b1^1': (58.0292890321, 0.0, 0.0), 'b2^1': (172.07221603210002, 172.07154846191406, 3720.4794921875), 'b3^1': (301.1148090321, 301.1133117675781, 12286.1328125), 'b4^1': (402.16248703210005, 402.1599426269531, 8673.11328125), 'b5^1': (515.2465510321, 515.2451782226562, 4023.90283203125), 'b6^1': (614.3149650321, 0.0, 0.0), 'b7^1': (728.3578920320999, 0.0, 0.0), 'b8^1': (841.4419560320999, 0.0, 0…	N3H6F1	1727.61	A2B2C1D1E2F1fF5fedD1E1eE1edcba	Hybrid	0	0			1	1	1	187.062	441.27	Sperm_cotton_fraction1_IGP1_Xin_20210205	GNETIVNLIHSTR+A2B2C1D1E2F1fF5fedD1E1eE1edcba
59741	59743	59739	144.1291	3	1514.97	1514.64	-1.00452	4540.89	4541.9	FLNESYKHEQVYIR	FLNESYKHEQVYIR	1824.92	Prostatic acid phosphatase	P15309	ACPP	94	22	{'b1^1': (148.07623903209998, 0.0, 0.0), 'b2^1': (261.1603030321, 261.1593322753906, 12541.2529296875), 'b3^1': (375.2032300321, 375.2008972167969, 7132.35693359375), 'b4^1': (504.2458230321, 504.2459411621094, 19380.169921875), 'b5^1': (591.2778510321, 591.2789916992188, 7303.2216796875), 'b6^1': (754.3411800321, 754.3408203125, 15236.1953125), 'b7^1': (882.4361430321001, 882.4334106445312, 9503…	N5H6F3S1	2716.98	A2B2C1D1E2F1G3gfF5fedD1E2F1feE2F1fF5fedcbB5ba	Complex	1	0	1		1	0.998225	0.998225	186.807	216.689	Sperm_cotton_fraction1_IGP1_Xin_20210205	FLNESYKHEQVYIR+A2B2C1D1E2F1G3gfF5fedD1E2F1feE2F1fF5fedcbB5ba
49261	49263	49260	118.9202	2	1423.12	1423.11	-0.000976562	2844.21	2844.21	VQPFNVTQGK	VQPFNVTQGK	1116.59	Lysosome-associated membrane glycoprotein 2	P13473	LAMP2	356	19	{'b1^1': (100.0762390321, 0.0, 0.0), 'b2^1': (228.13481703210002, 228.13392639160156, 34781.69921875), 'b3^1': (325.1875810321, 325.18505859375, 3630.704345703125), 'b4^1': (472.25599503210003, 472.2554931640625, 4741.94873046875), 'b5^1': (586.2989220321, 586.2977294921875, 15243.435546875), 'b6^1': (685.3673360321, 685.3655395507812, 94545.1015625), 'b7^1': (786.4150140321, 786.4141235351562, 3…	N3H6F1	1727.61	A2B2C1D1E2F1fF5fedD1E1eE1edcba	Hybrid	0	0			1	1	1	185.736	727.587	Sperm_cotton_fraction1_IGP1_Xin_20210205	VQPFNVTQGK+A2B2C1D1E2F1fF5fedD1E1eE1edcba
58705	58707	58700	141.6231	3	1176.83	1176.83	-0.00109863	3527.48	3527.47	DGIHCLQCNSSLVYGAK	DGIHC[Carbamidomethyl]LQC[Carbamidomethyl]NSSLVYGAK	1920.88	Zona pellucida-binding protein 1	Q9BS86	ZPBP	340	26	{'b1^1': (116.0347680321, 0.0, 0.0), 'b2^1': (173.0562320321, 0.0, 0.0), 'b3^1': (286.1402960321, 0.0, 0.0), 'b4^1': (423.19920803210005, 423.1982727050781, 17997.59375), 'b5^1': (583.2298557557001, 583.2286987304688, 20108.63671875), 'b6^1': (696.3139197557001, 696.3109741210938, 15406.734375), 'b7^1': (824.3724977557001, 824.3719482421875, 21990.080078125), 'b8^1': (984.4031454793001, 984.40283…	N4H4F1	1606.59	A2B2C1D1E2F1fedD1E2edcbB5ba	Complex	1	0	1		1	1	1	185.517	296.73	Sperm_cotton_fraction1_IGP1_Xin_20210205	DGIHCLQCNSSLVYGAK+A2B2C1D1E2F1fedD1E2edcbB5ba
50684	50686	50671	122.3370	3	1089.13	1089.13	-0.00805664	3264.37	3264.36	NITQIVGHSGCEAK	NITQIVGHSGC[Carbamidomethyl]EAK	1512.74	Neuroblastoma suppressor of tumorigenicity 1	P41271	NBL1	39	23	{'b1^1': (115.05075203210001, 0.0, 0.0), 'b2^1': (228.1348160321, 228.1335906982422, 9064.640625), 'b3^1': (329.1824940321, 329.1815490722656, 3371.951171875), 'b4^1': (457.2410720321, 457.2386169433594, 3845.311279296875), 'b5^1': (570.3251360321, 570.325439453125, 6000.505859375), 'b6^1': (669.3935500320999, 669.3929443359375, 4249.08642578125), 'b7^1': (726.4150140321, 0.0, 0.0), 'b8^1': (863.…	N4H4S1	1751.62	A2B2C1D1E2F1G3gfedD1E2edcba	Complex	0	0			1	1	1	184.697	556.831	Sperm_cotton_fraction1_IGP1_Xin_20210205	NITQIVGHSGCEAK+A2B2C1D1E2F1G3gfedD1E2edcba
50276	50278	50267	121.3476	3	1083.8	1083.8	0.00219727	3248.38	3248.36	NITQIVGHSGCEAK	NITQIVGHSGC[Carbamidomethyl]EAK	1512.74	Neuroblastoma suppressor of tumorigenicity 1	P41271	NBL1	39	24	{'b1^1': (115.05075203210001, 0.0, 0.0), 'b2^1': (228.1348160321, 228.1341552734375, 4954.91015625), 'b3^1': (329.1824940321, 329.1814270019531, 2917.934326171875), 'b4^1': (457.2410720321, 457.2399597167969, 1901.4697265625), 'b5^1': (570.3251360321, 570.3211059570312, 2751.8935546875), 'b6^1': (669.3935500320999, 669.3925170898438, 1586.0587158203125), 'b7^1': (726.4150140321, 0.0, 0.0), 'b8^1'…	N4H3F1S1	1735.63	A2B2C1D1E2F2G3gfedD1dcbB5ba	Complex	1	0	1		1	1	1	184.158	176.728	Sperm_cotton_fraction1_IGP1_Xin_20210205	NITQIVGHSGCEAK+A2B2C1D1E2F2G3gfedD1dcbB5ba
64099	64101	64098	154.5498	3	1332.18	1332.18	-0.012085	3993.5	3993.49	NGTYYDCIK	NGTYYDC[Carbamidomethyl]IK	1132.49	Binder of sperm protein homolog 1	Q075Z2	BSPH1	53	17	{'b1^1': (115.05075203210001, 0.0, 0.0), 'b2^1': (172.07221603210002, 172.06964111328125, 5548.7685546875), 'b3^1': (273.11989403210004, 273.1204528808594, 17959.8046875), 'b4^1': (436.18322303210005, 436.1822814941406, 19905.75), 'b5^1': (599.2465520321, 599.2454223632812, 19523.76171875), 'b6^1': (714.2734950321, 714.271728515625, 108009.0703125), 'b7^1': (874.3041427557, 874.30224609375, 78422…	N5H6S3	2861	A2B2C1D1E2F1G3gfedD1E2F1G3gfeE2F1G3gfedcba	Complex	0	0			1	1	1	184.092	363.766	Sperm_cotton_fraction1_IGP1_Xin_20210205	NGTYYDCIK+A2B2C1D1E2F1G3gfedD1E2F1G3gfeE2F1G3gfedcba	#REF!
33181	33183	33180	80.2221	2	1066.48	1066.48	0.00268555	2130.94	2130.94	NGTLTIGSK	NGTLTIGSK	889.487	Choline transporter-like protein 5	Q8NCS7	SLC44A5	190	17	{'b1^1': (115.05075203210001, 0.0, 0.0), 'b2^1': (172.07221603210002, 172.07147216796875, 10569.55859375), 'b3^1': (273.11989403210004, 273.11895751953125, 63171.34765625), 'b4^1': (386.20395803210005, 386.2023010253906, 32869.04296875), 'b5^1': (487.25163603210007, 487.25042724609375, 94858.9296875), 'b6^1': (600.3357000321, 600.3345336914062, 43435.3125), 'b7^1': (657.3571640321001, 657.3549194…	N3H3F1	1241.45	A2B2C1D1E2edD1dcbB5ba	Complex	1	0	1		1	1	1	184.079	118.32	Sperm_cotton_fraction1_IGP1_Xin_20210205	NGTLTIGSK+A2B2C1D1E2edD1dcbB5ba
45892	45894	45891	110.8062	3	1159.47	1159.47	-0.00719393	3475.37	3475.37	GENFTETDVK	GENFTETDVK	1138.51	Major prion protein	P04156	PRNP	197	18	{'b1^1': (58.0292890321, 0.0, 0.0), 'b2^1': (187.0718820321, 187.0710906982422, 5269.4013671875), 'b3^1': (301.1148090321, 301.1142883300781, 21494.296875), 'b4^1': (448.18322303210005, 448.18115234375, 80841.0390625), 'b5^1': (549.2309010321001, 549.2284545898438, 56052.95703125), 'b6^1': (678.2734940321001, 678.2705688476562, 105158.0625), 'b7^1': (779.3211720321001, 779.3179931640625, 70797.37…	N6H6F1	2336.85	A2B2C1D1E2F1fedD2dD1E2F1feE2F1fedcbB5ba	Complex	1	1	1	0.999451	0.999313	1	1	181.958	266.374	Sperm_cotton_fraction1_IGP1_Xin_20210205	GENFTETDVK+A2B2C1D1E2F1fedD2dD1E2F1feE2F1fedcbB5ba
31368	31370	31367	75.9220	4	735.579	735.579	-0.000732422	2938.29	2938.28	KLNYTLSQGHR	KLNYTLSQGHR	1315.7	Aminopeptidase N	P15144	ANPEP	128	19	{'b1^1': (129.1027880321, 129.1022186279297, 65588.1953125), 'b2^1': (242.18685203209998, 242.18592834472656, 15917.83984375), 'b3^1': (356.2297790321, 356.22821044921875, 10968.3720703125), 'b4^1': (519.2931080321, 519.2925415039062, 22273.98828125), 'b5^1': (620.3407860321, 620.3362426757812, 9590.732421875), 'b6^1': (733.4248500321, 0.0, 0.0), 'b7^1': (820.4568780321, 820.455322265625, 5963.66…	N4H5	1622.58	A2B2C1D1E2F1feE2edD1E1edcba	Hybrid	0	0			0.990941	1	1	181.505	284.025	Sperm_cotton_fraction1_IGP1_Xin_20210205	KLNYTLSQGHR+A2B2C1D1E2F1feE2edD1E1edcba
55368	55370	55367	133.6063	3	1294.19	1294.19	0.00256348	3879.55	3879.54	GACNGSVDCEDTTNHNILQAR	GAC[Carbamidomethyl]NGSVDC[Carbamidomethyl]EDTTNHNILQAR	2331	Zona pellucida-binding protein 2	Q6X784	ZPBP2	221	28	{'b1^1': (58.0292890321, 0.0, 0.0), 'b2^1': (129.0664030321, 0.0, 0.0), 'b3^1': (289.0970507557, 289.0949401855469, 2769.454345703125), 'b4^1': (403.13997775570004, 403.1405944824219, 2386.415771484375), 'b5^1': (460.1614417557, 460.15936279296875, 4043.267822265625), 'b6^1': (547.1934697557, 547.1920776367188, 2409.0625), 'b7^1': (646.2618837557, 646.2606811523438, 3138.06005859375), 'b8^1': (76…	N3H4S1	1548.54	A2B2C1D1E2F1G3gfedD1dcba	Complex	0	0			1	1	1	181.07	429.372	Sperm_cotton_fraction1_IGP1_Xin_20210205	GACNGSVDCEDTTNHNILQAR+A2B2C1D1E2F1G3gfedD1dcba
47890	47892	47876	115.6353	3	1345.54	1345.92	1.1261	4034.73	4034.72	LINKFNSSSSSLEEK	LINKFNSSSSSLEEK	1681.85	Nucleotide exchange factor SIL1	Q9H173	SIL1	193	25	{'b1^1': (114.0918890321, 0.0, 0.0), 'b2^1': (227.17595303209998, 227.17501831054688, 2943.585205078125), 'b3^1': (341.2188800321, 341.21942138671875, 3025.302734375), 'b4^1': (469.3138430321, 469.3149108886719, 2442.29931640625), 'b5^1': (616.3822570321, 616.381103515625, 6025.14404296875), 'b6^1': (730.4251840321, 730.4227905273438, 3739.05908203125), 'b7^1': (817.4572120321, 817.4526977539062,…	N4H5F5	2352.87	A2B2C1D1E2F1G5gfF5fedD1E2F1G5gfF5fedcbB5ba	Complex	1	0	1		1	1	1	180.984	237.949	Sperm_cotton_fraction1_IGP1_Xin_20210205	LINKFNSSSSSLEEK+A2B2C1D1E2F1G5gfF5fedD1E2F1G5gfF5fedcbB5ba
57548	57550	57543	138.8400	3	1057.81	1057.81	0.000366211	3170.42	3170.41	KFDVNQLQNTTIK	KFDVNQLQNTTIK	1547.83	Angiotensin-converting enzyme	P12821	ACE	714	23	{'b1^1': (129.1027880321, 129.102294921875, 7767.74365234375), 'b2^1': (276.1712020321, 276.1699523925781, 1835.1575927734375), 'b3^1': (391.1981450321, 391.1972961425781, 4162.0859375), 'b4^1': (490.2665590321, 490.2651062011719, 4533.8564453125), 'b5^1': (604.3094860321, 604.309814453125, 2179.385498046875), 'b6^1': (732.3680640321, 732.3624877929688, 6220.7080078125), 'b7^1': (845.452128032100…	N4H5	1622.58	A2B2C1D1E2edD2dD1E1eE1edcba	Hybrid	0	1		1	1	1	1	180.774	301.889	Sperm_cotton_fraction1_IGP1_Xin_20210205	KFDVNQLQNTTIK+A2B2C1D1E2edD2dD1E1eE1edcba
55803	55805	55801	134.6522	3	1121.18	1121.18	0.00146484	3360.52	3360.51	ANLTTLAGTHTNIPK	ANLTTLAGTHTNIPK	1550.84	Dipeptidase 1	P16444	DPEP1	57	23	{'b1^1': (72.0449390321, 0.0, 0.0), 'b2^1': (186.0878660321, 0.0, 0.0), 'b3^1': (299.1719300321, 299.17120361328125, 17217.677734375), 'b4^1': (400.21960803210004, 400.2190856933594, 5628.5478515625), 'b5^1': (501.26728603210006, 501.26495361328125, 3136.462890625), 'b6^1': (614.3513500321001, 614.3509521484375, 3189.68896484375), 'b7^1': (685.3884640321, 685.3896484375, 5397.2646484375), 'b8^1':…	N5H4F1	1809.67	A2B2C1D1E2F1fedD2dD1E2edcbB5ba	Complex	1	1	1	0.999451	0.999863	1	1	180.48	419.834	Sperm_cotton_fraction1_IGP1_Xin_20210205	ANLTTLAGTHTNIPK+A2B2C1D1E2F1fedD2dD1E2edcbB5ba
57907	57909	57890	139.7090	4	1051.19	1051.19	-0.00341797	4200.72	4200.71	DGIHCLQCNSSLVYGAK	DGIHC[Carbamidomethyl]LQC[Carbamidomethyl]NSSLVYGAK	1920.88	Zona pellucida-binding protein 1	Q9BS86	ZPBP	340	25	{'b1^1': (116.0347680321, 0.0, 0.0), 'b2^1': (173.0562320321, 0.0, 0.0), 'b3^1': (286.1402960321, 0.0, 0.0), 'b4^1': (423.19920803210005, 423.19769287109375, 25175.42578125), 'b5^1': (583.2298557557001, 583.2280883789062, 24132.71484375), 'b6^1': (696.3139197557001, 696.3113403320312, 22519.6328125), 'b7^1': (824.3724977557001, 824.3677368164062, 23951.109375), 'b8^1': (984.4031454793001, 984.400…	N5H6F2	2279.83	A2B2C1D1E2F1fF5fedD1E2F1feE2F1fedcbB5ba	Complex	1	0	1		1	1	1	178.048	214.439	Sperm_cotton_fraction1_IGP1_Xin_20210205	DGIHCLQCNSSLVYGAK+A2B2C1D1E2F1fF5fedD1E2F1feE2F1fedcbB5ba
74324	74326	74319	179.2271	3	1418.59	1418.6	0.013916	4252.77	4253.75	LANLTQGEDQYYLR	LANLTQGEDQYYLR	1682.83	Clusterin	P10909	CLU	374	23	{'b1^1': (114.0918890321, 0.0, 0.0), 'b2^1': (185.1290030321, 185.1284637451172, 2036.671142578125), 'b3^1': (299.1719300321, 299.17059326171875, 7509.47216796875), 'b4^1': (412.25599403210003, 412.2539978027344, 9249.8330078125), 'b5^1': (513.3036720321, 513.30224609375, 2064.775146484375), 'b6^1': (641.3622500321001, 641.3605346679688, 2044.9390869140625), 'b7^1': (698.3837140321001, 698.377075…	N5H6F2S1	2570.93	A2B2C1D1E2F1G3gfF5fedD1E2F1feE2F1fF5fedcba	Complex	0	0			1	1	1	177.625	265.301	Sperm_cotton_fraction1_IGP1_Xin_20210205	LANLTQGEDQYYLR+A2B2C1D1E2F1G3gfF5fedD1E2F1feE2F1fF5fedcba
64229	64231	64228	154.8620	3	1320.25	1320.25	0.0032959	3957.72	3957.7	ILLTCSLNDSATEVTGHR	ILLTC[Carbamidomethyl]SLNDSATEVTGHR	1985.98	Basigin	P35613	BSG	160	26	{'b1^1': (114.0918890321, 0.0, 0.0), 'b2^1': (227.17595303209998, 227.1750946044922, 21938.728515625), 'b3^1': (340.2600170321, 340.25823974609375, 6309.79052734375), 'b4^1': (441.3076950321, 441.3059997558594, 7992.89453125), 'b5^1': (601.3383427557001, 601.3350219726562, 4044.6435546875), 'b6^1': (688.3703707557, 688.3685913085938, 5643.650390625), 'b7^1': (801.4544347557, 801.4579467773438, 16…	N5H5F1	1971.72	A2B2C1D1E2F1fedD2dD1E2F1fedcbB5ba	Complex	1	1	1	0.999451	1	1	1	177.614	233.14	Sperm_cotton_fraction1_IGP1_Xin_20210205	ILLTCSLNDSATEVTGHR+A2B2C1D1E2F1fedD2dD1E2F1fedcbB5ba
49258	49259	49238	118.9143	3	913.977	914.068	0.271545	2739.18	2739.17	VQPFNVTQGK	VQPFNVTQGK	1116.59	Lysosome-associated membrane glycoprotein 2	P13473	LAMP2	356	18	{'b1^1': (100.0762390321, 0.0, 0.0), 'b2^1': (228.13481703210002, 228.13400268554688, 66805.5859375), 'b3^1': (325.1875810321, 325.18731689453125, 7467.40966796875), 'b4^1': (472.25599503210003, 472.25482177734375, 7455.44091796875), 'b5^1': (586.2989220321, 586.2988891601562, 22398.701171875), 'b6^1': (685.3673360321, 685.3653564453125, 131935.625), 'b7^1': (786.4150140321, 786.4159545898438, 32…	N4H5	1622.58	A2B2C1D1E2F1feE2edD1E1edcba	Hybrid	0	0			0.965271	1	1	176.707	139.967	Sperm_cotton_fraction1_IGP1_Xin_20210205	VQPFNVTQGK+A2B2C1D1E2F1feE2edD1E1edcba
35776	35778	35775	86.4787	3	1028.11	1028.11	0.00439453	3081.3	3081.29	SQNFSALKK	SQNFSALKK	1021.56	Carboxypeptidase M	P14384	CPM	384	17	{'b1^1': (88.0398530321, 0.0, 0.0), 'b2^1': (216.0984310321, 216.09783935546875, 31830.90625), 'b3^1': (330.1413580321, 330.1405944824219, 36633.8984375), 'b4^1': (477.2097720321, 477.2079772949219, 82532.3125), 'b5^1': (564.2418000321, 564.240966796875, 29909.162109375), 'b6^1': (635.2789140320999, 635.277587890625, 81993.046875), 'b7^1': (748.3629780320999, 748.3606567382812, 204553.5625), 'b8^…	N4H5F1S1	2059.73	A2B2C1D1E2F1G3gfedD1E2F1fedcbB5ba	Complex	1	0	1		1	1	1	176.348	509.994	Sperm_cotton_fraction1_IGP1_Xin_20210205	SQNFSALKK+A2B2C1D1E2F1G3gfedD1E2F1fedcbB5ba
55646	55648	55645	134.2782	3	1296.91	1296.91	0.00476074	3887.71	3887.69	ANLTTLAGTHTNIPK	ANLTTLAGTHTNIPK	1550.84	Dipeptidase 1	P16444	DPEP1	57	23	{'b1^1': (72.0449390321, 0.0, 0.0), 'b2^1': (186.0878660321, 0.0, 0.0), 'b3^1': (299.1719300321, 299.1706848144531, 12986.2265625), 'b4^1': (400.21960803210004, 400.2187805175781, 3258.805908203125), 'b5^1': (501.26728603210006, 0.0, 0.0), 'b6^1': (614.3513500321001, 614.3493041992188, 4728.240234375), 'b7^1': (685.3884640321, 685.3903198242188, 3537.806396484375), 'b8^1': (742.4099280321001, 0.0…	N6H6F1	2336.85	A2B2C1D1E2F1fedD2dD1E2F1feE2F1fedcbB5ba	Complex	1	1	1	0.999451	1	1	1	176.324	336.393	Sperm_cotton_fraction1_IGP1_Xin_20210205	ANLTTLAGTHTNIPK+A2B2C1D1E2F1fedD2dD1E2F1feE2F1fedcbB5ba
60793	60795	60777	146.6521	3	1011.5	1011.43	-0.207092	3031.27	3031.26	GHTLTLNFTR	GHTLTLNFTR	1158.61	Lysosome-associated membrane glycoprotein 1	P11279	LAMP1	103	18	{'b1^1': (58.0292890321, 0.0, 0.0), 'b2^1': (195.0882010321, 195.087646484375, 313813.125), 'b3^1': (296.1358790321, 296.1352844238281, 173662.09375), 'b4^1': (409.2199430321, 409.2195739746094, 38527.34765625), 'b5^1': (510.2676210321, 510.2669677734375, 53923.78125), 'b6^1': (623.3516850321, 623.3528442382812, 49814.125), 'b7^1': (737.3946120321, 737.393798828125, 40570.7578125), 'b8^1': (884.4…	N3H6S1	1872.65	A2B2C1D1E2F1G3gfedD1E1eE1edcba	Hybrid	0	0			1	1	1	176.305	258.861	Sperm_cotton_fraction1_IGP1_Xin_20210205	GHTLTLNFTR+A2B2C1D1E2F1G3gfedD1E1eE1edcba
28232	28234	28231	68.5182	3	945.08	945.081	0.00164795	2832.22	2832.21	NMQIANHTLK	NM[Oxidation]QIANHTLK	1184.6	Angiotensin-converting enzyme	P12821	ACE	695	19	{'b1^1': (115.05075203210001, 0.0, 0.0), 'b2^1': (262.08615165419997, 262.0850524902344, 28058.173828125), 'b3^1': (390.1447296542, 390.1432800292969, 22577.908203125), 'b4^1': (503.2287936542, 503.2273254394531, 21076.388671875), 'b5^1': (574.2659076542, 574.2637329101562, 5882.19287109375), 'b6^1': (688.3088346541999, 688.310546875, 4783.89013671875), 'b7^1': (825.3677466541999, 825.36468505859…	N5H3F1	1647.61	A2B2C1D1E2F2fedD2dD1dcbB5ba	Complex	1	1	1	0.999451	1	1	1	176.176	405.877	Sperm_cotton_fraction1_IGP1_Xin_20210205	NMQIANHTLK+A2B2C1D1E2F2fedD2dD1dcbB5ba
57588	57590	57583	138.9448	3	1066.16	1066.16	0.000732422	3195.45	3195.44	KFDVNQLQNTTIK	KFDVNQLQNTTIK	1547.83	Angiotensin-converting enzyme	P12821	ACE	714	23	{'b1^1': (129.1027880321, 129.1022186279297, 8923.1923828125), 'b2^1': (276.1712020321, 276.17010498046875, 1418.6820068359375), 'b3^1': (391.1981450321, 391.1976623535156, 3918.736572265625), 'b4^1': (490.2665590321, 490.2652587890625, 3711.2353515625), 'b5^1': (604.3094860321, 604.3119506835938, 2330.26318359375), 'b6^1': (732.3680640321, 732.3665771484375, 3901.9921875), 'b7^1': (845.452128032…	N5H3F1	1647.61	A2B2C1D1E2F2fedD2dD1dcbB5ba	Complex	1	1	1	0.999451	1	1	1	175.33	429.121	Sperm_cotton_fraction1_IGP1_Xin_20210205	KFDVNQLQNTTIK+A2B2C1D1E2F2fedD2dD1dcbB5ba
69450	69452	69449	167.4560	3	1052.46	1052.47	0.00292969	3154.37	3154.36	AEFNITLIHPK	AEFNITLIHPK	1281.71	Aminopeptidase N	P15144	ANPEP	234	19	{'b1^1': (72.0449390321, 0.0, 0.0), 'b2^1': (201.0875320321, 201.08700561523438, 14719.443359375), 'b3^1': (348.1559460321, 348.1553955078125, 4308.49072265625), 'b4^1': (462.19887303210004, 462.19708251953125, 12104.400390625), 'b5^1': (575.2829370321, 575.2815551757812, 40941.42578125), 'b6^1': (676.3306150321, 676.3277587890625, 21872.96875), 'b7^1': (789.4146790321, 789.41259765625, 52002.921…	N3H6S1	1872.65	A2B2C1D1E2F1G3gfedD1E1eE1edcba	Hybrid	0	0			1	1	1	175.251	374.491	Sperm_cotton_fraction1_IGP1_Xin_20210205	AEFNITLIHPK+A2B2C1D1E2F1G3gfedD1E1eE1edcba
49235	49237	49215	118.8594	2	1188.03	1188.03	-0.00585938	2374.05	2374.04	VQPFNVTQGK	VQPFNVTQGK	1116.59	Lysosome-associated membrane glycoprotein 2	P13473	LAMP2	356	19	{'b1^1': (100.0762390321, 0.0, 0.0), 'b2^1': (228.13481703210002, 228.13401794433594, 18875.1015625), 'b3^1': (325.1875810321, 325.18682861328125, 2316.6474609375), 'b4^1': (472.25599503210003, 472.2550048828125, 2168.31884765625), 'b5^1': (586.2989220321, 586.2991943359375, 7084.42578125), 'b6^1': (685.3673360321, 685.3656005859375, 41038.359375), 'b7^1': (786.4150140321, 786.41796875, 9621.9150…	N3H4	1257.45	A2B2C1D1E2edD1E1edcba	Hybrid	0	0			0.974204	1	1	174.731	621.811	Sperm_cotton_fraction1_IGP1_Xin_20210205	VQPFNVTQGK+A2B2C1D1E2edD1E1edcba
49405	49407	49396	119.2631	2	1188.03	1188.03	0.000976562	2374.05	2374.04	VQPFNVTQGK	VQPFNVTQGK	1116.59	Lysosome-associated membrane glycoprotein 2	P13473	LAMP2	356	19	{'b1^1': (100.0762390321, 0.0, 0.0), 'b2^1': (228.13481703210002, 228.1338653564453, 21987.673828125), 'b3^1': (325.1875810321, 325.1861267089844, 2031.50244140625), 'b4^1': (472.25599503210003, 472.2536315917969, 2315.20068359375), 'b5^1': (586.2989220321, 586.2975463867188, 7516.044921875), 'b6^1': (685.3673360321, 685.3650512695312, 53368.48046875), 'b7^1': (786.4150140321, 786.4141845703125, …	N3H4	1257.45	A2B2C1D1E2F1fedD1dcba	Complex	0	0			0.997391	1	1	174.553	504.651	Sperm_cotton_fraction1_IGP1_Xin_20210205	VQPFNVTQGK+A2B2C1D1E2F1fedD1dcba
60517	60519	60511	146.0001	4	1279.76	1279.76	0.00927734	5115.02	5115	NGSDCPDKFCLFQSETK	NGSDC[Carbamidomethyl]PDKFC[Carbamidomethyl]LFQSETK	2031.87	Lactotransferrin	P02788	LTF	642	25	{'b1^1': (115.05075203210001, 0.0, 0.0), 'b2^1': (172.07221603210002, 0.0, 0.0), 'b3^1': (259.10424403210004, 259.1037292480469, 1647.66357421875), 'b4^1': (374.13118703210006, 374.1310729980469, 7469.4423828125), 'b5^1': (534.1618347557, 534.1610107421875, 3486.831298828125), 'b6^1': (631.2145987557001, 0.0, 0.0), 'b7^1': (746.2415417557, 746.2393798828125, 6729.00634765625), 'b8^1': (874.336504…	N6H7F5	3083.14	A2B2C1D1E2F1G5gfF5feE2F1fedD1E2F1feE2F1G5gfF5fedcbB5ba	Complex	1	0	1		1	1	1	173.59	201.946	Sperm_cotton_fraction1_IGP1_Xin_20210205	NGSDCPDKFCLFQSETK+A2B2C1D1E2F1G5gfF5feE2F1fedD1E2F1feE2F1G5gfF5fedcbB5ba
57115	57117	57114	137.7993	3	1243.89	1243.89	-0.00219727	3728.66	3728.64	KIPAINQTITEANEK	KIPAINQTITEANEK	1668.9	Laminin subunit gamma-1	P11047	LAMC1	1395	24	{'b1^1': (129.1027880321, 129.10220336914062, 13724.40625), 'b2^1': (242.18685203209998, 242.18490600585938, 2836.300537109375), 'b3^1': (339.2396160321, 0.0, 0.0), 'b4^1': (410.2767300321, 0.0, 0.0), 'b5^1': (523.3607940321, 523.3606567382812, 2758.5478515625), 'b6^1': (637.4037210321, 0.0, 0.0), 'b7^1': (765.4622990321, 765.4568481445312, 2314.70361328125), 'b8^1': (866.5099770321, 866.51104736…	N4H5F1S1	2059.73	A2B2C1D1E2F1G3gfedD1E2F1fedcbB5ba	Complex	1	0	1		1	1	1	173.413	479.072	Sperm_cotton_fraction1_IGP1_Xin_20210205	KIPAINQTITEANEK+A2B2C1D1E2F1G3gfedD1E2F1fedcbB5ba
69820	69822	69818	168.3541	4	1113.73	1113.74	0.00439453	4450.91	4450.88	GPSTPLPEDPNWNVTEFHTTPK	GPSTPLPEDPNWNVTEFHTTPK	2463.17	Aminopeptidase N	P15144	ANPEP	265	28	{'b1^1': (58.0292890321, 0.0, 0.0), 'b2^1': (155.0820530321, 155.08172607421875, 8707.400390625), 'b3^1': (242.1140810321, 242.11312866210938, 3926.82421875), 'b4^1': (343.1617590321, 343.1612854003906, 14079.6015625), 'b5^1': (440.21452303210003, 440.2142639160156, 4697.12109375), 'b6^1': (553.2985870321, 553.304931640625, 27565.087890625), 'b7^1': (650.3513510321001, 650.352294921875, 1604.1586…	N5H6	1987.71	A2B2C1D1E2F1fedD1E2F1feE2F1fedcba	Complex	0	0			1	1	1	173.278	243.393	Sperm_cotton_fraction1_IGP1_Xin_20210205	GPSTPLPEDPNWNVTEFHTTPK+A2B2C1D1E2F1fedD1E2F1feE2F1fedcba
52718	52720	52709	127.2443	4	931.421	931.423	0.00830078	3721.66	3721.65	KFLNESYKHEQVYIR	KFLNESYKHEQVYIR	1953.01	Prostatic acid phosphatase	P15309	ACPP	94	23	{'b1^1': (129.1027880321, 129.1020965576172, 8212.876953125), 'b2^1': (276.1712020321, 276.1697082519531, 2112.385498046875), 'b3^1': (389.2552660321, 389.2541809082031, 6446.501953125), 'b4^1': (503.2981930321, 503.2970275878906, 3086.7470703125), 'b5^1': (632.3407860321, 632.3378295898438, 7254.44384765625), 'b6^1': (719.3728140321, 0.0, 0.0), 'b7^1': (882.4361430321001, 0.0, 0.0), 'b8^1': (101…	N4H5F1	1768.64	A2B2C1D1E2F1fedD1E2F1fedcbB5ba	Complex	1	0	1		0.999863	1	1	173.069	475.591	Sperm_cotton_fraction1_IGP1_Xin_20210205	KFLNESYKHEQVYIR+A2B2C1D1E2F1fedD1E2F1fedcbB5ba
52627	52629	52622	127.0252	5	803.558	803.559	0.00457764	4012.76	4012.75	KFLNESYKHEQVYIR	KFLNESYKHEQVYIR	1953.01	Prostatic acid phosphatase	P15309	ACPP	94	23	{'b1^1': (129.1027880321, 129.10231018066406, 12133.013671875), 'b2^1': (276.1712020321, 276.1700744628906, 2363.449462890625), 'b3^1': (389.2552660321, 389.2544860839844, 4975.02978515625), 'b4^1': (503.2981930321, 503.29608154296875, 3009.619873046875), 'b5^1': (632.3407860321, 632.338623046875, 7963.8076171875), 'b6^1': (719.3728140321, 0.0, 0.0), 'b7^1': (882.4361430321001, 882.4327392578125,…	N4H5F1S1	2059.73	A2B2C1D1E2F1G3gfedD1E2F1fedcbB5ba	Complex	1	0	1		1	1	1	172.766	224.53	Sperm_cotton_fraction1_IGP1_Xin_20210205	KFLNESYKHEQVYIR+A2B2C1D1E2F1G3gfedD1E2F1fedcbB5ba
61004	61006	60998	147.1446	3	1535.62	1535.61	-0.0128174	4603.82	4603.81	NGSDCPDKFCLFQSETK	NGSDC[Carbamidomethyl]PDKFC[Carbamidomethyl]LFQSETK	2031.87	Lactotransferrin	P02788	LTF	642	25	{'b1^1': (115.05075203210001, 0.0, 0.0), 'b2^1': (172.07221603210002, 0.0, 0.0), 'b3^1': (259.10424403210004, 0.0, 0.0), 'b4^1': (374.13118703210006, 374.13006591796875, 4764.4755859375), 'b5^1': (534.1618347557, 534.1603393554688, 2418.52783203125), 'b6^1': (631.2145987557001, 0.0, 0.0), 'b7^1': (746.2415417557, 746.2429809570312, 3676.71630859375), 'b8^1': (874.3365047557, 874.3244018554688, 23…	N5H6F4	2571.95	A2B2C1D1E2F1G5gfF5fedD1E2F1feE2F1fF5fedcbB5ba	Complex	1	0	1		1	1	1	171.748	224.593	Sperm_cotton_fraction1_IGP1_Xin_20210205	NGSDCPDKFCLFQSETK+A2B2C1D1E2F1G5gfF5fedD1E2F1feE2F1fF5fedcbB5ba
51424	51426	51406	124.1117	4	903.405	903.405	-0.000244141	3609.59	3609.58	TVAQNYSSVTHLHSIGK	TVAQNYSSVTHLHSIGK	1840.94	Carboxypeptidase M	P14384	CPM	38	25	{'b1^1': (102.0555030321, 0.0, 0.0), 'b2^1': (201.1239170321, 201.12313842773438, 10908.234375), 'b3^1': (272.1610310321, 272.1602783203125, 3896.566162109375), 'b4^1': (400.21960903210004, 400.2187805175781, 5067.05029296875), 'b5^1': (514.2625360321, 514.26220703125, 2675.9453125), 'b6^1': (677.3258650321, 677.32275390625, 6513.06640625), 'b7^1': (764.3578930320999, 0.0, 0.0), 'b8^1': (851.3899…	N4H5F1	1768.64	A2B2C1D1E2F1feE2edD1E1edcbB5ba	Hybrid	1	0	1		0.983268	1	1	171.443	157.225	Sperm_cotton_fraction1_IGP1_Xin_20210205	TVAQNYSSVTHLHSIGK+A2B2C1D1E2F1feE2edD1E1edcbB5ba
63956	63958	63947	154.2067	3	1381.91	1380.86	-3.13037	4139.57	4140.56	NGTYYDCIK	NGTYYDC[Carbamidomethyl]IK	1132.49	Binder of sperm protein homolog 1	Q075Z2	BSPH1	53	17	{'b1^1': (115.05075203210001, 0.0, 0.0), 'b2^1': (172.07221603210002, 172.06983947753906, 2633.370849609375), 'b3^1': (273.11989403210004, 273.1195068359375, 8595.890625), 'b4^1': (436.18322303210005, 436.1827087402344, 7370.107421875), 'b5^1': (599.2465520321, 599.2460327148438, 13692.5625), 'b6^1': (714.2734950321, 714.2727661132812, 53498.796875), 'b7^1': (874.3041427557, 874.2992553710938, 43…	N5H6F3S2	3008.08	A2B2C1D1E2F1G3gfF5fedD1E2F1fF5feE2F1G3gfedcbB5ba	Complex	1	0	1		1	1	0.5	171.21	124.998	Sperm_cotton_fraction1_IGP1_Xin_20210205	NGTYYDCIK+A2B2C1D1E2F1G3gfF5fedD1E2F1fF5feE2F1G3gfedcbB5ba
58861	58863	58850	141.9976	3	1083.68	1083.79	0.31604	3248.33	3248.32	DLNASDNNTEFLK	DLNASDNNTEFLK	1479.68	Voltage-dependent calcium channel subunit alpha-2/delta-2	Q9NY47	CACNA2D2	696	22	{'b1^1': (116.0347680321, 0.0, 0.0), 'b2^1': (229.1188320321, 229.1164093017578, 1511.814697265625), 'b3^1': (343.1617590321, 0.0, 0.0), 'b4^1': (414.1988730321, 414.1974792480469, 4846.17822265625), 'b5^1': (501.23090103209995, 0.0, 0.0), 'b6^1': (616.2578440320999, 616.2621459960938, 1744.861572265625), 'b7^1': (730.3007710320999, 0.0, 0.0), 'b8^1': (844.3436980320998, 844.3440551757812, 3210.0…	N4H5F1	1768.64	A2B2C1D1E2F1feE2edD1E1edcbB5ba	Hybrid	1	0	1		0.966427	1	1	170.862	225.734	Sperm_cotton_fraction1_IGP1_Xin_20210205	DLNASDNNTEFLK+A2B2C1D1E2F1feE2edD1E1edcbB5ba
66389	66391	66387	160.0936	4	1141.51	1141.5	-0.00439453	4561.99	4561.97	TKEEGNATNILQDAEVHYISR	TKEEGNATNILQDAEVHYISR	2387.17	Transmembrane protease serine 12	Q86WS5	TMPRSS12	219	27	{'b1^1': (102.0555030321, 0.0, 0.0), 'b2^1': (230.1504660321, 230.14939880371094, 3221.816162109375), 'b3^1': (359.1930590321, 359.192626953125, 1521.5557861328125), 'b4^1': (488.2356520321, 488.23419189453125, 3070.900146484375), 'b5^1': (545.2571160321, 0.0, 0.0), 'b6^1': (659.3000430321, 659.2936401367188, 3016.31201171875), 'b7^1': (730.3371570321, 730.3363647460938, 7984.15625), 'b8^1': (831…	N6H5F1	2174.8	A2B2C1D1E2F1fedD2dD1E2eE2F1fedcbB5ba	Complex	1	1	1	0.999451	1	1	1	170.459	405.021	Sperm_cotton_fraction1_IGP1_Xin_20210205	TKEEGNATNILQDAEVHYISR+A2B2C1D1E2F1fedD2dD1E2eE2F1fedcbB5ba
66473	66475	66472	160.2934	4	1050.22	1050.22	0.000976562	4196.87	4196.84	TKEEGNATNILQDAEVHYISR	TKEEGNATNILQDAEVHYISR	2387.17	Transmembrane protease serine 12	Q86WS5	TMPRSS12	219	27	{'b1^1': (102.0555030321, 0.0, 0.0), 'b2^1': (230.1504660321, 230.1500701904297, 2585.82666015625), 'b3^1': (359.1930590321, 359.1925048828125, 1570.8575439453125), 'b4^1': (488.2356520321, 488.23193359375, 2091.863037109375), 'b5^1': (545.2571160321, 0.0, 0.0), 'b6^1': (659.3000430321, 0.0, 0.0), 'b7^1': (730.3371570321, 730.335205078125, 3950.805908203125), 'b8^1': (831.3848350321, 0.0, 0.0), '…	N5H4F1	1809.67	A2B2C1D1E2F2fedD1E2F1fedcbB5ba	Complex	1	0	1		0.999863	0.861579	0.861579	170.342	182.379	Sperm_cotton_fraction1_IGP1_Xin_20210205	TKEEGNATNILQDAEVHYISR+A2B2C1D1E2F2fedD1E2F1fedcbB5ba
61200	61202	61198	147.6005	3	1121.13	1121.13	-0.00146484	3360.36	3360.35	SCAIVTFMNK	SC[Carbamidomethyl]AIVTFMNK	1169.56	Disintegrin and metalloproteinase domain-containing protein 29	Q9UKF5	ADAM29	320	18	{'b1^1': (88.0398530321, 0.0, 0.0), 'b2^1': (248.07050075569998, 248.0695343017578, 16789.091796875), 'b3^1': (319.10761475569996, 319.1065368652344, 76589.6484375), 'b4^1': (432.19167875569997, 432.1903991699219, 78175.875), 'b5^1': (531.2600927556999, 531.2586059570312, 47500.33984375), 'b6^1': (632.3077707557, 632.3060302734375, 49075.58203125), 'b7^1': (779.3761847556999, 779.3754272460938, 4…	N6H6	2190.79	A2B2C1D1E2F1fedD2dD1E2F1feE2F1fedcba	Complex	0	1		1	0.999588	1	1	170.214	212.226	Sperm_cotton_fraction1_IGP1_Xin_20210205	SCAIVTFMNK+A2B2C1D1E2F1fedD2dD1E2F1feE2F1fedcba
54294	54296	54291	131.0459	3	1021.78	1021.78	-0.00512695	3062.31	3062.3	LNTSAGNVDIYK	LNTSAGNVDIYK	1293.66	Transmembrane protease serine 2	O15393	TMPRSS2	213	21	{'b1^1': (114.0918890321, 0.0, 0.0), 'b2^1': (228.1348160321, 228.13409423828125, 42488.58203125), 'b3^1': (329.1824940321, 329.1825256347656, 2932.195068359375), 'b4^1': (416.21452203210004, 0.0, 0.0), 'b5^1': (487.2516360321, 487.2496337890625, 1790.2498779296875), 'b6^1': (544.2731000321, 0.0, 0.0), 'b7^1': (658.3160270321, 658.31787109375, 2489.4150390625), 'b8^1': (757.3844410321, 757.381835…	N4H5F1	1768.64	A2B2C1D1E2F1fedD1E2F1fedcbB5ba	Complex	1	0	1		0.998077	1	1	169.524	163.893	Sperm_cotton_fraction1_IGP1_Xin_20210205	LNTSAGNVDIYK+A2B2C1D1E2F1fedD1E2F1fedcbB5ba
31458	31460	31456	76.1367	3	858.725	858.726	0.00219727	2573.15	2573.15	KLNYTLSQGHR	KLNYTLSQGHR	1315.7	Aminopeptidase N	P15144	ANPEP	128	19	{'b1^1': (129.1027880321, 129.1022491455078, 45000.68359375), 'b2^1': (242.18685203209998, 242.185546875, 8465.0576171875), 'b3^1': (356.2297790321, 356.2300109863281, 6306.228515625), 'b4^1': (519.2931080321, 519.2916870117188, 8192.111328125), 'b5^1': (620.3407860321, 620.3392333984375, 4160.93798828125), 'b6^1': (733.4248500321, 0.0, 0.0), 'b7^1': (820.4568780321, 820.4545288085938, 3370.12963…	N3H4	1257.45	A2B2C1D1E2edD1E1edcba	Hybrid	0	0			0.983426	1	1	169.47	567.738	Sperm_cotton_fraction1_IGP1_Xin_20210205	KLNYTLSQGHR+A2B2C1D1E2edD1E1edcba
30776	30778	30774	74.5402	3	966.761	966.761	-0.00128174	2897.26	2897.25	KLNYTLSQGHR	KLNYTLSQGHR	1315.7	Aminopeptidase N	P15144	ANPEP	128	19	{'b1^1': (129.1027880321, 129.10220336914062, 32141.58984375), 'b2^1': (242.18685203209998, 242.1857452392578, 7063.0419921875), 'b3^1': (356.2297790321, 356.22857666015625, 5851.423828125), 'b4^1': (519.2931080321, 519.2905883789062, 11630.1259765625), 'b5^1': (620.3407860321, 620.3378295898438, 4463.5400390625), 'b6^1': (733.4248500321, 0.0, 0.0), 'b7^1': (820.4568780321, 820.4578857421875, 253…	N3H6	1581.56	A2B2C1D1E2edD1E1eE1F1fedcba	Hybrid	0	0			1	1	1	169.248	447.312	Sperm_cotton_fraction1_IGP1_Xin_20210205	KLNYTLSQGHR+A2B2C1D1E2edD1E1eE1F1fedcba
28276	28278	28275	68.6220	3	999.098	999.099	0.00201416	2994.27	2994.26	NMQIANHTLK	NM[Oxidation]QIANHTLK	1184.6	Angiotensin-converting enzyme	P12821	ACE	695	19	{'b1^1': (115.05075203210001, 0.0, 0.0), 'b2^1': (262.08615165419997, 262.0851135253906, 15285.9873046875), 'b3^1': (390.1447296542, 390.1435852050781, 13986.6904296875), 'b4^1': (503.2287936542, 503.22662353515625, 10858.0234375), 'b5^1': (574.2659076542, 574.2635498046875, 5606.6669921875), 'b6^1': (688.3088346541999, 688.3058471679688, 4670.234375), 'b7^1': (825.3677466541999, 825.366149902343…	N5H4F1	1809.67	A2B2C1D1E2F1fedD2dD1E2edcbB5ba	Complex	1	1	1	0.999451	0.999863	1	1	169.125	396.521	Sperm_cotton_fraction1_IGP1_Xin_20210205	NMQIANHTLK+A2B2C1D1E2F1fedD2dD1E2edcbB5ba
27273	27275	27272	66.2018	3	896.394	896.393	-0.00402832	2686.16	2686.15	NMQIANHTLK	NM[Oxidation]QIANHTLK	1184.6	Angiotensin-converting enzyme	P12821	ACE	695	19	{'b1^1': (115.05075203210001, 0.0, 0.0), 'b2^1': (262.08615165419997, 262.0849914550781, 19091.560546875), 'b3^1': (390.1447296542, 390.1427307128906, 16049.7119140625), 'b4^1': (503.2287936542, 503.227294921875, 13777.5810546875), 'b5^1': (574.2659076542, 574.2644653320312, 6023.611328125), 'b6^1': (688.3088346541999, 688.304931640625, 2980.139404296875), 'b7^1': (825.3677466541999, 825.36523437…	N5H3	1501.56	A2B2C1D1E2F2fedD2dD1dcba	Complex	0	1		1	1	1	1	169.042	254.243	Sperm_cotton_fraction1_IGP1_Xin_20210205	NMQIANHTLK+A2B2C1D1E2F2fedD2dD1dcba
74491	74493	74490	179.6182	3	1351.24	1351.24	0.000732422	4050.69	4050.67	LANLTQGEDQYYLR	LANLTQGEDQYYLR	1682.83	Clusterin	P10909	CLU	374	20	{'b1^1': (114.0918890321, 0.0, 0.0), 'b2^1': (185.1290030321, 185.12771606445312, 25288.38671875), 'b3^1': (299.1719300321, 299.1711120605469, 46981.96484375), 'b4^1': (412.25599403210003, 412.2544860839844, 119105.84375), 'b5^1': (513.3036720321, 513.3030395507812, 22656.8125), 'b6^1': (641.3622500321001, 641.3603515625, 21828.9453125), 'b7^1': (698.3837140321001, 698.3812255859375, 16993.101562…	N4H6F2S1	2367.85	A2B2C1D1E2F1G3gfF5feE2F1fedD1E1edcbB5ba	Hybrid	1	0	1		1	1	1	168.613	288.812	Sperm_cotton_fraction1_IGP1_Xin_20210205	LANLTQGEDQYYLR+A2B2C1D1E2F1G3gfF5feE2F1fedD1E1edcbB5ba
35710	35712	35709	86.3197	3	979.422	979.421	-0.00219727	2935.24	2935.23	SQNFSALKK	SQNFSALKK	1021.56	Carboxypeptidase M	P14384	CPM	384	17	{'b1^1': (88.0398530321, 0.0, 0.0), 'b2^1': (216.0984310321, 216.09776306152344, 22214.0078125), 'b3^1': (330.1413580321, 330.14093017578125, 21743.72265625), 'b4^1': (477.2097720321, 477.20867919921875, 49769.68359375), 'b5^1': (564.2418000321, 564.241455078125, 13415.9052734375), 'b6^1': (635.2789140320999, 635.2777099609375, 60260.53515625), 'b7^1': (748.3629780320999, 748.361572265625, 103636…	N4H5S1	1913.68	A2B2C1D1E2F1G3gfedD1E2F1fedcba	Complex	0	0			1	1	1	168.604	478.361	Sperm_cotton_fraction1_IGP1_Xin_20210205	SQNFSALKK+A2B2C1D1E2F1G3gfedD1E2F1fedcba
69015	69017	69013	166.4242	3	1472.94	1472.94	0.000366211	4415.79	4416.8	DIVEYYNDSNGSHVLQGR	DIVEYYNDSNGSHVLQGR	2064.95	Zinc-alpha-2-glycoprotein	P25311	AZGP1	109	24	{'b1^1': (116.0347680321, 0.0, 0.0), 'b2^1': (229.1188320321, 229.11801147460938, 49695.83203125), 'b3^1': (328.1872460321, 328.1861877441406, 36635.94140625), 'b4^1': (457.2298390321, 457.2286682128906, 53035.26953125), 'b5^1': (620.2931680321001, 620.2909545898438, 33812.828125), 'b6^1': (783.3564970321002, 783.3554077148438, 18231.111328125), 'b7^1': (897.3994240321001, 0.0, 0.0), 'b8^1': (101…	N4H5F3S1	2351.85	A2B2C1D1E2F1G3gfF5fedD1E2F1fF5fedcbB5ba	Complex	1	0	1		1	1	1	168.093	232.949	Sperm_cotton_fraction1_IGP1_Xin_20210205	DIVEYYNDSNGSHVLQGR+A2B2C1D1E2F1G3gfF5fedD1E2F1fF5fedcbB5ba
55868	55870	55867	134.8033	3	1175.2	1175.2	-0.00923756	3522.57	3522.56	ANLTTLAGTHTNIPK	ANLTTLAGTHTNIPK	1550.84	Dipeptidase 1	P16444	DPEP1	57	22	{'b1^1': (72.0449390321, 0.0, 0.0), 'b2^1': (186.0878660321, 0.0, 0.0), 'b3^1': (299.1719300321, 299.1710510253906, 18014.6484375), 'b4^1': (400.21960803210004, 400.2187805175781, 5998.22705078125), 'b5^1': (501.26728603210006, 501.2671203613281, 2577.90283203125), 'b6^1': (614.3513500321001, 614.3494873046875, 4747.24072265625), 'b7^1': (685.3884640321, 685.3880004882812, 5829.47509765625), 'b8^…	N5H5F1	1971.72	A2B2C1D1E2F1fedD2dD1E2F1fedcbB5ba	Complex	1	1	1	0.999451	1	1	1	167.854	357.06	Sperm_cotton_fraction1_IGP1_Xin_20210205	ANLTTLAGTHTNIPK+A2B2C1D1E2F1fedD2dD1E2F1fedcbB5ba
53102	53104	53099	128.1643	3	1157.83	1157.83	-0.00439453	3470.45	3470.44	HHMYTNVSGLTSFGEK	HHM[Oxidation]YTNVSGLTSFGEK	1822.83	Dipeptidase 3	Q9H4B8	DPEP3	243	24	{'b1^1': (138.06673703209998, 0.0, 0.0), 'b2^1': (275.1256490321, 275.1246032714844, 43215.69921875), 'b3^1': (422.1610486542, 422.1592102050781, 3626.67578125), 'b4^1': (585.2243776542, 585.220947265625, 3825.156494140625), 'b5^1': (686.2720556542, 0.0, 0.0), 'b6^1': (800.3149826542, 0.0, 0.0), 'b7^1': (899.3833966541999, 899.3800659179688, 9227.119140625), 'b8^1': (986.4154246541999, 0.0, 0.0),…	N5H3F1	1647.61	A2B2C1D1E2F2fedD2dD1dcbB5ba	Complex	1	1	1	0.999451	1	1	1	167.653	338.739	Sperm_cotton_fraction1_IGP1_Xin_20210205	HHMYTNVSGLTSFGEK+A2B2C1D1E2F2fedD2dD1dcbB5ba
62853	62855	62852	151.5588	3	1174.52	1174.52	0.00219727	3520.54	3520.52	FVGTPEVNQTTLYQR	FVGTPEVNQTTLYQR	1751.88	Metalloproteinase inhibitor 1	P01033	TIMP1	53	23	{'b1^1': (148.07623903209998, 0.0, 0.0), 'b2^1': (247.1446530321, 247.1437225341797, 21671.041015625), 'b3^1': (304.1661170321, 304.1646728515625, 10084.0390625), 'b4^1': (405.2137950321, 405.2132263183594, 11743.859375), 'b5^1': (502.26655903209996, 0.0, 0.0), 'b6^1': (631.3091520321, 631.3065185546875, 2953.790771484375), 'b7^1': (730.3775660320999, 730.3751831054688, 2629.376953125), 'b8^1': (…	N4H5F1	1768.64	A2B2C1D1E2F1fedD1E2F1fedcbB5ba	Complex	1	0	1		0.999725	1	1	167.301	292.635	Sperm_cotton_fraction1_IGP1_Xin_20210205	FVGTPEVNQTTLYQR+A2B2C1D1E2F1fedD1E2F1fedcbB5ba
75378	75380	75377	181.7583	2	1616.7	1616.7	0.00219727	3231.39	3231.37	LANLTQGEDQYYLR	LANLTQGEDQYYLR	1682.83	Clusterin	P10909	CLU	374	22	{'b1^1': (114.0918890321, 0.0, 0.0), 'b2^1': (185.1290030321, 185.1280517578125, 2530.02197265625), 'b3^1': (299.1719300321, 299.1705017089844, 7486.15771484375), 'b4^1': (412.25599403210003, 412.25439453125, 9560.228515625), 'b5^1': (513.3036720321, 513.3018798828125, 2632.4150390625), 'b6^1': (641.3622500321001, 641.3616333007812, 3597.68310546875), 'b7^1': (698.3837140321001, 0.0, 0.0), 'b8^1'…	N3H4S1	1548.54	A2B2C1D1E2F1G3gfedD1dcba	Complex	0	0			1	1	1	167.242	652.372	Sperm_cotton_fraction1_IGP1_Xin_20210205	LANLTQGEDQYYLR+A2B2C1D1E2F1G3gfedD1dcba
68949	68951	68948	166.2611	3	1187.85	1187.85	-0.000732422	3560.53	3560.52	AEFNITLIHPK	AEFNITLIHPK	1281.71	Aminopeptidase N	P15144	ANPEP	234	19	{'b1^1': (72.0449390321, 0.0, 0.0), 'b2^1': (201.0875320321, 201.0869140625, 4853.068359375), 'b3^1': (348.1559460321, 348.1527404785156, 2059.275390625), 'b4^1': (462.19887303210004, 462.1981506347656, 7365.8232421875), 'b5^1': (575.2829370321, 575.2823486328125, 27890.7890625), 'b6^1': (676.3306150321, 676.330078125, 20172.71875), 'b7^1': (789.4146790321, 789.4139404296875, 35160.6015625), 'b8^…	N5H6S1	2278.81	A2B2C1D1E2F1G3gfedD1E2F1feE2F1fedcba	Complex	0	0			0.999863	1	1	166.7	394.063	Sperm_cotton_fraction1_IGP1_Xin_20210205	AEFNITLIHPK+A2B2C1D1E2F1G3gfedD1E2F1feE2F1fedcba
60525	60527	60511	146.0187	3	1394.06	1392.93	-3.40759	4175.76	4175.75	FLNESYKHEQVYIR	FLNESYKHEQVYIR	1824.92	Prostatic acid phosphatase	P15309	ACPP	94	22	{'b1^1': (148.07623903209998, 0.0, 0.0), 'b2^1': (261.1603030321, 261.1598205566406, 4205.3466796875), 'b3^1': (375.2032300321, 375.2020568847656, 4146.35546875), 'b4^1': (504.2458230321, 504.2440185546875, 8472.455078125), 'b5^1': (591.2778510321, 591.2781372070312, 3923.697509765625), 'b6^1': (754.3411800321, 754.342041015625, 2043.724365234375), 'b7^1': (882.4361430321001, 882.4436645507812, 4…	N4H5F1S2	2350.83	A2B2C1D1E2F1G3gfedD1E2F1G3gfedcbB5ba	Complex	1	0	1		1	1	1	166.259	599.799	Sperm_cotton_fraction1_IGP1_Xin_20210205	FLNESYKHEQVYIR+A2B2C1D1E2F1G3gfedD1E2F1G3gfedcbB5ba
55897	55899	55889	134.8738	3	1241.52	1241.52	-0.00732422	3721.54	3721.53	HHMYTNVSGLTSFGEK	HHMYTNVSGLTSFGEK	1806.84	Dipeptidase 3	Q9H4B8	DPEP3	243	24	{'b1^1': (138.06673703209998, 0.0, 0.0), 'b2^1': (275.1256490321, 275.12457275390625, 31804.916015625), 'b3^1': (406.1661340321, 406.1645202636719, 8653.06640625), 'b4^1': (569.2294630321, 569.22412109375, 4424.2177734375), 'b5^1': (670.2771410321001, 0.0, 0.0), 'b6^1': (784.3200680321, 784.3175659179688, 1818.862060546875), 'b7^1': (883.3884820321, 883.385498046875, 7867.3837890625), 'b8^1': (97…	N4H5F2	1914.7	A2B2C1D1E2F1fF5fedD1E2F1fedcbB5ba	Complex	1	0	1		1	1	1	166.09	266.592	Sperm_cotton_fraction1_IGP1_Xin_20210205	HHMYTNVSGLTSFGEK+A2B2C1D1E2F1fF5fedD1E2F1fedcbB5ba
49885	49887	49877	120.4151	3	1137.82	1137.82	-0.0109863	3410.43	3410.42	NITQIVGHSGCEAK	NITQIVGHSGC[Carbamidomethyl]EAK	1512.74	Neuroblastoma suppressor of tumorigenicity 1	P41271	NBL1	39	22	{'b1^1': (115.05075203210001, 0.0, 0.0), 'b2^1': (228.1348160321, 228.13414001464844, 5344.294921875), 'b3^1': (329.1824940321, 329.18206787109375, 3080.90087890625), 'b4^1': (457.2410720321, 457.2392883300781, 3104.27734375), 'b5^1': (570.3251360321, 570.3243408203125, 5219.29150390625), 'b6^1': (669.3935500320999, 0.0, 0.0), 'b7^1': (726.4150140321, 0.0, 0.0), 'b8^1': (863.4739260320999, 863.47…	N4H4F1S1	1897.68	A2B2C1D1E2F1G3gfedD1E2edcbB5ba	Complex	1	0	1		1	1	1	165.937	540.599	Sperm_cotton_fraction1_IGP1_Xin_20210205	NITQIVGHSGCEAK+A2B2C1D1E2F1G3gfedD1E2edcbB5ba
[truncated: 9,819 more rows]

## Sheet: S. information Table S2B
Supplementary Table S2B. Glycan structures and glycosite-containing peptides identified from human spermatozoa by StrucGP
Glycan NO.	Glycan composition	Glycan structure_codinga		Peptide NO.	PeptideSequence
G1	N2H5	A2B2C1D1dD1E1eE1edcba		P1	NMSNQLGLLAVNQR
G2	N2H6	A2B2C1D1E1edD1E1eE1edcba		P2	NISGVVLADHSGAFHNK
G3	N2H7	A2B2C1D1E1edD1E1eE1F1fedcba		P3	INYSCEEKPSEDLVR
[truncated: 1,487 more rows]
