# Supplementary material for: Precision Glycoproteomics Reveals Distinctive N-Glycosylation in Human Spermatozoa
Source: Mol Cell Proteomics. 2022 Feb 18;21(4):100214. doi: 10.1016/j.mcpro.2022.100214 (PMC8958358; doi:10.1016/j.mcpro.2022.100214)
Supplement: Supplemental Table S3 [file mmc3.xlsx]

## Sheet: Supplementary Table S3
Supplementary Table S3. Heatmap of intact glycopeptides with the actual glycosites and their corresponding glycans in human spermatozoa
	N2H5	N2H6	N2H7	N2H8	N2H4	N2H9	N2H6F1	N2H5F1	N2H10	N3H5F1	N3H6F1	N2H4F1	N3H5	N3H6	N3H8	N3H4F1	N2H7F1	N3H4	N2H11	N3H7	N3H10	N3H6	N4H5F1	N4H5F2	N6H7	N3H6	N3H7	N4H6F3S1	N3H6S1	N4H5	N3H5	N3H5	N5H6F1	N3H5S1	N4H4	N3H6F1	N4H5	N4H5	N3H4	N4H6F2S1	N5H4	N3H5F1	N4H6F1S1	N3H6F1S1	N4H6F1	N4H6F1	N4H7F1	N4H4	N3H6F1
	A2B2C1D1dD1E1eE1edcba	A2B2C1D1E1edD1E1eE1edcba	A2B2C1D1E1edD1E1eE1F1fedcba	A2B2C1D1E1F1fedD1E1eE1F1fedcba	A2B2C1D1dD1E1edcba	A2B2C1D1E1F1fedD1E1F1feE1F1fedcba	A2B2C1D1E1edD1E1eE1edcbB5ba	A2B2C1D1dD1E1eE1edcbB5ba	A2B2C1D1E1F1G1gfedD1E1F1feE1F1fedcba	A2B2C1D1dD2dD1E1eE1edcbB5ba	A2B2C1D1E1edD2dD1E1eE1edcbB5ba	A2B2C1D1dD1E1edcbB5ba	A2B2C1D1dD2dD1E1eE1edcba	A2B2C1D1E1edD2dD1E1eE1edcba	A2B2C1D1E1F1fedD2dD1E1eE1F1fedcba	A2B2C1D1dD2dD1E1edcbB5ba	A2B2C1D1E1edD1E1eE1F1fedcbB5ba	A2B2C1D1dD2dD1E1edcba	A2B2C1D1E1F1G1H1hgfedD1E1F1feE1F1fedcba	A2B2C1D1E1edD2dD1E1eE1F1fedcba	A2B2C1D1E1F1G1gfedD2dD1E1F1feE1F1fedcba	A2B2C1D1E2F1fedD1E1eE1edcba	A2B2C1D1E2F1feE2edD1E1edcbB5ba	A2B2C1D1E2F1fF5feE2edD1E1edcbB5ba	A2B2C1D1E2F2feE2F1fedD2dD1E1eE1F1fedcba	A2B2C1D1E2edD1E1eE1F1fedcba	A2B2C1D1E2F1fedD1E1eE1F1fedcba	A2B2C1D1E2F1G3gfF5feE2F1fF5fedD1E1edcbB5ba	A2B2C1D1E2F1G3gfedD1E1eE1edcba	A2B2C1D1E2F2fedD1E1eE1edcba	A2B2C1D1E2F1fedD1E1edcba	A2B2C1D1E2edD1E1eE1edcba	A2B2C1D1E2F1feE2F1fedD2dD1E1edcbB5ba	A2B2C1D1E2F1G3gfedD1E1edcba	A2B2C1D1E2edD2dD1E1edcba	A2B2C1D1E2F1fF5fedD1E1eE1edcba	A2B2C1D1E2F1feE2edD1E1edcba	A2B2C1D1E2edD2dD1E1eE1edcba	A2B2C1D1E2edD1E1edcba	A2B2C1D1E2F1G3gfF5feE2F1fedD1E1edcbB5ba	A2B2C1D1E2F2fedD2dD1E1edcba	A2B2C1D1E2edD1E1eE1edcbB5ba	A2B2C1D1E2F1G3gfF5feE2F1fedD1E1edcba	A2B2C1D1E2F1G3gfedD1E1eE1edcbB5ba	A2B2C1D1E2F1fF5fedD2dD1E1eE1edcba	A2B2C1D1E2F1fF5feE2edD1E1eE1edcba	A2B2C1D1E2F1fF5fedD2dD1E1eE1F1fedcba	A2B2C1D1E2eE2edD1E1edcba	A2B2C1D1E2edD1E1eE1F1fedcbB5ba
	1High mannose	1High mannose	1High mannose	1High mannose	1High mannose	1High mannose	1High mannose	1High mannose	1High mannose	1High mannose	1High mannose	1High mannose	1High mannose	1High mannose	1High mannose	1High mannose	1High mannose	1High mannose	1High mannose	1High mannose	1High mannose	2Hybrid	2Hybrid	2Hybrid	2Hybrid	2Hybrid	2Hybrid	2Hybrid	2Hybrid	2Hybrid	2Hybrid	2Hybrid	2Hybrid	2Hybrid	2Hybrid	2Hybrid	2Hybrid	2Hybrid	2Hybrid	2Hybrid	2Hybrid	2Hybrid	2Hybrid	2Hybrid	2Hybrid	2Hybrid	2Hybrid	2Hybrid	2Hybrid
NISGVVLADHSGAFHNK	11	21	32	30	5	18
INYSCEEKPSEDLVR		2	10	10		15
TILVDNNTWNNTHISR		1	15	61		80			10
TDCDSSTTSLCSFPVANVSLTK	1	4	13	15		7
TGFYGENCSTPEFLTR			2	4		22
NFSSCSAEDFEK	21	17	23	35	2
VLKDAVNNITAK	3		10	13		1
PLQNETLHLGSK	4	4	1	21		17
IDSTGNVTNELR	19	21	16	24	3	3
KFNSTQIAAMAPEHEEPR		1	10	23		4
IAPASNVSHTVVLR	1		1	10		5
SKIFDKNSTFGSVEVHNLQPEK	12	3	3
NVSTNVFFK			4	16
GNVISSHGNPILLNSSIPEDPSIK	1	3	2
VNNCSDMCFHQK	25
EKLNDTYVNVGLYSTK				3
EEEAIQLDGLNASQIR		5	1	2
DAVNNITAK	6	23	33	23		9
EDNPDKNPEAPLNVSR	1	2	10	19
FINYNQTVSR		2	5	23		11
TNITLVCKPGDLESAPVLR	3	7	6	9		4
AINQTAVECTWTGPR			1	8		6
ILCDNADNITR	7	1
STFINMTR	6	14	28	42		40			5
KAPVVNCSIAVCQR		1	9	81		91
QSVPAHFVALNGSK	3
NLTVPGSLR	10	4	19	19		12
YLNFSESEEKESHVAMHR						8
EVVVNASSR	53	72	134	213	26	209			2
NLSDSLAR		4	6	19		2
APVVNCSIAVCQR				8		10
YRPENSVANDTGFTVVAPGK	3
DSSGNETHFTGNEVGFFKPISCR				3
CHEGNGTFECGACR	11	1	1	13		14
VKDLMVINR			9	26
KENSSEICSNNGECVCGQCVCR	14	8	9	12		2
NESHLIDFR						3
GNSTHGCSSEETFLIDCR						1
NLNMSR	7	14	28	25		9
LENSTAPIR	7
YNHTGQVIIYR						2
YEQLQNETR	11	31	39	27	1	15
TYNASVLPVR	11	2	2	2				3
GASNLTWR	3	2
TTLVDNNTWNNSHIALVGK	3	3	3	14		28			3
KIQQESLGSAPLMGDDHPNASR	23	19	4
NMANGQPHSVNITR		5
YNGTVGLWR				6
HSNGSYSAFGER	7	8
LVPPGGNK		1	3	13		3
MGSYYINR				1		1
NVMDKNGDAYGFYNNSVK	5	2	2
ESNITVLIK		6		5
KSSPSKSGAMNQSSSQK		1	4	5
SLRASFHNLSR			3	9		5
KQNNGAFNETLFR				13
SFHSAVEIKNR		2	3	1	1	2
MAAALNATGR	40	15	4		5
EALKENK				3
HTNMNLTQLK		2	9	56
DNHTHSDIQVK	3
KPLKNTSVVDSEPVR	1		2
NISLQLMSNMNISNK				1
TSNSSQVSNEQDKIDAYK	14	16	13	8
CINQSICEK	6			3	2
NSTVEYTLNK				2
NYTYMAQAVNR	35	70	150	192	11	127
MANNTKELEDCEQANK		4		1
VKLNHSLDK	2
QRYPANCTVR				2
GQVLSTINTNQMNNTHAAVSPCGR						2
TVLENSTSYEEAK	63	82	65	40	32	8
YVHNHNTYTNNENCSSPSWQAQHESR	2
ENNSEDQGSK												1
KCEGEEIFLGQFIYNK	4	6	4	3
ALLPFDNLHDDPCLLTNR	18	27	5		14
NMSFVNDLTVTQDGR	21	73	80	62	2
LAVTNTTMTGTVLK		3	1	23
LSQGNTTLSINPVKR	14	13	10	8
ALAGLVYNASGSEHCYDIYR	2	1	3			6			1
VQNVSQSMEVLELR				5		5
VWQGHANASFCPHGYGCR				1		27
DSSGVIHVMLNGSEPTGAYPIK			4	4
IQPAPNNGTHGSLNHLLK			4	32		42			29
DLNETIHYMYK	10	19	11	8
KNLTLMATTSQLPK	3	4	5	27		28
KIYIPLNK	2	2	12	38		44			8
EMGINCTGK	10	8	24	19
IYIPLNK		1	6	18		19			7
DDLLHIGPGNKNYTYMAQAVNR			4	31		9
STGGAPTFNVTVTK				3
VINETWAWK	8	11	9	18		4
RGVFITNETGQPLIGK	6	4
NIEGQMTPYYPVGMGNGTPCSLK				4
VTEVDIPSVQILNLSSDAR		1	5	10		1
NASVSISHNSCTAPDK				3		9
VNSTELFHVDR						3
NTTSYVLR	13	4	9	22		17
ITVHGNGSLDIR	2	15	14	9
NYTADYDKTLIFNK	2	3	11	16		6
DGSDEPGTAACPNGSFHCTNTGYK	3
LNITCESSKK		3	7	3
CNDTIPEDYETHQLR						1
FNVSLDSVPELR	4	3
LGAINSTLSNQSK				9			3	3
NYTWVPIR		9	11	4
DYYPINESLASLPLR		9	17	21		23
YQCIVTNHFGSNYSQK						1
TTVYVYQWPAEKENNTGVVSQTFK			3	4
VVANGTGTQGQLK	16	11	3	10	3	4
DLVVQQLVNVSR			3	4
QGNGTFVQTDKPLYTPGQQVYFR				5		8
TVNVSVPKK	10
NMSFVNDLTVTQDGRK	12	34	40	40
LGVIEDHSNR				4		4
YNLSSER			12	12
LINDSTNKQELNR	6	2
NNFTDFTNVR	29	20	10	5	14
KMSVCTDNVTDLR	42	17	51	51		45
INTTYR		4
NLRNMSNQLGLLAVNQR	28	27	13		4
KMENCAQNQKLSNK						1
INSNETQFPAMR	2	2		7		2
VILYNR				2		1
TSNNSATNR								1
VLNNSMELAR		4
NGSIVSMNLK		2
DVMLENYSHLVSVGHLVGK						2
VILGCNK	18	23	62	53		34			2
VINQTTCENLLPQQITPR	2
LQGLENWGQDPGVSANASK			2	2
SKQEGILYVDGASNR	1
ILGDKVNNTAVIEK		13	12	20		10
LHIAQPENNTHVALFK				3
TMVFPVMYLNESVHIDKETASR						9
VFLNGSR	18	4	6	1
MNGTHFVLESPLNGCGTRPR	1	1	1
TMVFPVMYLNESVHIDK						1
VNTTLR		1
CLEPPHLANLTLEDAAECLK						2
PDLNTTLPIR				1
NLSEQLQQAK		2
LSNLTEGMLR	1
SQHGSGMSNR	2			1	1
TYNITENMLCVGIVPGR	1
NVSWATGR	1
ARNISGVVLADHSGAFHNK		1	1
NWTITR				2
HNITMCPLCDK				2
YSDHPLNR			2	26		21
HMSLALNR	12	4	2
GPTNNTCVVR	25	66	76	63	8	24
KSQTMPALRNR	1
APERRPAEELNR	1
VDCTPLMYSLVHNLTK		7	24	43		16
VFANGTLVVK	5	12	20	16	1	1
MSVCTDNVTDLRIPEGESGFSK	2		8	9		5
FAEINGSALCSYNLKPSEYTTSPK		3	2
NESDKAPWPLSLPGCPHR	13	14	3
GCYTWHSTHHDAVTVEPLYENGTLCSQK			3	12
VNNTAVIEK	6	8	7	18		10
NLTLMATTSQLPK				5		6
NVTTQVSVNEIK	3	5	6	2
GISYYIGAQSNFTK						8													1
AAEDWTENPEPFNASFYR						3			5
KFDNFSSLMLEWK						11
NNISLVK				1		13
IGPQHAATNATHAGNQGGQQAGGGCC	36	30	4	15	44	10
AGKPSAAAASVSTQHGSILQLNDTLEEK		3
FLNLTSEK	3
NLSAPVTLNLR		3
TVIRPFYLTNSSGVD				3		1
VDLIDLDLCNSTQWYNGR					1
LRNPCTSEQNCTSPFSYK	4	4	8	7		5
TYSSQVIYNLTGQR				2
YLNLSSTSLR						1
DYYLNK						4
KLGLTYNTTCCNK	2	1
IVNYSR	4			12		15
SDNGSYICK	7	3
YGENNSLSVEGFRK				1
YNWSFIHCPACQCNGHSK	10	1
ELTRPNETTIHTAGHSLAAGPEAGENQK		1	2	8
YHNQTLR	6			1
NYSVNIR				4
KNQSIGLIQPFATNGK	1		2
DLSDMQIAYQPPNSSHSER	1
MNVTPEVK						2
LLSTEGSQNITYHCK			1
ADKQRNNSLMLK	3
LAIMVNGSFK				4		2
NTTSVWYTSK		1
GPFGKNCSAACPGLQLSNNPVK			1
AVGNSTFAIACLQR				2
NYSEVCK				2
GMNFTWK	3
VYCNMTEDK	2
CAPNFWNLTSGHGCQPCACHPSR	4
INTTADEKDPTNPFRFPNIGVEK						1
AINDTAAR	2	1
EKNLTK				1
ATGKNLSEAQLR	2
KQELDLNSSMRLK						1
LSITNETFRK				2
TLNSSGLPFGSYTFEK						1
YQNLTEVPDAIPELTQR	1
NYAIIKPIGFNETAK				1
PNETRSLMWVNK		1
YAGNYSGGNK		1
NQSSGLLDVGLRYR				1
DMNQTLGDNITVK	4	23	21	11
SANSTLAQALHWTR		5	6	5		1
LLNNLTSIK	6	12	10	12
MYLEGNAAVPQNNATAFK			6	21		3
LRPELQVEACHVQCTNNTQLR	9	8	26	36	1	21			5
ENATVPENEEEIIRK				4
TFLHYDCGNK	7
QGQDNLSSVK	6	7
GLPEQQSPELENMTK	9	15
NVTHHVSVTK	3	16	8	9	4	1
FQINYTEYDCNR				2		17
SWVQGNLTACGR	6	1		8		8
LFNITK				7		4
WGHNITEFQQR		7		3		1
IVNESHLDK				1		11
GLVMNYPHITNLTNLGQSTEYR	6
GINESYK	11	6	6
NATSYPPMCTQDPK				6		1
LVANESVPFETSCR	3	2
SLTTSLHNK	6	9	15	1		8
QINSSISGNLWDKDQR	1
IAPASNVSHTVVLRPLK	4	5	19	48	1	26
NFTDEGDQLFK	3	3	7	5
YLNLSSTR	5		2	1		9			11
FLSYNVTR	2	3
LKVPESENNK	13	21	4	7
HGHLENTTTGEFIHEK	2
KGKPPNVSVFEPK			9	16		10
HLNGTITAK	1	9	2	2
LIQPWNR	1	1	3
LLANYASQNITYHCK	1			1
NFIINMTCR				4
VNETEMDIAK	9	13	6		1
ELISNASDALDKIR				2		1
QIAEYNK	2		1
SNVTLR				1
HPSCVNVSK	2
RVCAQINK	11	1	4
IFNNKSSVDLK				2
WDRFNK	1		2
GNVSACAR	13	1
LNLSQDEIK	1
YNCTATNHIGTR		3
SLNLSYNK		1
KQNDSVIAECSNR			1	1
IVMNMNK			1
VGMDGTNK	1
VNLSAPLLPK				1
PVCAQGCVNGSCVEPDHCR	1
KYLQPDNLSK				1
GNCSLVIR						1
GNATKEFIESLQLK				1
YGNLSHVK						1
IPEPPNLSRNK				1
QAEKNFTDEGDQLFK	1
MKDVNCTCK					2
FNVTTVDMTR				1
CNMINGTDGDSFHPLITK	8	2	31	141		38			9
NPCTSEQNCTSPFSYK	1	3	4	4		2
YSVANDTGFVDIPKQEK	3				1
NILPNITTTYLK		4	10	12		11
VNFTLEASEGCYR		3	5	27		1
MDPPCTNTTAASTYLNNPYVR	3	3
NISQVLEK	7	18	11	8		5
ENATTDLLTK	4	2	2	4		2
TAADTTGLQPILNQFTPANISR						4
FNGSVSFFR	11	6	5
WNCSTVDNTSVFGR				3		2
NISGHIYNQNVSQK	2	1	3	6
LNITCESSK		16	29	19
NVTTVLNDPNPIWLVGR						3
TNITLVCK		3
LVQLFPNDTSLK		5
NNTTFLECAPK	21	8	4	1	5
FVLQNASR	2			7
NNIDFPGHNYTTR						3
DVRPINVSSHCPSAGTK	7
KMSVCTDNVTDLRIPEGESGFSK				4		2
LLNGSIVVK		9	4
YLNFSESEEK						10
NFSGPDKDVFFDDR				2
NGTLEIR	3
INAHNNGNHTFK	12				5
ANNSWFQSILR				13		14
WLQSTNDSR		1
FVTNTTKESK						2
NSSETR	2	4
KDYGSQEDFTQVWNTTMK		3	5			3
KVEVEAVNSTSVK			3
LLHAYNR		1	1
GEYFVNVTTR			1
VNHLTKNNSK						2
CHAGYIGDNCNCSTDISTCR				5
HLTNDTTTPESTMTSGQAR		1
NYTADYDKALIFNK				4		1
FQVNNTRPPHVQLLR				1
YFNFTTEDHK	1
HNLTITQGK						1
RVNNCSDMCFHQK	1
THHWNITAVK		1
INTTADEKDPTNPFR			2	12		18
IFIFNQTGIEAK				6		9
SSNETLAHFEDYKSVEMVAK		7	3	3
NYSYVIHAK	5
GNIDNNTPYANSFTPPIK	7
ANLTWSVK	2	5
ENNTGVVSQTFK		4	31	23		1
NVTLLSR			1			6
NYTLWR		3
FAEAACDVVHVMLNGSR			1	7		1
SSFAPPHFPVCMLGNR				7		2
TVLENSTSYEEAKNLLTK		1	1
TVPDPLAVKNGSQCDIGR		2	4	8		3
FLNNGTCTAEGK	3
EFNVTVTVR						3
ALEVNTVTCQLNCSDHGHCDSFTKR		4	1
PPVVSPNGTR				4		3
TGALTVQNTTQLR	6
NCSIQVK	4	1
TLLNITK	3		5	4
VLSNNASSQK				5
NYEIIQQPMSYDNLTQR		1		2
PTINVTCTR		1
VYCNLSAAHTFEDLK	1		2	1		2
QVVENMTR	8	2			1
PLNASALK				3
LNENKTFDDSFK	2							1
SENESNIR	3	1						3
DKNGTRAEPPLNASASDQGEK	8
TVTINASSSR	4	17	22	25
IHKMDAELNVTK	3
GQHFHGQNMTIFYK						2
LLQDFFNGRDLNK								2
DVKVFNVTK		3	2	1
VFCSHCGNK					5
GAPKNTTKSWQGR				1
AIEDLNK		1
TVTTSGTTNNTVTPTSQPVR				1		1
ALNITSLQMHSLR	2	3
NQTHYALQASLK		2		1
DNNSIICSGLGDCVCGQCLCHTSDVPGK		1	4	3
LLHALGGDDFLGMLNR				1
CEPTFVNTSR	2
SENASLVLSSSNQK				1
LEEQIKNLTAK				5
NKTKENILEEFSK								1
TGVNSGVMLMNMTR						1
KDEKMNISGK					1
RPPLAELAALNLSGSR				2
ALENLSR		1
NLSRMQSRFGK		1
YSVANDTGFVDIPK	6				3
LFFEGNR	12	7	11	15		10
MGFNLTFHLSYK	1
HLYTTTGGETDFTNVTSLR	2		2	4		6			4
NGDAYGFYNNSVK	28	12	5	1	1
GQTALGFLYASGLGVNSSQAK				4		3
SISENATATAAPK	4	11	7	17
TEVNYTQLVDLHAR				3		11			3
NFSEAASDFHK		1	4	32		23
MNFTGGDTCHK	10	9	63	86		41			5
NTGEMSSNSTALALVR	1	3	1	3	3	3
INITEMYK	3	3	11	20
IQCENVTEIPNMSDHTTVHWAR	3	1		3
GTQNWTALQGGK	1
ANFSIK			4			5
NLSFMAR				4
EASIVGENETYPR	6	14	30	41		36
MYSEGSDIVPQSNETALHYFK	5	10	20	19		11
IYNWSGYPLLVQK						2
PINTTGTLKPDDR		1	4	2
NLSVDGK						5
VINLTNK				6
NSTAYFR		2
DCVLQCEEQNCSGGALNHFR	1	2		2
NVTAAAQGFGYK			1
MNISDIGEVKDGTVCGPGK				6
GSTTLYNCSTCK	10	3			1
DMNETFK	3
NYTAEEK	2
RNHTQKK						1
GYYNQSEDGSHTLQR	4	1	3	4		5			1
ELISNASDALDK	8	4	4			7
LVGGPVAGGDPNQTIR	13	17	28	29	3	2
YVNLTCSSGK	23	11	25	9		2
MNISDIGEVK	16	21	25	46		17
FVNSTGYLTEAEK		3
NCSSFLIK			1	10		9
ENPVEFDSLFNESK				1		3
DNGTFSCAVK	7
ENDNFNISK						7
FNHTQTIQQK	6	4	4	6
HTVFWNSSNPK		2	3
LTQGICLEQNK	3
ADVDTKPAYQNLSQK				2		3
QEVNECDLPEWCNGTSHQCPEDR	6	5	2	3
LSITNETFR				6		1
NFSEAASDFHKR			1	15		30
GWQAEEGPLFHNQTSVTVDGR	2
NTSLSMSK	3	6		3		12
LCDLNK	1			8		10
EKYIHQNYTK	2
KPGYNGSCFNVEIKR	14		6	7
VSPSGNISSAPK	25	37	62	80	6	39
LFNLTSTFSR						5
NQSLVQDMDSMVR	2
VEILANDQGNR	1
TSTSLHSHTSSTHHPEVTSTSTTSITPNHTSTGTR				6
NENLSAVAR	6
SYHNQTISFR				1		1
HFNDSGACVPR		3	3
FNTTSVIK				2		1
QNNGAFNETLFR				1
NASNLVK	2
KYNLSSER			3
NLSLAK						1
GYYNQSEDGSHTIQR	1		1	1		3			1
NISLAK						1
TYREVVVNASSR						6
DLVVQQAGTNK				1
DHVHCLGNR				2
LLNGSQR		1
LNETNLNRR				2
NSTNYFVQPCCCLR						1
FSEDHLNITCSATAR				1
EVLNYTAENICK						1
LLLSTDNR			1
RSVSTMNLSK						1
GVVDSDDLPLNVSR				1
MGALNSISLETNK				1
AMSSNETAAYK	15	18	36	65	6	138
NSTGAYCGMGENK	9	21	19	30	4	151			55
NYAASIYNLSK	4	9	14	30
EVNVSPCPTQPCQLSK	7	10	3
DSLSINATNIK	5	7		1
LNVTVK						16
FNVSSVEK		5	2	13		6
YEQGTGCWQGPNR	13	7		1
INVTTLK			4	8
IQQESLGSAPLMGDDHPNASR	3	6	3	1
NLADKGNQTAAIR			1	3
SNISILR	3
SINLTLDR	1
NWNASFAGK	1
LEEENRSLK						2
QGIDFCPGQNVSGVTTHNLEDHTK		3		3
LVALAVIDEKNTSVEHTR			3	9
NQTLAGEYFHK				4		8
NETIWYLK		6	1	7		2
GIGNWSDSK	1	6
SPISCPPLNETECAK	2
GIQEIIQMNK		3	3
LQFDDNGTYTCQVK		1	2	2
GVYELTHNNK		9
NISDYLVK						2
ENVGIYNLSK	10	14	6	2		4
DLMVINR			2	15
TLSPTGNISSAPK	6	6		2
ANHSGAVVLLK		9		6
FSGVNDTDFR			2	1		3
FNSTQIAAMAPEHEEPR				1
YTSYNVSEK	3
NVNQSLLELHK				3
AATCINPLNGSVCER					2
MSKTNK				7
TKMANK				3
FNQTQNSKEK	2
AVDEDPENQTLR					1
NLEESKNR	1
YNCSIESPR				1
LNHSLDK	6
ATTNNSVLQK	16	5
NGSNIKHIMQR	5
NFTDGHTEVCEIK					5
SCMNQSVIEKR	3
NISFMVK				1
SHGCTAEGLCCHSECLGNCSQPDDPTK				2
NFSLTK				1
FDITGVPANR				1
RQNQDRINK		1
NMSSGGLMR	1
KTCGNK						2
NITELR						1
NNESQWK	1
NLTLER				1		1
KMEQNK	1
VAWLNR		3	6
DSLNSSRPISK				1
NITLER						1
NGSCSIPQDLRDEIK				1
TETDNQSNAMK					2
PGMPNVSNDLSQK					1
PNMSASCK														1
EADNHTAFIR						1
RISDLGNK			1
KENETR	1
VEAAQNLTLPGSLR	4	1	6	12		1
TGEINITSIVDR	4		14	1
FMFMEEGANK				6
DLDMFINASK				3
YINTTLVSR			4	5		1
LLDAENKVVANGTGTQGQLK				2
NFSVSIR			5	15
DMSDGFISNLTIQR				1		2
CFPNSSVIEEDGEGLLK				8
NGSDLQR						28
GARVNVTDK				1
QNISQLEK				5
QRNSTIEAANLAGLK				3
KNWSHYSFLK	1
ETSENDTKEMKK			1
QVLHNLSMWCARSK				1
NFTVSGTR						2
LQTNLSAGR				1
IANETRYPHSVAK	1
ALEVNTVTCQLNCSDHGHCDSFTK	8	17	5
NLTNIDISK				2		4
ISSLQTTEKNDTVAGQGER				5
NISYLSK				11
ERNVTTQVSVNEIK		3	2
RNESHLIDFR				1		6
NITEKAR				1
NVTEAK	2	1
NSYQLCNNGTLR		2
WGQNCSCHHGGYYNCEDK					1
NESPYSMTK	1
NRTMKTFVK				2
NNSAIDSGINLTTDTSK	1
EPDSLQTVNISVISKPQCR	2
NITGTR	1
QDTPQYNLTIEVSDK	1
LEGMNETVSNLTQR																																													4		4
VNVTVEDER																															3
KPWMEKNQTFSR																																		3
AATCINPLNGSVCERPANHSAK																																	1
QYISSVDKAPFSEGSRNK
KSQTEKENTTTER
NKLNMSF																																1
ILNVSNK																													1
NMTFDLPSDATVVLNR																																															2
AFNQSSNLIK																																													1
NTSSPEPPTPGLK																																				2
NLPEIMNITEVK																													1
NSSSRSGITGTTNK																													3
KVVNVSDLYKTPCTK																																			1		1
DSITGSGLENATISVAGINHNITTGR																																													1
ELCSGPSKLCQALAINK																							1
GYNVTYWREGSQR																																		1
DKESINITNSKHIQEEK																										1
KLNQSRK
LDGNPINLSK
RREEPGNITQR																																2
DNRKNNMNR
NLSELHMTTAR																																		1
SDPKNNCTFFSCVK
LNSTDLKDVIK
PSGLTRSTSMLISSGHNK
LNLTLDFHR
ADYNLTR																																		1
SQPPRNITKEPK
NLTHMQDEVNVK
HKWCSLNK																													11
KKHSNETEFHK																														4																		1
KGQNMTKDIR
EKNKTYFFVEDK																																		1
DLFDVYAVPCNR																																1
QEDLVNTSVYNILHEEDRK																																1
CVQYNK																													1
GNYTCHASYTYLGK																													1
TLEPGNNNTEATSSTR
PPNGTPTK																																										2
PSQENHSR																															1
VIAPGGHCIHENQTCDPEIFNTTEIAK
KDDSTCNSTVETRAQK																																										1
KSVAHNMTMPNK																																																2
ETIYPNASLLMR
LKIQMNK
GENFTETDVK
KWNVTSLETLK
NQSFCNK
TVCEGDSGGPLVCEFNR
LGIYADVGNK
DMKINCSGK
KKEDALNETR
SIINATDP
DCADVYQAGFNK
GPECSQNYTTPSGVIK
LFPNTSDPQKENR
GNGTILK
TENYINESTEAQSEQK
NMLCAGYKNESYDACKGDSGGPLVCTPEPGEK
LNASIADLQSQLR
EIANATAKPEDRNDPMLLYNK
IKLDNYSTQELGK
YHNLSLYTEHSVQEK
AGTGPASPSANATTMKPPPR
YLPVNSSLLTSDCSER
GSQWSDIEEFCNR
EGYSNISYIVVNHQGISSR
FYHNNTFK
VQSLQTLAANNSALAK
LGNWSAMPSCK
RQQYNALLSNMSR
KNGTNVIVEK
NLSISTK
NVTAQICIDKK
INCSGK
HNNITSISTGSFSTTPNLK
NKTIFLR
LLNLTVR
SSPSTGSLDSGNESK
GYNFSR
QNSSEERIR
STNHEPSEMSNR
QCFLNQSHR
QVLNITDK
QNQSNLK
SLDNDNYVFTAPYFNK
KERNSSGMAR
NNTNNWR
ENNATR
LHCNSACLTNTTHCPEEASVGNPEGAFMK
VKGVAVTNTSK
QHTVTTTTKGENFTETDVK
NLGFNCTTSQGK
EQYIHENYSR
NSSLLR
QNGSASSVAGPASGLDK
LNGSITSPGWPK
IRDEEKIDCYPDENGASAENCTAR
TNYSLR
ITPNASFTLENFSK
PQNGSMILYNRKK
NANSSPVASTTPSASATTNPASATTLDQSK
NANLTCSACFGK
VIDGTPCDQNGTAICVSGQCK
LGNLTVTQAILK
PLVAPCVPCSCNNHSDTCDPNTGK
GQGEQGSTGGTNISSTSEPK
QQMENYPKNNHTASILDR
NTFMMIALPNMNK
NSTVMAR
LQNISEELQR
NLSYTR
ALPQPQNVTSLLGCTH
LCGHANWSQFR
INATGQGVTIFYVDR
NICNLSSICNDSAFFR
ELPGVCNETMMALWEECKPCLK
DIENFNSTQK
KCGNCSLTTLKDEDFCK
ESTVPQNQHITNGTLTGVLSLSELK
QDQCIYNTTYLNVQR
SCKDVDECALGTHNCSEAETCHNIQGSFR
WQMNFTVR
SHNRSEEFLIAGK
YGCCPMPNATCCSDHLHCCPQDTVCDLIQSK
NKVNYSYAAVQIPTDIYK
LYANHTSLPASAR
CGLVPVLAENYNK
GPCGSRDPCSNVTCSFGSTCAR
DSCQQGSNMTLIGENGHSTDTLTGSGFR
NALAIATMPESAPNNMTFLK
VNYSYAAVQIPTDIYK
HIQPICLQASTFEFENR
SVNPNDTCLASCVK
KMYYNCSCIK
NKSVILLGR
LVIIVDPAISNNSSSSKPYGPYDR
NVLQDVNLRNFSHGQTSLDR
NKDTNIEVTFLSSNITSSSK
DINSQQELQNITTDTR
LTIVNSSVLDRPR
QSCITEQTQYFFDNDSK
GFCANSSLAFPTK
SLGSGGSVSQLFSNFTGSVDDR
TTNLSVEEQKEK
LRNETWEDLPK
TCNPETFPSSNESR
KFNKSEK
GHVNITR
HNFSHCCSK
NDRNSSDETFLK
NMTSEFFAAQLR
YGYANTSEVR
VLPNGSAGVPNR
ASCNCSNSIY
SPLIESTANMDNNQSQK
PLPPNNVTGK
VVNSTTGTGEHLR
IGYSNNGSDWK
CVEESGSAHCVCPMLTCPEANATK
YILEPPPCISAPENCTHLCTMQEDCEK
PGAMNFSYSPLLR
GGNSNGALCHFPFLYNNHNYTDCTSEGRR
KRENQSQQLEK
AGNCPEEECNLTLNKK
NRILNHSTSVMRNK
FRVWFNFTVENVK
KRNTTEETNQK
EKSNMTR
SSVNIQMAPPSLNVTK
NNSRLMDEILK
KGNDSLK
WVNVTCEEESPR
KSNSSSFVLSHR
GVHSFYNNISGLTDFGEK
YHAAPCNSIYNISFEK
LSQALGNVTVVQK
ESTVPQNQHITNGTLTGVLSLSELKR
AGFEYAFDQLQNSNITR
CIQANYSLMENGK
IPNNTQWVTWSPVGHK
EFLGSNYSETFYSMK
FDVNQLQNTTIKR
RNQSLSLLYK
SFHNFTLCYIK
DAGVVCTNETR
YNNTVEIVK
AVLVNNITTGER
TCDWLPKPNMSASCK
NQSLPSSER
ENITYLK
NQSILK
AFNQSSNLTR
QGNNHTCTWK
VIDIEINGSAVDLHMK
TCCHWGETALFMCNASRK
YSDGTPVNYTNWYR
SVCLENGTWTSPPICR
MKGFDVFNALDLMENK
KNITDLVEGAK
VLGQSQEPNVNPASAGNQTQK
APDSNCSNLLITTR
YHGFLNTSYHR
QQYNALLSNMSR
VIIPEKSQNFSALKK
TYHLKDPQKNATVK
NVTLHCTDGSSR
MEKVSNK
FITDKHFYFNK
YETTNKTYK
EKSNFTR
MCASYSELELVTSAEGLNSSQK
VDDEMPQHAVLSGPNLFINNLNK
INCSDGYIEYYICR
VIQTSAANFSLNNSK
QQQHLFGSNVTDCSGNFCLFR
IENYINESTEAQSEQKEK
GVAVTNTSK
SALLEFACTHNLGNCSTTAMK
ANIQFGDNGTTISAVSNK
INITETGQLMVK
AQQLLANSTALEEAMLQEQQR
GSEGGNGSNPVAGLETDDHGGK
AQAALDKANASR
IKNVTNQIALLK
LNQTEPVAGNYYPVNTR
VVLLDPKPVANVTCVNK
LGNLTVTQAILKK
LNNTNIR
QDQQLQNCTEPGEQPSPK
ALVNFTR
SPHNNGTCFGTDLNR
NHNGQGYKDQDPASFGADSLLLNSSR
YLGNATAIFFLPDEGK
LHVGNYNGTAGDALR
VMELEKEIANATAKPEDR
HIPGLIHNMTAR
YFHSSANYTVLQAR
QYNSTGDYR
KNCSLSIGDAR
TTNLSVEEQK
AKELYEPIWQNFTDPQLR
NVSLSGK
HVNHSATEALGELR
HTAEYAANITK
GFLNFTLAR
VIDFNCTTSSVSSALANTK
FGTCSQLCNNTK
KINSSLQLPDR
VCQDCPLLAPLNDTR
ILNGSNK
NITVREEEK
KPNNLNDTIK
NISASAR
QVALQTFGNQTTIIPAGGAGYK
ITCVGNDSFIGLSSVR
GHAHLAALVNHESYNFSHR
LTSCATNASICGDEAR
ANGTTHLVVTEPTR
ADGTVNQIEGEATPVNLTEPAKLEVK
QTGIETPNK
SLVTQYLNATGNR
KVEAEALNATAIR
LFIPNITTK
NMTYSAGHNLLK
NESTGSLGTQGR
TKEINNMTVPSK
DSKLNNTNIR
GVTFNLSGGSSK
IHVAGETDSSNLNVSEPR
NFPDAFEYNNVSR
KAEILINK
FLSSSPHLPPSSYFNASGR
NLLAPGYTETYYNSTGK
CSGDGLDSDGNQTLHWQAIGNPR
IFKENK
GNETQLMLNSLQPNK
EEAMLYHNQTAELR
ETPGSNQIIPSPSATSELDNK
MSVINFECNK
QVYANR
NNLSFMK
LGFLGNQSQGCLPAR
PVVNVSGGPLLYSHR
KYEQAKNISQDLEK
ICPQGYTCCTSEMEENLANR
TLFLFPNQTGFPNK
NNTIVNELVR
KQELSRDNATLQATLHAAR
NCTGPASPHQIK
NNTYLVK
LLPNANGSNVQLQLK
KNTSAHFLPMVVHS
VVNSTTGPGEHLR
NSSEQLSQK
PPASSPKRNTTSLEGNR
GNETIAR
NISWIPDSQTK
SAEFFNYTVR
LTDTNTSLESTSAV
LPFFTNK
EEQEEINLTVYAQDR
ELFNITNGAR
NYHQPAILNSSALR
VNDNKTAAEEALR
GSSVILNCSAYSEPSPK
KPNSTGEYGK
PLQNFTLCFR
NITDLK
SSNSSEERTGR
NTVPCQKRIVTENK
ANVSNAGLPGDFR
TTNLTTCGRPVETASTR
SSNCSAQCHNHGVCNHK
DVDECALGTHNCSEAETCHNIQGSFR
HANWTLTPLK
LNASSWPMFLLK
RKCSLNK
LNDTTLQVLNTWYTK
LYLDHNNLTR
INATDADEPNTLNSK
DCVSNGSLGCPVR
ENLTAPGSDSAVFFEQGTTR
KNPLGLIVALGENNTAK
YPHKPEINSTTHPGADLQENFCR
LKGPPPSFEGKTNESSLSAK
NITDLVEGAK
SWPAVGNCSSALR
GYNPVTKNVTVK
NYSHYFQK
RFANEYPNITR
KLTDVETQVLNQTSR
CQCEPGFQLGPNNR
LAFATMFNSSEQSQK
TGYANVTIYK
KVCQDCPLLAPLNDTR
FNFSGSK
NIETFTCDTQNITYR
TATESFPHPGFNNSLPNKDHR
ENWTVVK
SDRIVNETLYENTK
PTMWNVSNNPAR
ANENASFLQK
KYSCDHNTSLSR
SLKEENR
QNGTWPR
DMNETFKEKFPHIK
GANDSTSAMPEQMK
INGTTTR
LGMNLMNELKQNFSK
DVTVIEGEVATISCQVNK
NVTSESTCCVAK
DGTPLSDGQSNHTVSSK
NESYDACKGDSGGPLVCTPEPGEK
CGNCSLTTLKDEDFCK
YFNYTVK
ENISDPTSPLR
CLHNYNAVLEITSSMNR
VSCPIMPCSNATVPDGECCPR
NLTYIDPDALK
VVTQNSSSGNVTHEK
SFKHNLDLHIHNKSNAAK
RPGNFSHSLDMK
YNESLK
NVSFCVK
HERNHTR
HWKNCSRWK
SFNSSPK
NPELSGSLMTLSNVSCLSNTPAR
TGLTSGNVTENLQTYIDK
VDLEDFENNTAYAK
LLQVVYLHSNNITK
YVQNGTYTVK
VKQGDSNK
HNLMTVEQNNGSSQKK
CNYTSVVMSFSILMSSK
KENITYMKR
LIETTANMNSSYVK
NGSGAVFPVAGADVQTLR
VCSNDNKTFDSSCHFFATK
YEQAKNISQDLEK
SRYPHKPEINSTTHPGADLQENFCR
EDQYHYLLDRNLSCR
TLAGENQTAFEIEELNR
EAQVTILNNTR
EEKYKDAIHFYNK
FIHNENGANYSVTATR
EAGNITTDGYEILGK
QCANVSTR
EINNMTVPSK
INYSCTTGHR
LQLQALQQNGSSVLSEDK
SGDASINVTNLQLSDIGTYQCK
FISFNK
ANKTFAYHK
AVFNETK
IHNGSSEALSQYK
QTRLEGAEINK
NATAEVR
RYGNSTR
INISSPGSPVTAVTDDFK
FKQCANVSTR
CGNCSLTTLKDEDFCKR
ALAYGEKNLTFEGPLPEK
DVYKNR
NFNASWCSIGASR
VAGNHTQWYEVNR
GNSTLSVPK
RNDAGSYECEIQNPASANR
CDVCAEGFTGFPSCYPTPSSSNDTR
VANLTK
KNNTYLVK
PNESLSGSWK
FTNASK
NFSEAK
DPCCLSNCTLTDGSTCAFGLCCK
DEGLCSANVTR
LPEMAQPVDPAHNVSR
LGNTSQELQSLQVQNIK
YYNYTLSINGK
GGNNSFTHEALTLK
NLSCIVNEGKK
NFSYGQTSLDR
ENTSSLGYEYTGSK
GTDNITVR
VCGNGTISHIK
EYCKDLNASDNNTEFLK
PVTPIAQNQTTLGSSR
HQVSINNTAVMQR
CCGAANYTDWEK
SFSGVLDCGNCSR
NVTLHVPSK
TSTPFNK
DAQNSSDSSFEK
NHMNMTYMAK
CPDGFFSNETSSK
EENQEHQLGNNTLSSHLQIDK
LCSSVNVSNEIK
EHEGAIYPDNTTDFQR
VSANVQNVTTEDVEK
SNITFNNNDTVSFLEYR
PKYLNK
QLNFTASGEAEAR
QAPGQNGTSFHGCIR
NNLSSILPDFTESEKK
NSTLDPGKPEMMK
LNTTGVSAGCTADLLVGR
NACCSTNTSQEAHKDVSYLYR
NLQNFKKENETLK
RGNETSFVPSR
RKEENGTMGVSK
SLGNMTGR
QEGNECDLAEYCDGNSSSCPNDVYK
HYTNSSQDVTVPCR
IHNVTASDSGK
AKFVGTPEVNQTTLYQR
SYGGIIPNTSFCAGDEDGAFDTCR
NLQVYNATSNSLTVK
INNLNK
YKNNSDISSTR
VYKPSAGNNSLYR
GTGSGGQLQDLDCSSSDDEGAAQNSTKPSATK
HLGNGSCTEITPK
HTDDLTSLNNTLANIR
NQHQTKNLSQDQEHGRK
NAIQAFGNGTDVNVSPK
TCVSNCTASQFVCK
NTCTTGITDPPPPDGSPNITSVSHNSVK
NLTCIYSK
VTGLNCTTNHPINPK
KIENTTTVLK
ISFCLDIHNMSVKAMR
RNMTIK
DCVECLLLHSGKPDNQTCHSLCR
CPLTMNSSGFDPECER
PNWNQNTTPEELK
KKENGMPMDIVNTSGR
LLDENK
KDNLTMHMRCHTSVK
INGTVTENMSLTDAR
EYFEEQLTTVNGSYHIVK				1		20
NSTFGSVEVHNLQPEK	16	8	6	5																									3					1
NEFSAPSYLMGYNK	36	18			2																	34				5	52
SAEGTFFINK	23	22	36	22	11	15																							6
AENQVNVTCQVR	10	19	24																			2				3			4					3								2
MSVCTDNVTDLR	29	22	52	46		36																5
VSLLDNGTLTVR	6	6	9																																	1
EVNECDLPEWCNGTSHK	12	5	27	16		2																1				4						2						1
VLQPYNK	19	8			6																	8				6			32					15
GINESYKK	36	19	10		3																								5
ENQNHSYSLK		6	7	10		5																							2
LDFIILNETK		4																											2
GSLSYLNVTR	27	24	13	4	11	1	1	6																					3
TYLTNTLNSTVFK	11	29	20	56	3	65
ICPNDTGGLR	68	11	2		19																	5				3			13					2
GTEILVNSSR	14	1	2	6		5																																1
GHTLTLNFTR	37	38	34	1	2	3																2				7			35			2		8				6
DYGSQEDFTQVWNTTMK	2	22	20	3		13																1							8					1
NVSCLWCNTNK	28	26	35	9	4	4																1
NYTEDLSK	14	6																											1
VKDINSTAVK	29	17	34	4	1	7																				2			1
ANVTVEAR	1				1																								2					1
GTANTTTAGVPCQR												1
CCGFTNYTDFEDSPYFK	3	1	1	4		4																1							1
TCEECLKNVSCLWCNTNK	6	6	11																							1
ITAPTLAPGNSTAVVPTPTPPSK	2	11	11	10		8								1	2																							3
VNLTLR	9	8	13	11																									2							2
KINTENETLQK		4																								3											5
GNSSLYPVASPSLQQLVVEK	1	1																				1							4					1
EGDLLNQTK	13	2																											3
LNSTCLASK	18	25	21	1									3																		2
NNSIPDKQITASSSYK		17	31	21																									1
ACVAGFTNITFHPQNK	2	9	4	3																									2
NQSVPLSCCR	14	14	10	5		8																												1
KINAHNNGNHTFK	9				3																								2
NKNYFNCTNEGSK	18	6			2																								12					10
CLLNETTNNK										1
DINSTAVK	13	5	10	1		1																2
NESAVTGYK	5			5		6																															1	1
FNDTEVLQR	11	4	2		6																	4							12
NCSAACPGLQLSNNPVK	27	45	56	62	10	25								4						2							1		5					2
FANNTEGQCGTCTNDR	10				1																								8
KEVNECDLPEWCNGTSHK	17	10	17	3		3								1								5				2					1	1
NFSLSSK	18	26	58	39																						11
VIQTFNR	35	20	11		2																	4				20			43	1		3		9
TMFNSTDIK		3																											5
NLEKNSTKQEILAALEK	10				1																								3
NGSNSNSPLLGK	2																	1																			4
VNITYNYPVR	30	10	6		4																	2
KMEENTSINLSK	1																																																1
NMSNQLGLLAVNQR	202	287	136	24	135
NETHSICTACDESCK	28				5			1
KDTCTQECSYFNITK	4	10	10	9		11
DLDTDFTNNASQPETK	4				4
LNSTHCQDINECAMPGVCR	20	6	13
GQTAESLAVHNITVCEQK	1		1	2		6			2
GYYNQSEAGSHTVQR	9	15	8	25		26			26
LKPVNASNANVK	34	53	77	56	4	31
KYQNHSTIIIAK	65	23	13	1	16
CLQNETYSALSPGK	24	1			14			3				3
NPVGLIGAENATGETDPSHSK	7	6		1	1			3
ALSPNSTISSAPK	13	25	19	22
FGHCGINGTTYLK	6	1	10	19		11
GELNTSIFSSR	7	29	33	26		15
YVGATFPGTVCNK	11
DSEAFCHANCSGPAPAAKPDPDGGR	10	6	4	2
SDLNPANGSYPFQALR		1	3	7		3
SCAIVTFMNK	5	6	6	10		6
NASCHFQGVINR		3	5	9		2
ILLTCSLNDSATEVTGHR	5	4	5	3		3
VIYNLTEK	12	7	9	14	2	10
VWGNNTETLVSK	3	1
NYTADYDK				29
LNSSSQTNSLK	9	12	12	26	1	9
ITDSEDKALMNGSESR	3	2	3	3		1
GNCTFYEK	4	11	29	32		17
TANHSAPSLENSVQPGK	12	10	1	9	1
YEFCPFHNVTQHEQTFR	3
YYNQSEAGSHIIQR			2	6		9
HTGNVVITNCSAAHSR	3
HLLENSTASVSEAER		3		5		6
QNVTEFPIIK				4
CENLTTGK	14	2			14
GNSTVLAR	22	39	81	78	15	157
NNQSLFSK	5		2	11
NMLCAGYKNESYDACK				4		16
KNETGVLR	20	29	15	20	2	8
KVHLMGYNCNATTK	8
GELNTSIFSSRPIDK	19	23	28	14	2	7
IVNETLYENTK	6	3		3
IENYINESTEAQSEQK	3
NGTLTIGSK	4
GACNGSVDCEDTTNHNILQAR	18	11	6	4	5	3		2	1			1
NETHFDAGAK	1
AVLENSTAK	37	10			37
TVNATTYEK	7	3			5											1
EERPLNASALK	6	5	6	18		9
NHSCSEGQISIFR				5		1
GLNLTEDTYKPR	6	3	8	9		8
NIETNYTR	11	5	2
ALMNGSESR	2			9		1
LNFTLVGK						6
VKNITDISQK				1		1
KGNMKINETR	1
NASHLVCSACFGPCAR	7	9	3	7	5			5				1
FTNCSYADFMK	2	4	1	19		8
CDQCEENYFYNR	3
NTSECFK	1
INFTLR	6				1
FTFTSHTPGDHQICLHSNSTR	2	8	2
LNITQEGPK	12	2	1
DVNCSVMGPQEK	20	23						7				1
VPYNVGPGFTGNFSTQK				1
LNFTLR	3
SQAYIFYHNFNK	6	6	11	3	2	8		2				1
QAIHVGNQTFNDGTIVEK								6				8
DLQGNPIANATISVEGIDHDVTSAK	2	1			1
NYSVLYFQQK	10	3	1		6
GNTSGVLVVLTK	2
SYAGFLTVNK	4	2			6
LNFTGPGDPDSIR	9	8	15	9		2
VSTVYANNGSVLQGTSVASVYHGK	4	4	2	3
GLYTTVDFGPADNMTK	3
KDNNSIICSGLGDCVCGQCLCHTSDVPGK	6	8	12	11		4
RLNTTGVSAGCTADLLVGR	3	1
NQSFCNKI	7	5	2	10	5	10			1
VFPQVNVTK	5	5	1	3		4
YWNYSHSAPQDDLMLIK				2
TNQTLQLK	10		2
NGSSIVDLSPLIHR	1			2		3
SPIVTHCNVSTVNK				2		1
INVTTLKDDGDISK		2	2	9		3
KNASNMEYR	9		2	1
DLGPTLANSTHHNVR				2		2
RANTSALAVPSPVSNSASAR	13	1
NHSIFLADINQER	12	5		1	1	2
EEIVNLTK			2
LINDSTNK	9
NITDISQK				2		1
SVYNCSGEACR	5
GPNCSEPECPGNCHLR	20	11	29	27	2	21
HLNASNPTEPATIIFTAAR			1	7
MEFEEIDNSTQK	6	9	9	13		1
LENITTGTYTIHAQK	14	10	9	7	5	1	6	5									2
NWTASLLCSAADLPAR				1		1
NTTIPTK	8	4	4	5		4
DGSDEPGTAACPNGSFHCTNTGYKPLYIPSNR	12	4	1	1		5		1
NYSLNDATITLHNIGFSDSGK				1		1
CIACGVNLNSSR				4		1
IVVYNQPYINYSR	1	6	7
DNLTAFQK	7	9			3
NYSDTPPTSK	1	3		1
LSQGNTTLSINPVK	36	44	36	15	8
SCMNQSVIEK	91				42
NCSAAPQPEPAAGLASYPELR	2		1	2
LCQGLGLNLTK								2				2
AASNFTEIK			5	3		2
VVTWGLNR	4
ANSTGILSVR	1		1	2		1
GYYNQSEAGSHTLQR			3	8		9			10
VPVSHSFPHPLYNMSLLK	1
GYYNQSEAGSHTIQR			6	8		9			4
ANTSALAVPSPVSNSASAR	1
NFVITYNR	5		1	4	1	6
RLNSTHCQDINECAMPGVCR	4
ENTSDPSLVIAFGR	16			8		5
IFSNCSMHDYR	4
AHNELGANSTSIR	3
MLEAYNLTEK	1
VYLSNLTLQHIPK		3	20	34		22
KLKPVNASNANVK			1	6
TGFSNCSYISFFK	7	2	3
HIWSLEISNKPNVSEPEEPK	1
CNTSLCK	8
NGTHHCAGSLLTSR	6				5
FPSSEVMNK	3
SQNDTVTPDVWYTSKPK	3	2
NELMLNSSLMR	5
GYYNQSEAGSHIIQR				5		4
GSNYSEILDK	2	5	1	4
NANGSYTCEECDSSCVGCTGEGPGNCK	6	3	4	2	1
CNISDVQCGR	22	10	21	26		12
AAENFTLLVK	4	4	2	1
DNATCDGPCGLR					9
NVTCILQEGAESYVK								3
KSEKPLENDTGFQAQDISGQK								1
GICNSSDVR	6					1
GCMANVTVTR	6	9		7
QVKENK					1
KNLSER	1
NSTIEAANLAGLK	12	2	9	15
KGLPEQQSPELENMTK	58	36						3
TPEFHPNK	12	2	13	30		24			2
VVRPDSELGERPPEDNQSFQYDHEAFLGK	5	10
ENVSACAGLHNSIR						2
NLSCIVNEGK	1
DLGQRPLQNETLHLGSK	28	24	43	41	6	21			8
TVNVSVPK	24	35	25	30
TPNCSQYR	8		6	7	1	1
YQNHSTIIIAK	50	26	9	9	4
EVNETNKR	4	4	2	1	1	1
NLTVCPDGALFEQK	19	2	6	16		4
VYINDSVELSQNEQK	3
KGEKENGTSMEK	1
YKPDTLAVAVENGTGTDR		2	1			2
LGNSSR																					1
ETFDAMKNSTK				1
TKEEGNATNILQDAEVHYISR
KIPAINQTITEANEK																														2
DPCSNVTCSFGSTCAR																												1
YCNLEGPPINSSVFK
SQNFSALKK																													4					5						2
GPSTPLPEDPNWNVTEFHTTPK
TVAQNYSSVTHLHSIGK																							9																	2
DLNASDNNTEFLK																							1
MYYNCSCIK																							1
AINGTAVVMDDK																																	3
NLSQDQEHGRK																							32														4
SLTQGSLIVGDLAPVNGTSQGK																																												1
VNNTLSSQISR																							1														1
DTAVEGEEIEVNCTAMASK																							2
EDKSYNVTSVLFR
NLSQDQEHGR
TCSDAAYNHTTFPNLLQHR
NATLVNEADK
NKNCTAIWEAFK
VQGCMPQPGCNLLNGTQEIGPVGMTENCNRK																																								1
LQNNISYQMADIHHLK
LHNQLLPNVTTVER																																		1
GGYIFPTQQPNTTTLASR
TPEDTAEDTCHLIPGVAESVATCHFNHSSK																								3
WNNTGCQALPSQDEGPSK																													4					3
TNLTDR
EEQFNSTFR																							1
KDNTTVTR																									1								2
QYVFTTQNPNGTESEISVR																																						1
YNISFHK																								1
NCTKLK																							3														1					5
AIINSTITPNMTFTK
VTYRGINGSK
LFNSTQLAAMAPEHEIPK																										1
NSTVMSR
GTANLSETIR																																		5
RQNITNQLEK
FGRNGSDCPDKFCLFQSETK
HEVSFKNMTHK																																																1
VVLGAHNLSR																																							5
NTSAASTAQLVEATEELRR
VSIDNR
NQTQHLMGNSLK
DQDPASFGADSLLLNSSR																						5							4		1			5			1
VPGNVTAVLGETLK																												2												2
LKELPGVCNETMMALWEECKPCLK
FVNVTVTPEDQCRPNNVCTGVLTR
SVVAPATDGGLNLTSTFLR																													3											1				1
IQNYSVMDICDYDESSGR																						3							24					32
AALSNASLLAEACHQIFEGK																													1
SYNVTSVLFR
ALNDTQK
TNSTFVQALVEHVKEECDR																													2
GPTFAPLPPVAPLHCAQTPYGCCQDNITAAR
FTFANTTSLR																							3
VQGCMPQPGCNLLNGTQEIGPVGMTENCNR
EGNATGHLVGR																													1
KTNSSVK																							3
FLKPYTLEEQKNLTVCPDGALFEQK																									2
PFLNWTGPPEPIEAAVAR																																								1
NHSYHVEGNLVNTNAGFTAR																													1
TFYWDFYTNR																												3												2
MVNHSLHPTEPVK																							1
LFQNCSELFK
FYNVSTHSPLAR
ELNGTAR
TPLTANITK
EAPEILSGSNK
DQCIVDDITYNVNDTFHKR																							2
SNSSMHITDCR
MKNETSPTVELP
SCVCTNSSQVVCRPEEGK
YENESLQNGR																							3	1
NQHQTKNLSQDQEHGR
FQLLNFSSSELK																									1
NFSLGSK																							5	2		1											18		14
QSVGNK
MILNSSTEDGIKRIQDDCPK
GEKENGTSMEK																							1
LEEKPLEGNSSQGSFK
DEGTYTCALHHSGHSPPISSQNVTVLR
VAYSNDSANWTEYQDPR																																								3
TSKDPEHEGCYLSVGHSQPLEDCSFNMTAK
NLDTGGNKSVLMER
VTNDTESDINYLLK
CANGSVQCEPLPCPPVPCR																							1
HLELAGENPSSDINCTK																																						1
NVTANHR																																					2					1
QNITNQLEK
RNWTEAEVK																									1
FVEGSHNSTVSLTTK																																		1
NLTVSECKK																																										1
NCSLSIGDAR
YNVTTSK																																					1
GVFITNETGQPLIGK	37	21	11		28																	4							9
GNETIVNLIHSTR	138	30	5	2	89	12																19				43			296	2	1	26		155		12	1		2			3	2	1		17		3	2
KPGYNGSCFNVEIK	63	29	54	60	4								1
KFDVNQLQNTTIK	104	51	95	83	33	88			2				6	1				1				2				33			1			16		1	29			49	19			25							17
NETQHEPYPLMLPGCSPSCPLER	608	656	241	62	140	58			12				1																																			2
CANITIIEHQK	27	3	1	5	7	4																3				3			13		2			3
VFGSQNLTTVK	69	110	109	102	39	50			4																					1					3
SSNETLAHFEDYK	40	93	80	130	14	34	1		2																							4
VQPFNVTQGK	165	78	77	16	66	11																36				23	16		100		17	26		78		12	1		22			1	2	2		9
AGPNGTLFVADAYK	51	30	16	11	27		14	41		1		31																		5		7			2						6	10						2
NYFNCTNEGSK	53	28	9	1	30							1										36							43		19	3		43					1
IFDKNSTFGSVEVHNLQPEK	54	31	26	24	17	2																2				9			13			1		14
SDSGNYTCLVR	26	9	12													9							2
RHEEGHMLNCTCFGQGR	298	193	156	17	9						1											10	91	1		1					5	3				53	11					6				8
NATLVNEADKLR				5		8
GPGIKPNQTSK	71	23	25		19					1		1
ANVTSENNMPR	79	54	75		1																	21				3			11		20			11
CVAFNGSVK	8																												4					3
ANATIEVK	21	12	12	26	2	18																													1		5		6
DIVEYYNDSNGSHVLQGR	22	6		2	4	1																							5											3				3
NATLAEQAK	100	114	113	133	56	35																																1
NTTIFLK	3	10	2			3																				4			18					3
LLNINPNK	75	35	30	27	24	14		13		9		2	2	5								14	6			9			32		2	21	1	34	4	1	7	11	8			12		4					4
NGTLVIR	18	25	23									1										2	1	5		4	4															7
ILGTEEPSNVTVK	24													1								22							30		9	3		34										6
SYNDSVDPR	13	23	12				1	39				32																														1		2
FLNESYK	4	6	15	21		19			1													4	30						11					2			24		20
NLTVSECK	4
NFTMNEK	165	44	4	2	126	2		33		3		71											13														1	5
HEEGHMLNCTCFGQGR	229	131	91	47	72	1						4										17	174			8					7	3				40	17		3			18							1
AEPPLNASASDQGEK	430	353	144	108	223	12	143	212				48					1															3																9
KLNYTLSQGHR	283	228	95	15	186	9							2									88				112			80		14	129		118	1	10	157	1	166
VSLTNVSISDEGR	4			5																					7
LNTSAGNVDIYK	3			5		2
FVGTPEVNQTTLYQR		2		3		3																							6											11
VCLPNK	65	23	62	23		1																7				1			2		2	1		2		22
FGCEIENNR	7	3		4	2																		2						1										5	1				1
WCSLNK	17				9																	20				18			44		17	13		31					1
DNATLQATLHAAR	16																																						1
SCPACPGSNITIR	145	134	88	15	143	12	43	45				46
NNSNNFDLNR	44	12			27																	12									11	3		1			11	10	11									2
ENNLTELHK	11		6	10	25																																		8									2
NVTVTLK	40	25	180	175	5	106			2													3				5	9
LQPGANCSIGLCCHDCR	32	46	91	49		10			4													2				13						9			4			8	9
LLNETK	9	30	1																			5				18			37			1		14		1
EIANATAKPEDR	5			1		7																1				5					2	6					1		4			9
LTNNSNQFQTEVGK	3		17	19		15			5
ITLHENR	11	24	7																							3										2						2							4
LNLTTDPK	17		6	5		2																							1
TCWNVTR	56	73	42	45	7	3	42	74				27					12															2
TANDTSTEAYNLLLR	18	6	17	9																									4					1
NITVFR	5	2	11	22		20																	16
ESMYSWNK	170	41	28	7	37																	17				5			32		5	11		25			1
SSKSNK	13				3		2																48														37		52
VVSVENR	21			2	17			9									1						42																15
TAVNCSSDFDACLITK	4																						7	6						1			2	1						3
DGIHCLQCNSSLVYGAK	13		1	5	4	3		10			1	12					1						19										4				33					4						1	2
LANLTQGEDQYYLR	22	33	27	32	11	18										1												13	4					1			1			12	2			1				1
NGSDCPDKFCLFQSETK	4	2	1	2																				13				16												16
NITQIVGHSGCEAK	3	5	4	7		3																																		1
HHMYTNVSGLTSFGEK	1																																3
LINKFNSSSSSLEEK	4	7	6	10		9
KNCVNSSVLQFDCLPEK				2																					3
FLNESYKHEQVYIR				5		9																	18														23		12									4
HPCNITEEDYQPLMK	18	9	11	5		2																							2														1			1
AEFNITLIHPK	17	18	7	1	5	2								2								2				8			14			9		22		4			1							3
ANLTTLAGTHTNIPK	20	6	7	5	1							2										4	2			1						3						5				9							7
GNITEYQCHQYITK	1	3		5				1
LNTSAGNVDIYKK	6	3	3	5		3																							3					3						1			2
AAIPSALDTNSSK	35	21	18	21	9	15																5				1			6		3			5			1
ALGFENATQALGR	3	3	7	11		7
TNSTFVQALVEHVK	5	1		4	1	6						1										2				1			11															3
SCINESAIDSR	16	5		3		4																							6		7			10			3		6
NGTYYDCIK	1																																	4
NMQIANHTLK	313	189	293	314	144	131		24				1	15					2				18	1		40	21					1	9	8		41		2	91	1			2							1
KFLNESYKHEQVYIR				3		3																	5														1
WENNSCVEK	1
VASVININPNTTHSTGSCR	6		1	5		3
NMTLLVEK				2
NSTKQEILAALEK	8	9	6	1	5			3																					11															5
SQNFSALK	6																						2						6					3			11		1
GKDLDTDFTNNASQPETK	54	3	1	4	11	2		8		1		1										2	2			1						1						4	2			4							6
KLDFIILNETK	20	14	6	4		2																4				12			65		5	8		39		6			3			2	1	14					4
LNSSTIK	6																								1												13		11
NFTEIASK	34	84	131	102	5	15																1				4			1		5	3		3			9
NSSAVIQR	5				5			3				2										3	7	1					12		2	2		12
KFLNESYK	6			2		2																	3
NNHTASILDR				7		4
TCCHWGETALFMCNASR	8				8			4				3																	3															2
HNSTGCLR	28				41			2				23										2				37		17	178		1	33		148					16			32		54					27
EAGNHTSGAGLVQINK	10		5	13		3																				1							4							2									2
NCVNSSVLQFDCLPEK	2	1	3	12		1																			13
NATYIK	15	4	4		5								3									4				11						4					5	13
NVTAYFPR	21																					16	9			1						4					12		1
FTFTSHTPGEHQICLHSNSTK	8	27	18	25	1
NISQDLEK	6																						1	1													2
TFNASGVKPQR	2																									5		2	13			2		10								8		11					3
KIFSNCSMHDYR	6																						1
MSIQGCVAQPSSFLLNHTR	3																						1
EIRHNSTGCLR								4				2											18																			39		35					27
DVECGEGHFCHDNQTCCR	17	1	4	12	14	2																4									1			8
EQYTIINR	16	1																				4				1			12		1			6
DQNTPVVHPPPTPGSCGHGGVVNISK	2
GGNSNGALCHFPFLYNNHNYTDCTSEGR	25																						5	1		4														1									1
ADGTVNQIEGEATPVNLTEPAK	2																																	1
NFSHGQTSLDR	9	6	6	10		6		2								1									1								40
YHSQTYGNGSK	4	1						5
RIQNYSVMDICDYDESSGR			1																							3			11			1		8
LIDNNKTEK	6	1																											6															2
NDKTVNATTYEK																2		4
LLNTTR	2																						2	13															1
LKPLFNK	48	66	72	49	23																	7				8			4		1	1																	1
LGNETWK	4							10															3
RGPECSQNYTTPSGVIK	3		3																															1		2
LDAPTNLQFVNETDSTVLVR	18	10	16	8	7			4														6									1											1
DIYTFDGALNK	39	28	64	15	8	3		1														10				11	13		17			7		8		1						11
KFDVNQLQNTTIKR	44	7	34	28	9	23				5			11			3		3				2				14						3			20			27				8							6
SYLCNNLTNLEPFVK	1		2	10		12
NQTHAIYK	47	20	1		13																	26					1		45		12	6		41
NGSLFAFR		6	6	7		2																										4		11		6						1
DQCIVDDITYNVNDTFHK	10	7	6	3				3														2	33	35				4								2				1		1
SSCGKENTSDPSLVIAFGR	4			3								2											1		3
CCGVNNYTDFSGSSFEMTTGHTYPR			1	5		2																			4
NCTSLHTYKPR	1																												4
YLWSEPQNCSATK	6
LNYTLSQGHR	33	48	6		1																	10				8			6		1	10		15					7
SDAVSHTGNYTCEVTELTR	22	9	11	4								4														2						1						2				10							5
AFSEVPTTANGSTK	21	12	5																			1				7			4			2		5								3							8
GRDIYTFDGALNK	25	17	25	5																						15	1		11			3		5								13		1					11
ECDNFYHNFTK				1		3																											6
SFDDHFQHLLNDSER	3																					1				3			12			2		1			4
TATESFPHPGFNNSLPNK	10	2		4	2	3																							3
NGSAAMCHFTTK	5	14	2			2																							3					1
VALNGSHSEK	143	102	108	72	46	8	34	37				2					11																															2
GQTEIQVNCPPAVTENK	41	3	15		11			17				18										26		1		48	9	1	76			16		19		5				5		37		30					19
ANLSQVADHLDHIK	3		1	1																			10														3
DTNGSQFFITTVK	3	1
CYVIPLNTSIVMPPR	42																												13					1
YIHQNYTK	77	40	27	15	11	3																4				1			8					2		1
KLNENK	10	8		4	5																		11														3					10							2
IVDVNLTSEGK				1		1
VNLTTNTIAVTQTLPNAAYNNR	19	10	3
TLRNNK	11				3																		1
LISFSHHGPNATMTQK			3	2		2																	2
FNSSSSSLEEK	23	26	33	23	10	16																							1
TAGWNIPMGLLFNQTGSCK	13	3																				2							6															5
YNCSIR	33	1			11																																							3
NASNMEYR	1	1
NLSLAGNR	7	5		1		1																							2
ANTTQPGIVEGGQVLK	3			3																		1				1					2			1
LSFGSNSSDFK	12	3	4	5	5	3		2				9
LANNTHQHVFDDLR	3	5	8	14		5																			2
VQCSPGHFYNTTTHR	64	27	20	9	2																	8				2			4	1	3			7
TDSNFTSSLKK	38	4																				1				2					3	2
GKVVSVENR	1
EQINITLDHR	7																												2
PELSGKNTISNNSDMAEVK										1													2																			2
VVGVPYQGNATALFILPSEGK						1
FANEYPNITR	1					2
AGFNASFHK																3																				12
NLSGEPR					7																											3
KNQSLR	2				2																																					2
LGNLTAPCNEK	42	20	25		3			4				14										8	1			1	1															2							2
TDSNFTSSLK	17	5																				3									3
FDVNQLQNTTIK	31	4	14	16		14																1																3
MDKSDAVSHTGNYTCEVTELTR	10	1
[truncated: 670 more columns]
