# Supplementary material for: Precision Glycoproteomics Reveals Distinctive N-Glycosylation in Human Spermatozoa
Source: Mol Cell Proteomics. 2022 Feb 18;21(4):100214. doi: 10.1016/j.mcpro.2022.100214 (PMC8958358; doi:10.1016/j.mcpro.2022.100214)
Supplement: Supplemental Table S5 [file mmc4.xlsx]

## Sheet: Supplementary Table S5
Supplementary Table S5. Glycoproteins uniquely identified in spermatozoa
MS2Scan	LowEnergy_MS2Scan	MS1Scan	RetentionTime	PrecursorCharge	OriginalPrecursorMz	PrecursorMz	PMZShift	PrecursorMass	TheoreticalPrecursorMass	PeptideSequence	Peptide	PeptideMass	Protein	ProteinID	GeneName	Glycosite_Position	Matched_Pepfragment_Number	Matched_Pepfragment_Ions	GlycanComposition	GlycanMass	structure_coding	Glycan_type	Corefucose	Bisection	CoreFucose_probability	Bisection_probability	GlycanType_probability	Branch-1_probability	BranchesOverall_probability	PeptideScore	GlycanScore	FileName
54377	54379	54376	131.2417	3	1235.18	1235.17	-0.0249023	3702.5	3702.49	INYSCEEKPSEDLVR	INYSC[Carbamidomethyl]EEKPSEDLVR	1837.85	Cation channel sperm-associated protein subunit gamma	Q6ZRH7	CATSPERG	102	28	{'b1^1': (114.0918890321, 0.0, 0.0), 'b2^1': (228.1348160321, 228.1341552734375, 218046.265625), 'b3^1': (391.1981450321, 391.1971740722656, 234834.65625), 'b4^1': (478.23017303209997, 478.2289733886719, 48186.6796875), 'b5^1': (638.2608207557, 638.2617797851562, 46942.4375), 'b6^1': (767.3034137557, 767.3018188476562, 87320.9765625), 'b7^1': (896.3460067557, 896.3421020507812, 233422.84375), 'b8…	N2H9	1864.63	A2B2C1D1E1F1fedD1E1F1feE1F1fedcba	High mannose	0	0			1			318.784	728.044	Sperm_cotton_fraction1_IGP1_Xin_20210205
28404	28406	28403	68.9279	3	878.082	878.082	0.00128174	2631.22	2631.22	KYQNHSTIIIAK	KYQNHSTIIIAK	1414.79	Protein disulfide-isomerase-like protein of the testis	Q8N807	PDILT	436	23	{'b1^1': (129.1027880321, 129.10218811035156, 41666.84375), 'b2^1': (292.16611703210003, 292.16522216796875, 4544.27880859375), 'b3^1': (420.22469503210004, 420.2242736816406, 4327.244140625), 'b4^1': (534.2676220321, 534.2642211914062, 7677.0322265625), 'b5^1': (671.3265340321, 671.3267211914062, 12775.5283203125), 'b6^1': (758.3585620320999, 758.3605346679688, 9435.3466796875), 'b7^1': (859.406…	N2H5	1216.42	A2B2C1D1dD1E1eE1edcba	High mannose	0	0			1			223.461	372.555	Sperm_cotton_fraction1_IGP1_Xin_20210205
71430	71432	71423	172.2546	2	1419.09	1419.09	0.000488281	2836.16	2836.15	NEFSAPSYLMGYNK	NEFSAPSYLMGYNK	1619.73	Testis anion transporter 1	Q96RN1	SLC26A8	192	25	{'b1^1': (115.05075203210001, 0.0, 0.0), 'b2^1': (244.09334503210002, 244.0922393798828, 63971.28515625), 'b3^1': (391.1617590321, 391.1604919433594, 48206.8828125), 'b4^1': (478.1937870321, 478.1925354003906, 12957.119140625), 'b5^1': (549.2309010321, 549.228271484375, 12336.5927734375), 'b6^1': (646.2836650321, 0.0, 0.0), 'b7^1': (733.3156930321, 733.3108520507812, 2009.9600830078125), 'b8^1': …	N2H5	1216.42	A2B2C1D1dD1E1eE1edcba	High mannose	0	0			1			221.222	844.136	Sperm_cotton_fraction1_IGP1_Xin_20210205
54335	54337	54333	131.1433	3	1181.16	1181.16	-0.000732422	3540.45	3540.43	INYSCEEKPSEDLVR	INYSC[Carbamidomethyl]EEKPSEDLVR	1837.85	Cation channel sperm-associated protein subunit gamma	Q6ZRH7	CATSPERG	102	25	{'b1^1': (114.0918890321, 0.0, 0.0), 'b2^1': (228.1348160321, 228.13389587402344, 32383.880859375), 'b3^1': (391.1981450321, 391.19708251953125, 32899.28125), 'b4^1': (478.23017303209997, 478.2272033691406, 8535.8310546875), 'b5^1': (638.2608207557, 638.260498046875, 4156.99365234375), 'b6^1': (767.3034137557, 767.30126953125, 11546.90625), 'b7^1': (896.3460067557, 896.3408813476562, 26452.5), 'b…	N2H8	1702.58	A2B2C1D1E1F1fedD1E1eE1F1fedcba	High mannose	0	0			1			220.455	497.725	Sperm_cotton_fraction1_IGP1_Xin_20210205
55171	55173	55170	133.1340	2	1392.59	1392.59	0.00146484	2783.17	2783.16	CLQNETYSALSPGK	C[Carbamidomethyl]LQNETYSALSPGK	1566.73	Acrosin-binding protein	Q8NEB7	ACRBP	512	24	{'b1^1': (161.03847275569998, 0.0, 0.0), 'b2^1': (274.12253675569997, 274.1216125488281, 20187.09375), 'b3^1': (402.1811147557, 402.1798095703125, 28646.25390625), 'b4^1': (516.2240417557, 516.22021484375, 7500.158203125), 'b5^1': (645.2666347557, 645.264892578125, 36667.96484375), 'b6^1': (746.3143127557, 746.3128662109375, 19579.076171875), 'b7^1': (909.3776417557001, 909.3739624023438, 25850.0…	N2H5	1216.42	A2B2C1D1dD1E1eE1edcba	High mannose	0	0			1			218.118	747.159	Sperm_cotton_fraction1_IGP1_Xin_20210205
44514	44516	44513	107.5017	2	1275.49	1275.5	0.00415039	2548.98	2548.96	NYFNCTNEGSK	NYFNC[Carbamidomethyl]TNEGSK	1332.54	Epididymal sperm-binding protein 1	Q96BH3	ELSPBP1	195	19	{'b1^1': (115.05075203210001, 0.0, 0.0), 'b2^1': (278.1140810321, 278.1133117675781, 482478.84375), 'b3^1': (425.18249503209995, 425.181396484375, 488417.78125), 'b4^1': (539.2254220320999, 539.2242431640625, 270566.34375), 'b5^1': (699.2560697556999, 699.2540893554688, 363087.1875), 'b6^1': (800.3037477556999, 800.2987670898438, 133079.328125), 'b7^1': (914.3466747556998, 914.3450927734375, 2289…	N2H5	1216.42	A2B2C1D1dD1E1eE1edcba	High mannose	0	0			1			218.086	471.298	Sperm_cotton_fraction1_IGP1_Xin_20210205
27849	27851	27847	67.5909	3	932.1	932.1	-0.000366211	2793.28	2793.27	KYQNHSTIIIAK	KYQNHSTIIIAK	1414.79	Protein disulfide-isomerase-like protein of the testis	Q8N807	PDILT	436	23	{'b1^1': (129.1027880321, 129.10211181640625, 24678.30078125), 'b2^1': (292.16611703210003, 292.1653137207031, 2566.430419921875), 'b3^1': (420.22469503210004, 420.2223815917969, 3409.80615234375), 'b4^1': (534.2676220321, 534.2640380859375, 2544.46435546875), 'b5^1': (671.3265340321, 671.32470703125, 12618.60546875), 'b6^1': (758.3585620320999, 758.3579711914062, 3281.642333984375), 'b7^1': (859…	N2H6	1378.48	A2B2C1D1E1edD1E1eE1edcba	High mannose	0	0			1			211.174	635.318	Sperm_cotton_fraction1_IGP1_Xin_20210205
52537	52539	52535	126.8062	3	1057.43	1057.44	0.00695801	3169.29	3169.28	FGHCGINGTTYLK	FGHC[Carbamidomethyl]GINGTTYLK	1466.7	Disintegrin and metalloproteinase domain-containing protein 21	Q9UKJ8	ADAM21	546	23	{'b1^1': (148.07623903209998, 0.0, 0.0), 'b2^1': (205.0977030321, 0.0, 0.0), 'b3^1': (342.1566150321, 342.1553649902344, 38859.36328125), 'b4^1': (502.1872627557, 502.18499755859375, 14087.9482421875), 'b5^1': (559.2087267557, 559.2052612304688, 9253.935546875), 'b6^1': (672.2927907557, 672.2896118164062, 30631.234375), 'b7^1': (786.3357177557, 786.332763671875, 16770.9765625), 'b8^1': (843.35718…	N2H8	1702.58	A2B2C1D1E1F1fedD1E1eE1F1fedcba	High mannose	0	0			1			195.642	543.679	Sperm_cotton_fraction1_IGP1_Xin_20210205
44406	44408	44404	107.2469	3	796.648	796.647	-0.00366211	2386.92	2386.91	NYFNCTNEGSK	NYFNC[Carbamidomethyl]TNEGSK	1332.54	Epididymal sperm-binding protein 1	Q96BH3	ELSPBP1	195	20	{'b1^1': (115.05075203210001, 0.0, 0.0), 'b2^1': (278.1140810321, 278.11322021484375, 36989.359375), 'b3^1': (425.18249503209995, 425.18115234375, 33150.78515625), 'b4^1': (539.2254220320999, 539.2235717773438, 4141.58056640625), 'b5^1': (699.2560697556999, 699.2560424804688, 8417.521484375), 'b6^1': (800.3037477556999, 0.0, 0.0), 'b7^1': (914.3466747556998, 914.3435668945312, 3083.962890625), 'b…	N2H4	1054.37	A2B2C1D1dD1E1edcba	High mannose	0	0			1			181.565	242.345	Sperm_cotton_fraction1_IGP1_Xin_20210205
71315	71317	71314	171.9765	2	1500.11	1500.12	0.00341797	2998.22	2998.2	NEFSAPSYLMGYNK	NEFSAPSYLMGYNK	1619.73	Testis anion transporter 1	Q96RN1	SLC26A8	192	23	{'b1^1': (115.05075203210001, 0.0, 0.0), 'b2^1': (244.09334503210002, 244.09228515625, 32077.498046875), 'b3^1': (391.1617590321, 391.1602478027344, 32901.546875), 'b4^1': (478.1937870321, 478.1927185058594, 5797.00146484375), 'b5^1': (549.2309010321, 549.2296142578125, 7417.55029296875), 'b6^1': (646.2836650321, 0.0, 0.0), 'b7^1': (733.3156930321, 0.0, 0.0), 'b8^1': (896.3790220321, 896.37792968…	N2H6	1378.48	A2B2C1D1E1edD1E1eE1edcba	High mannose	0	0			1			179.463	804.411	Sperm_cotton_fraction1_IGP1_Xin_20210205
28371	28373	28360	68.8510	3	824.859	824.064	-2.3844	2469.17	2469.16	KYQNHSTIIIAK	KYQNHSTIIIAK	1414.79	Protein disulfide-isomerase-like protein of the testis	Q8N807	PDILT	436	21	{'b1^1': (129.1027880321, 129.1021728515625, 38472.69921875), 'b2^1': (292.16611703210003, 0.0, 0.0), 'b3^1': (420.22469503210004, 420.222900390625, 2475.6904296875), 'b4^1': (534.2676220321, 534.2656860351562, 3000.425048828125), 'b5^1': (671.3265340321, 671.32470703125, 9431.203125), 'b6^1': (758.3585620320999, 758.34814453125, 4239.84814453125), 'b7^1': (859.4062400321, 859.3989868164062, 8352…	N2H4	1054.37	A2B2C1D1dD1E1edcba	High mannose	0	0			1			172.422	126.87	Sperm_cotton_fraction1_IGP1_Xin_20210205
43865	43867	43863	105.9315	2	1356.52	1356.52	-0.000732422	2711.03	2711.02	NYFNCTNEGSK	NYFNC[Carbamidomethyl]TNEGSK	1332.54	Epididymal sperm-binding protein 1	Q96BH3	ELSPBP1	195	20	{'b1^1': (115.05075203210001, 0.0, 0.0), 'b2^1': (278.1140810321, 278.113037109375, 11098.505859375), 'b3^1': (425.18249503209995, 425.1805725097656, 9860.0078125), 'b4^1': (539.2254220320999, 539.2241821289062, 5554.736328125), 'b5^1': (699.2560697556999, 699.2533569335938, 9880.642578125), 'b6^1': (800.3037477556999, 800.2997436523438, 2323.681396484375), 'b7^1': (914.3466747556998, 914.3492431…	N2H6	1378.48	A2B2C1D1E1edD1E1eE1edcba	High mannose	0	0			1			171.173	385.107	Sperm_cotton_fraction1_IGP1_Xin_20210205
54515	54517	54505	131.5802	3	1127.14	1127.14	0.00256348	3378.39	3378.38	INYSCEEKPSEDLVR	INYSC[Carbamidomethyl]EEKPSEDLVR	1837.85	Cation channel sperm-associated protein subunit gamma	Q6ZRH7	CATSPERG	102	23	{'b1^1': (114.0918890321, 0.0, 0.0), 'b2^1': (228.1348160321, 228.13363647460938, 10539.857421875), 'b3^1': (391.1981450321, 391.1972351074219, 8352.75390625), 'b4^1': (478.23017303209997, 478.2311096191406, 1766.73583984375), 'b5^1': (638.2608207557, 0.0, 0.0), 'b6^1': (767.3034137557, 767.3043823242188, 2953.095703125), 'b7^1': (896.3460067557, 896.3452758789062, 8388.1376953125), 'b8^1': (1024…	N2H7	1540.53	A2B2C1D1E1edD1E1eE1F1fedcba	High mannose	0	0			1			168.525	593.137	Sperm_cotton_fraction1_IGP1_Xin_20210205
43696	43698	43690	105.5236	3	981.738	981.739	0.00146484	2942.19	2942.19	NASCHFQGVINR	NASC[Carbamidomethyl]HFQGVINR	1401.66	Dual oxidase 1	Q9NRD9	DUOX1	342	20	{'b1^1': (115.05075203210001, 0.0, 0.0), 'b2^1': (186.0878660321, 186.08668518066406, 5332.62255859375), 'b3^1': (273.1198940321, 273.1183166503906, 2066.462646484375), 'b4^1': (433.1505417557, 0.0, 0.0), 'b5^1': (570.2094537557, 570.20849609375, 8390.056640625), 'b6^1': (717.2778677557, 717.2733764648438, 4309.50830078125), 'b7^1': (845.3364457557, 845.3358764648438, 7127.1328125), 'b8^1': (902.…	N2H7	1540.53	A2B2C1D1E1edD1E1eE1F1fedcba	High mannose	0	0			1			156.899	436.195	Sperm_cotton_fraction1_IGP1_Xin_20210205
71544	71546	71527	172.5343	3	892.376	892.376	-0.000366211	2674.1	2674.1	NEFSAPSYLMGYNK	NEFSAPSYLMGYNK	1619.73	Testis anion transporter 1	Q96RN1	SLC26A8	192	21	{'b1^1': (115.05075203210001, 0.0, 0.0), 'b2^1': (244.09334503210002, 244.0922393798828, 106801.859375), 'b3^1': (391.1617590321, 391.16021728515625, 70797.3515625), 'b4^1': (478.1937870321, 478.1917724609375, 16191.41796875), 'b5^1': (549.2309010321, 549.2301025390625, 9158.068359375), 'b6^1': (646.2836650321, 0.0, 0.0), 'b7^1': (733.3156930321, 0.0, 0.0), 'b8^1': (896.3790220321, 896.3764648437…	N2H4	1054.37	A2B2C1D1dD1E1edcba	High mannose	0	0			1			154.378	188.693	Sperm_cotton_fraction1_IGP1_Xin_20210205
55686	55688	55666	134.3731	2	1282.57	1282.57	-0.0078125	2563.11	2563.11	VWGNNTETLVSK	VWGNNTETLVSK	1346.68	Izumo sperm-egg fusion protein 1	Q8IYV9	IZUMO1	204	19	{'b1^1': (100.0762390321, 0.0, 0.0), 'b2^1': (286.1555520321, 286.1543273925781, 6751.3359375), 'b3^1': (343.17701603209997, 0.0, 0.0), 'b4^1': (457.2199430321, 0.0, 0.0), 'b5^1': (571.2628700321, 571.2611083984375, 2903.380126953125), 'b6^1': (672.3105480321, 0.0, 0.0), 'b7^1': (801.3531410321, 801.3488159179688, 4648.1689453125), 'b8^1': (902.4008190321, 902.3986206054688, 3756.799560546875), '…	N2H5	1216.42	A2B2C1D1dD1E1eE1edcba	High mannose	0	0			1			139.306	710.611	Sperm_cotton_fraction1_IGP1_Xin_20210205
52998	53000	52993	127.9150	3	895.383	895.383	0.000549316	2683.12	2683.12	FGHCGINGTTYLK	FGHC[Carbamidomethyl]GINGTTYLK	1466.7	Disintegrin and metalloproteinase domain-containing protein 21	Q9UKJ8	ADAM21	546	19	{'b1^1': (148.07623903209998, 0.0, 0.0), 'b2^1': (205.0977030321, 0.0, 0.0), 'b3^1': (342.1566150321, 342.1554260253906, 35001.921875), 'b4^1': (502.1872627557, 502.1865539550781, 15925.697265625), 'b5^1': (559.2087267557, 559.2037353515625, 7330.83544921875), 'b6^1': (672.2927907557, 672.2892456054688, 20814.515625), 'b7^1': (786.3357177557, 786.3334350585938, 8070.81298828125), 'b8^1': (843.357…	N2H5	1216.42	A2B2C1D1dD1E1eE1edcba	High mannose	0	0			1			132.217	263.159	Sperm_cotton_fraction1_IGP1_Xin_20210205
29142	29144	29137	70.6925	2	1039.46	1039.46	0.000244141	2076.9	2076.9	VLQPYNK	VLQPYNK	860.476	Semaphorin-3D	O95025	SEMA3D	139	13	{'b1^1': (100.0762390321, 0.0, 0.0), 'b2^1': (213.1603030321, 213.15957641601562, 34667.1171875), 'b3^1': (341.2188810321, 341.21783447265625, 74285.3046875), 'b4^1': (438.27164503209997, 438.2701110839844, 14903.572265625), 'b5^1': (601.3349740321, 601.3343505859375, 20827.1640625), 'b6^1': (715.3779010321, 715.3819580078125, 13563.556640625), 'b7^1': (843.4728640321, 843.4683837890625, 102629.1…	N2H5	1216.42	A2B2C1D1dD1E1eE1edcba	High mannose	0	0			1			127.682	262.518	Sperm_cotton_fraction1_IGP1_Xin_20210205
52573	52575	52557	126.8907	3	1003.42	1003.42	0.00549316	3007.23	3007.23	FGHCGINGTTYLK	FGHC[Carbamidomethyl]GINGTTYLK	1466.7	Disintegrin and metalloproteinase domain-containing protein 21	Q9UKJ8	ADAM21	546	18	{'b1^1': (148.07623903209998, 0.0, 0.0), 'b2^1': (205.0977030321, 0.0, 0.0), 'b3^1': (342.1566150321, 342.15496826171875, 22918.0078125), 'b4^1': (502.1872627557, 502.1847229003906, 9418.07421875), 'b5^1': (559.2087267557, 559.2059326171875, 3586.519775390625), 'b6^1': (672.2927907557, 672.2882690429688, 24478.482421875), 'b7^1': (786.3357177557, 786.3333740234375, 8791.705078125), 'b8^1': (843.3…	N2H7	1540.53	A2B2C1D1E1edD1E1eE1F1fedcba	High mannose	0	0			1			116.876	407.301	Sperm_cotton_fraction1_IGP1_Xin_20210205
52327	52329	52318	126.3017	3	1111.46	1111.45	-0.0128174	3331.34	3331.33	FGHCGINGTTYLK	FGHC[Carbamidomethyl]GINGTTYLK	1466.7	Disintegrin and metalloproteinase domain-containing protein 21	Q9UKJ8	ADAM21	546	18	{'b1^1': (148.07623903209998, 0.0, 0.0), 'b2^1': (205.0977030321, 0.0, 0.0), 'b3^1': (342.1566150321, 342.15557861328125, 12014.5244140625), 'b4^1': (502.1872627557, 502.1856384277344, 5656.53564453125), 'b5^1': (559.2087267557, 0.0, 0.0), 'b6^1': (672.2927907557, 672.2898559570312, 10625.1904296875), 'b7^1': (786.3357177557, 786.3307495117188, 4243.97021484375), 'b8^1': (843.3571817557, 0.0, 0.0…	N2H9	1864.63	A2B2C1D1E1F1fedD1E1F1feE1F1fedcba	High mannose	0	0			1			109.834	473.299	Sperm_cotton_fraction1_IGP1_Xin_20210205
44724	44726	44711	108.0101	2	1012.41	1012.41	0.00476074	2022.81	2022.8	WCSLNK	WC[Carbamidomethyl]SLNK	806.375	Binder of sperm protein homolog 1	Q075Z2	BSPH1	72	11	{'b1^1': (187.0871380321, 0.0, 0.0), 'b2^1': (347.11778575569997, 347.1166687011719, 43068.4296875), 'b3^1': (434.14981375569994, 434.1480712890625, 35350.40234375), 'b4^1': (547.2338777557, 547.2320556640625, 7835.2021484375), 'b5^1': (661.2768047556999, 661.2748413085938, 8238.4951171875), 'b6^1': (789.3717677556999, 789.3721923828125, 4197.64208984375), 'y1^1': (147.1133480963001, 147.11288452…	N2H5	1216.42	A2B2C1D1dD1E1eE1edcba	High mannose	0	0			1			99.1833	374.432	Sperm_cotton_fraction1_IGP1_Xin_20210205
44267	44269	44250	106.9096	3	927.722	927.723	0.00494385	2780.15	2780.13	NASCHFQGVINR	NASC[Carbamidomethyl]HFQGVINR	1401.66	Dual oxidase 1	Q9NRD9	DUOX1	342	15	{'b1^1': (115.05075203210001, 0.0, 0.0), 'b2^1': (186.0878660321, 186.08636474609375, 3191.371337890625), 'b3^1': (273.1198940321, 0.0, 0.0), 'b4^1': (433.1505417557, 0.0, 0.0), 'b5^1': (570.2094537557, 570.2088012695312, 1903.532958984375), 'b6^1': (717.2778677557, 717.2786254882812, 2309.6416015625), 'b7^1': (845.3364457557, 0.0, 0.0), 'b8^1': (902.3579097557, 0.0, 0.0), 'b9^1': (1001.426323755…	N2H6	1378.48	A2B2C1D1E1edD1E1eE1edcba	High mannose	0	0			1			85.9829	343.951	Sperm_cotton_fraction1_IGP1_Xin_20210205
50924	50926	50908	122.9136	3	1186.8	1186.8	0.00622559	3557.38	3557.37	LQPGANCSIGLCCHDCR	LQPGANC[Carbamidomethyl]SIGLC[Carbamidomethyl]C[Carbamidomethyl]HDC[Carbamidomethyl]R	2016.84	Disintegrin and metalloproteinase domain-containing protein 30	Q9UKF2	ADAM30	438	16	{'b1^1': (114.0918890321, 0.0, 0.0), 'b2^1': (242.1504670321, 242.1495361328125, 13375.1259765625), 'b3^1': (339.2032310321, 0.0, 0.0), 'b4^1': (396.2246950321, 0.0, 0.0), 'b5^1': (467.2618090321, 0.0, 0.0), 'b6^1': (581.3047360321, 0.0, 0.0), 'b7^1': (741.3353837556999, 0.0, 0.0), 'b8^1': (828.3674117556999, 0.0, 0.0), 'b9^1': (941.4514757556999, 941.4430541992188, 2222.624755859375), 'b10^1': (…	N2H7	1540.53	A2B2C1D1E1edD1E1eE1F1fedcba	High mannose	0	0			1			73.6243	437.211	Sperm_cotton_fraction1_IGP1_Xin_20210205
27780	27781	27760	67.4207	3	986.117	986.118	0.00238037	2955.33	2955.32	KYQNHSTIIIAK	KYQNHSTIIIAK	1414.79	Protein disulfide-isomerase-like protein of the testis	Q8N807	PDILT	436	13	{'b1^1': (129.1027880321, 129.10202026367188, 6983.662109375), 'b2^1': (292.16611703210003, 0.0, 0.0), 'b3^1': (420.22469503210004, 0.0, 0.0), 'b4^1': (534.2676220321, 0.0, 0.0), 'b5^1': (671.3265340321, 0.0, 0.0), 'b6^1': (758.3585620320999, 0.0, 0.0), 'b7^1': (859.4062400321, 859.408203125, 1696.94189453125), 'b8^1': (972.4903040321, 972.484619140625, 5811.7470703125), 'b9^1': (1085.5743680321,…	N2H7	1540.53	A2B2C1D1E1edD1E1eE1F1fedcba	High mannose	0	0			1			64.1205	442.752	Sperm_cotton_fraction1_IGP1_Xin_20210205
43536	43538	43522	105.1277	3	1035.76	1035.76	0.00952148	3104.26	3104.24	NASCHFQGVINR	NASC[Carbamidomethyl]HFQGVINR	1401.66	Dual oxidase 1	Q9NRD9	DUOX1	342	12	{'b1^1': (115.05075203210001, 0.0, 0.0), 'b2^1': (186.0878660321, 186.0856475830078, 2458.22021484375), 'b3^1': (273.1198940321, 0.0, 0.0), 'b4^1': (433.1505417557, 0.0, 0.0), 'b5^1': (570.2094537557, 0.0, 0.0), 'b6^1': (717.2778677557, 0.0, 0.0), 'b7^1': (845.3364457557, 0.0, 0.0), 'b8^1': (902.3579097557, 0.0, 0.0), 'b9^1': (1001.4263237557, 0.0, 0.0), 'b10^1': (1114.5103877556999, 0.0, 0.0), '…	N2H8	1702.58	A2B2C1D1E1F1fedD1E1eE1F1fedcba	High mannose	0	0			0.999863			53.7916	211.269	Sperm_cotton_fraction1_IGP1_Xin_20210205
36242	36244	36229	87.6093	2	931.382	931.383	0.000366211	1860.75	1860.74	WCSLNK	WC[Carbamidomethyl]SLNK	806.375	Binder of sperm protein homolog 1	Q075Z2	BSPH1	72	7	{'b1^1': (187.0871380321, 0.0, 0.0), 'b2^1': (347.11778575569997, 347.11688232421875, 4916.1640625), 'b3^1': (434.14981375569994, 434.1484680175781, 2455.92626953125), 'b4^1': (547.2338777557, 547.2320556640625, 1868.095947265625), 'b5^1': (661.2768047556999, 0.0, 0.0), 'b6^1': (789.3717677556999, 0.0, 0.0), 'y1^1': (147.1133480963001, 147.1127166748047, 1285.407958984375), 'y2^1': (261.156275096…	N2H4	1054.37	A2B2C1D1dD1E1edcba	High mannose	0	0			1			34.8121	576.126	Sperm_cotton_fraction1_IGP1_Xin_20210205
38581	38583	38580	93.2336	2	1138.94	1138.95	0.00170898	2275.88	2275.86	ESMYSWNK	ESM[Oxidation]YSWNK	1059.43	Krueppel-like factor 10	Q13118	KLF10	31	6	{'b1^1': (130.0504180321, 0.0, 0.0), 'b2^1': (217.0824460321, 0.0, 0.0), 'b3^1': (364.1178456542, 0.0, 0.0), 'b4^1': (527.1811746542, 0.0, 0.0), 'b5^1': (614.2132026542, 0.0, 0.0), 'b6^1': (800.2925156542001, 800.300048828125, 591804.75), 'b7^1': (914.3354426542, 914.3436279296875, 729787.5625), 'b8^1': (1042.4304056542, 1042.4376220703125, 6780087.0), 'y1^1': (147.11334809629997, 147.11267089843…	N2H5	1216.42	A2B2C1D1dD1E1eE1edcba	High mannose	0	0			1			33.8845	265.353	Sperm_cotton_fraction1_IGP1_Xin_20210205
37816	37818	37815	91.4036	2	1219.97	1219.97	0.000732422	2437.93	2437.91	ESMYSWNK	ESM[Oxidation]YSWNK	1059.43	Krueppel-like factor 10	Q13118	KLF10	31	7	{'b1^1': (130.0504180321, 0.0, 0.0), 'b2^1': (217.0824460321, 0.0, 0.0), 'b3^1': (364.1178456542, 364.1197204589844, 1328.454345703125), 'b4^1': (527.1811746542, 0.0, 0.0), 'b5^1': (614.2132026542, 0.0, 0.0), 'b6^1': (800.2925156542001, 800.2996826171875, 12031.322265625), 'b7^1': (914.3354426542, 914.3458251953125, 12311.4921875), 'b8^1': (1042.4304056542, 1042.4345703125, 131219.203125), 'y1^1'…	N2H6	1378.48	A2B2C1D1E1edD1E1eE1edcba	High mannose	0	0			1			31.5711	287.671	Sperm_cotton_fraction1_IGP1_Xin_20210205
26622	26624	26616	64.6440	2	1087.95	1087.95	-0.00219727	2173.88	2173.87	SSKSNK	SSKSNK	649.339	Synaptotagmin-4	Q9H2B2	SYT4	46	6	{'b1^1': (88.0398530321, 0.0, 0.0), 'b2^1': (175.0718810321, 0.0, 0.0), 'b3^1': (303.1668440321, 0.0, 0.0), 'b4^1': (390.1988720321, 390.2005920410156, 6117.89111328125), 'b5^1': (504.2417990321, 504.2462463378906, 3497.64794921875), 'b6^1': (632.3367620321001, 632.3392333984375, 15834.212890625), 'y1^1': (147.11334809629992, 147.11245727539062, 1669.12060546875), 'y2^1': (261.1562750962999, 261.…	N2H6F1	1524.53	A2B2C1D1E1edD1E1eE1edcbB5ba	High mannose	1	0	1		1			28.8541	148.616	Sperm_cotton_fraction1_IGP1_Xin_20210205
40005	40007	40004	96.6482	2	1057.92	1057.92	-0.00512695	2113.82	2113.8	ESMYSWNK	ESM[Oxidation]YSWNK	1059.43	Krueppel-like factor 10	Q13118	KLF10	31	6	{'b1^1': (130.0504180321, 0.0, 0.0), 'b2^1': (217.0824460321, 0.0, 0.0), 'b3^1': (364.1178456542, 0.0, 0.0), 'b4^1': (527.1811746542, 0.0, 0.0), 'b5^1': (614.2132026542, 0.0, 0.0), 'b6^1': (800.2925156542001, 800.3004760742188, 44834.890625), 'b7^1': (914.3354426542, 914.3441162109375, 53853.1484375), 'b8^1': (1042.4304056542, 1042.4384765625, 532381.1875), 'y1^1': (147.11334809629997, 147.112731…	N2H4	1054.37	A2B2C1D1dD1E1edcba	High mannose	0	0			1			27.7906	260.124	Sperm_cotton_fraction1_IGP1_Xin_20210205
21586	21588	21580	52.5830	2	928.912	928.912	-0.000732422	1855.81	1855.8	VVSVENR	VVSVENR	801.434	Zona pellucida-binding protein 1	Q9BS86	ZPBP	114	6	{'b1^1': (100.0762390321, 0.0, 0.0), 'b2^1': (199.1446530321, 199.14353942871094, 3791.4560546875), 'b3^1': (286.17668103209996, 286.1758728027344, 3305.7099609375), 'b4^1': (385.2450950321, 385.24359130859375, 1490.4320068359375), 'b5^1': (514.2876880321, 0.0, 0.0), 'b6^1': (628.3306150321, 628.3366088867188, 2369.902099609375), 'b7^1': (784.4317260321, 0.0, 0.0), 'y1^1': (175.1194960962998, 175…	N2H4	1054.37	A2B2C1D1dD1E1edcba	High mannose	0	0			1			22.6061	537.368	Sperm_cotton_fraction1_IGP1_Xin_20210205
58238	58240	58237	140.5052	3	1279.54	1279.54	-0.000366211	3835.59	3835.58	DGIHCLQCNSSLVYGAK	DGIHC[Carbamidomethyl]LQC[Carbamidomethyl]NSSLVYGAK	1920.88	Zona pellucida-binding protein 1	Q9BS86	ZPBP	340	29	{'b1^1': (116.0347680321, 0.0, 0.0), 'b2^1': (173.0562320321, 0.0, 0.0), 'b3^1': (286.1402960321, 286.1396179199219, 30264.69921875), 'b4^1': (423.19920803210005, 423.1979064941406, 1595259.25), 'b5^1': (583.2298557557001, 583.2282104492188, 1613812.125), 'b6^1': (696.3139197557001, 696.3117065429688, 1448263.0), 'b7^1': (824.3724977557001, 824.3701782226562, 1774910.25), 'b8^1': (984.40314547930…	N4H5F2	1914.7	A2B2C1D1E2F1fF5fedD1E2F1fedcbB5ba	Complex	1	0	1		1	1	1	334.701	447.891	Sperm_cotton_fraction1_IGP1_Xin_20210205
66303	66305	66302	159.8835	4	1076.48	1076.48	-0.00537109	4301.88	4301.87	TKEEGNATNILQDAEVHYISR	TKEEGNATNILQDAEVHYISR	2387.17	Transmembrane protease serine 12	Q86WS5	TMPRSS12	219	36	{'b1^1': (102.0555030321, 0.0, 0.0), 'b2^1': (230.1504660321, 230.14996337890625, 10455.5263671875), 'b3^1': (359.1930590321, 359.1916809082031, 10471.474609375), 'b4^1': (488.2356520321, 488.2341613769531, 12974.6376953125), 'b5^1': (545.2571160321, 545.2587280273438, 5911.62939453125), 'b6^1': (659.3000430321, 659.2959594726562, 12839.1357421875), 'b7^1': (730.3371570321, 730.3363037109375, 265…	N4H5F2	1914.7	A2B2C1D1E2F1fF5fedD1E2F1fedcbB5ba	Complex	1	0	1		1	1	1	324.714	656.013	Sperm_cotton_fraction1_IGP1_Xin_20210205
58214	58216	58213	140.4502	3	1352.56	1352.56	-0.00512695	4054.66	4054.65	DGIHCLQCNSSLVYGAK	DGIHC[Carbamidomethyl]LQC[Carbamidomethyl]NSSLVYGAK	1920.88	Zona pellucida-binding protein 1	Q9BS86	ZPBP	340	28	{'b1^1': (116.0347680321, 0.0, 0.0), 'b2^1': (173.0562320321, 0.0, 0.0), 'b3^1': (286.1402960321, 0.0, 0.0), 'b4^1': (423.19920803210005, 423.19818115234375, 324406.0625), 'b5^1': (583.2298557557001, 583.228515625, 306752.96875), 'b6^1': (696.3139197557001, 696.312255859375, 273677.0), 'b7^1': (824.3724977557001, 824.3704223632812, 356571.75), 'b8^1': (984.4031454793001, 984.39892578125, 162497.4…	N5H6F1	2133.77	A2B2C1D1E2F1fedD1E2F1feE2F1fedcbB5ba	Complex	1	0	1		1	1	1	276.904	230.473	Sperm_cotton_fraction1_IGP1_Xin_20210205
71118	71120	71117	171.4998	3	1068.11	1068.11	-0.00402832	3201.29	3201.28	NEFSAPSYLMGYNK	NEFSAPSYLMGYNK	1619.73	Testis anion transporter 1	Q96RN1	SLC26A8	192	27	{'b1^1': (115.05075203210001, 0.0, 0.0), 'b2^1': (244.09334503210002, 244.09246826171875, 119170.0390625), 'b3^1': (391.1617590321, 391.16046142578125, 102903.53125), 'b4^1': (478.1937870321, 478.19183349609375, 26321.255859375), 'b5^1': (549.2309010321, 549.2289428710938, 19747.4296875), 'b6^1': (646.2836650321, 646.2785034179688, 2638.989990234375), 'b7^1': (733.3156930321, 733.326904296875, 29…	N3H6	1581.56	A2B2C1D1E2F1fedD1E1eE1edcba	Hybrid	0	0			1	1	1	267.584	228.305	Sperm_cotton_fraction1_IGP1_Xin_20210205
66518	66520	66517	160.4019	4	1035.97	1035.97	0.00292969	4139.84	4139.82	TKEEGNATNILQDAEVHYISR	TKEEGNATNILQDAEVHYISR	2387.17	Transmembrane protease serine 12	Q86WS5	TMPRSS12	219	33	{'b1^1': (102.0555030321, 0.0, 0.0), 'b2^1': (230.1504660321, 230.14962768554688, 4969.7890625), 'b3^1': (359.1930590321, 359.1918640136719, 5376.67919921875), 'b4^1': (488.2356520321, 488.2313537597656, 7562.388671875), 'b5^1': (545.2571160321, 545.2587890625, 2913.72802734375), 'b6^1': (659.3000430321, 659.3004150390625, 6360.83056640625), 'b7^1': (730.3371570321, 730.3372192382812, 17023.33593…	N4H4F2	1752.64	A2B2C1D1E2F1fF5fedD1E2edcbB5ba	Complex	1	0	1		1	1	1	261.806	508.216	Sperm_cotton_fraction1_IGP1_Xin_20210205
63466	63468	63461	153.0363	4	1098.46	1098.46	0.000976562	4389.83	4389.81	KNCVNSSVLQFDCLPEK	KNC[Carbamidomethyl]VNSSVLQFDC[Carbamidomethyl]LPEK	2036.97	Disintegrin and metalloproteinase domain-containing protein 30	Q9UKF2	ADAM30	625	30	{'b1^1': (129.1027880321, 129.10231018066406, 12139.5126953125), 'b2^1': (243.1457150321, 243.1454315185547, 2402.908447265625), 'b3^1': (403.1763627557, 403.17578125, 4269.5244140625), 'b4^1': (502.2447767557, 502.24346923828125, 15893.025390625), 'b5^1': (616.2877037557, 616.286376953125, 4104.68359375), 'b6^1': (703.3197317557, 703.3181762695312, 7114.267578125), 'b7^1': (790.3517597557, 790.3…	N6H7	2352.85	A2B2C1D1E2F2feE2F1fedD2dD1E1eE1F1fedcba	Hybrid	0	1		1	1	1	1	261.517	208.262	Sperm_cotton_fraction1_IGP1_Xin_20210205
58171	58173	58169	140.3484	3	1347.23	1347.23	-0.00183105	4038.67	4038.66	DGIHCLQCNSSLVYGAK	DGIHC[Carbamidomethyl]LQC[Carbamidomethyl]NSSLVYGAK	1920.88	Zona pellucida-binding protein 1	Q9BS86	ZPBP	340	29	{'b1^1': (116.0347680321, 0.0, 0.0), 'b2^1': (173.0562320321, 0.0, 0.0), 'b3^1': (286.1402960321, 286.1394958496094, 1696.548828125), 'b4^1': (423.19920803210005, 423.1976623535156, 70520.9140625), 'b5^1': (583.2298557557001, 583.2279052734375, 67465.9609375), 'b6^1': (696.3139197557001, 696.3116455078125, 64825.44921875), 'b7^1': (824.3724977557001, 824.3696899414062, 77299.046875), 'b8^1': (984…	N5H5F2	2117.78	A2B2C1D1E2F1fF5fedD2dD1E2F1fedcbB5ba	Complex	1	1	1	0.995056	0.999725	1	1	256.779	456.246	Sperm_cotton_fraction1_IGP1_Xin_20210205
57979	57981	57977	139.8829	2	1991.84	1991.83	-0.00610352	3981.65	3981.64	DGIHCLQCNSSLVYGAK	DGIHC[Carbamidomethyl]LQC[Carbamidomethyl]NSSLVYGAK	1920.88	Zona pellucida-binding protein 1	Q9BS86	ZPBP	340	29	{'b1^1': (116.0347680321, 0.0, 0.0), 'b2^1': (173.0562320321, 0.0, 0.0), 'b3^1': (286.1402960321, 286.13665771484375, 1658.7940673828125), 'b4^1': (423.19920803210005, 423.197265625, 46999.7734375), 'b5^1': (583.2298557557001, 583.2280883789062, 51774.06640625), 'b6^1': (696.3139197557001, 696.3110961914062, 47771.4296875), 'b7^1': (824.3724977557001, 824.369140625, 62332.9921875), 'b8^1': (984.4…	N4H5F3	2060.76	A2B2C1D1E2F1G5gfF5fedD1E2F1fedcbB5ba	Complex	1	0	1		1	1	1	249.431	496.994	Sperm_cotton_fraction1_IGP1_Xin_20210205
70899	70901	70898	170.9707	3	1122.12	1122.12	-0.00366211	3363.35	3363.34	NEFSAPSYLMGYNK	NEFSAPSYLMGYNK	1619.73	Testis anion transporter 1	Q96RN1	SLC26A8	192	26	{'b1^1': (115.05075203210001, 0.0, 0.0), 'b2^1': (244.09334503210002, 244.09254455566406, 110521.4921875), 'b3^1': (391.1617590321, 391.16058349609375, 85846.890625), 'b4^1': (478.1937870321, 478.1921691894531, 20504.470703125), 'b5^1': (549.2309010321, 549.2301635742188, 18398.537109375), 'b6^1': (646.2836650321, 646.2822875976562, 1596.14990234375), 'b7^1': (733.3156930321, 733.31884765625, 362…	N3H7	1743.61	A2B2C1D1E2F1fedD1E1eE1F1fedcba	Hybrid	0	0			1	1	1	244.905	330.643	Sperm_cotton_fraction1_IGP1_Xin_20210205
58438	58440	58436	140.9788	3	1293.21	1293.21	0.00402832	3876.62	3876.61	DGIHCLQCNSSLVYGAK	DGIHC[Carbamidomethyl]LQC[Carbamidomethyl]NSSLVYGAK	1920.88	Zona pellucida-binding protein 1	Q9BS86	ZPBP	340	29	{'b1^1': (116.0347680321, 0.0, 0.0), 'b2^1': (173.0562320321, 0.0, 0.0), 'b3^1': (286.1402960321, 286.13934326171875, 1570.568115234375), 'b4^1': (423.19920803210005, 423.1977844238281, 31801.171875), 'b5^1': (583.2298557557001, 583.2283935546875, 30894.9453125), 'b6^1': (696.3139197557001, 696.3115234375, 24847.212890625), 'b7^1': (824.3724977557001, 824.3694458007812, 41936.46875), 'b8^1': (984…	N5H4F2	1955.72	A2B2C1D1E2F2fF5fedD1E2F1fedcbB5ba	Complex	1	0	1		0.999863	1	1	241.507	466.033	Sperm_cotton_fraction1_IGP1_Xin_20210205
57892	57894	57890	139.6734	3	1395.92	1395.92	-0.00219727	4184.73	4184.72	DGIHCLQCNSSLVYGAK	DGIHC[Carbamidomethyl]LQC[Carbamidomethyl]NSSLVYGAK	1920.88	Zona pellucida-binding protein 1	Q9BS86	ZPBP	340	29	{'b1^1': (116.0347680321, 0.0, 0.0), 'b2^1': (173.0562320321, 0.0, 0.0), 'b3^1': (286.1402960321, 0.0, 0.0), 'b4^1': (423.19920803210005, 423.1975402832031, 35087.1328125), 'b5^1': (583.2298557557001, 583.2276000976562, 30956.9453125), 'b6^1': (696.3139197557001, 696.3120727539062, 31772.138671875), 'b7^1': (824.3724977557001, 824.3703002929688, 39620.1171875), 'b8^1': (984.4031454793001, 984.397…	N5H5F3	2263.83	A2B2C1D1E2F1G5gfF5fedD1E2eE2F1fedcbB5ba	Complex	1	0	1		0.999863	1	1	241.364	569.048	Sperm_cotton_fraction1_IGP1_Xin_20210205
66606	66608	66605	160.6138	4	1090.74	1090.73	-0.00634766	4358.91	4358.89	TKEEGNATNILQDAEVHYISR	TKEEGNATNILQDAEVHYISR	2387.17	Transmembrane protease serine 12	Q86WS5	TMPRSS12	219	32	{'b1^1': (102.0555030321, 0.0, 0.0), 'b2^1': (230.1504660321, 230.14981079101562, 3515.629638671875), 'b3^1': (359.1930590321, 359.191162109375, 4721.263671875), 'b4^1': (488.2356520321, 488.234375, 7295.73828125), 'b5^1': (545.2571160321, 0.0, 0.0), 'b6^1': (659.3000430321, 659.2978515625, 4859.18896484375), 'b7^1': (730.3371570321, 730.333251953125, 7559.3828125), 'b8^1': (831.3848350321, 831.3…	N5H5F1	1971.72	A2B2C1D1E2F1fedD2dD1E2F1fedcbB5ba	Complex	1	1	1	0.999451	1	1	1	240.979	402.527	Sperm_cotton_fraction1_IGP1_Xin_20210205
67042	67044	67040	161.6710	4	958.937	958.938	0.00537109	3831.72	3831.71	TKEEGNATNILQDAEVHYISR	TKEEGNATNILQDAEVHYISR	2387.17	Transmembrane protease serine 12	Q86WS5	TMPRSS12	219	32	{'b1^1': (102.0555030321, 0.0, 0.0), 'b2^1': (230.1504660321, 230.14952087402344, 5120.48779296875), 'b3^1': (359.1930590321, 359.1915588378906, 2592.396728515625), 'b4^1': (488.2356520321, 488.2346496582031, 6723.69482421875), 'b5^1': (545.2571160321, 545.2578735351562, 2158.332763671875), 'b6^1': (659.3000430321, 659.2987670898438, 5445.9755859375), 'b7^1': (730.3371570321, 730.3324584960938, 1…	N4H3F1	1444.53	A2B2C1D1E2edD1E2edcbB5ba	Complex	1	0	1		1	1	1	239.323	590.885	Sperm_cotton_fraction1_IGP1_Xin_20210205
58371	58373	58370	140.8208	3	1420.26	1420.26	0.000366211	4257.74	4257.73	DGIHCLQCNSSLVYGAK	DGIHC[Carbamidomethyl]LQC[Carbamidomethyl]NSSLVYGAK	1920.88	Zona pellucida-binding protein 1	Q9BS86	ZPBP	340	28	{'b1^1': (116.0347680321, 0.0, 0.0), 'b2^1': (173.0562320321, 0.0, 0.0), 'b3^1': (286.1402960321, 0.0, 0.0), 'b4^1': (423.19920803210005, 423.1977233886719, 55931.3359375), 'b5^1': (583.2298557557001, 583.2282104492188, 54800.7421875), 'b6^1': (696.3139197557001, 696.3118286132812, 53272.3203125), 'b7^1': (824.3724977557001, 824.3697509765625, 65612.90625), 'b8^1': (984.4031454793001, 984.3996582…	N6H6F1	2336.85	A2B2C1D1E2F1fedD2dD1E2F1feE2F1fedcbB5ba	Complex	1	1	1	0.999451	1	1	1	237.02	370.702	Sperm_cotton_fraction1_IGP1_Xin_20210205
58592	58594	58591	141.3438	3	1230.85	1230.85	0.00183105	3689.53	3689.52	DGIHCLQCNSSLVYGAK	DGIHC[Carbamidomethyl]LQC[Carbamidomethyl]NSSLVYGAK	1920.88	Zona pellucida-binding protein 1	Q9BS86	ZPBP	340	28	{'b1^1': (116.0347680321, 0.0, 0.0), 'b2^1': (173.0562320321, 0.0, 0.0), 'b3^1': (286.1402960321, 0.0, 0.0), 'b4^1': (423.19920803210005, 423.19775390625, 41797.6484375), 'b5^1': (583.2298557557001, 583.2280883789062, 40796.453125), 'b6^1': (696.3139197557001, 696.3116455078125, 39413.26171875), 'b7^1': (824.3724977557001, 824.3696899414062, 46036.34765625), 'b8^1': (984.4031454793001, 984.399780…	N4H5F1	1768.64	A2B2C1D1E2F1fedD1E2F1fedcbB5ba	Complex	1	0	1		1	1	1	230.668	217.657	Sperm_cotton_fraction1_IGP1_Xin_20210205
66241	66243	66240	159.7244	4	1131.25	1131.25	-1.81899e-12	4520.96	4520.94	TKEEGNATNILQDAEVHYISR	TKEEGNATNILQDAEVHYISR	2387.17	Transmembrane protease serine 12	Q86WS5	TMPRSS12	219	31	{'b1^1': (102.0555030321, 0.0, 0.0), 'b2^1': (230.1504660321, 230.1497344970703, 4998.73486328125), 'b3^1': (359.1930590321, 359.1925048828125, 4755.2060546875), 'b4^1': (488.2356520321, 488.2359924316406, 3802.274169921875), 'b5^1': (545.2571160321, 545.257080078125, 2574.5361328125), 'b6^1': (659.3000430321, 659.2968139648438, 4170.3779296875), 'b7^1': (730.3371570321, 730.333251953125, 10880.3…	N5H6F1	2133.77	A2B2C1D1E2F1fedD1E2F1feE2F1fedcbB5ba	Complex	1	0	1		1	1	1	226.342	380.002	Sperm_cotton_fraction1_IGP1_Xin_20210205
66693	66695	66692	160.8207	4	1050.22	1050.22	0.00683594	4196.86	4196.84	TKEEGNATNILQDAEVHYISR	TKEEGNATNILQDAEVHYISR	2387.17	Transmembrane protease serine 12	Q86WS5	TMPRSS12	219	31	{'b1^1': (102.0555030321, 0.0, 0.0), 'b2^1': (230.1504660321, 230.14947509765625, 2361.758056640625), 'b3^1': (359.1930590321, 359.19293212890625, 3285.40283203125), 'b4^1': (488.2356520321, 488.2341613769531, 6149.69287109375), 'b5^1': (545.2571160321, 545.2596435546875, 3076.5361328125), 'b6^1': (659.3000430321, 659.2975463867188, 4629.93505859375), 'b7^1': (730.3371570321, 730.3344116210938, 6…	N5H4F1	1809.67	A2B2C1D1E2F1fedD2dD1E2edcbB5ba	Complex	1	1	1	0.999451	0.999863	1	1	222.735	294.908	Sperm_cotton_fraction1_IGP1_Xin_20210205
58000	58002	57998	139.9347	3	1341.9	1341.9	0.013916	4022.69	4022.66	DGIHCLQCNSSLVYGAK	DGIHC[Carbamidomethyl]LQC[Carbamidomethyl]NSSLVYGAK	1920.88	Zona pellucida-binding protein 1	Q9BS86	ZPBP	340	27	{'b1^1': (116.0347680321, 0.0, 0.0), 'b2^1': (173.0562320321, 0.0, 0.0), 'b3^1': (286.1402960321, 0.0, 0.0), 'b4^1': (423.19920803210005, 423.19781494140625, 61940.05859375), 'b5^1': (583.2298557557001, 583.2282104492188, 59831.8046875), 'b6^1': (696.3139197557001, 696.31201171875, 55088.02734375), 'b7^1': (824.3724977557001, 824.3690185546875, 61301.546875), 'b8^1': (984.4031454793001, 984.40002…	N5H4F3	2101.78	A2B2C1D1E2F1G5gfF5fedD1E2eE2edcbB5ba	Complex	1	0	1		1	1	1	222.441	323.359	Sperm_cotton_fraction1_IGP1_Xin_20210205
66867	66869	66865	161.2442	4	948.685	948.679	-0.0212402	3790.69	3790.68	TKEEGNATNILQDAEVHYISR	TKEEGNATNILQDAEVHYISR	2387.17	Transmembrane protease serine 12	Q86WS5	TMPRSS12	219	31	{'b1^1': (102.0555030321, 0.0, 0.0), 'b2^1': (230.1504660321, 230.14959716796875, 4897.1552734375), 'b3^1': (359.1930590321, 359.1920471191406, 4490.837890625), 'b4^1': (488.2356520321, 488.2299499511719, 2362.52099609375), 'b5^1': (545.2571160321, 0.0, 0.0), 'b6^1': (659.3000430321, 659.2950439453125, 3141.5556640625), 'b7^1': (730.3371570321, 730.3349609375, 10414.66796875), 'b8^1': (831.384835…	N3H4F1	1403.51	A2B2C1D1E2F1fedD1dcbB5ba	Complex	1	0	1		0.995056	1	1	222	461.632	Sperm_cotton_fraction1_IGP1_Xin_20210205
66474	66476	66472	160.2979	4	999.451	999.451	-1.81899e-12	3993.77	3993.76	TKEEGNATNILQDAEVHYISR	TKEEGNATNILQDAEVHYISR	2387.17	Transmembrane protease serine 12	Q86WS5	TMPRSS12	219	30	{'b1^1': (102.0555030321, 0.0, 0.0), 'b2^1': (230.1504660321, 230.15005493164062, 5671.0283203125), 'b3^1': (359.1930590321, 359.19171142578125, 4425.83154296875), 'b4^1': (488.2356520321, 488.2341613769531, 3868.237060546875), 'b5^1': (545.2571160321, 545.2578735351562, 4034.504638671875), 'b6^1': (659.3000430321, 659.2972412109375, 4856.0224609375), 'b7^1': (730.3371570321, 730.335693359375, 86…	N4H4F1	1606.59	A2B2C1D1E2F1fedD1E2edcbB5ba	Complex	1	0	1		0.999863	1	1	211.088	384.777	Sperm_cotton_fraction1_IGP1_Xin_20210205
44559	44561	44558	107.6079	2	1377.03	1377.04	0.00146484	2752.06	2752.04	NYFNCTNEGSK	NYFNC[Carbamidomethyl]TNEGSK	1332.54	Epididymal sperm-binding protein 1	Q96BH3	ELSPBP1	195	21	{'b1^1': (115.05075203210001, 0.0, 0.0), 'b2^1': (278.1140810321, 278.1131591796875, 21416.109375), 'b3^1': (425.18249503209995, 425.1809997558594, 30212.9765625), 'b4^1': (539.2254220320999, 539.2245483398438, 14650.953125), 'b5^1': (699.2560697556999, 699.2536010742188, 34970.01171875), 'b6^1': (800.3037477556999, 800.2994995117188, 9252.544921875), 'b7^1': (914.3466747556998, 914.3445434570312…	N3H5	1419.5	A2B2C1D1E2F1fedD1E1edcba	Hybrid	0	0			1	1	1	206.898	631.547	Sperm_cotton_fraction1_IGP1_Xin_20210205
57869	57871	57868	139.6163	4	1087.7	1087.7	0.00244141	4346.78	4346.77	DGIHCLQCNSSLVYGAK	DGIHC[Carbamidomethyl]LQC[Carbamidomethyl]NSSLVYGAK	1920.88	Zona pellucida-binding protein 1	Q9BS86	ZPBP	340	27	{'b1^1': (116.0347680321, 0.0, 0.0), 'b2^1': (173.0562320321, 0.0, 0.0), 'b3^1': (286.1402960321, 0.0, 0.0), 'b4^1': (423.19920803210005, 423.1976623535156, 29602.427734375), 'b5^1': (583.2298557557001, 583.2279663085938, 24164.4453125), 'b6^1': (696.3139197557001, 696.3121948242188, 22456.7890625), 'b7^1': (824.3724977557001, 824.369384765625, 33918.1953125), 'b8^1': (984.4031454793001, 984.4006…	N5H6F3	2425.89	A2B2C1D1E2F1G5gfF5fedD1E2F1feE2F1fedcbB5ba	Complex	1	0	1		0.999863	1	1	205.395	258.049	Sperm_cotton_fraction1_IGP1_Xin_20210205
58066	58068	58064	140.0916	3	1395.92	1395.92	-0.00805664	4184.73	4184.72	DGIHCLQCNSSLVYGAK	DGIHC[Carbamidomethyl]LQC[Carbamidomethyl]NSSLVYGAK	1920.88	Zona pellucida-binding protein 1	Q9BS86	ZPBP	340	26	{'b1^1': (116.0347680321, 0.0, 0.0), 'b2^1': (173.0562320321, 0.0, 0.0), 'b3^1': (286.1402960321, 0.0, 0.0), 'b4^1': (423.19920803210005, 423.19757080078125, 44099.546875), 'b5^1': (583.2298557557001, 583.2283325195312, 39004.87890625), 'b6^1': (696.3139197557001, 696.3123779296875, 36849.55078125), 'b7^1': (824.3724977557001, 824.3689575195312, 44797.890625), 'b8^1': (984.4031454793001, 984.4002…	N5H5F3	2263.83	A2B2C1D1E2F1fF5fedD2dD1E2F1fF5fedcbB5ba	Complex	1	1	1	0.999176	1	1	1	201.075	356.638	Sperm_cotton_fraction1_IGP1_Xin_20210205
66258	66260	66240	159.7666	4	1039.96	1039.96	-0.0149107	4155.83	4155.81	TKEEGNATNILQDAEVHYISR	TKEEGNATNILQDAEVHYISR	2387.17	Transmembrane protease serine 12	Q86WS5	TMPRSS12	219	29	{'b1^1': (102.0555030321, 0.0, 0.0), 'b2^1': (230.1504660321, 230.15005493164062, 3533.112548828125), 'b3^1': (359.1930590321, 359.1910095214844, 3110.26025390625), 'b4^1': (488.2356520321, 488.2353210449219, 4045.0634765625), 'b5^1': (545.2571160321, 0.0, 0.0), 'b6^1': (659.3000430321, 659.2937622070312, 1938.4488525390625), 'b7^1': (730.3371570321, 730.3387451171875, 8906.341796875), 'b8^1': (8…	N4H5F1	1768.64	A2B2C1D1E2F1fedD1E2F1fedcbB5ba	Complex	1	0	1		1	1	1	197.743	500.022	Sperm_cotton_fraction1_IGP1_Xin_20210205
66245	66247	66240	159.7370	4	1090.73	1090.74	0.0117187	4358.92	4358.89	TKEEGNATNILQDAEVHYISR	TKEEGNATNILQDAEVHYISR	2387.17	Transmembrane protease serine 12	Q86WS5	TMPRSS12	219	29	{'b1^1': (102.0555030321, 0.0, 0.0), 'b2^1': (230.1504660321, 0.0, 0.0), 'b3^1': (359.1930590321, 359.1923522949219, 2473.9462890625), 'b4^1': (488.2356520321, 488.2333679199219, 2315.93798828125), 'b5^1': (545.2571160321, 545.2635498046875, 1715.738037109375), 'b6^1': (659.3000430321, 659.2943115234375, 2196.511962890625), 'b7^1': (730.3371570321, 730.3346557617188, 4512.7158203125), 'b8^1': (83…	N5H5F1	1971.72	A2B2C1D1E2F1fedD1E2eE2F1fedcbB5ba	Complex	1	0	1		1	1	1	195.331	217.156	Sperm_cotton_fraction1_IGP1_Xin_20210205
58174	58176	58169	140.3556	3	1341.9	1341.9	0.00695801	4022.69	4022.66	DGIHCLQCNSSLVYGAK	DGIHC[Carbamidomethyl]LQC[Carbamidomethyl]NSSLVYGAK	1920.88	Zona pellucida-binding protein 1	Q9BS86	ZPBP	340	26	{'b1^1': (116.0347680321, 0.0, 0.0), 'b2^1': (173.0562320321, 0.0, 0.0), 'b3^1': (286.1402960321, 0.0, 0.0), 'b4^1': (423.19920803210005, 423.19769287109375, 23519.6796875), 'b5^1': (583.2298557557001, 583.2279052734375, 23262.57421875), 'b6^1': (696.3139197557001, 696.31201171875, 24748.650390625), 'b7^1': (824.3724977557001, 824.3693237304688, 25377.8125), 'b8^1': (984.4031454793001, 984.402038…	N5H4F3	2101.78	A2B2C1D1E2F2fF5fedD1E2F1fF5fedcbB5ba	Complex	1	0	1		1	1	1	191.315	223.76	Sperm_cotton_fraction1_IGP1_Xin_20210205
58126	58128	58125	140.2367	3	1468.94	1468.94	-0.00109863	4403.8	4403.79	DGIHCLQCNSSLVYGAK	DGIHC[Carbamidomethyl]LQC[Carbamidomethyl]NSSLVYGAK	1920.88	Zona pellucida-binding protein 1	Q9BS86	ZPBP	340	25	{'b1^1': (116.0347680321, 0.0, 0.0), 'b2^1': (173.0562320321, 0.0, 0.0), 'b3^1': (286.1402960321, 0.0, 0.0), 'b4^1': (423.19920803210005, 423.1978454589844, 54474.75390625), 'b5^1': (583.2298557557001, 583.2280883789062, 45918.87109375), 'b6^1': (696.3139197557001, 696.3115844726562, 46684.53125), 'b7^1': (824.3724977557001, 824.3695678710938, 68644.890625), 'b8^1': (984.4031454793001, 984.397460…	N6H6F2	2482.91	A2B2C1D1E2F1fF5fedD2dD1E2F1feE2F1fedcbB5ba	Complex	1	1	1	0.999451	1	1	1	190.767	348.2	Sperm_cotton_fraction1_IGP1_Xin_20210205
44104	44106	44103	106.5082	3	972.377	972.376	-0.0032959	2914.1	2914.1	NYFNCTNEGSK	NYFNC[Carbamidomethyl]TNEGSK	1332.54	Epididymal sperm-binding protein 1	Q96BH3	ELSPBP1	195	21	{'b1^1': (115.05075203210001, 0.0, 0.0), 'b2^1': (278.1140810321, 278.1134033203125, 13766.8955078125), 'b3^1': (425.18249503209995, 425.1815490722656, 13088.232421875), 'b4^1': (539.2254220320999, 539.22509765625, 7681.880859375), 'b5^1': (699.2560697556999, 699.2592163085938, 8798.630859375), 'b6^1': (800.3037477556999, 800.301025390625, 2154.474365234375), 'b7^1': (914.3466747556998, 914.34667…	N3H6	1581.56	A2B2C1D1E2F1fedD1E1eE1edcba	Hybrid	0	0			1	1	1	190.243	212.623	Sperm_cotton_fraction1_IGP1_Xin_20210205
55518	55520	55515	133.9756	3	1180.11	1180.12	0.00219727	3537.32	3537.31	NYFNCTNEGSK	NYFNC[Carbamidomethyl]TNEGSK	1332.54	Epididymal sperm-binding protein 1	Q96BH3	ELSPBP1	195	21	{'b1^1': (115.05075203210001, 0.0, 0.0), 'b2^1': (278.1140810321, 278.1136779785156, 7332.7705078125), 'b3^1': (425.18249503209995, 425.181640625, 11009.4921875), 'b4^1': (539.2254220320999, 539.2236328125, 7746.2626953125), 'b5^1': (699.2560697556999, 699.2535400390625, 15860.03125), 'b6^1': (800.3037477556999, 800.30224609375, 4444.10986328125), 'b7^1': (914.3466747556998, 914.3438720703125, 47…	N4H5S2	2204.77	A2B2C1D1E2F1G3gfedD1E2F1G3gfedcba	Complex	0	0			1	1	1	188.919	420.951	Sperm_cotton_fraction1_IGP1_Xin_20210205
58705	58707	58700	141.6231	3	1176.83	1176.83	-0.00109863	3527.48	3527.47	DGIHCLQCNSSLVYGAK	DGIHC[Carbamidomethyl]LQC[Carbamidomethyl]NSSLVYGAK	1920.88	Zona pellucida-binding protein 1	Q9BS86	ZPBP	340	26	{'b1^1': (116.0347680321, 0.0, 0.0), 'b2^1': (173.0562320321, 0.0, 0.0), 'b3^1': (286.1402960321, 0.0, 0.0), 'b4^1': (423.19920803210005, 423.1982727050781, 17997.59375), 'b5^1': (583.2298557557001, 583.2286987304688, 20108.63671875), 'b6^1': (696.3139197557001, 696.3109741210938, 15406.734375), 'b7^1': (824.3724977557001, 824.3719482421875, 21990.080078125), 'b8^1': (984.4031454793001, 984.40283…	N4H4F1	1606.59	A2B2C1D1E2F1fedD1E2edcbB5ba	Complex	1	0	1		1	1	1	185.517	296.73	Sperm_cotton_fraction1_IGP1_Xin_20210205
64099	64101	64098	154.5498	3	1332.18	1332.18	-0.012085	3993.5	3993.49	NGTYYDCIK	NGTYYDC[Carbamidomethyl]IK	1132.49	Binder of sperm protein homolog 1	Q075Z2	BSPH1	53	17	{'b1^1': (115.05075203210001, 0.0, 0.0), 'b2^1': (172.07221603210002, 172.06964111328125, 5548.7685546875), 'b3^1': (273.11989403210004, 273.1204528808594, 17959.8046875), 'b4^1': (436.18322303210005, 436.1822814941406, 19905.75), 'b5^1': (599.2465520321, 599.2454223632812, 19523.76171875), 'b6^1': (714.2734950321, 714.271728515625, 108009.0703125), 'b7^1': (874.3041427557, 874.30224609375, 78422…	N5H6S3	2861	A2B2C1D1E2F1G3gfedD1E2F1G3gfeE2F1G3gfedcba	Complex	0	0			1	1	1	184.092	363.766	Sperm_cotton_fraction1_IGP1_Xin_20210205
57907	57909	57890	139.7090	4	1051.19	1051.19	-0.00341797	4200.72	4200.71	DGIHCLQCNSSLVYGAK	DGIHC[Carbamidomethyl]LQC[Carbamidomethyl]NSSLVYGAK	1920.88	Zona pellucida-binding protein 1	Q9BS86	ZPBP	340	25	{'b1^1': (116.0347680321, 0.0, 0.0), 'b2^1': (173.0562320321, 0.0, 0.0), 'b3^1': (286.1402960321, 0.0, 0.0), 'b4^1': (423.19920803210005, 423.19769287109375, 25175.42578125), 'b5^1': (583.2298557557001, 583.2280883789062, 24132.71484375), 'b6^1': (696.3139197557001, 696.3113403320312, 22519.6328125), 'b7^1': (824.3724977557001, 824.3677368164062, 23951.109375), 'b8^1': (984.4031454793001, 984.400…	N5H6F2	2279.83	A2B2C1D1E2F1fF5fedD1E2F1feE2F1fedcbB5ba	Complex	1	0	1		1	1	1	178.048	214.439	Sperm_cotton_fraction1_IGP1_Xin_20210205
63956	63958	63947	154.2067	3	1381.91	1380.86	-3.13037	4139.57	4140.56	NGTYYDCIK	NGTYYDC[Carbamidomethyl]IK	1132.49	Binder of sperm protein homolog 1	Q075Z2	BSPH1	53	17	{'b1^1': (115.05075203210001, 0.0, 0.0), 'b2^1': (172.07221603210002, 172.06983947753906, 2633.370849609375), 'b3^1': (273.11989403210004, 273.1195068359375, 8595.890625), 'b4^1': (436.18322303210005, 436.1827087402344, 7370.107421875), 'b5^1': (599.2465520321, 599.2460327148438, 13692.5625), 'b6^1': (714.2734950321, 714.2727661132812, 53498.796875), 'b7^1': (874.3041427557, 874.2992553710938, 43…	N5H6F3S2	3008.08	A2B2C1D1E2F1G3gfF5fedD1E2F1fF5feE2F1G3gfedcbB5ba	Complex	1	0	1		1	1	0.5	171.21	124.998	Sperm_cotton_fraction1_IGP1_Xin_20210205
66389	66391	66387	160.0936	4	1141.51	1141.5	-0.00439453	4561.99	4561.97	TKEEGNATNILQDAEVHYISR	TKEEGNATNILQDAEVHYISR	2387.17	Transmembrane protease serine 12	Q86WS5	TMPRSS12	219	27	{'b1^1': (102.0555030321, 0.0, 0.0), 'b2^1': (230.1504660321, 230.14939880371094, 3221.816162109375), 'b3^1': (359.1930590321, 359.192626953125, 1521.5557861328125), 'b4^1': (488.2356520321, 488.23419189453125, 3070.900146484375), 'b5^1': (545.2571160321, 0.0, 0.0), 'b6^1': (659.3000430321, 659.2936401367188, 3016.31201171875), 'b7^1': (730.3371570321, 730.3363647460938, 7984.15625), 'b8^1': (831…	N6H5F1	2174.8	A2B2C1D1E2F1fedD2dD1E2eE2F1fedcbB5ba	Complex	1	1	1	0.999451	1	1	1	170.459	405.021	Sperm_cotton_fraction1_IGP1_Xin_20210205
66473	66475	66472	160.2934	4	1050.22	1050.22	0.000976562	4196.87	4196.84	TKEEGNATNILQDAEVHYISR	TKEEGNATNILQDAEVHYISR	2387.17	Transmembrane protease serine 12	Q86WS5	TMPRSS12	219	27	{'b1^1': (102.0555030321, 0.0, 0.0), 'b2^1': (230.1504660321, 230.1500701904297, 2585.82666015625), 'b3^1': (359.1930590321, 359.1925048828125, 1570.8575439453125), 'b4^1': (488.2356520321, 488.23193359375, 2091.863037109375), 'b5^1': (545.2571160321, 0.0, 0.0), 'b6^1': (659.3000430321, 0.0, 0.0), 'b7^1': (730.3371570321, 730.335205078125, 3950.805908203125), 'b8^1': (831.3848350321, 0.0, 0.0), '…	N5H4F1	1809.67	A2B2C1D1E2F2fedD1E2F1fedcbB5ba	Complex	1	0	1		0.999863	0.861579	0.861579	170.342	182.379	Sperm_cotton_fraction1_IGP1_Xin_20210205
50162	50164	50160	121.0759	3	1124.77	1124.77	0.000366211	3371.27	3371.26	MYYNCSCIK	MYYNC[Carbamidomethyl]SC[Carbamidomethyl]IK	1237.49	Solute carrier organic anion transporter family member 6A1	Q86UG4	SLCO6A1	546	17	{'b1^1': (132.04831003209998, 0.0, 0.0), 'b2^1': (295.1116390321, 295.11102294921875, 7501.42138671875), 'b3^1': (458.1749680321, 458.1745300292969, 7836.27978515625), 'b4^1': (572.2178950321, 572.21630859375, 14952.474609375), 'b5^1': (732.2485427557001, 732.2457885742188, 27937.90625), 'b6^1': (819.2805707557001, 819.2781372070312, 16809.57421875), 'b7^1': (979.3112184793001, 979.3072509765625,…	N5H6F1	2133.77	A2B2C1D1E2F1fedD1E2F1feE2F1fedcbB5ba	Complex	1	0	1		0.999725	1	1	160.495	291.712	Sperm_cotton_fraction1_IGP1_Xin_20210205
58118	58120	58107	140.2184	3	1158.5	1157.83	-2.01489	3470.45	3470.45	DGIHCLQCNSSLVYGAK	DGIHC[Carbamidomethyl]LQC[Carbamidomethyl]NSSLVYGAK	1920.88	Zona pellucida-binding protein 1	Q9BS86	ZPBP	340	24	{'b1^1': (116.0347680321, 0.0, 0.0), 'b2^1': (173.0562320321, 0.0, 0.0), 'b3^1': (286.1402960321, 0.0, 0.0), 'b4^1': (423.19920803210005, 423.1976013183594, 20476.0390625), 'b5^1': (583.2298557557001, 583.226318359375, 17228.365234375), 'b6^1': (696.3139197557001, 696.3113403320312, 14526.3212890625), 'b7^1': (824.3724977557001, 824.369384765625, 20616.306640625), 'b8^1': (984.4031454793001, 984.…	N3H4F2	1549.57	A2B2C1D1E2F1fF5fedD1dcbB5ba	Complex	1	0	1		1	1	1	158.416	223.946	Sperm_cotton_fraction1_IGP1_Xin_20210205
63562	63564	63551	153.2647	3	1410.27	1410.26	-0.0150146	4227.77	4227.76	KNCVNSSVLQFDCLPEK	KNC[Carbamidomethyl]VNSSVLQFDC[Carbamidomethyl]LPEK	2036.97	Disintegrin and metalloproteinase domain-containing protein 30	Q9UKF2	ADAM30	625	24	{'b1^1': (129.1027880321, 129.10208129882812, 3786.1484375), 'b2^1': (243.1457150321, 243.14447021484375, 2432.508056640625), 'b3^1': (403.1763627557, 403.17486572265625, 1900.41845703125), 'b4^1': (502.2447767557, 502.24310302734375, 2747.45263671875), 'b5^1': (616.2877037557, 616.2864990234375, 2942.078857421875), 'b6^1': (703.3197317557, 703.31591796875, 1715.9700927734375), 'b7^1': (790.35175…	N6H6	2190.79	A2B2C1D1E2F1feE2edD1E2F1feE2F1fedcba	Complex	0	0			0.999588	1	1	157.255	358.027	Sperm_cotton_fraction1_IGP1_Xin_20210205
55369	55371	55367	133.6107	2	1498.16	1498.16	-0.000488281	2994.31	2994.3	VWGNNTETLVSK	VWGNNTETLVSK	1346.68	Izumo sperm-egg fusion protein 1	Q8IYV9	IZUMO1	204	20	{'b1^1': (100.0762390321, 0.0, 0.0), 'b2^1': (286.1555520321, 286.1546630859375, 9035.6279296875), 'b3^1': (343.17701603209997, 0.0, 0.0), 'b4^1': (457.2199430321, 0.0, 0.0), 'b5^1': (571.2628700321, 571.2607421875, 2811.421630859375), 'b6^1': (672.3105480321, 672.3093872070312, 2623.90966796875), 'b7^1': (801.3531410321, 801.3480224609375, 3734.541259765625), 'b8^1': (902.4008190321, 902.4002685…	N5H3F1	1647.61	A2B2C1D1E2F2fedD2dD1dcbB5ba	Complex	1	1	1	0.999725	1	1	1	153.475	754.585	Sperm_cotton_fraction1_IGP1_Xin_20210205
55958	55960	55955	135.0222	3	950.426	950.423	-0.00787354	2848.25	2848.24	VWGNNTETLVSK	VWGNNTETLVSK	1346.68	Izumo sperm-egg fusion protein 1	Q8IYV9	IZUMO1	204	20	{'b1^1': (100.0762390321, 0.0, 0.0), 'b2^1': (286.1555520321, 286.1543273925781, 7693.68408203125), 'b3^1': (343.17701603209997, 0.0, 0.0), 'b4^1': (457.2199430321, 457.2194519042969, 1379.0458984375), 'b5^1': (571.2628700321, 571.2632446289062, 2262.306396484375), 'b6^1': (672.3105480321, 672.3054809570312, 2367.819580078125), 'b7^1': (801.3531410321, 801.3516845703125, 4536.92626953125), 'b8^1'…	N5H3	1501.56	A2B2C1D1E2F2fedD2dD1dcba	Complex	0	1		1	1	1	1	151.891	380.611	Sperm_cotton_fraction1_IGP1_Xin_20210205
71012	71014	71006	171.2466	2	1601.66	1601.65	-0.00537109	3201.29	3201.28	NEFSAPSYLMGYNK	NEFSAPSYLMGYNK	1619.73	Testis anion transporter 1	Q96RN1	SLC26A8	192	21	{'b1^1': (115.05075203210001, 0.0, 0.0), 'b2^1': (244.09334503210002, 244.09249877929688, 13250.6337890625), 'b3^1': (391.1617590321, 391.16033935546875, 15639.17578125), 'b4^1': (478.1937870321, 478.1929931640625, 2360.701171875), 'b5^1': (549.2309010321, 549.2283935546875, 4039.494873046875), 'b6^1': (646.2836650321, 0.0, 0.0), 'b7^1': (733.3156930321, 0.0, 0.0), 'b8^1': (896.3790220321, 896.37…	N3H6	1581.56	A2B2C1D1E2edD1E1eE1F1fedcba	Hybrid	0	0			1	1	1	145.832	782.742	Sperm_cotton_fraction1_IGP1_Xin_20210205
66889	66891	66887	161.2965	3	1278.25	1277.58	-2.01013	3829.71	3831.71	TKEEGNATNILQDAEVHYISR	TKEEGNATNILQDAEVHYISR	2387.17	Transmembrane protease serine 12	Q86WS5	TMPRSS12	219	25	{'b1^1': (102.0555030321, 0.0, 0.0), 'b2^1': (230.1504660321, 0.0, 0.0), 'b3^1': (359.1930590321, 0.0, 0.0), 'b4^1': (488.2356520321, 488.23468017578125, 1820.366455078125), 'b5^1': (545.2571160321, 0.0, 0.0), 'b6^1': (659.3000430321, 0.0, 0.0), 'b7^1': (730.3371570321, 730.334716796875, 4093.306640625), 'b8^1': (831.3848350321, 831.3805541992188, 1688.0140380859375), 'b9^1': (945.4277620321, 945…	N4H3F1	1444.53	A2B2C1D1E2F2fedD1dcbB5ba	Complex	1	0	1		1	1	1	143.092	323.003	Sperm_cotton_fraction1_IGP1_Xin_20210205
58549	58551	58548	141.2410	3	1328.23	1327.56	-2.00061	3979.66	3981.64	DGIHCLQCNSSLVYGAK	DGIHC[Carbamidomethyl]LQC[Carbamidomethyl]NSSLVYGAK	1920.88	Zona pellucida-binding protein 1	Q9BS86	ZPBP	340	23	{'b1^1': (116.0347680321, 0.0, 0.0), 'b2^1': (173.0562320321, 0.0, 0.0), 'b3^1': (286.1402960321, 0.0, 0.0), 'b4^1': (423.19920803210005, 423.1976318359375, 16481.169921875), 'b5^1': (583.2298557557001, 583.2281494140625, 9081.3017578125), 'b6^1': (696.3139197557001, 696.3140258789062, 11674.2109375), 'b7^1': (824.3724977557001, 824.370361328125, 11524.015625), 'b8^1': (984.4031454793001, 984.400…	N4H5F3	2060.76	A2B2C1D1E2F1fF5fedD1E2F1fF5fedcbB5ba	Complex	1	0	1		1	1	1	142.552	136.557	Sperm_cotton_fraction1_IGP1_Xin_20210205
66334	66336	66322	159.9611	4	1086.74	1086.73	-0.0268555	4342.89	4342.9	TKEEGNATNILQDAEVHYISR	TKEEGNATNILQDAEVHYISR	2387.17	Transmembrane protease serine 12	Q86WS5	TMPRSS12	219	25	{'b1^1': (102.0555030321, 0.0, 0.0), 'b2^1': (230.1504660321, 230.1494903564453, 1932.711181640625), 'b3^1': (359.1930590321, 0.0, 0.0), 'b4^1': (488.2356520321, 488.2362365722656, 1814.6064453125), 'b5^1': (545.2571160321, 545.2530517578125, 1835.915283203125), 'b6^1': (659.3000430321, 0.0, 0.0), 'b7^1': (730.3371570321, 730.3345947265625, 2030.2974853515625), 'b8^1': (831.3848350321, 831.380371…	N5H4F2	1955.72	A2B2C1D1E2F1fF5fedD2dD1E2edcbB5ba	Complex	1	1	1	0.998077	1	1	1	139.646	129.572	Sperm_cotton_fraction1_IGP1_Xin_20210205
55440	55442	55431	133.7842	2	1396.62	1396.11	-1.02393	2790.21	2791.22	VWGNNTETLVSK	VWGNNTETLVSK	1346.68	Izumo sperm-egg fusion protein 1	Q8IYV9	IZUMO1	204	19	{'b1^1': (100.0762390321, 0.0, 0.0), 'b2^1': (286.1555520321, 286.1545104980469, 6488.92822265625), 'b3^1': (343.17701603209997, 0.0, 0.0), 'b4^1': (457.2199430321, 0.0, 0.0), 'b5^1': (571.2628700321, 571.26171875, 2823.344482421875), 'b6^1': (672.3105480321, 0.0, 0.0), 'b7^1': (801.3531410321, 801.351318359375, 3967.0244140625), 'b8^1': (902.4008190321, 902.4011840820312, 4896.9794921875), 'b9^1…	N4H3F1	1444.53	A2B2C1D1E2edD2dD1dcbB5ba	Complex	1	1	1	0.999725	1	1	1	139.141	221.148	Sperm_cotton_fraction1_IGP1_Xin_20210205
66500	66502	66494	160.3618	3	1332.27	1332.27	0.00109863	3993.78	3993.76	TKEEGNATNILQDAEVHYISR	TKEEGNATNILQDAEVHYISR	2387.17	Transmembrane protease serine 12	Q86WS5	TMPRSS12	219	24	{'b1^1': (102.0555030321, 0.0, 0.0), 'b2^1': (230.1504660321, 230.14952087402344, 3431.98779296875), 'b3^1': (359.1930590321, 0.0, 0.0), 'b4^1': (488.2356520321, 0.0, 0.0), 'b5^1': (545.2571160321, 0.0, 0.0), 'b6^1': (659.3000430321, 659.2974853515625, 4497.44384765625), 'b7^1': (730.3371570321, 730.3342895507812, 5680.904296875), 'b8^1': (831.3848350321, 831.3875732421875, 1730.15869140625), 'b9…	N4H4F1	1606.59	A2B2C1D1E2F1fedD2dD1dcbB5ba	Complex	1	1	1	0.997528	1	1	1	136.075	592.216	Sperm_cotton_fraction1_IGP1_Xin_20210205
65506	65508	65505	157.9469	3	1122.12	1122.12	-0.00183105	3363.35	3363.34	NEFSAPSYLMGYNK	NEFSAPSYLM[Oxidation]GYNK	1635.72	Testis anion transporter 1	Q96RN1	SLC26A8	192	20	{'b1^1': (115.05075203210001, 0.0, 0.0), 'b2^1': (244.09334503210002, 244.0924530029297, 37707.703125), 'b3^1': (391.1617590321, 391.16058349609375, 26571.9375), 'b4^1': (478.1937870321, 478.1922607421875, 7023.427734375), 'b5^1': (549.2309010321, 549.2293701171875, 4980.7626953125), 'b6^1': (646.2836650321, 0.0, 0.0), 'b7^1': (733.3156930321, 0.0, 0.0), 'b8^1': (896.3790220321, 896.3934936523438…	N3H6F1	1727.61	A2B2C1D1E2F1fedD1E1eE1edcbB5ba	Hybrid	1	0	1		1	1	1	132.018	130.634	Sperm_cotton_fraction1_IGP1_Xin_20210205
66184	66186	66175	159.5880	4	1127.25	1127.25	-0.0126953	4504.96	4504.95	TKEEGNATNILQDAEVHYISR	TKEEGNATNILQDAEVHYISR	2387.17	Transmembrane protease serine 12	Q86WS5	TMPRSS12	219	24	{'b1^1': (102.0555030321, 0.0, 0.0), 'b2^1': (230.1504660321, 0.0, 0.0), 'b3^1': (359.1930590321, 359.1920166015625, 1665.704833984375), 'b4^1': (488.2356520321, 488.2304992675781, 2123.116455078125), 'b5^1': (545.2571160321, 0.0, 0.0), 'b6^1': (659.3000430321, 659.2977905273438, 1501.5057373046875), 'b7^1': (730.3371570321, 730.3335571289062, 3498.7265625), 'b8^1': (831.3848350321, 831.382141113…	N5H5F2	2117.78	A2B2C1D1E2F1fF5fedD2dD1E2F1fedcbB5ba	Complex	1	1	1	0.999451	0.999863	1	1	130.137	416.676	Sperm_cotton_fraction1_IGP1_Xin_20210205
66522	66524	66517	160.4143	4	985.195	985.195	0.000244141	3936.75	3936.74	TKEEGNATNILQDAEVHYISR	TKEEGNATNILQDAEVHYISR	2387.17	Transmembrane protease serine 12	Q86WS5	TMPRSS12	219	24	{'b1^1': (102.0555030321, 0.0, 0.0), 'b2^1': (230.1504660321, 230.1494903564453, 2381.395751953125), 'b3^1': (359.1930590321, 359.1905822753906, 1655.1055908203125), 'b4^1': (488.2356520321, 0.0, 0.0), 'b5^1': (545.2571160321, 0.0, 0.0), 'b6^1': (659.3000430321, 0.0, 0.0), 'b7^1': (730.3371570321, 730.3333740234375, 3720.3369140625), 'b8^1': (831.3848350321, 831.3820190429688, 2538.515869140625),…	N3H4F2	1549.57	A2B2C1D1E2F1fF5fedD1dcbB5ba	Complex	1	0	1		1	1	1	129.824	335.678	Sperm_cotton_fraction1_IGP1_Xin_20210205
52880	52882	52860	127.6282	3	1098.46	1098.46	-0.00915527	3292.36	3292.36	FGHCGINGTTYLK	FGHC[Carbamidomethyl]GINGTTYLK	1466.7	Disintegrin and metalloproteinase domain-containing protein 21	Q9UKJ8	ADAM21	546	19	{'b1^1': (148.07623903209998, 0.0, 0.0), 'b2^1': (205.0977030321, 0.0, 0.0), 'b3^1': (342.1566150321, 342.1549987792969, 14302.01171875), 'b4^1': (502.1872627557, 502.1853332519531, 9056.2666015625), 'b5^1': (559.2087267557, 559.2083129882812, 5249.99609375), 'b6^1': (672.2927907557, 672.2901611328125, 18554.44921875), 'b7^1': (786.3357177557, 786.330810546875, 13551.8828125), 'b8^1': (843.357181…	N5H5	1825.66	A2B2C1D1E2F1fedD2dD1E2F1fedcba	Complex	0	1		1	1	1	1	129.669	206.161	Sperm_cotton_fraction1_IGP1_Xin_20210205
16837	16839	16836	41.1529	2	1273.01	1273.01	-0.00146484	2544	2543.99	NQSFCNK	NQSFC[Carbamidomethyl]NK	896.381	Acrosomal protein SP-10	P26436	ACRV1	258	13	{'b1^1': (115.05075203210001, 0.0, 0.0), 'b2^1': (243.10933003210002, 243.10830688476562, 33711.875), 'b3^1': (330.1413580321, 330.1405029296875, 14382.17578125), 'b4^1': (477.2097720321, 477.2095031738281, 10959.1689453125), 'b5^1': (637.2404197557, 637.2330932617188, 21389.451171875), 'b6^1': (751.2833467557, 751.2808227539062, 33802.04296875), 'b7^1': (879.3783097557, 879.3772583007812, 24247.…	N5H3F1	1647.61	A2B2C1D1E2F2fedD2dD1dcbB5ba	Complex	1	1	1	1	1	1	1	128.405	253.321	Sperm_cotton_fraction1_IGP1_Xin_20210205
58599	58601	58591	141.3629	3	1298.55	1298.55	0.000732422	3892.61	3892.6	DGIHCLQCNSSLVYGAK	DGIHC[Carbamidomethyl]LQC[Carbamidomethyl]NSSLVYGAK	1920.88	Zona pellucida-binding protein 1	Q9BS86	ZPBP	340	21	{'b1^1': (116.0347680321, 0.0, 0.0), 'b2^1': (173.0562320321, 0.0, 0.0), 'b3^1': (286.1402960321, 0.0, 0.0), 'b4^1': (423.19920803210005, 423.1974182128906, 15015.8798828125), 'b5^1': (583.2298557557001, 583.2282104492188, 15605.1123046875), 'b6^1': (696.3139197557001, 696.3119506835938, 12152.705078125), 'b7^1': (824.3724977557001, 824.3677368164062, 18309.57421875), 'b8^1': (984.4031454793001, …	N5H5F1	1971.72	A2B2C1D1E2F1fedD2dD1E2F1fedcbB5ba	Complex	1	1	1	0.999451	1	1	1	120.169	400.73	Sperm_cotton_fraction1_IGP1_Xin_20210205
63569	63571	63551	153.2806	3	1182.16	1182.15	-0.0106201	3543.44	3543.43	TVCEGDSGGPLVCEFNR	TVC[Carbamidomethyl]EGDSGGPLVC[Carbamidomethyl]EFNR	1895.81	Serine protease 38	A1L453	PRSS38	254	21	{'b1^1': (102.0555030321, 0.0, 0.0), 'b2^1': (201.1239170321, 201.12318420410156, 4162.9140625), 'b3^1': (361.1545647557, 361.1538391113281, 4413.93505859375), 'b4^1': (490.1971577557, 490.197021484375, 2547.67822265625), 'b5^1': (547.2186217557, 0.0, 0.0), 'b6^1': (662.2455647557, 662.240478515625, 1731.2545166015625), 'b7^1': (749.2775927557, 0.0, 0.0), 'b8^1': (806.2990567557, 0.0, 0.0), 'b9^1…	N5H3F1	1647.61	A2B2C1D1E2F2fedD2dD1dcbB5ba	Complex	1	1	1	0.998352	1	1	1	115.211	383.041	Sperm_cotton_fraction1_IGP1_Xin_20210205
44756	44758	44754	108.0878	2	1340.52	1340.52	0.000244141	2679.03	2679.02	WCSLNK	WC[Carbamidomethyl]SLNK	806.375	Binder of sperm protein homolog 1	Q075Z2	BSPH1	72	11	{'b1^1': (187.0871380321, 187.08712768554688, 8539.4453125), 'b2^1': (347.11778575569997, 347.11669921875, 292794.3125), 'b3^1': (434.14981375569994, 434.1485595703125, 228112.265625), 'b4^1': (547.2338777557, 547.232666015625, 89659.0625), 'b5^1': (661.2768047556999, 661.275634765625, 101676.3203125), 'b6^1': (789.3717677556999, 789.3710327148438, 60040.94140625), 'y1^1': (147.1133480963001, 147…	N3H6S1	1872.65	A2B2C1D1E2F1G3gfedD1E1eE1edcba	Hybrid	0	0			1	1	1	113.788	718.14	Sperm_cotton_fraction1_IGP1_Xin_20210205
66850	66852	66843	161.2043	4	1009.71	1009.71	-0.00341797	4034.81	4034.79	TKEEGNATNILQDAEVHYISR	TKEEGNATNILQDAEVHYISR	2387.17	Transmembrane protease serine 12	Q86WS5	TMPRSS12	219	22	{'b1^1': (102.0555030321, 0.0, 0.0), 'b2^1': (230.1504660321, 230.14968872070312, 1548.6026611328125), 'b3^1': (359.1930590321, 0.0, 0.0), 'b4^1': (488.2356520321, 0.0, 0.0), 'b5^1': (545.2571160321, 0.0, 0.0), 'b6^1': (659.3000430321, 0.0, 0.0), 'b7^1': (730.3371570321, 730.3350219726562, 2589.525634765625), 'b8^1': (831.3848350321, 0.0, 0.0), 'b9^1': (945.4277620321, 0.0, 0.0), 'b10^1': (1058.5…	N5H3F1	1647.61	A2B2C1D1E2F2fedD1E2edcbB5ba	Complex	1	0	1		1	1	1	109.568	305.231	Sperm_cotton_fraction1_IGP1_Xin_20210205
63588	63590	63573	153.3245	4	1057.95	1057.95	-0.0078125	4227.77	4227.76	KNCVNSSVLQFDCLPEK	KNC[Carbamidomethyl]VNSSVLQFDC[Carbamidomethyl]LPEK	2036.97	Disintegrin and metalloproteinase domain-containing protein 30	Q9UKF2	ADAM30	625	20	{'b1^1': (129.1027880321, 129.10202026367188, 3045.9931640625), 'b2^1': (243.1457150321, 0.0, 0.0), 'b3^1': (403.1763627557, 0.0, 0.0), 'b4^1': (502.2447767557, 502.2430114746094, 1696.7296142578125), 'b5^1': (616.2877037557, 0.0, 0.0), 'b6^1': (703.3197317557, 0.0, 0.0), 'b7^1': (790.3517597557, 0.0, 0.0), 'b8^1': (889.4201737556999, 0.0, 0.0), 'b9^1': (1002.5042377556999, 1002.497802734375, 234…	N6H6	2190.79	A2B2C1D1E2F1fedD2dD1E2F1feE2F1fedcba	Complex	0	1		1	1	1	1	106.731	139.488	Sperm_cotton_fraction1_IGP1_Xin_20210205
70839	70841	70837	170.8194	3	1265.83	1265.83	0.000732422	3794.46	3794.45	TCCHWGETALFMCNASR	TC[Carbamidomethyl]C[Carbamidomethyl]HWGETALFMC[Carbamidomethyl]NASR	2099.84	Beta-defensin 132	Q7Z7B7	DEFB132	50	19	{'b1^1': (102.0555030321, 0.0, 0.0), 'b2^1': (262.08615075570003, 262.0851745605469, 12260.22265625), 'b3^1': (422.11679847930003, 422.115478515625, 20861.78515625), 'b4^1': (559.1757104793, 559.1738891601562, 81038.5546875), 'b5^1': (745.2550234793, 745.25244140625, 77619.2734375), 'b6^1': (802.2764874793, 802.2743530273438, 29965.841796875), 'b7^1': (931.3190804793, 931.3170166015625, 45389.5),…	N3H4F1S1	1694.6	A2B2C1D1E2F1G3gfedD1dcbB5ba	Complex	1	0	1		1	1	1	104.427	346.746	Sperm_cotton_fraction1_IGP1_Xin_20210205
49858	49860	49856	120.3503	3	1246.48	1246.48	0.013916	3736.42	3736.4	MYYNCSCIK	MYYNC[Carbamidomethyl]SC[Carbamidomethyl]IK	1237.49	Solute carrier organic anion transporter family member 6A1	Q86UG4	SLCO6A1	546	14	{'b1^1': (132.04831003209998, 0.0, 0.0), 'b2^1': (295.1116390321, 295.1112976074219, 2453.777587890625), 'b3^1': (458.1749680321, 0.0, 0.0), 'b4^1': (572.2178950321, 572.216796875, 5312.66015625), 'b5^1': (732.2485427557001, 732.2476196289062, 11613.2744140625), 'b6^1': (819.2805707557001, 819.2725219726562, 3275.5888671875), 'b7^1': (979.3112184793001, 979.3023681640625, 10283.5390625), 'b8^1': …	N6H7F1	2498.9	A2B2C1D1E2F1feE2F1fedD1E2F1feE2F1fedcbB5ba	Complex	1	0	1		1	1	1	103.463	190.464	Sperm_cotton_fraction1_IGP1_Xin_20210205
45389	45391	45386	109.6124	2	1361.04	1361.04	0.00219727	2720.06	2720.05	WCSLNK	WC[Carbamidomethyl]SLNK	806.375	Binder of sperm protein homolog 1	Q075Z2	BSPH1	72	11	{'b1^1': (187.0871380321, 0.0, 0.0), 'b2^1': (347.11778575569997, 347.116455078125, 30123.57421875), 'b3^1': (434.14981375569994, 434.1484069824219, 23876.794921875), 'b4^1': (547.2338777557, 547.2317504882812, 7277.54638671875), 'b5^1': (661.2768047556999, 661.274658203125, 9746.55078125), 'b6^1': (789.3717677556999, 789.3696899414062, 6498.2041015625), 'y1^1': (147.1133480963001, 147.1121063232…	N4H5S1	1913.68	A2B2C1D1E2F1G3gfedD1E2F1fedcba	Complex	0	0			1	1	1	95.7593	378.413	Sperm_cotton_fraction1_IGP1_Xin_20210205
57806	57808	57803	139.4666	3	1498.62	1498.62	-0.0065918	4492.84	4492.83	DGIHCLQCNSSLVYGAK	DGIHC[Carbamidomethyl]LQC[Carbamidomethyl]NSSLVYGAK	1920.88	Zona pellucida-binding protein 1	Q9BS86	ZPBP	340	19	{'b1^1': (116.0347680321, 0.0, 0.0), 'b2^1': (173.0562320321, 0.0, 0.0), 'b3^1': (286.1402960321, 0.0, 0.0), 'b4^1': (423.19920803210005, 423.19775390625, 10031.296875), 'b5^1': (583.2298557557001, 583.2271118164062, 9255.7255859375), 'b6^1': (696.3139197557001, 696.30810546875, 9817.9384765625), 'b7^1': (824.3724977557001, 824.3677978515625, 8354.98046875), 'b8^1': (984.4031454793001, 984.401184…	N5H6F4	2571.95	A2B2C1D1E2F1G5gfF5fedD1E2F1feE2F1fF5fedcbB5ba	Complex	1	0	1		1	1	1	95.5601	226.065	Sperm_cotton_fraction1_IGP1_Xin_20210205
44742	44744	44733	108.0548	2	1194.97	1194.97	-0.00585938	2387.93	2387.93	WCSLNK	WC[Carbamidomethyl]SLNK	806.375	Binder of sperm protein homolog 1	Q075Z2	BSPH1	72	11	{'b1^1': (187.0871380321, 0.0, 0.0), 'b2^1': (347.11778575569997, 347.1166687011719, 25607.556640625), 'b3^1': (434.14981375569994, 434.1480712890625, 21999.62890625), 'b4^1': (547.2338777557, 547.2307739257812, 7228.662109375), 'b5^1': (661.2768047556999, 661.2760009765625, 7452.59765625), 'b6^1': (789.3717677556999, 789.3682861328125, 4251.51953125), 'y1^1': (147.1133480963001, 147.112579345703…	N3H6	1581.56	A2B2C1D1E2F1fedD1E1eE1edcba	Hybrid	0	0			1	1	1	94.857	212.019	Sperm_cotton_fraction1_IGP1_Xin_20210205
58903	58905	58893	142.0996	3	1176.84	1176.84	-0.00183105	3527.48	3527.47	DGIHCLQCNSSLVYGAK	DGIHC[Carbamidomethyl]LQC[Carbamidomethyl]NSSLVYGAK	1920.88	Zona pellucida-binding protein 1	Q9BS86	ZPBP	340	19	{'b1^1': (116.0347680321, 0.0, 0.0), 'b2^1': (173.0562320321, 0.0, 0.0), 'b3^1': (286.1402960321, 0.0, 0.0), 'b4^1': (423.19920803210005, 423.197021484375, 6855.68115234375), 'b5^1': (583.2298557557001, 583.228759765625, 8167.021484375), 'b6^1': (696.3139197557001, 696.3089599609375, 4870.86474609375), 'b7^1': (824.3724977557001, 824.37109375, 9309.841796875), 'b8^1': (984.4031454793001, 0.0, 0.0…	N4H4F1	1606.59	A2B2C1D1E2F1fedD2dD1dcbB5ba	Complex	1	1	1	1	0.5	1	1	94.0496	238.691	Sperm_cotton_fraction1_IGP1_Xin_20210205
71342	71344	71336	172.0435	3	1070.13	1070.12	-0.00256348	3207.35	3207.35	NCVNSSVLQFDCLPEK	NC[Carbamidomethyl]VNSSVLQFDC[Carbamidomethyl]LPEK	1908.87	Disintegrin and metalloproteinase domain-containing protein 30	Q9UKF2	ADAM30	625	18	{'b1^1': (115.05075203210001, 0.0, 0.0), 'b2^1': (275.0813997557, 275.080078125, 8855.75390625), 'b3^1': (374.1498137557, 374.1475830078125, 6585.9228515625), 'b4^1': (488.1927407557, 0.0, 0.0), 'b5^1': (575.2247687557, 575.2205200195312, 2412.2158203125), 'b6^1': (662.2567967557, 0.0, 0.0), 'b7^1': (761.3252107556999, 0.0, 0.0), 'b8^1': (874.4092747556999, 874.4036254882812, 1790.1781005859375),…	N4H3	1298.48	A2B2C1D1E2edD2dD1dcba	Complex	0	1		1	1	1	1	93.3872	143.232	Sperm_cotton_fraction1_IGP1_Xin_20210205
45410	45412	45409	109.6593	2	1259.5	1259.5	-0.00561523	2516.98	2516.97	WCSLNK	WC[Carbamidomethyl]SLNK	806.375	Binder of sperm protein homolog 1	Q075Z2	BSPH1	72	10	{'b1^1': (187.0871380321, 0.0, 0.0), 'b2^1': (347.11778575569997, 347.1165466308594, 79523.234375), 'b3^1': (434.14981375569994, 434.14825439453125, 59871.77734375), 'b4^1': (547.2338777557, 547.231689453125, 24222.57421875), 'b5^1': (661.2768047556999, 661.2747802734375, 22951.55859375), 'b6^1': (789.3717677556999, 789.3692626953125, 13878.880859375), 'y1^1': (147.1133480963001, 147.112457275390…	N3H5S1	1710.6	A2B2C1D1E2F1G3gfedD1E1edcba	Hybrid	0	0			1	1	1	84.998	655.669	Sperm_cotton_fraction1_IGP1_Xin_20210205
71101	71103	71095	171.4621	3	1137.82	1137.49	-0.992432	3409.45	3410.43	NCVNSSVLQFDCLPEK	NC[Carbamidomethyl]VNSSVLQFDC[Carbamidomethyl]LPEK	1908.87	Disintegrin and metalloproteinase domain-containing protein 30	Q9UKF2	ADAM30	625	17	{'b1^1': (115.05075203210001, 0.0, 0.0), 'b2^1': (275.0813997557, 275.080322265625, 8733.2265625), 'b3^1': (374.1498137557, 374.1481628417969, 5527.48095703125), 'b4^1': (488.1927407557, 0.0, 0.0), 'b5^1': (575.2247687557, 0.0, 0.0), 'b6^1': (662.2567967557, 0.0, 0.0), 'b7^1': (761.3252107556999, 0.0, 0.0), 'b8^1': (874.4092747556999, 0.0, 0.0), 'b9^1': (1002.4678527556999, 0.0, 0.0), 'b10^1': (1…	N5H3	1501.56	A2B2C1D1E2F2fedD2dD1dcba	Complex	0	1		1	1	1	1	84.5479	208.38	Sperm_cotton_fraction1_IGP1_Xin_20210205
45255	45257	45253	109.2923	3	961.712	961.712	0.000549316	2882.11	2882.1	WCSLNK	WC[Carbamidomethyl]SLNK	806.375	Binder of sperm protein homolog 1	Q075Z2	BSPH1	72	11	{'b1^1': (187.0871380321, 0.0, 0.0), 'b2^1': (347.11778575569997, 347.1161804199219, 5770.23876953125), 'b3^1': (434.14981375569994, 434.1480407714844, 3784.873291015625), 'b4^1': (547.2338777557, 547.2369384765625, 1898.1920166015625), 'b5^1': (661.2768047556999, 661.2749633789062, 3053.3798828125), 'b6^1': (789.3717677556999, 789.37451171875, 2232.065673828125), 'y1^1': (147.1133480963001, 147.…	N4H6S1	2075.73	A2B2C1D1E2F1G3gfeE2F1fedD1E1edcba	Hybrid	0	0			1	1	1	84.0947	201.374	Sperm_cotton_fraction1_IGP1_Xin_20210205
46163	46165	46147	111.4686	2	1329.51	1329.51	-0.0012207	2657	2657	MYYNCSCIK	M[Oxidation]YYNC[Carbamidomethyl]SC[Carbamidomethyl]IK	1253.49	Solute carrier organic anion transporter family member 6A1	Q86UG4	SLCO6A1	546	13	{'b1^1': (148.04322465419997, 0.0, 0.0), 'b2^1': (311.10655365419996, 311.1053466796875, 3428.79638671875), 'b3^1': (474.16988265419997, 474.16845703125, 4971.177734375), 'b4^1': (588.2128096542, 588.212646484375, 2647.6640625), 'b5^1': (748.2434573778, 748.240478515625, 4704.166015625), 'b6^1': (835.2754853778, 0.0, 0.0), 'b7^1': (995.3061331014001, 995.3133544921875, 2785.40771484375), 'b8^1': …	N3H4F1	1403.51	A2B2C1D1E2F1fedD1dcbB5ba	Complex	1	0	1		0.5	1	1	82.9937	173.678	Sperm_cotton_fraction1_IGP1_Xin_20210205
24475	24477	24474	59.4927	2	1103.48	1103.48	-0.000244141	2204.95	2204.94	VVSVENR	VVSVENR	801.434	Zona pellucida-binding protein 1	Q9BS86	ZPBP	114	10	{'b1^1': (100.0762390321, 0.0, 0.0), 'b2^1': (199.1446530321, 199.14401245117188, 70515.421875), 'b3^1': (286.17668103209996, 286.1761779785156, 88656.234375), 'b4^1': (385.2450950321, 385.2440490722656, 57594.3046875), 'b5^1': (514.2876880321, 514.2865600585938, 108561.0390625), 'b6^1': (628.3306150321, 628.329345703125, 84224.6953125), 'b7^1': (784.4317260321, 784.42578125, 40961.44140625), 'y1…	N3H4F1	1403.51	A2B2C1D1E2edD1E1edcbB5ba	Hybrid	1	0	1		0.970595	1	1	82.5972	849.053	Sperm_cotton_fraction1_IGP1_Xin_20210205
23341	23343	23340	56.7778	3	749.666	749.665	-0.003479	2245.97	2245.97	VVSVENR	VVSVENR	801.434	Zona pellucida-binding protein 1	Q9BS86	ZPBP	114	11	{'b1^1': (100.0762390321, 0.0, 0.0), 'b2^1': (199.1446530321, 199.1441192626953, 39947.18359375), 'b3^1': (286.17668103209996, 286.17645263671875, 16324.30078125), 'b4^1': (385.2450950321, 385.2454528808594, 6024.06787109375), 'b5^1': (514.2876880321, 514.287841796875, 11827.142578125), 'b6^1': (628.3306150321, 628.3295288085938, 7623.744140625), 'b7^1': (784.4317260321, 784.4322509765625, 4144.0…	N4H3F1	1444.53	A2B2C1D1E2F2fedD1dcbB5ba	Complex	1	0	1		1	1	1	82.3563	282.091	Sperm_cotton_fraction1_IGP1_Xin_20210205
23122	23124	23121	56.2604	2	949.425	949.425	0.00012207	1896.83	1896.83	VVSVENR	VVSVENR	801.434	Zona pellucida-binding protein 1	Q9BS86	ZPBP	114	11	{'b1^1': (100.0762390321, 0.0, 0.0), 'b2^1': (199.1446530321, 199.1436767578125, 15069.560546875), 'b3^1': (286.17668103209996, 286.17578125, 12138.857421875), 'b4^1': (385.2450950321, 385.2444152832031, 4538.2421875), 'b5^1': (514.2876880321, 514.28662109375, 16678.07421875), 'b6^1': (628.3306150321, 628.3303833007812, 5712.66015625), 'b7^1': (784.4317260321, 784.4315185546875, 5312.466796875), …	N3H3	1095.4	A2B2C1D1E2edD1dcba	Complex	0	0			1	1	1	80.5447	568.667	Sperm_cotton_fraction1_IGP1_Xin_20210205
21012	21014	21006	51.1978	2	1189.03	1189.03	-0.000488281	2376.04	2376.03	AVLENSTAK	AVLENSTAK	931.497	Membrane metallo-endopeptidase-like 1	Q495T6	MMEL1	156	13	{'b1^1': (72.0449390321, 0.0, 0.0), 'b2^1': (171.1133530321, 171.11221313476562, 1936.2960205078125), 'b3^1': (284.1974170321, 284.1963195800781, 2824.215576171875), 'b4^1': (413.24001003210003, 0.0, 0.0), 'b5^1': (527.2829370321, 527.28271484375, 2559.4931640625), 'b6^1': (614.3149650321, 614.3153686523438, 5965.40087890625), 'b7^1': (715.3626430321, 715.3597412109375, 1729.0504150390625), 'b8^1…	N4H3F1	1444.53	A2B2C1D1E2F2fedD1dcbB5ba	Complex	1	0	1		1	0.744011	0.744011	80.1484	286.233	Sperm_cotton_fraction1_IGP1_Xin_20210205
44774	44776	44754	108.1270	2	1113.95	1113.95	0.00170898	2225.88	2225.88	WCSLNK	WC[Carbamidomethyl]SLNK	806.375	Binder of sperm protein homolog 1	Q075Z2	BSPH1	72	10	{'b1^1': (187.0871380321, 0.0, 0.0), 'b2^1': (347.11778575569997, 347.11627197265625, 21937.654296875), 'b3^1': (434.14981375569994, 434.1485290527344, 17911.083984375), 'b4^1': (547.2338777557, 547.2310180664062, 3939.73095703125), 'b5^1': (661.2768047556999, 661.2749633789062, 5802.607421875), 'b6^1': (789.3717677556999, 789.3655395507812, 4710.7197265625), 'y1^1': (147.1133480963001, 0.0, 0.0)…	N3H5	1419.5	A2B2C1D1E2edD1E1eE1edcba	Hybrid	0	0			1	1	1	78.2832	334.703	Sperm_cotton_fraction1_IGP1_Xin_20210205
23015	23017	23014	56.0066	2	1022.45	1022.46	0.0012207	2042.9	2042.89	VVSVENR	VVSVENR	801.434	Zona pellucida-binding protein 1	Q9BS86	ZPBP	114	10	{'b1^1': (100.0762390321, 0.0, 0.0), 'b2^1': (199.1446530321, 199.14401245117188, 59100.6953125), 'b3^1': (286.17668103209996, 286.1758728027344, 41179.7890625), 'b4^1': (385.2450950321, 385.24530029296875, 24060.0703125), 'b5^1': (514.2876880321, 514.2855834960938, 52187.79296875), 'b6^1': (628.3306150321, 628.3304443359375, 28656.7890625), 'b7^1': (784.4317260321, 784.4306640625, 16794.078125),…	N3H3F1	1241.45	A2B2C1D1E2edD1dcbB5ba	Complex	1	0	1		1	1	1	77.7795	810.675	Sperm_cotton_fraction1_IGP1_Xin_20210205
45220	45222	45210	109.2080	2	1361.04	1361.04	0.000488281	2720.07	2720.05	WCSLNK	WC[Carbamidomethyl]SLNK	806.375	Binder of sperm protein homolog 1	Q075Z2	BSPH1	72	10	{'b1^1': (187.0871380321, 0.0, 0.0), 'b2^1': (347.11778575569997, 347.11651611328125, 16463.859375), 'b3^1': (434.14981375569994, 434.1474304199219, 14049.158203125), 'b4^1': (547.2338777557, 547.2303466796875, 4653.451171875), 'b5^1': (661.2768047556999, 661.2752075195312, 5602.0263671875), 'b6^1': (789.3717677556999, 789.3680419921875, 3027.131103515625), 'y1^1': (147.1133480963001, 0.0, 0.0), …	N4H5S1	1913.68	A2B2C1D1E2F1G3gfedD2dD1E1edcba	Hybrid	0	1		1	1	1	1	76.9783	318.977	Sperm_cotton_fraction1_IGP1_Xin_20210205
23252	23254	23250	56.5708	3	803.685	803.684	-0.00274658	2408.03	2408.02	VVSVENR	VVSVENR	801.434	Zona pellucida-binding protein 1	Q9BS86	ZPBP	114	10	{'b1^1': (100.0762390321, 0.0, 0.0), 'b2^1': (199.1446530321, 199.14414978027344, 38061.1328125), 'b3^1': (286.17668103209996, 286.1759948730469, 14343.607421875), 'b4^1': (385.2450950321, 385.24566650390625, 4201.42822265625), 'b5^1': (514.2876880321, 514.2869262695312, 21286.75), 'b6^1': (628.3306150321, 628.3313598632812, 11037.28515625), 'b7^1': (784.4317260321, 784.4283447265625, 3403.916259…	N4H4F1	1606.59	A2B2C1D1E2F1fedD1E2edcbB5ba	Complex	1	0	1		0.997803	1	1	71.901	329.618	Sperm_cotton_fraction1_IGP1_Xin_20210205
70483	70485	70470	169.9596	3	1319.85	1319.85	0.00622559	3956.52	3956.5	TCCHWGETALFMCNASR	TC[Carbamidomethyl]C[Carbamidomethyl]HWGETALFMC[Carbamidomethyl]NASR	2099.84	Beta-defensin 132	Q7Z7B7	DEFB132	50	16	{'b1^1': (102.0555030321, 0.0, 0.0), 'b2^1': (262.08615075570003, 262.084716796875, 3230.3251953125), 'b3^1': (422.11679847930003, 422.1141662597656, 5885.7783203125), 'b4^1': (559.1757104793, 559.1734619140625, 27761.31640625), 'b5^1': (745.2550234793, 745.2527465820312, 32880.171875), 'b6^1': (802.2764874793, 802.273681640625, 9483.455078125), 'b7^1': (931.3190804793, 931.3158569335938, 21374.4…	N3H5F1S1	1856.66	A2B2C1D1E2F1G3gfedD1E1edcbB5ba	Hybrid	1	0	1		1	1	1	71.6621	274.03	Sperm_cotton_fraction1_IGP1_Xin_20210205
70598	70600	70597	170.2366	3	1279.51	1279.5	-0.00622559	3835.49	3835.47	TCCHWGETALFMCNASR	TC[Carbamidomethyl]C[Carbamidomethyl]HWGETALFMC[Carbamidomethyl]NASR	2099.84	Beta-defensin 132	Q7Z7B7	DEFB132	50	16	{'b1^1': (102.0555030321, 0.0, 0.0), 'b2^1': (262.08615075570003, 262.08544921875, 2249.240478515625), 'b3^1': (422.11679847930003, 422.11474609375, 3897.185546875), 'b4^1': (559.1757104793, 559.1734008789062, 25172.208984375), 'b5^1': (745.2550234793, 745.2508544921875, 29263.009765625), 'b6^1': (802.2764874793, 802.271728515625, 8050.83154296875), 'b7^1': (931.3190804793, 931.3203125, 12739.400…	N4H3F1S1	1735.63	A2B2C1D1E2F2G3gfedD1dcbB5ba	Complex	1	0	1		1	1	1	69.982	242.231	Sperm_cotton_fraction1_IGP1_Xin_20210205
43748	43750	43735	105.6502	2	1450.06	1450.06	-0.00244141	2898.11	2898.1	NYFNCTNEGSK	NYFNC[Carbamidomethyl]TNEGSK	1332.54	Epididymal sperm-binding protein 1	Q96BH3	ELSPBP1	195	13	{'b1^1': (115.05075203210001, 0.0, 0.0), 'b2^1': (278.1140810321, 278.1131591796875, 1994.9693603515625), 'b3^1': (425.18249503209995, 425.1816101074219, 1967.568115234375), 'b4^1': (539.2254220320999, 0.0, 0.0), 'b5^1': (699.2560697556999, 699.2521362304688, 2564.460205078125), 'b6^1': (800.3037477556999, 0.0, 0.0), 'b7^1': (914.3466747556998, 0.0, 0.0), 'b8^1': (1043.3892677556998, 1043.3883056…	N3H5F1	1565.56	A2B2C1D1E2F1fedD1E1edcbB5ba	Hybrid	1	0	1		1	1	1	68.3897	467.738	Sperm_cotton_fraction1_IGP1_Xin_20210205
57951	57953	57933	139.8150	3	1463.62	1463.61	-0.0117188	4387.81	4387.8	DGIHCLQCNSSLVYGAK	DGIHC[Carbamidomethyl]LQC[Carbamidomethyl]NSSLVYGAK	1920.88	Zona pellucida-binding protein 1	Q9BS86	ZPBP	340	16	{'b1^1': (116.0347680321, 0.0, 0.0), 'b2^1': (173.0562320321, 0.0, 0.0), 'b3^1': (286.1402960321, 0.0, 0.0), 'b4^1': (423.19920803210005, 423.1976623535156, 7754.490234375), 'b5^1': (583.2298557557001, 583.2291259765625, 5610.40771484375), 'b6^1': (696.3139197557001, 696.3101196289062, 6349.51416015625), 'b7^1': (824.3724977557001, 824.3718872070312, 10164.1826171875), 'b8^1': (984.4031454793001,…	N6H5F3	2466.91	A2B2C1D1E2F1fF5fedD2dD1E2eE2F1fF5fedcbB5ba	Complex	1	1	1	0.997528	0.999725	1	1	67.6429	407.039	Sperm_cotton_fraction1_IGP1_Xin_20210205
58429	58431	58413	140.9571	3	1225.52	1225.18	-1.00818	3672.53	3673.53	DGIHCLQCNSSLVYGAK	DGIHC[Carbamidomethyl]LQC[Carbamidomethyl]NSSLVYGAK	1920.88	Zona pellucida-binding protein 1	Q9BS86	ZPBP	340	16	{'b1^1': (116.0347680321, 0.0, 0.0), 'b2^1': (173.0562320321, 0.0, 0.0), 'b3^1': (286.1402960321, 0.0, 0.0), 'b4^1': (423.19920803210005, 423.1968688964844, 9680.341796875), 'b5^1': (583.2298557557001, 583.2280883789062, 7858.115234375), 'b6^1': (696.3139197557001, 696.31396484375, 3335.921630859375), 'b7^1': (824.3724977557001, 824.3687744140625, 8353.3388671875), 'b8^1': (984.4031454793001, 984…	N4H4F2	1752.64	A2B2C1D1E2F1fF5fedD1E2edcbB5ba	Complex	1	0	1		1	1	1	67.6403	245.524	Sperm_cotton_fraction1_IGP1_Xin_20210205
23298	23300	23296	56.6777	2	1050.97	1050.97	0.00146484	2099.92	2099.91	VVSVENR	VVSVENR	801.434	Zona pellucida-binding protein 1	Q9BS86	ZPBP	114	10	{'b1^1': (100.0762390321, 0.0, 0.0), 'b2^1': (199.1446530321, 199.14402770996094, 13562.267578125), 'b3^1': (286.17668103209996, 286.17572021484375, 12646.087890625), 'b4^1': (385.2450950321, 385.2442321777344, 4437.1279296875), 'b5^1': (514.2876880321, 514.2854614257812, 9799.2666015625), 'b6^1': (628.3306150321, 628.3300170898438, 9119.7109375), 'b7^1': (784.4317260321, 784.4320678710938, 4096.…	N4H3	1298.48	A2B2C1D1E2edD2dD1dcba	Complex	0	1		1	1	1	1	67.0338	250.583	Sperm_cotton_fraction1_IGP1_Xin_20210205
44438	44440	44426	107.3237	3	986.053	986.052	-0.00183105	2955.13	2955.12	NYFNCTNEGSK	NYFNC[Carbamidomethyl]TNEGSK	1332.54	Epididymal sperm-binding protein 1	Q96BH3	ELSPBP1	195	13	{'b1^1': (115.05075203210001, 0.0, 0.0), 'b2^1': (278.1140810321, 278.1126708984375, 1947.6029052734375), 'b3^1': (425.18249503209995, 425.18115234375, 2008.378662109375), 'b4^1': (539.2254220320999, 0.0, 0.0), 'b5^1': (699.2560697556999, 0.0, 0.0), 'b6^1': (800.3037477556999, 0.0, 0.0), 'b7^1': (914.3466747556998, 0.0, 0.0), 'b8^1': (1043.3892677556998, 1043.3905029296875, 3439.615478515625), 'b…	N4H5	1622.58	A2B2C1D1E2F1fedD1E2F1fedcba	Complex	0	0			0.996155	1	1	66.4277	199.362	Sperm_cotton_fraction1_IGP1_Xin_20210205
70535	70537	70533	170.0840	3	1325.18	1325.18	-0.00183105	3972.52	3972.49	TCCHWGETALFMCNASR	TC[Carbamidomethyl]C[Carbamidomethyl]HWGETALFMC[Carbamidomethyl]NASR	2099.84	Beta-defensin 132	Q7Z7B7	DEFB132	50	15	{'b1^1': (102.0555030321, 0.0, 0.0), 'b2^1': (262.08615075570003, 262.0846252441406, 3186.578857421875), 'b3^1': (422.11679847930003, 422.1156005859375, 7051.7587890625), 'b4^1': (559.1757104793, 559.1736450195312, 43151.55078125), 'b5^1': (745.2550234793, 745.25146484375, 46730.9453125), 'b6^1': (802.2764874793, 802.2721557617188, 14040.58984375), 'b7^1': (931.3190804793, 931.3175048828125, 2807…	N3H6S1	1872.65	A2B2C1D1E2F1G3gfedD1E1eE1edcba	Hybrid	0	0			1	1	1	66.1568	201.729	Sperm_cotton_fraction1_IGP1_Xin_20210205
24432	24434	24431	59.3889	3	735.991	735.99	-0.00128174	2204.95	2204.94	VVSVENR	VVSVENR	801.434	Zona pellucida-binding protein 1	Q9BS86	ZPBP	114	10	{'b1^1': (100.0762390321, 0.0, 0.0), 'b2^1': (199.1446530321, 199.14404296875, 36972.203125), 'b3^1': (286.17668103209996, 286.1765441894531, 7082.50732421875), 'b4^1': (385.2450950321, 385.2424011230469, 2295.01904296875), 'b5^1': (514.2876880321, 514.2870483398438, 2478.19580078125), 'b6^1': (628.3306150321, 628.3287353515625, 2126.2060546875), 'b7^1': (784.4317260321, 784.4356689453125, 2078.2…	N3H4F1	1403.51	A2B2C1D1E2F1fedD1dcbB5ba	Complex	1	0	1		0.994644	1	1	64.0581	544.361	Sperm_cotton_fraction1_IGP1_Xin_20210205
53326	53328	53313	128.7065	3	1324.87	1324.87	0.0117188	3971.59	3971.56	NASCHFQGVINR	NASC[Carbamidomethyl]HFQGVINR	1401.66	Dual oxidase 1	Q9NRD9	DUOX1	342	13	{'b1^1': (115.05075203210001, 0.0, 0.0), 'b2^1': (186.0878660321, 0.0, 0.0), 'b3^1': (273.1198940321, 0.0, 0.0), 'b4^1': (433.1505417557, 0.0, 0.0), 'b5^1': (570.2094537557, 0.0, 0.0), 'b6^1': (717.2778677557, 717.27734375, 1919.8121337890625), 'b7^1': (845.3364457557, 0.0, 0.0), 'b8^1': (902.3579097557, 0.0, 0.0), 'b9^1': (1001.4263237557, 0.0, 0.0), 'b10^1': (1114.5103877556999, 0.0, 0.0), 'b11…	N5H6S2	2569.9	A2B2C1D1E2F1G3gfedD1E2F1feE2F1G3gfedcba	Complex	0	0			1	1	1	61.6767	227.543	Sperm_cotton_fraction1_IGP1_Xin_20210205
57917	57919	57911	139.7343	4	1138.47	1138.48	0.00390625	4549.87	4549.85	DGIHCLQCNSSLVYGAK	DGIHC[Carbamidomethyl]LQC[Carbamidomethyl]NSSLVYGAK	1920.88	Zona pellucida-binding protein 1	Q9BS86	ZPBP	340	15	{'b1^1': (116.0347680321, 0.0, 0.0), 'b2^1': (173.0562320321, 0.0, 0.0), 'b3^1': (286.1402960321, 0.0, 0.0), 'b4^1': (423.19920803210005, 423.19775390625, 11399.486328125), 'b5^1': (583.2298557557001, 583.2258911132812, 9990.6533203125), 'b6^1': (696.3139197557001, 0.0, 0.0), 'b7^1': (824.3724977557001, 824.3695068359375, 8154.9892578125), 'b8^1': (984.4031454793001, 984.4159545898438, 2254.12280…	N6H6F3	2628.97	A2B2C1D1E2F1fF5fedD2dD1E2F1feE2F1fF5fedcbB5ba	Complex	1	1	1	0.999451	1	1	1	60.8481	146.494	Sperm_cotton_fraction1_IGP1_Xin_20210205
71041	71043	71028	171.3155	3	1217.14	1217.14	0.00769043	3648.41	3648.39	TCCHWGETALFMCNASR	TC[Carbamidomethyl]C[Carbamidomethyl]HWGETALFMC[Carbamidomethyl]NASR	2099.84	Beta-defensin 132	Q7Z7B7	DEFB132	50	15	{'b1^1': (102.0555030321, 0.0, 0.0), 'b2^1': (262.08615075570003, 262.0846252441406, 2262.367431640625), 'b3^1': (422.11679847930003, 422.1152038574219, 5527.51416015625), 'b4^1': (559.1757104793, 559.1737670898438, 20198.546875), 'b5^1': (745.2550234793, 745.2517700195312, 21111.91015625), 'b6^1': (802.2764874793, 802.2734375, 5235.5810546875), 'b7^1': (931.3190804793, 931.3162841796875, 14257.2…	N3H4S1	1548.54	A2B2C1D1E2F1G3gfedD1dcba	Complex	0	0			1	1	1	60.0222	317.664	Sperm_cotton_fraction1_IGP1_Xin_20210205
70111	70113	70102	169.0552	3	1387.54	1387.54	-0.0124512	4159.59	4159.58	TCCHWGETALFMCNASR	TC[Carbamidomethyl]C[Carbamidomethyl]HWGETALFMC[Carbamidomethyl]NASR	2099.84	Beta-defensin 132	Q7Z7B7	DEFB132	50	15	{'b1^1': (102.0555030321, 0.0, 0.0), 'b2^1': (262.08615075570003, 262.08502197265625, 1526.2281494140625), 'b3^1': (422.11679847930003, 422.11517333984375, 1952.5694580078125), 'b4^1': (559.1757104793, 559.1731567382812, 15962.6005859375), 'b5^1': (745.2550234793, 745.2507934570312, 17175.62890625), 'b6^1': (802.2764874793, 802.2738647460938, 3909.952392578125), 'b7^1': (931.3190804793, 931.31457…	N4H5F1S1	2059.73	A2B2C1D1E2F2G3gfedD1E1eE1edcbB5ba	Hybrid	1	0	1		0.999725	1	1	58.8104	259.828	Sperm_cotton_fraction1_IGP1_Xin_20210205
25996	25998	25995	63.1408	2	1387.59	1387.59	0.00390625	2773.16	2773.15	VVSVENR	VVSVENR	801.434	Zona pellucida-binding protein 1	Q9BS86	ZPBP	114	9	{'b1^1': (100.0762390321, 0.0, 0.0), 'b2^1': (199.1446530321, 199.14395141601562, 9605.8974609375), 'b3^1': (286.17668103209996, 286.17529296875, 15023.7294921875), 'b4^1': (385.2450950321, 385.2447204589844, 9892.2880859375), 'b5^1': (514.2876880321, 514.2864379882812, 20539.740234375), 'b6^1': (628.3306150321, 628.3314208984375, 7911.8935546875), 'b7^1': (784.4317260321, 784.42919921875, 6364.6…	N5H5F1	1971.72	A2B2C1D1E2F1fedD2dD1E2F1fedcbB5ba	Complex	1	1	1	0.999451	1	1	1	57.5911	415.605	Sperm_cotton_fraction1_IGP1_Xin_20210205
23429	23431	23427	56.9881	3	803.684	803.683	-0.00384521	2408.03	2408.02	VVSVENR	VVSVENR	801.434	Zona pellucida-binding protein 1	Q9BS86	ZPBP	114	9	{'b1^1': (100.0762390321, 0.0, 0.0), 'b2^1': (199.1446530321, 199.14418029785156, 23997.8125), 'b3^1': (286.17668103209996, 286.1759948730469, 10744.13671875), 'b4^1': (385.2450950321, 385.2449035644531, 2841.61572265625), 'b5^1': (514.2876880321, 514.2869873046875, 7170.4560546875), 'b6^1': (628.3306150321, 628.3310546875, 3609.365234375), 'b7^1': (784.4317260321, 784.43115234375, 1826.4140625),…	N4H4F1	1606.59	A2B2C1D1E2F2fedD1E1edcbB5ba	Hybrid	1	0	1		0.949975	0.909494	0.909494	56.3254	265.825	Sperm_cotton_fraction1_IGP1_Xin_20210205
23143	23145	23142	56.3107	2	1030.45	1030.45	-0.000488281	2058.89	2058.88	VVSVENR	VVSVENR	801.434	Zona pellucida-binding protein 1	Q9BS86	ZPBP	114	9	{'b1^1': (100.0762390321, 0.0, 0.0), 'b2^1': (199.1446530321, 199.14382934570312, 9846.265625), 'b3^1': (286.17668103209996, 286.1756286621094, 12687.05859375), 'b4^1': (385.2450950321, 385.24462890625, 6202.95361328125), 'b5^1': (514.2876880321, 514.2859497070312, 14775.865234375), 'b6^1': (628.3306150321, 628.3298950195312, 6192.94921875), 'b7^1': (784.4317260321, 784.4293212890625, 4188.900390…	N3H4	1257.45	A2B2C1D1E2edD1E1edcba	Hybrid	0	0			0.980408	1	1	55.9115	520.957	Sperm_cotton_fraction1_IGP1_Xin_20210205
26060	26062	26059	63.2937	2	1205.02	1205.02	-0.000488281	2408.03	2408.02	VVSVENR	VVSVENR	801.434	Zona pellucida-binding protein 1	Q9BS86	ZPBP	114	9	{'b1^1': (100.0762390321, 0.0, 0.0), 'b2^1': (199.1446530321, 199.14395141601562, 7084.6728515625), 'b3^1': (286.17668103209996, 286.1759033203125, 10220.4140625), 'b4^1': (385.2450950321, 385.2447204589844, 3525.224853515625), 'b5^1': (514.2876880321, 514.2847290039062, 9847.900390625), 'b6^1': (628.3306150321, 628.3300170898438, 10076.970703125), 'b7^1': (784.4317260321, 784.4287719726562, 3708…	N4H4F1	1606.59	A2B2C1D1E2F1fedD2dD1dcbB5ba	Complex	1	1	1	0.999451	0.5	1	1	54.6708	307.095	Sperm_cotton_fraction1_IGP1_Xin_20210205
25844	25846	25843	62.7802	2	1210	1210.01	0.00585937	2418	2417.98	SSKSNK	SSKSNK	649.339	Synaptotagmin-4	Q9H2B2	SYT4	46	7	{'b1^1': (88.0398530321, 0.0, 0.0), 'b2^1': (175.0718810321, 0.0, 0.0), 'b3^1': (303.1668440321, 303.1659240722656, 36660.6015625), 'b4^1': (390.1988720321, 390.2018737792969, 366400.84375), 'b5^1': (504.2417990321, 504.2449035644531, 196308.203125), 'b6^1': (632.3367620321001, 632.3394165039062, 919610.3125), 'y1^1': (147.11334809629992, 147.11273193359375, 67314.8125), 'y2^1': (261.156275096299…	N4H5F1	1768.64	A2B2C1D1E2F1fedD1E2F1fedcbB5ba	Complex	1	0	1		1	1	1	54.0663	145.998	Sperm_cotton_fraction1_IGP1_Xin_20210205
22441	22443	22440	54.6243	2	1050.97	1050.96	-0.000732422	2099.91	2099.91	VVSVENR	VVSVENR	801.434	Zona pellucida-binding protein 1	Q9BS86	ZPBP	114	9	{'b1^1': (100.0762390321, 0.0, 0.0), 'b2^1': (199.1446530321, 199.14395141601562, 5844.4599609375), 'b3^1': (286.17668103209996, 286.1758728027344, 7032.7841796875), 'b4^1': (385.2450950321, 385.24365234375, 2653.40087890625), 'b5^1': (514.2876880321, 514.2850341796875, 6380.7822265625), 'b6^1': (628.3306150321, 628.3270874023438, 3696.54345703125), 'b7^1': (784.4317260321, 784.4270629882812, 181…	N4H3	1298.48	A2B2C1D1E2F2fedD1dcba	Complex	0	0			1	1	1	51.9655	403.858	Sperm_cotton_fraction1_IGP1_Xin_20210205
70672	70674	70666	170.4151	3	1284.84	1284.83	-0.0325928	3851.47	3851.47	TCCHWGETALFMCNASR	TC[Carbamidomethyl]C[Carbamidomethyl]HWGETALFMC[Carbamidomethyl]NASR	2099.84	Beta-defensin 132	Q7Z7B7	DEFB132	50	14	{'b1^1': (102.0555030321, 0.0, 0.0), 'b2^1': (262.08615075570003, 262.084716796875, 1718.0181884765625), 'b3^1': (422.11679847930003, 422.11688232421875, 1629.02294921875), 'b4^1': (559.1757104793, 559.1735229492188, 14831.203125), 'b5^1': (745.2550234793, 745.2511596679688, 15797.8740234375), 'b6^1': (802.2764874793, 802.2728271484375, 6697.7724609375), 'b7^1': (931.3190804793, 931.3117065429688…	N4H4S1	1751.62	A2B2C1D1E2F2G3gfedD1E1edcba	Hybrid	0	0			0.999725	1	1	51.5323	272.55	Sperm_cotton_fraction1_IGP1_Xin_20210205
70793	70794	70773	170.7058	3	1191.84	1191.84	-0.00219727	3572.5	3572.48	NCVNSSVLQFDCLPEK	NC[Carbamidomethyl]VNSSVLQFDC[Carbamidomethyl]LPEK	1908.87	Disintegrin and metalloproteinase domain-containing protein 30	Q9UKF2	ADAM30	625	13	{'b1^1': (115.05075203210001, 0.0, 0.0), 'b2^1': (275.0813997557, 275.0802917480469, 6012.0048828125), 'b3^1': (374.1498137557, 374.1485290527344, 4597.935546875), 'b4^1': (488.1927407557, 0.0, 0.0), 'b5^1': (575.2247687557, 0.0, 0.0), 'b6^1': (662.2567967557, 0.0, 0.0), 'b7^1': (761.3252107556999, 0.0, 0.0), 'b8^1': (874.4092747556999, 0.0, 0.0), 'b9^1': (1002.4678527556999, 0.0, 0.0), 'b10^1': …	N5H4	1663.61	A2B2C1D1E2F1fedD2dD1E2edcba	Complex	0	1		1	0.999039	1	1	51.0773	217.979	Sperm_cotton_fraction1_IGP1_Xin_20210205
26039	26041	26038	63.2434	2	1306.56	1306.56	0.00341797	2611.11	2611.1	VVSVENR	VVSVENR	801.434	Zona pellucida-binding protein 1	Q9BS86	ZPBP	114	9	{'b1^1': (100.0762390321, 0.0, 0.0), 'b2^1': (199.1446530321, 199.14364624023438, 3887.952880859375), 'b3^1': (286.17668103209996, 286.1758117675781, 4175.2333984375), 'b4^1': (385.2450950321, 385.2438659667969, 1936.3419189453125), 'b5^1': (514.2876880321, 514.2860717773438, 7072.4169921875), 'b6^1': (628.3306150321, 628.331298828125, 3179.05908203125), 'b7^1': (784.4317260321, 784.4215698242188…	N5H4F1	1809.67	A2B2C1D1E2F1fedD2dD1E2edcbB5ba	Complex	1	1	1	0.999451	0.999863	1	1	50.7976	351.581	Sperm_cotton_fraction1_IGP1_Xin_20210205
71267	71269	71248	171.8604	3	1124.48	1124.14	-1.00854	3369.4	3369.4	NCVNSSVLQFDCLPEK	NC[Carbamidomethyl]VNSSVLQFDC[Carbamidomethyl]LPEK	1908.87	Disintegrin and metalloproteinase domain-containing protein 30	Q9UKF2	ADAM30	625	13	{'b1^1': (115.05075203210001, 0.0, 0.0), 'b2^1': (275.0813997557, 275.08013916015625, 6400.6123046875), 'b3^1': (374.1498137557, 374.1481018066406, 4634.57373046875), 'b4^1': (488.1927407557, 0.0, 0.0), 'b5^1': (575.2247687557, 0.0, 0.0), 'b6^1': (662.2567967557, 0.0, 0.0), 'b7^1': (761.3252107556999, 0.0, 0.0), 'b8^1': (874.4092747556999, 0.0, 0.0), 'b9^1': (1002.4678527556999, 0.0, 0.0), 'b10^1…	N4H4	1460.53	A2B2C1D1E2F1fedD2dD1dcba	Complex	0	1		1	0.5	1	1	49.0526	126.811	Sperm_cotton_fraction1_IGP1_Xin_20210205
25997	25999	25995	63.1452	2	1128.98	1128.98	0.000488281	2255.94	2255.93	SSKSNK	SSKSNK	649.339	Synaptotagmin-4	Q9H2B2	SYT4	46	7	{'b1^1': (88.0398530321, 0.0, 0.0), 'b2^1': (175.0718810321, 0.0, 0.0), 'b3^1': (303.1668440321, 303.16558837890625, 5353.08154296875), 'b4^1': (390.1988720321, 390.2018127441406, 105027.4921875), 'b5^1': (504.2417990321, 504.2449951171875, 48849.28125), 'b6^1': (632.3367620321001, 632.3394165039062, 225618.0625), 'y1^1': (147.11334809629992, 147.11265563964844, 19581.408203125), 'y2^1': (261.156…	N4H4F1	1606.59	A2B2C1D1E2F1fedD1E2edcbB5ba	Complex	1	0	1		0.999863	1	1	48.1055	310.128	Sperm_cotton_fraction1_IGP1_Xin_20210205
27126	27128	27125	65.8500	2	1136.97	1136.97	-0.00170898	2271.93	2271.92	SSKSNK	SSKSNK	649.339	Synaptotagmin-4	Q9H2B2	SYT4	46	7	{'b1^1': (88.0398530321, 0.0, 0.0), 'b2^1': (175.0718810321, 0.0, 0.0), 'b3^1': (303.1668440321, 303.1666259765625, 2571.391357421875), 'b4^1': (390.1988720321, 390.2017517089844, 86418.046875), 'b5^1': (504.2417990321, 504.2445373535156, 37957.93359375), 'b6^1': (632.3367620321001, 632.339111328125, 231125.4375), 'y1^1': (147.11334809629992, 147.11265563964844, 19309.05078125), 'y2^1': (261.1562…	N4H5	1622.58	A2B2C1D1E2F1fedD1E2F1fedcba	Complex	0	0			1	1	1	47.3634	456.026	Sperm_cotton_fraction1_IGP1_Xin_20210205
26828	26830	26827	65.1375	2	1392.57	1392.57	-0.000488281	2783.13	2783.11	SSKSNK	SSKSNK	649.339	Synaptotagmin-4	Q9H2B2	SYT4	46	7	{'b1^1': (88.0398530321, 0.0, 0.0), 'b2^1': (175.0718810321, 0.0, 0.0), 'b3^1': (303.1668440321, 303.1662292480469, 5489.14599609375), 'b4^1': (390.1988720321, 390.2019348144531, 86439.859375), 'b5^1': (504.2417990321, 504.24456787109375, 42891.6953125), 'b6^1': (632.3367620321001, 632.3395385742188, 206007.34375), 'y1^1': (147.11334809629992, 147.1129150390625, 10175.5927734375), 'y2^1': (261.15…	N5H6F1	2133.77	A2B2C1D1E2F1fedD1E2F1feE2F1fedcbB5ba	Complex	1	0	1		1	1	1	47.2691	410.336	Sperm_cotton_fraction1_IGP1_Xin_20210205
53215	53217	53205	128.4395	3	1373.56	1373.55	-0.00512695	4117.64	4118.64	NASCHFQGVINR	NASC[Carbamidomethyl]HFQGVINR	1401.66	Dual oxidase 1	Q9NRD9	DUOX1	342	11	{'b1^1': (115.05075203210001, 0.0, 0.0), 'b2^1': (186.0878660321, 0.0, 0.0), 'b3^1': (273.1198940321, 0.0, 0.0), 'b4^1': (433.1505417557, 0.0, 0.0), 'b5^1': (570.2094537557, 0.0, 0.0), 'b6^1': (717.2778677557, 0.0, 0.0), 'b7^1': (845.3364457557, 0.0, 0.0), 'b8^1': (902.3579097557, 0.0, 0.0), 'b9^1': (1001.4263237557, 0.0, 0.0), 'b10^1': (1114.5103877556999, 0.0, 0.0), 'b11^1': (1228.5533147556998…	N5H6F3S1	2716.98	A2B2C1D1E2F1G3gfF5fedD1E2F1feE2F1fF5fedcbB5ba	Complex	1	0	1		1	0.996451	0.996451	46.9639	211.08	Sperm_cotton_fraction1_IGP1_Xin_20210205
25693	25695	25692	62.4220	2	1027.44	1027.44	0.000488281	2052.86	2052.85	SSKSNK	SSKSNK	649.339	Synaptotagmin-4	Q9H2B2	SYT4	46	7	{'b1^1': (88.0398530321, 0.0, 0.0), 'b2^1': (175.0718810321, 0.0, 0.0), 'b3^1': (303.1668440321, 303.16595458984375, 5094.69580078125), 'b4^1': (390.1988720321, 390.2019958496094, 62869.796875), 'b5^1': (504.2417990321, 504.244384765625, 29163.35546875), 'b6^1': (632.3367620321001, 632.3392333984375, 153149.46875), 'y1^1': (147.11334809629992, 147.11268615722656, 13448.0703125), 'y2^1': (261.1562…	N3H4F1	1403.51	A2B2C1D1E2F1fedD1dcbB5ba	Complex	1	0	1		0.5	1	1	46.4013	272.657	Sperm_cotton_fraction1_IGP1_Xin_20210205
26000	26002	25995	63.1518	2	1047.95	1047.95	0.000244141	2093.88	2093.87	SSKSNK	SSKSNK	649.339	Synaptotagmin-4	Q9H2B2	SYT4	46	7	{'b1^1': (88.0398530321, 0.0, 0.0), 'b2^1': (175.0718810321, 0.0, 0.0), 'b3^1': (303.1668440321, 303.1655578613281, 5025.14208984375), 'b4^1': (390.1988720321, 390.201904296875, 62459.05859375), 'b5^1': (504.2417990321, 504.2445373535156, 28399.181640625), 'b6^1': (632.3367620321001, 632.3392944335938, 137729.4375), 'y1^1': (147.11334809629992, 147.11285400390625, 13657.0234375), 'y2^1': (261.156…	N4H3F1	1444.53	A2B2C1D1E2F2fedD1dcbB5ba	Complex	1	0	1		1	1	1	46.311	573.085	Sperm_cotton_fraction1_IGP1_Xin_20210205
70561	70563	70553	170.1479	3	1338.86	1338.53	-0.991333	4012.56	4013.52	TCCHWGETALFMCNASR	TC[Carbamidomethyl]C[Carbamidomethyl]HWGETALFMC[Carbamidomethyl]NASR	2099.84	Beta-defensin 132	Q7Z7B7	DEFB132	50	13	{'b1^1': (102.0555030321, 0.0, 0.0), 'b2^1': (262.08615075570003, 0.0, 0.0), 'b3^1': (422.11679847930003, 422.1158142089844, 2260.53173828125), 'b4^1': (559.1757104793, 559.1735229492188, 15783.515625), 'b5^1': (745.2550234793, 745.253173828125, 14279.193359375), 'b6^1': (802.2764874793, 802.2742309570312, 4601.1884765625), 'b7^1': (931.3190804793, 931.3163452148438, 11522.08984375), 'b8^1': (103…	N4H5S1	1913.68	A2B2C1D1E2F2G3gfedD1E1eE1edcba	Hybrid	0	0			0.999863	1	1	45.894	119.55	Sperm_cotton_fraction1_IGP1_Xin_20210205
25857	25859	25843	62.8119	2	1027.41	1027.44	0.0620117	2052.86	2052.85	SSKSNK	SSKSNK	649.339	Synaptotagmin-4	Q9H2B2	SYT4	46	7	{'b1^1': (88.0398530321, 0.0, 0.0), 'b2^1': (175.0718810321, 0.0, 0.0), 'b3^1': (303.1668440321, 303.16595458984375, 3779.8984375), 'b4^1': (390.1988720321, 390.2016906738281, 61819.8046875), 'b5^1': (504.2417990321, 504.244873046875, 25434.666015625), 'b6^1': (632.3367620321001, 632.3392333984375, 133108.5), 'y1^1': (147.11334809629992, 147.11297607421875, 8796.9189453125), 'y2^1': (261.15627509…	N3H4F1	1403.51	A2B2C1D1E2edD1E1edcbB5ba	Hybrid	1	0	1		0.966914	1	1	45.6642	334.045	Sperm_cotton_fraction1_IGP1_Xin_20210205
57787	57789	57782	139.4212	3	1128.15	1128.15	0.0146484	3381.43	3381.41	DGIHCLQCNSSLVYGAK	DGIHC[Carbamidomethyl]LQC[Carbamidomethyl]NSSLVYGAK	1920.88	Zona pellucida-binding protein 1	Q9BS86	ZPBP	340	13	{'b1^1': (116.0347680321, 0.0, 0.0), 'b2^1': (173.0562320321, 0.0, 0.0), 'b3^1': (286.1402960321, 0.0, 0.0), 'b4^1': (423.19920803210005, 423.19775390625, 30126.720703125), 'b5^1': (583.2298557557001, 0.0, 0.0), 'b6^1': (696.3139197557001, 0.0, 0.0), 'b7^1': (824.3724977557001, 0.0, 0.0), 'b8^1': (984.4031454793001, 0.0, 0.0), 'b9^1': (1098.4460724793, 0.0, 0.0), 'b10^1': (1185.4781004793, 0.0, 0…	N4H4	1460.53	A2B2C1D1E2F2fedD1E1edcba	Hybrid	0	0			0.995744	0.804348	0.804348	45.3986	141.412	Sperm_cotton_fraction1_IGP1_Xin_20210205
26287	26289	26273	63.8444	3	1016.49	1015.42	-3.20837	3043.23	3043.21	SSKSNK	SSKSNK	649.339	Synaptotagmin-4	Q9H2B2	SYT4	46	7	{'b1^1': (88.0398530321, 0.0, 0.0), 'b2^1': (175.0718810321, 0.0, 0.0), 'b3^1': (303.1668440321, 303.1656494140625, 1592.577880859375), 'b4^1': (390.1988720321, 390.2015686035156, 39148.3828125), 'b5^1': (504.2417990321, 504.2441711425781, 13138.5068359375), 'b6^1': (632.3367620321001, 632.3391723632812, 155421.4375), 'y1^1': (147.11334809629992, 147.11268615722656, 9896.6171875), 'y2^1': (261.15…	N7H6	2393.87	A2B2C1D1E2F1feE2edD2dD1E2F1feE2F1fedcba	Complex	0	1		1	0.999725	1	1	44.2018	178.4	Sperm_cotton_fraction1_IGP1_Xin_20210205
23604	23606	23602	57.4062	3	803.684	803.684	-6.82121e-13	2408.03	2408.02	VVSVENR	VVSVENR	801.434	Zona pellucida-binding protein 1	Q9BS86	ZPBP	114	8	{'b1^1': (100.0762390321, 0.0, 0.0), 'b2^1': (199.1446530321, 199.14413452148438, 8974.927734375), 'b3^1': (286.17668103209996, 286.17584228515625, 4852.4677734375), 'b4^1': (385.2450950321, 385.2443542480469, 1553.9371337890625), 'b5^1': (514.2876880321, 514.2866821289062, 5472.8701171875), 'b6^1': (628.3306150321, 628.328857421875, 3447.033203125), 'b7^1': (784.4317260321, 0.0, 0.0), 'y1^1': (1…	N4H4F1	1606.59	A2B2C1D1E2eE2edD1E1edcbB5ba	Hybrid	1	0	1		0.950273	1	1	43.859	360.531	Sperm_cotton_fraction1_IGP1_Xin_20210205
26639	26641	26637	64.6840	2	1311.54	1311.54	-0.00146484	2621.07	2621.06	SSKSNK	SSKSNK	649.339	Synaptotagmin-4	Q9H2B2	SYT4	46	7	{'b1^1': (88.0398530321, 0.0, 0.0), 'b2^1': (175.0718810321, 0.0, 0.0), 'b3^1': (303.1668440321, 303.1656494140625, 1837.802001953125), 'b4^1': (390.1988720321, 390.2014465332031, 33907.578125), 'b5^1': (504.2417990321, 504.2442932128906, 19331.1796875), 'b6^1': (632.3367620321001, 632.3388061523438, 87983.96875), 'y1^1': (147.11334809629992, 147.11276245117188, 5573.43212890625), 'y2^1': (261.15…	N5H5F1	1971.72	A2B2C1D1E2F1fedD1E2eE2F1fedcbB5ba	Complex	1	0	1		1	1	1	43.6367	463.566	Sperm_cotton_fraction1_IGP1_Xin_20210205
26381	26383	26380	64.0670	3	1064.1	1064.1	-0.00366211	3189.28	3189.27	SSKSNK	SSKSNK	649.339	Synaptotagmin-4	Q9H2B2	SYT4	46	7	{'b1^1': (88.0398530321, 0.0, 0.0), 'b2^1': (175.0718810321, 0.0, 0.0), 'b3^1': (303.1668440321, 303.16656494140625, 2996.414306640625), 'b4^1': (390.1988720321, 390.2017517089844, 32599.017578125), 'b5^1': (504.2417990321, 504.2445983886719, 19025.634765625), 'b6^1': (632.3367620321001, 632.3389892578125, 79630.9375), 'y1^1': (147.11334809629992, 147.1125946044922, 2792.9755859375), 'y2^1': (261…	N7H6F1	2539.93	A2B2C1D1E2F1feE2edD2dD1E2F1feE2F1fedcbB5ba	Complex	1	1	1	0.997528	0.999725	1	1	43.3966	190.5	Sperm_cotton_fraction1_IGP1_Xin_20210205
25930	25932	25929	62.9843	3	807.005	807.004	-0.00164795	2417.99	2417.98	SSKSNK	SSKSNK	649.339	Synaptotagmin-4	Q9H2B2	SYT4	46	7	{'b1^1': (88.0398530321, 0.0, 0.0), 'b2^1': (175.0718810321, 0.0, 0.0), 'b3^1': (303.1668440321, 303.1670837402344, 1555.6822509765625), 'b4^1': (390.1988720321, 390.2017517089844, 32639.953125), 'b5^1': (504.2417990321, 504.2452087402344, 16718.625), 'b6^1': (632.3367620321001, 632.3390502929688, 71069.1796875), 'y1^1': (147.11334809629992, 147.11257934570312, 6266.5615234375), 'y2^1': (261.1562…	N4H5F1	1768.64	A2B2C1D1E2F1feE2edD1E1edcbB5ba	Hybrid	1	0	1		0.965947	1	1	43.277	239.701	Sperm_cotton_fraction1_IGP1_Xin_20210205
25726	25728	25713	62.5029	2	946.41	946.409	-0.0020752	1890.8	1890.79	SSKSNK	SSKSNK	649.339	Synaptotagmin-4	Q9H2B2	SYT4	46	7	{'b1^1': (88.0398530321, 0.0, 0.0), 'b2^1': (175.0718810321, 0.0, 0.0), 'b3^1': (303.1668440321, 303.1650695800781, 1705.765625), 'b4^1': (390.1988720321, 390.2016906738281, 16593.2265625), 'b5^1': (504.2417990321, 504.24346923828125, 6202.85546875), 'b6^1': (632.3367620321001, 632.3385620117188, 41134.19921875), 'y1^1': (147.11334809629992, 147.11297607421875, 5985.6103515625), 'y2^1': (261.1562…	N3H3F1	1241.45	A2B2C1D1E2edD1dcbB5ba	Complex	1	0	1		1	1	1	41.2922	154.638	Sperm_cotton_fraction1_IGP1_Xin_20210205
26111	26113	26102	63.4183	2	1124	1124	-0.00927734	2245.98	2245.97	VVSVENR	VVSVENR	801.434	Zona pellucida-binding protein 1	Q9BS86	ZPBP	114	8	{'b1^1': (100.0762390321, 0.0, 0.0), 'b2^1': (199.1446530321, 199.14381408691406, 5818.263671875), 'b3^1': (286.17668103209996, 286.17572021484375, 4826.76416015625), 'b4^1': (385.2450950321, 385.24591064453125, 1642.03466796875), 'b5^1': (514.2876880321, 514.2862548828125, 3898.210693359375), 'b6^1': (628.3306150321, 0.0, 0.0), 'b7^1': (784.4317260321, 784.4285278320312, 1777.42626953125), 'y1^1…	N4H3F1	1444.53	A2B2C1D1E2edD2dD1dcbB5ba	Complex	1	1	1	0.999725	1	1	1	40.2164	127.449	Sperm_cotton_fraction1_IGP1_Xin_20210205
37689	37691	37688	91.0892	3	989.744	989.744	0.00183105	2966.21	2966.2	NLSISTK	NLSISTK	761.428	ERI1 exoribonuclease 2	A8K979	ERI2	674	8	{'b1^1': (115.05075203210001, 0.0, 0.0), 'b2^1': (228.1348160321, 228.13333129882812, 1345.26123046875), 'b3^1': (315.1668440321, 315.1653747558594, 2255.468017578125), 'b4^1': (428.2509080321, 0.0, 0.0), 'b5^1': (515.2829360321, 0.0, 0.0), 'b6^1': (616.3306140321, 616.3303833007812, 3595.56884765625), 'b7^1': (744.4255770321, 744.41943359375, 1974.0689697265625), 'y1^1': (147.11334809629997, 147…	N4H5S2	2204.77	A2B2C1D1E2F1G3gfedD1E2F1G3gfedcba	Complex	0	0			1	1	1	39.1064	180.897	Sperm_cotton_fraction1_IGP1_Xin_20210205
58229	58231	58213	140.4858	3	1396.25	1395.58	-2.01306	4183.72	4183.7	DGIHCLQCNSSLVYGAK	DGIHC[Carbamidomethyl]LQC[Carbamidomethyl]NSSLVYGAK	1920.88	Zona pellucida-binding protein 1	Q9BS86	ZPBP	340	12	{'b1^1': (116.0347680321, 0.0, 0.0), 'b2^1': (173.0562320321, 0.0, 0.0), 'b3^1': (286.1402960321, 0.0, 0.0), 'b4^1': (423.19920803210005, 423.1966247558594, 4005.114501953125), 'b5^1': (583.2298557557001, 583.2272338867188, 4848.55712890625), 'b6^1': (696.3139197557001, 0.0, 0.0), 'b7^1': (824.3724977557001, 824.3663330078125, 8928.337890625), 'b8^1': (984.4031454793001, 984.3986206054688, 2119.0…	N5H5F1S1	2262.81	A2B2C1D1E2F1G3gfedD2dD1E2F1fedcbB5ba	Complex	1	1	1	0.991761	0.999863	0.95874	0.95874	38.1337	174.094	Sperm_cotton_fraction1_IGP1_Xin_20210205
53584	53586	53574	129.3299	3	1251.85	1251.84	-0.00585938	3752.51	3752.49	NASCHFQGVINR	NASC[Carbamidomethyl]HFQGVINR	1401.66	Dual oxidase 1	Q9NRD9	DUOX1	342	10	{'b1^1': (115.05075203210001, 0.0, 0.0), 'b2^1': (186.0878660321, 186.0869598388672, 27522.6640625), 'b3^1': (273.1198940321, 0.0, 0.0), 'b4^1': (433.1505417557, 0.0, 0.0), 'b5^1': (570.2094537557, 0.0, 0.0), 'b6^1': (717.2778677557, 0.0, 0.0), 'b7^1': (845.3364457557, 0.0, 0.0), 'b8^1': (902.3579097557, 0.0, 0.0), 'b9^1': (1001.4263237557, 0.0, 0.0), 'b10^1': (1114.5103877556999, 0.0, 0.0), 'b11…	N4H5F1S2	2350.83	A2B2C1D1E2F1G3gfedD1E2F1G3gfedcbB5ba	Complex	1	0	1		1	1	1	37.1983	199.287	Sperm_cotton_fraction1_IGP1_Xin_20210205
26209	26211	26208	63.6575	3	1069.44	1069.43	-0.00439453	3205.28	3205.26	SSKSNK	SSKSNK	649.339	Synaptotagmin-4	Q9H2B2	SYT4	46	6	{'b1^1': (88.0398530321, 0.0, 0.0), 'b2^1': (175.0718810321, 0.0, 0.0), 'b3^1': (303.1668440321, 0.0, 0.0), 'b4^1': (390.1988720321, 390.2009582519531, 34128.96875), 'b5^1': (504.2417990321, 504.24383544921875, 18150.65234375), 'b6^1': (632.3367620321001, 632.3384399414062, 90597.28125), 'y1^1': (147.11334809629992, 147.11279296875, 3386.01708984375), 'y2^1': (261.1562750962999, 261.1552429199219…	N7H7	2555.93	A2B2C1D1E2F1feE2F1fedD2dD1E2F1feE2F1fedcba	Complex	0	1		1	0.999863	1	1	33.6109	232.508	Sperm_cotton_fraction1_IGP1_Xin_20210205
27000	27002	26998	65.5488	2	954.406	954.406	0.000366211	1906.8	1906.79	SSKSNK	SSKSNK	649.339	Synaptotagmin-4	Q9H2B2	SYT4	46	6	{'b1^1': (88.0398530321, 0.0, 0.0), 'b2^1': (175.0718810321, 0.0, 0.0), 'b3^1': (303.1668440321, 0.0, 0.0), 'b4^1': (390.1988720321, 390.2013244628906, 24291.677734375), 'b5^1': (504.2417990321, 504.24322509765625, 9334.4267578125), 'b6^1': (632.3367620321001, 632.3383178710938, 66789.2890625), 'y1^1': (147.11334809629992, 147.11253356933594, 6863.28076171875), 'y2^1': (261.1562750962999, 261.155…	N3H4	1257.45	A2B2C1D1E2edD1E1edcba	Hybrid	0	0			0.972302	1	1	32.9912	377.467	Sperm_cotton_fraction1_IGP1_Xin_20210205
26836	26838	26827	65.1586	2	873.38	873.381	0.000244141	1744.75	1744.74	SSKSNK	SSKSNK	649.339	Synaptotagmin-4	Q9H2B2	SYT4	46	6	{'b1^1': (88.0398530321, 0.0, 0.0), 'b2^1': (175.0718810321, 0.0, 0.0), 'b3^1': (303.1668440321, 0.0, 0.0), 'b4^1': (390.1988720321, 390.20147705078125, 15717.154296875), 'b5^1': (504.2417990321, 504.24365234375, 6795.95751953125), 'b6^1': (632.3367620321001, 632.3380126953125, 46091.12890625), 'y1^1': (147.11334809629992, 147.1127166748047, 7898.134765625), 'y2^1': (261.1562750962999, 261.155059…	N3H3	1095.4	A2B2C1D1E2edD1dcba	Complex	0	0			1	1	1	32.1562	287.677	Sperm_cotton_fraction1_IGP1_Xin_20210205
27295	27297	27293	66.2566	2	1055.95	1055.95	0.00170898	2109.88	2109.87	SSKSNK	SSKSNK	649.339	Synaptotagmin-4	Q9H2B2	SYT4	46	6	{'b1^1': (88.0398530321, 0.0, 0.0), 'b2^1': (175.0718810321, 0.0, 0.0), 'b3^1': (303.1668440321, 0.0, 0.0), 'b4^1': (390.1988720321, 390.2013244628906, 20542.337890625), 'b5^1': (504.2417990321, 504.2438659667969, 6453.50830078125), 'b6^1': (632.3367620321001, 632.3385009765625, 47123.6484375), 'y1^1': (147.11334809629992, 147.1124267578125, 4613.39599609375), 'y2^1': (261.1562750962999, 261.1552…	N4H4	1460.53	A2B2C1D1E2F1fedD1E2edcba	Complex	0	0			0.999863	1	1	32.0567	332.696	Sperm_cotton_fraction1_IGP1_Xin_20210205
26295	26297	26294	63.8617	3	925.395	925.394	-0.00128174	2773.16	2773.15	VVSVENR	VVSVENR	801.434	Zona pellucida-binding protein 1	Q9BS86	ZPBP	114	7	{'b1^1': (100.0762390321, 0.0, 0.0), 'b2^1': (199.1446530321, 199.14382934570312, 5090.76220703125), 'b3^1': (286.17668103209996, 286.1756591796875, 2774.050537109375), 'b4^1': (385.2450950321, 385.2428283691406, 2070.01318359375), 'b5^1': (514.2876880321, 514.2871704101562, 5136.5126953125), 'b6^1': (628.3306150321, 628.330810546875, 2996.188232421875), 'b7^1': (784.4317260321, 0.0, 0.0), 'y1^1'…	N5H5F1	1971.72	A2B2C1D1E2F1feE2edD2dD1E1edcbB5ba	Hybrid	1	1	1	0.999451	0.938279	1	1	31.9242	123.484	Sperm_cotton_fraction1_IGP1_Xin_20210205
26680	26682	26679	64.7799	3	1118.12	1118.12	0.00769043	3351.34	3351.32	SSKSNK	SSKSNK	649.339	Synaptotagmin-4	Q9H2B2	SYT4	46	6	{'b1^1': (88.0398530321, 0.0, 0.0), 'b2^1': (175.0718810321, 0.0, 0.0), 'b3^1': (303.1668440321, 0.0, 0.0), 'b4^1': (390.1988720321, 390.2014465332031, 22790.0), 'b5^1': (504.2417990321, 504.24407958984375, 11052.91796875), 'b6^1': (632.3367620321001, 632.3394165039062, 47636.99609375), 'y1^1': (147.11334809629992, 147.11239624023438, 1878.4273681640625), 'y2^1': (261.1562750962999, 261.155273437…	N7H7F1	2701.98	A2B2C1D1E2F1feE2F1fedD2dD1E2F1feE2F1fedcbB5ba	Complex	1	1	1	0.997528	0.999725	1	1	31.8928	152.167	Sperm_cotton_fraction1_IGP1_Xin_20210205
70364	70366	70361	169.6755	3	1333.52	1333.52	0.0131836	3997.55	3997.53	TCCHWGETALFMCNASR	TC[Carbamidomethyl]C[Carbamidomethyl]HWGETALFMC[Carbamidomethyl]NASR	2099.84	Beta-defensin 132	Q7Z7B7	DEFB132	50	11	{'b1^1': (102.0555030321, 0.0, 0.0), 'b2^1': (262.08615075570003, 0.0, 0.0), 'b3^1': (422.11679847930003, 422.11810302734375, 1686.20703125), 'b4^1': (559.1757104793, 559.173828125, 9743.0224609375), 'b5^1': (745.2550234793, 745.251708984375, 12908.333984375), 'b6^1': (802.2764874793, 0.0, 0.0), 'b7^1': (931.3190804793, 931.31396484375, 8429.1982421875), 'b8^1': (1032.3667584793, 1032.36059570312…	N4H4F1S1	1897.68	A2B2C1D1E2F2G3gfedD1E1edcbB5ba	Hybrid	1	0	1		0.999314	1	1	31.8092	212.999	Sperm_cotton_fraction1_IGP1_Xin_20210205
59162	59164	59155	142.7248	3	1328.23	1328.22	-0.00549316	3981.65	3980.62	DGIHCLQCNSSLVYGAK	DGIHC[Carbamidomethyl]LQC[Carbamidomethyl]NSSLVYGAK	1920.88	Zona pellucida-binding protein 1	Q9BS86	ZPBP	340	11	{'b1^1': (116.0347680321, 0.0, 0.0), 'b2^1': (173.0562320321, 0.0, 0.0), 'b3^1': (286.1402960321, 0.0, 0.0), 'b4^1': (423.19920803210005, 423.19708251953125, 3206.35400390625), 'b5^1': (583.2298557557001, 583.2275390625, 3217.07763671875), 'b6^1': (696.3139197557001, 696.3098754882812, 2486.89599609375), 'b7^1': (824.3724977557001, 824.3651733398438, 3802.1962890625), 'b8^1': (984.4031454793001, …	N4H5F1S1	2059.73	A2B2C1D1E2F1G3gfedD1E2F1fedcbB5ba	Complex	1	0	1		0.999863	1	1	31.7011	153.567	Sperm_cotton_fraction1_IGP1_Xin_20210205
27211	27213	27209	66.0555	3	758.318	758.317	-0.00128174	2271.93	2271.92	SSKSNK	SSKSNK	649.339	Synaptotagmin-4	Q9H2B2	SYT4	46	6	{'b1^1': (88.0398530321, 0.0, 0.0), 'b2^1': (175.0718810321, 0.0, 0.0), 'b3^1': (303.1668440321, 0.0, 0.0), 'b4^1': (390.1988720321, 390.2019958496094, 15189.4921875), 'b5^1': (504.2417990321, 504.2431945800781, 9765.056640625), 'b6^1': (632.3367620321001, 632.3388061523438, 43737.7578125), 'y1^1': (147.11334809629992, 147.11231994628906, 3484.840087890625), 'y2^1': (261.1562750962999, 261.155181…	N4H5	1622.58	A2B2C1D1E2F1feE2edD1E1edcba	Hybrid	0	0			0.975059	1	1	31.6973	313.125	Sperm_cotton_fraction1_IGP1_Xin_20210205
26664	26666	26658	64.7441	2	1230.52	1230.52	-0.0012207	2459.02	2459.01	SSKSNK	SSKSNK	649.339	Synaptotagmin-4	Q9H2B2	SYT4	46	6	{'b1^1': (88.0398530321, 0.0, 0.0), 'b2^1': (175.0718810321, 0.0, 0.0), 'b3^1': (303.1668440321, 0.0, 0.0), 'b4^1': (390.1988720321, 390.20184326171875, 17458.0), 'b5^1': (504.2417990321, 504.2443542480469, 8310.9091796875), 'b6^1': (632.3367620321001, 632.3385620117188, 36382.78125), 'y1^1': (147.11334809629992, 147.11268615722656, 2249.649658203125), 'y2^1': (261.1562750962999, 261.155090332031…	N5H4F1	1809.67	A2B2C1D1E2F2fedD1E2F1fedcbB5ba	Complex	1	0	1		0.999725	1	1	31.324	414.465	Sperm_cotton_fraction1_IGP1_Xin_20210205
45818	45821	45805	110.6304	2	1512.07	1512.08	0.00219727	3022.14	3022.13	MYYNCSCIK	M[Oxidation]YYNC[Carbamidomethyl]SC[Carbamidomethyl]IK	1253.49	Solute carrier organic anion transporter family member 6A1	Q86UG4	SLCO6A1	546	8	{'b1^1': (148.04322465419997, 0.0, 0.0), 'b2^1': (311.10655365419996, 311.1049499511719, 2927.320068359375), 'b3^1': (474.16988265419997, 0.0, 0.0), 'b4^1': (588.2128096542, 0.0, 0.0), 'b5^1': (748.2434573778, 748.2449340820312, 3061.048828125), 'b6^1': (835.2754853778, 0.0, 0.0), 'b7^1': (995.3061331014001, 995.3047485351562, 1824.0419921875), 'b8^1': (1108.3901971014, 1108.3978271484375, 2094.0…	N4H5F1	1768.64	A2B2C1D1E2F1fedD1E2F1fedcbB5ba	Complex	1	0	1		0.999725	1	1	31.1604	308.234	Sperm_cotton_fraction1_IGP1_Xin_20210205
23256	23258	23250	56.5782	3	1001.94	1001.74	-0.605347	3002.2	3002.19	SSKSNK	SSKSNK	649.339	Synaptotagmin-4	Q9H2B2	SYT4	46	6	{'b1^1': (88.0398530321, 0.0, 0.0), 'b2^1': (175.0718810321, 0.0, 0.0), 'b3^1': (303.1668440321, 0.0, 0.0), 'b4^1': (390.1988720321, 390.2008361816406, 13545.75390625), 'b5^1': (504.2417990321, 504.2448425292969, 7242.8134765625), 'b6^1': (632.3367620321001, 632.3384399414062, 35827.2578125), 'y1^1': (147.11334809629992, 147.11256408691406, 2650.81298828125), 'y2^1': (261.1562750962999, 261.15533…	N6H7	2352.85	A2B2C1D1E2F1feE2F1fedD1E2F1feE2F1fedcba	Complex	0	0			1	1	1	31.141	247.526	Sperm_cotton_fraction1_IGP1_Xin_20210205
26360	26362	26358	64.0188	2	1055.95	1055.95	0.00219727	2109.88	2109.87	SSKSNK	SSKSNK	649.339	Synaptotagmin-4	Q9H2B2	SYT4	46	6	{'b1^1': (88.0398530321, 0.0, 0.0), 'b2^1': (175.0718810321, 0.0, 0.0), 'b3^1': (303.1668440321, 0.0, 0.0), 'b4^1': (390.1988720321, 390.20111083984375, 15856.708984375), 'b5^1': (504.2417990321, 504.2431945800781, 4903.74853515625), 'b6^1': (632.3367620321001, 632.3380126953125, 31127.8515625), 'y1^1': (147.11334809629992, 147.11276245117188, 5111.9296875), 'y2^1': (261.1562750962999, 261.155181…	N4H4	1460.53	A2B2C1D1E2F1fedD2dD1dcba	Complex	0	1		1	0.5	1	1	31.1211	184.92	Sperm_cotton_fraction1_IGP1_Xin_20210205
28746	28748	28745	69.7595	3	1082.13	1082.13	0.00146484	3243.38	3243.38	NKTIFLR	NKTIFLR	890.534	Uncharacterized protein C11orf74	Q86VG3	C11orf74	82	6	{'b1^1': (115.05075203210001, 0.0, 0.0), 'b2^1': (243.14571503210001, 243.1450653076172, 19012.982421875), 'b3^1': (344.1933930321, 344.1943054199219, 53715.5546875), 'b4^1': (457.2774570321, 457.2766418457031, 29702.474609375), 'b5^1': (604.3458710321, 604.3438720703125, 30225.7890625), 'b6^1': (717.4299350321, 0.0, 0.0), 'b7^1': (873.5310460321, 873.5177001953125, 169987.640625), 'y1^1': (175.1…	N6H7	2352.85	A2B2C1D1E2F1feE2F1fedD1E2F1feE2F1fedcba	Complex	0	0			1	1	1	31.0945	233.892	Sperm_cotton_fraction1_IGP1_Xin_20210205
26403	26405	26401	64.1208	2	1319.54	1319.55	0.012207	2637.08	2637.05	SSKSNK	SSKSNK	649.339	Synaptotagmin-4	Q9H2B2	SYT4	46	6	{'b1^1': (88.0398530321, 0.0, 0.0), 'b2^1': (175.0718810321, 0.0, 0.0), 'b3^1': (303.1668440321, 0.0, 0.0), 'b4^1': (390.1988720321, 390.2012023925781, 14467.2333984375), 'b5^1': (504.2417990321, 504.2438659667969, 5505.52490234375), 'b6^1': (632.3367620321001, 632.33837890625, 26705.3046875), 'y1^1': (147.11334809629992, 147.11264038085938, 3149.02099609375), 'y2^1': (261.1562750962999, 261.1552…	N5H6	1987.71	A2B2C1D1E2F1fedD1E2F1feE2F1fedcba	Complex	0	0			1	1	1	30.7929	133.837	Sperm_cotton_fraction1_IGP1_Xin_20210205
26599	26601	26594	64.5893	2	1413.08	1413.08	-0.00219727	2824.15	2824.14	SSKSNK	SSKSNK	649.339	Synaptotagmin-4	Q9H2B2	SYT4	46	6	{'b1^1': (88.0398530321, 0.0, 0.0), 'b2^1': (175.0718810321, 0.0, 0.0), 'b3^1': (303.1668440321, 0.0, 0.0), 'b4^1': (390.1988720321, 390.20166015625, 13781.259765625), 'b5^1': (504.2417990321, 504.2432861328125, 6473.77685546875), 'b6^1': (632.3367620321001, 632.3384399414062, 35087.2265625), 'y1^1': (147.11334809629992, 147.1123046875, 2003.2469482421875), 'y2^1': (261.1562750962999, 261.1551513…	N6H5F1	2174.8	A2B2C1D1E2F1fedD2dD1E2eE2F1fedcbB5ba	Complex	1	1	1	0.999451	0.999863	1	1	30.7798	276.537	Sperm_cotton_fraction1_IGP1_Xin_20210205
27378	27380	27377	66.4569	3	961.398	961.399	0.00256348	2881.17	2881.16	SSKSNK	SSKSNK	649.339	Synaptotagmin-4	Q9H2B2	SYT4	46	6	{'b1^1': (88.0398530321, 0.0, 0.0), 'b2^1': (175.0718810321, 0.0, 0.0), 'b3^1': (303.1668440321, 0.0, 0.0), 'b4^1': (390.1988720321, 390.20098876953125, 11974.326171875), 'b5^1': (504.2417990321, 504.2439880371094, 6145.0048828125), 'b6^1': (632.3367620321001, 632.3388061523438, 28039.7265625), 'y1^1': (147.11334809629992, 147.11241149902344, 1623.9136962890625), 'y2^1': (261.1562750962999, 261.1…	N7H5	2231.82	A2B2C1D1E2F2fedD2dD1E2F1feE2F1fedcba	Complex	0	1		1	0.999588	1	1	30.3351	218.452	Sperm_cotton_fraction1_IGP1_Xin_20210205
26961	26963	26956	65.4572	2	1149.49	1149.49	-0.00170898	2296.96	2296.95	SSKSNK	SSKSNK	649.339	Synaptotagmin-4	Q9H2B2	SYT4	46	6	{'b1^1': (88.0398530321, 0.0, 0.0), 'b2^1': (175.0718810321, 0.0, 0.0), 'b3^1': (303.1668440321, 0.0, 0.0), 'b4^1': (390.1988720321, 390.20159912109375, 9606.7880859375), 'b5^1': (504.2417990321, 504.243408203125, 5468.9853515625), 'b6^1': (632.3367620321001, 632.338623046875, 24520.94140625), 'y1^1': (147.11334809629992, 147.11256408691406, 3132.641845703125), 'y2^1': (261.1562750962999, 261.155…	N5H3F1	1647.61	A2B2C1D1E2F2fedD1E2edcbB5ba	Complex	1	0	1		1	1	1	30.279	404.923	Sperm_cotton_fraction1_IGP1_Xin_20210205
26646	26648	26637	64.7013	2	1157.49	1157.49	-0.00292969	2312.96	2312.95	SSKSNK	SSKSNK	649.339	Synaptotagmin-4	Q9H2B2	SYT4	46	6	{'b1^1': (88.0398530321, 0.0, 0.0), 'b2^1': (175.0718810321, 0.0, 0.0), 'b3^1': (303.1668440321, 0.0, 0.0), 'b4^1': (390.1988720321, 390.2016906738281, 7607.0078125), 'b5^1': (504.2417990321, 504.24267578125, 4812.92431640625), 'b6^1': (632.3367620321001, 632.3380126953125, 26328.19140625), 'y1^1': (147.11334809629992, 147.1127471923828, 2372.5673828125), 'y2^1': (261.1562750962999, 261.154937744…	N5H4	1663.61	A2B2C1D1E2F1fedD2dD1E2edcba	Complex	0	1		1	0.999863	1	1	30.0908	362.052	Sperm_cotton_fraction1_IGP1_Xin_20210205
26596	26598	26594	64.5815	2	1238.51	1238.51	-0.00195313	2475.01	2475	SSKSNK	SSKSNK	649.339	Synaptotagmin-4	Q9H2B2	SYT4	46	6	{'b1^1': (88.0398530321, 0.0, 0.0), 'b2^1': (175.0718810321, 0.0, 0.0), 'b3^1': (303.1668440321, 0.0, 0.0), 'b4^1': (390.1988720321, 390.20166015625, 9144.2626953125), 'b5^1': (504.2417990321, 504.2425537109375, 4727.9140625), 'b6^1': (632.3367620321001, 632.3389282226562, 23108.974609375), 'y1^1': (147.11334809629992, 147.112548828125, 2084.031005859375), 'y2^1': (261.1562750962999, 261.15527343…	N5H5	1825.66	A2B2C1D1E2F1fedD1E2eE2F1fedcba	Complex	0	0			0.999863	1	1	29.9613	384.455	Sperm_cotton_fraction1_IGP1_Xin_20210205
22056	22058	22054	53.7066	2	1185.51	1185.51	0.00146484	2369	2368.99	NCTKLK	NC[Carbamidomethyl]TKLK	762.406	F-box/LRR-repeat protein 7	Q9UJT9	FBXL7	400	6	{'b1^1': (115.05075203210001, 0.0, 0.0), 'b2^1': (275.0813997557, 0.0, 0.0), 'b3^1': (376.1290777557, 0.0, 0.0), 'b4^1': (504.2240407557, 504.23077392578125, 4708.3125), 'b5^1': (617.3081047557, 0.0, 0.0), 'b6^1': (745.4030677557, 745.406982421875, 36054.45703125), 'y1^1': (147.11334809629997, 147.11257934570312, 6135.056640625), 'y2^1': (260.19741209629996, 260.1959533691406, 7142.3994140625), '…	N4H4F1	1606.59	A2B2C1D1E2F1fedD1E2edcbB5ba	Complex	1	0	1		0.999863	1	1	29.8223	342.786	Sperm_cotton_fraction1_IGP1_Xin_20210205
26134	26136	26124	63.4731	2	1340.06	1340.05	-0.00317383	2678.09	2678.08	SSKSNK	SSKSNK	649.339	Synaptotagmin-4	Q9H2B2	SYT4	46	6	{'b1^1': (88.0398530321, 0.0, 0.0), 'b2^1': (175.0718810321, 0.0, 0.0), 'b3^1': (303.1668440321, 0.0, 0.0), 'b4^1': (390.1988720321, 390.2005615234375, 8511.6318359375), 'b5^1': (504.2417990321, 504.24383544921875, 5341.548828125), 'b6^1': (632.3367620321001, 632.3381958007812, 22648.37109375), 'y1^1': (147.11334809629992, 147.1123809814453, 1397.6558837890625), 'y2^1': (261.1562750962999, 261.15…	N6H5	2028.74	A2B2C1D1E2F1fedD2dD1E2eE2F1fedcba	Complex	0	1		1	1	1	1	29.7666	597.9	Sperm_cotton_fraction1_IGP1_Xin_20210205
25892	25894	25887	62.8961	3	752.987	752.987	-0.000549316	2255.94	2255.93	SSKSNK	SSKSNK	649.339	Synaptotagmin-4	Q9H2B2	SYT4	46	6	{'b1^1': (88.0398530321, 0.0, 0.0), 'b2^1': (175.0718810321, 0.0, 0.0), 'b3^1': (303.1668440321, 0.0, 0.0), 'b4^1': (390.1988720321, 390.2014465332031, 7445.65234375), 'b5^1': (504.2417990321, 504.24371337890625, 4045.156494140625), 'b6^1': (632.3367620321001, 632.3387451171875, 17645.791015625), 'y1^1': (147.11334809629992, 147.11241149902344, 3461.6171875), 'y2^1': (261.1562750962999, 261.15524…	N4H4F1	1606.59	A2B2C1D1E2eE2edD1E1edcbB5ba	Hybrid	1	0	1		0.946537	1	1	29.6583	182.479	Sperm_cotton_fraction1_IGP1_Xin_20210205
26937	26939	26935	65.3990	2	1238.51	1238.51	0.00366211	2475.01	2475	SSKSNK	SSKSNK	649.339	Synaptotagmin-4	Q9H2B2	SYT4	46	6	{'b1^1': (88.0398530321, 0.0, 0.0), 'b2^1': (175.0718810321, 0.0, 0.0), 'b3^1': (303.1668440321, 0.0, 0.0), 'b4^1': (390.1988720321, 390.20050048828125, 10708.9619140625), 'b5^1': (504.2417990321, 504.244384765625, 4116.37353515625), 'b6^1': (632.3367620321001, 632.338623046875, 17229.37890625), 'y1^1': (147.11334809629992, 147.11282348632812, 2474.938720703125), 'y2^1': (261.1562750962999, 261.1…	N5H5	1825.66	A2B2C1D1E2F1fedD2dD1E2F1fedcba	Complex	0	1		1	1	1	1	29.6553	357.426	Sperm_cotton_fraction1_IGP1_Xin_20210205
27510	27512	27504	66.7783	2	1441.59	1441.59	0.00268555	2881.17	2881.16	SSKSNK	SSKSNK	649.339	Synaptotagmin-4	Q9H2B2	SYT4	46	6	{'b1^1': (88.0398530321, 0.0, 0.0), 'b2^1': (175.0718810321, 0.0, 0.0), 'b3^1': (303.1668440321, 0.0, 0.0), 'b4^1': (390.1988720321, 390.2015380859375, 7395.12255859375), 'b5^1': (504.2417990321, 504.24383544921875, 5534.263671875), 'b6^1': (632.3367620321001, 632.33935546875, 20065.572265625), 'y1^1': (147.11334809629992, 147.1126251220703, 1374.63525390625), 'y2^1': (261.1562750962999, 261.1550…	N7H5	2231.82	A2B2C1D1E2F1feE2edD2dD1E2eE2F1fedcba	Complex	0	1		1	1	1	1	29.2287	441.305	Sperm_cotton_fraction1_IGP1_Xin_20210205
25828	25830	25822	62.7445	2	1047.95	1047.95	-0.00146484	2093.88	2093.87	SSKSNK	SSKSNK	649.339	Synaptotagmin-4	Q9H2B2	SYT4	46	6	{'b1^1': (88.0398530321, 0.0, 0.0), 'b2^1': (175.0718810321, 0.0, 0.0), 'b3^1': (303.1668440321, 0.0, 0.0), 'b4^1': (390.1988720321, 390.2016906738281, 7397.4931640625), 'b5^1': (504.2417990321, 504.242919921875, 3450.324462890625), 'b6^1': (632.3367620321001, 632.3378295898438, 14868.3671875), 'y1^1': (147.11334809629992, 147.11251831054688, 1804.273681640625), 'y2^1': (261.1562750962999, 261.15…	N4H3F1	1444.53	A2B2C1D1E2edD1E2edcbB5ba	Complex	1	0	1		1	1	1	29.0494	325.942	Sperm_cotton_fraction1_IGP1_Xin_20210205
26490	26492	26488	64.3279	3	1010.09	1010.08	-0.00531006	3027.23	3027.22	SSKSNK	SSKSNK	649.339	Synaptotagmin-4	Q9H2B2	SYT4	46	6	{'b1^1': (88.0398530321, 0.0, 0.0), 'b2^1': (175.0718810321, 0.0, 0.0), 'b3^1': (303.1668440321, 0.0, 0.0), 'b4^1': (390.1988720321, 390.2022705078125, 5861.6123046875), 'b5^1': (504.2417990321, 504.2446594238281, 4876.546875), 'b6^1': (632.3367620321001, 632.3389892578125, 16247.2705078125), 'y1^1': (147.11334809629992, 147.11256408691406, 1847.9755859375), 'y2^1': (261.1562750962999, 261.155242…	N7H5F1	2377.88	A2B2C1D1E2F2fedD2dD1E2F1feE2F1fedcbB5ba	Complex	1	1	1	0.996704	0.999451	1	1	29.0126	201.085	Sperm_cotton_fraction1_IGP1_Xin_20210205
27467	27469	27461	66.6753	3	820.68	820.679	-0.00256348	2459.01	2459.01	SSKSNK	SSKSNK	649.339	Synaptotagmin-4	Q9H2B2	SYT4	46	6	{'b1^1': (88.0398530321, 0.0, 0.0), 'b2^1': (175.0718810321, 0.0, 0.0), 'b3^1': (303.1668440321, 0.0, 0.0), 'b4^1': (390.1988720321, 390.20086669921875, 2584.393798828125), 'b5^1': (504.2417990321, 504.2432861328125, 9024.17578125), 'b6^1': (632.3367620321001, 632.33740234375, 9484.1455078125), 'y1^1': (147.11334809629992, 147.1126708984375, 14715.4248046875), 'y2^1': (261.1562750962999, 261.1587…	N5H4F1	1809.67	A2B2C1D1E2F1fedD1E2eE2edcbB5ba	Complex	1	0	1		1	1	1	28.8674	208.118	Sperm_cotton_fraction1_IGP1_Xin_20210205
26162	26164	26145	63.5464	2	1421.08	1421.08	-0.00341797	2840.15	2840.13	SSKSNK	SSKSNK	649.339	Synaptotagmin-4	Q9H2B2	SYT4	46	6	{'b1^1': (88.0398530321, 0.0, 0.0), 'b2^1': (175.0718810321, 0.0, 0.0), 'b3^1': (303.1668440321, 0.0, 0.0), 'b4^1': (390.1988720321, 390.20196533203125, 5682.603515625), 'b5^1': (504.2417990321, 504.2438659667969, 2899.29248046875), 'b6^1': (632.3367620321001, 632.3382568359375, 15040.587890625), 'y1^1': (147.11334809629992, 147.11260986328125, 1817.416259765625), 'y2^1': (261.1562750962999, 261.…	N6H6	2190.79	A2B2C1D1E2F1fedD2dD1E2F1feE2F1fedcba	Complex	0	1		1	1	1	1	28.8324	305.512	Sperm_cotton_fraction1_IGP1_Xin_20210205
22118	22120	22117	53.8576	3	844.694	844.694	0.000366211	2531.06	2531.05	NCTKLK	NC[Carbamidomethyl]TKLK	762.406	F-box/LRR-repeat protein 7	Q9UJT9	FBXL7	400	6	{'b1^1': (115.05075203210001, 0.0, 0.0), 'b2^1': (275.0813997557, 0.0, 0.0), 'b3^1': (376.1290777557, 0.0, 0.0), 'b4^1': (504.2240407557, 504.23065185546875, 3947.64208984375), 'b5^1': (617.3081047557, 0.0, 0.0), 'b6^1': (745.4030677557, 745.40673828125, 26886.921875), 'y1^1': (147.11334809629997, 147.11239624023438, 3996.250244140625), 'y2^1': (260.19741209629996, 260.1965637207031, 4693.5664062…	N4H5F1	1768.64	A2B2C1D1E2F1feE2edD1E1edcbB5ba	Hybrid	1	0	1		0.981729	1	1	28.73	120.54	Sperm_cotton_fraction1_IGP1_Xin_20210205
26137	26139	26124	63.4801	2	1603.64	1603.65	0.00634766	3205.28	3205.26	SSKSNK	SSKSNK	649.339	Synaptotagmin-4	Q9H2B2	SYT4	46	6	{'b1^1': (88.0398530321, 0.0, 0.0), 'b2^1': (175.0718810321, 0.0, 0.0), 'b3^1': (303.1668440321, 0.0, 0.0), 'b4^1': (390.1988720321, 390.20086669921875, 6306.93115234375), 'b5^1': (504.2417990321, 504.24298095703125, 2370.134521484375), 'b6^1': (632.3367620321001, 632.3384399414062, 17420.0625), 'y1^1': (147.11334809629992, 147.11280822753906, 1897.963134765625), 'y2^1': (261.1562750962999, 261.1…	N7H7	2555.93	A2B2C1D1E2F1feE2F1fedD1E2eE2F1feE2F1fedcba	Complex	0	0			1	1	1	28.6092	316.115	Sperm_cotton_fraction1_IGP1_Xin_20210205
24517	24519	24516	59.5917	3	966.405	966.405	-0.00164795	2896.19	2896.18	NCTKLK	NC[Carbamidomethyl]TKLK	762.406	F-box/LRR-repeat protein 7	Q9UJT9	FBXL7	400	6	{'b1^1': (115.05075203210001, 0.0, 0.0), 'b2^1': (275.0813997557, 0.0, 0.0), 'b3^1': (376.1290777557, 0.0, 0.0), 'b4^1': (504.2240407557, 504.230224609375, 2138.07177734375), 'b5^1': (617.3081047557, 0.0, 0.0), 'b6^1': (745.4030677557, 745.407470703125, 26292.63671875), 'y1^1': (147.11334809629997, 147.1127166748047, 1853.09814453125), 'y2^1': (260.19741209629996, 260.196533203125, 4627.912597656…	N5H6F1	2133.77	A2B2C1D1E2F2feE2F1fedD1E1eE1edcbB5ba	Hybrid	1	0	1		0.987919	1	1	27.7945	144.069	Sperm_cotton_fraction1_IGP1_Xin_20210205
61332	61334	61330	147.9130	3	1209.84	1209.84	0.00183105	3626.5	3626.5	KPWMEKNQTFSR	KPWMEKNQTFSR	1550.77	Selenocysteine insertion sequence-binding protein 2-like	Q93073	SECISBP2L	328	8	{'b1^1': (129.1027880321, 129.10195922851562, 3601.81787109375), 'b2^1': (226.1555520321, 226.15478515625, 1638.4739990234375), 'b3^1': (412.2348650321, 0.0, 0.0), 'b4^1': (543.2753500321, 543.2771606445312, 3815.532470703125), 'b5^1': (672.3179430321001, 0.0, 0.0), 'b6^1': (800.4129060321001, 800.4279174804688, 4946.19970703125), 'b7^1': (914.4558330321, 0.0, 0.0), 'b8^1': (1042.5144110321, 0.0,…	N4H6S1	2075.73	A2B2C1D1E2F1G3gfeE2edD1E1eE1edcba	Hybrid	0	0			1	1	1	26.2469	198.878	Sperm_cotton_fraction1_IGP1_Xin_20210205
31016	31018	31014	75.1047	3	1149.83	1149.83	0.00183105	3446.45	3446.46	NKTIFLR	NKTIFLR	890.534	Uncharacterized protein C11orf74	Q86VG3	C11orf74	82	6	{'b1^1': (115.05075203210001, 0.0, 0.0), 'b2^1': (243.14571503210001, 243.1449432373047, 2247.908203125), 'b3^1': (344.1933930321, 344.1938171386719, 4914.16943359375), 'b4^1': (457.2774570321, 457.27630615234375, 3484.337158203125), 'b5^1': (604.3458710321, 604.3436279296875, 4424.94921875), 'b6^1': (717.4299350321, 0.0, 0.0), 'b7^1': (873.5310460321, 873.5172119140625, 19742.51953125), 'y1^1': …	N7H7	2555.93	A2B2C1D1E2F1feE2F1fedD2dD1E2F1feE2F1fedcba	Complex	0	1		1	1	1	1	25.2591	162.104	Sperm_cotton_fraction1_IGP1_Xin_20210205
28853	28855	28852	70.0136	3	1028.12	1028.12	-0.00183105	3081.32	3081.33	NKTIFLR	NKTIFLR	890.534	Uncharacterized protein C11orf74	Q86VG3	C11orf74	82	6	{'b1^1': (115.05075203210001, 0.0, 0.0), 'b2^1': (243.14571503210001, 243.14517211914062, 1712.1427001953125), 'b3^1': (344.1933930321, 344.1932067871094, 4661.7666015625), 'b4^1': (457.2774570321, 457.2762145996094, 3132.29736328125), 'b5^1': (604.3458710321, 604.34375, 3592.619384765625), 'b6^1': (717.4299350321, 0.0, 0.0), 'b7^1': (873.5310460321, 873.5203857421875, 13269.6796875), 'y1^1': (17…	N6H6	2190.79	A2B2C1D1E2F1feE2edD1E2F1feE2F1fedcba	Complex	0	0			0.999863	1	1	24.6025	136.283	Sperm_cotton_fraction1_IGP1_Xin_20210205
58571	58573	58569	141.2958	3	964.399	964.397	-0.00714111	2890.17	2890.16	QNQSNLK	QNQSNLK	830.425	Proto-oncogene DBL	P10911	MCF2	462	6	{'b1^1': (129.0664030321, 129.06582641601562, 1681.6484375), 'b2^1': (243.1093300321, 0.0, 0.0), 'b3^1': (371.1679080321, 371.1668395996094, 9238.359375), 'b4^1': (458.1999360321, 0.0, 0.0), 'b5^1': (572.2428630321, 0.0, 0.0), 'b6^1': (685.3269270321, 0.0, 0.0), 'b7^1': (813.4218900321, 813.4219360351562, 14115.2294921875), 'y1^1': (147.11334809629997, 147.11276245117188, 1938.9498291015625), 'y2…	N4H5F1S1	2059.73	A2B2C1D1E2F1G3gfedD1E2F1fedcbB5ba	Complex	1	0	1		0.999588	1	1	24.3144	132.908	Sperm_cotton_fraction1_IGP1_Xin_20210205
28680	28682	28679	69.5985	3	1028.12	1028.12	-0.00402832	3081.32	3081.3	VTYRGINGSK	VTYRGINGSK	1093.59	CAP-Gly domain-containing linker protein 4	Q8N3C7	CLIP4	696	7	{'b1^1': (100.0762390321, 0.0, 0.0), 'b2^1': (201.1239170321, 0.0, 0.0), 'b3^1': (364.1872460321, 0.0, 0.0), 'b4^1': (520.2883570321001, 0.0, 0.0), 'b5^1': (577.3098210321001, 577.317138671875, 4957.5947265625), 'b6^1': (690.3938850321001, 0.0, 0.0), 'b7^1': (804.4368120321001, 0.0, 0.0), 'b8^1': (861.4582760321001, 0.0, 0.0), 'b9^1': (948.4903040321001, 948.4994506835938, 2704.020263671875), 'b1…	N5H6	1987.71	A2B2C1D1E2F2feE2F1fedD1E1eE1edcba	Hybrid	0	0			0.997529	1	1	24.05	178.2	Sperm_cotton_fraction1_IGP1_Xin_20210205
28918	28920	28916	70.1693	3	960.422	960.422	0.000366211	2878.24	2878.25	NKTIFLR	NKTIFLR	890.534	Uncharacterized protein C11orf74	Q86VG3	C11orf74	82	6	{'b1^1': (115.05075203210001, 0.0, 0.0), 'b2^1': (243.14571503210001, 243.14361572265625, 1969.415771484375), 'b3^1': (344.1933930321, 344.192138671875, 3348.61865234375), 'b4^1': (457.2774570321, 457.2768859863281, 1593.074951171875), 'b5^1': (604.3458710321, 0.0, 0.0), 'b6^1': (717.4299350321, 0.0, 0.0), 'b7^1': (873.5310460321, 873.5189819335938, 6368.125), 'y1^1': (175.11949609630003, 175.118…	N5H6	1987.71	A2B2C1D1E2F1fedD1E2F1feE2F1fedcba	Complex	0	0			1	1	1	23.3026	160.408	Sperm_cotton_fraction1_IGP1_Xin_20210205
67151	67153	67150	161.9340	3	1065.78	1065.78	-0.00585938	3194.31	3194.29	KERNSSGMAR	KERNSSGMAR	1134.56	Protein DEK	P35659	DEK	209	7	{'b1^1': (129.1027880321, 129.10203552246094, 1430.2840576171875), 'b2^1': (258.1453810321, 0.0, 0.0), 'b3^1': (414.2464920321, 0.0, 0.0), 'b4^1': (528.2894190321, 0.0, 0.0), 'b5^1': (615.3214470321, 615.3129272460938, 2719.910888671875), 'b6^1': (702.3534750320999, 0.0, 0.0), 'b7^1': (759.3749390321, 0.0, 0.0), 'b8^1': (890.4154240321, 0.0, 0.0), 'b9^1': (961.4525380320999, 961.4600830078125, 19…	N4H5F1S1	2059.73	A2B2C1D1E2F1G3gfedD1E2F1fedcbB5ba	Complex	1	0	1		0.998901	1	1	23.1665	142.597	Sperm_cotton_fraction1_IGP1_Xin_20210205
23301	23303	23296	56.6856	2	1286.05	1286.05	0.00317383	2570.08	2570.07	VVSVENR	VVSVENR	801.434	Zona pellucida-binding protein 1	Q9BS86	ZPBP	114	6	{'b1^1': (100.0762390321, 0.0, 0.0), 'b2^1': (199.1446530321, 199.14329528808594, 1903.8388671875), 'b3^1': (286.17668103209996, 286.17486572265625, 2539.069091796875), 'b4^1': (385.2450950321, 385.24273681640625, 2541.727783203125), 'b5^1': (514.2876880321, 514.2841186523438, 2274.708251953125), 'b6^1': (628.3306150321, 0.0, 0.0), 'b7^1': (784.4317260321, 0.0, 0.0), 'y1^1': (175.1194960962998, 1…	N4H5F1	1768.64	A2B2C1D1E2F1fedD1E2F1fedcbB5ba	Complex	1	0	1		1	1	1	22.8919	546.889	Sperm_cotton_fraction1_IGP1_Xin_20210205
28743	28744	28723	69.7514	3	905.433	905.433	-0.00238037	2713.27	2713.27	KYQNHSTIIIAK	KYQNHSTIIIAK	1414.79	Protein disulfide-isomerase-like protein of the testis	Q8N807	PDILT	436	8	{'b1^1': (129.1027880321, 129.10211181640625, 3544.408203125), 'b2^1': (292.16611703210003, 0.0, 0.0), 'b3^1': (420.22469503210004, 0.0, 0.0), 'b4^1': (534.2676220321, 0.0, 0.0), 'b5^1': (671.3265340321, 0.0, 0.0), 'b6^1': (758.3585620320999, 0.0, 0.0), 'b7^1': (859.4062400321, 0.0, 0.0), 'b8^1': (972.4903040321, 972.4894409179688, 2564.50341796875), 'b9^1': (1085.5743680321, 0.0, 0.0), 'b10^1': …	N4H3	1298.48	A2B2C1D1E2edD1E2edcba	Complex	0	0			1	1	1	22.8253	336.559	Sperm_cotton_fraction1_IGP1_Xin_20210205
39007	39009	39002	94.2507	2	1240.48	1240.48	-0.000732422	2478.95	2478.94	ESMYSWNK	ESM[Oxidation]YSWNK	1059.43	Krueppel-like factor 10	Q13118	KLF10	31	6	{'b1^1': (130.0504180321, 0.0, 0.0), 'b2^1': (217.0824460321, 0.0, 0.0), 'b3^1': (364.1178456542, 0.0, 0.0), 'b4^1': (527.1811746542, 0.0, 0.0), 'b5^1': (614.2132026542, 0.0, 0.0), 'b6^1': (800.2925156542001, 800.3004760742188, 4771.9033203125), 'b7^1': (914.3354426542, 914.3411865234375, 5014.2939453125), 'b8^1': (1042.4304056542, 1042.4359130859375, 74454.3984375), 'y1^1': (147.11334809629997, …	N3H5	1419.5	A2B2C1D1E2F1fedD1E1edcba	Hybrid	0	0			1	1	1	22.5361	321.814	Sperm_cotton_fraction1_IGP1_Xin_20210205
48892	48894	48891	118.0390	3	1242.22	1242.22	0.00549316	3723.64	3723.61	QYISSVDKAPFSEGSRNK	QYISSVDKAPFSEGSRNK	2012	Putative Polycomb group protein ASXL3	Q9C0F0	ASXL3	922	9	{'b1^1': (129.0664030321, 129.06515502929688, 973.366943359375), 'b2^1': (292.12973203210004, 0.0, 0.0), 'b3^1': (405.21379603210005, 0.0, 0.0), 'b4^1': (492.2458240321, 0.0, 0.0), 'b5^1': (579.2778520321, 0.0, 0.0), 'b6^1': (678.3462660321, 0.0, 0.0), 'b7^1': (793.3732090320999, 0.0, 0.0), 'b8^1': (921.4681720320999, 921.46435546875, 1561.7559814453125), 'b9^1': (992.5052860320999, 0.0, 0.0), 'b…	N3H5F2	1711.62	A2B2C1D1E2F1fF5fedD1E1edcbB5ba	Hybrid	1	0	1		1	1	1	22.2786	194.383	Sperm_cotton_fraction1_IGP1_Xin_20210205
70233	70235	70230	169.3600	3	1373.87	1373.86	-0.012085	4118.56	4118.55	TCCHWGETALFMCNASR	TC[Carbamidomethyl]C[Carbamidomethyl]HWGETALFMC[Carbamidomethyl]NASR	2099.84	Beta-defensin 132	Q7Z7B7	DEFB132	50	9	{'b1^1': (102.0555030321, 0.0, 0.0), 'b2^1': (262.08615075570003, 262.0843811035156, 1587.06494140625), 'b3^1': (422.11679847930003, 0.0, 0.0), 'b4^1': (559.1757104793, 559.1749267578125, 7059.90771484375), 'b5^1': (745.2550234793, 745.2496337890625, 11343.419921875), 'b6^1': (802.2764874793, 802.2694091796875, 2461.3349609375), 'b7^1': (931.3190804793, 931.31396484375, 9038.517578125), 'b8^1': (…	N3H6F1S1	2018.71	A2B2C1D1E2F1G3gfedD1E1eE1edcbB5ba	Hybrid	1	0	1		1	1	1	21.8898	246.632	Sperm_cotton_fraction1_IGP1_Xin_20210205
25736	25738	25734	62.5268	2	974.92	974.921	0.00134277	1947.83	1947.82	SSKSNK	SSKSNK	649.339	Synaptotagmin-4	Q9H2B2	SYT4	46	5	{'b1^1': (88.0398530321, 0.0, 0.0), 'b2^1': (175.0718810321, 0.0, 0.0), 'b3^1': (303.1668440321, 0.0, 0.0), 'b4^1': (390.1988720321, 390.20196533203125, 8189.7734375), 'b5^1': (504.2417990321, 504.24346923828125, 3969.068359375), 'b6^1': (632.3367620321001, 632.3394165039062, 24555.685546875), 'y1^1': (147.11334809629992, 0.0, 0.0), 'y2^1': (261.1562750962999, 261.1551513671875, 36273.046875), 'y…	N4H3	1298.48	A2B2C1D1E2F2fedD1dcba	Complex	0	0			1	0.84472	0.84472	21.8855	225.105	Sperm_cotton_fraction1_IGP1_Xin_20210205
71030	71032	71028	171.2902	2	1163.96	1163.96	0.000732422	2325.91	2325.91	ENNATR	ENNATR	703.325	Synaptonemal complex protein 1	Q15431	SYCP1	177	5	{'b1^1': (130.0504180321, 0.0, 0.0), 'b2^1': (244.0933450321, 0.0, 0.0), 'b3^1': (358.1362720321, 358.1387023925781, 2147.55126953125), 'b4^1': (429.1733860321, 429.1769714355469, 6281.453125), 'b5^1': (530.2210640321, 0.0, 0.0), 'b6^1': (686.3221750321, 686.3107299804688, 29128.283203125), 'y1^1': (175.11949609630003, 0.0, 0.0), 'y2^1': (276.1671740963, 0.0, 0.0), 'y3^1': (347.2042880963, 347.20…	N4H5	1622.58	A2B2C1D1E2F1fedD1E2F1fedcba	Complex	0	0			0.999725	1	1	21.5354	138.785	Sperm_cotton_fraction1_IGP1_Xin_20210205
54320	54322	54313	132.3584	2	1473.62	1473.62	0.00439453	2945.22	2945.21	CLQNETYSALSPGK	C[Carbamidomethyl]LQNETYSALSPGK	1566.73	Acrosin-binding protein	Q8NEB7	ACRBP	512	21	{'b1^1': (161.03847275569998, 0.0, 0.0), 'b2^1': (274.12253675569997, 274.1205749511719, 1968.84521484375), 'b3^1': (402.1811147557, 402.18017578125, 3237.4482421875), 'b4^1': (516.2240417557, 0.0, 0.0), 'b5^1': (645.2666347557, 645.2656860351562, 4121.61669921875), 'b6^1': (746.3143127557, 746.3133544921875, 2040.4493408203125), 'b7^1': (909.3776417557001, 909.3707885742188, 2792.67431640625), '…	N2H6	1378.48	A2B2C1D1E1edD1E1eE1edcba	High mannose	0	0			1			135.567	383.494	Sperm_cotton_fraction1_IGP2_Xin_20210205
53967	53969	53958	131.5117	3	1074.12	1073.46	-1.99951	3217.34	3216.33	INYSCEEKPSEDLVR	INYSC[Carbamidomethyl]EEKPSEDLVR	1837.85	Cation channel sperm-associated protein subunit gamma	Q6ZRH7	CATSPERG	102	16	{'b1^1': (114.0918890321, 0.0, 0.0), 'b2^1': (228.1348160321, 228.1339111328125, 5542.9013671875), 'b3^1': (391.1981450321, 391.1971130371094, 4118.4306640625), 'b4^1': (478.23017303209997, 0.0, 0.0), 'b5^1': (638.2608207557, 0.0, 0.0), 'b6^1': (767.3034137557, 0.0, 0.0), 'b7^1': (896.3460067557, 0.0, 0.0), 'b8^1': (1024.4409697557, 0.0, 0.0), 'b9^1': (1121.4937337557, 0.0, 0.0), 'b10^1': (1208.5…	N2H6	1378.48	A2B2C1D1E1edD1E1eE1edcba	High mannose	0	0			1			81.5383	197.55	Sperm_cotton_fraction1_IGP2_Xin_20210205
54309	54311	54292	132.3297	2	1389.53	1389.53	-0.00317383	2777.04	2777.03	FTNCSYADFMK	FTNC[Carbamidomethyl]SYADFM[Oxidation]K	1398.56	Disintegrin and metalloproteinase domain-containing protein 21	Q9UKJ8	ADAM21	377	14	{'b1^1': (148.07623903209998, 0.0, 0.0), 'b2^1': (249.1239170321, 0.0, 0.0), 'b3^1': (363.1668440321, 0.0, 0.0), 'b4^1': (523.1974917557, 523.1951293945312, 4652.2392578125), 'b5^1': (610.2295197556999, 0.0, 0.0), 'b6^1': (773.2928487556999, 0.0, 0.0), 'b7^1': (844.3299627556999, 844.33154296875, 2837.94775390625), 'b8^1': (959.3569057556998, 959.3508911132812, 9946.49609375), 'b9^1': (1106.42531…	N2H6	1378.48	A2B2C1D1E1edD1E1eE1edcba	High mannose	0	0			1			79.8733	724.46	Sperm_cotton_fraction1_IGP2_Xin_20210205
15981	15983	15975	40.2813	2	1051.4	1051.41	0.00561523	2100.8	2100.79	NTSECFK	NTSEC[Carbamidomethyl]FK	884.37	Uncharacterized protein C9orf57	Q5W0N0	C9orf57	129	7	{'b1^1': (115.05075203210001, 0.0, 0.0), 'b2^1': (216.0984300321, 216.0972442626953, 2702.628173828125), 'b3^1': (303.1304580321, 0.0, 0.0), 'b4^1': (432.17305103210003, 0.0, 0.0), 'b5^1': (592.2036987557001, 0.0, 0.0), 'b6^1': (739.2721127557, 0.0, 0.0), 'b7^1': (867.3670757557001, 0.0, 0.0), 'y1^1': (147.11334809629997, 0.0, 0.0), 'y2^1': (294.1817620962999, 294.1806640625, 2590.00439453125), '…	N2H5	1216.42	A2B2C1D1dD1E1eE1edcba	High mannose	0	0			1			32.4163	150.758	Sperm_cotton_fraction1_IGP2_Xin_20210205
39324	39326	39315	96.2664	2	1094	1093.44	-1.11523	2184.87	2184.87	NYTEDLSK	NYTEDLSK	968.445	Hermansky-Pudlak syndrome 3 protein	Q969F9	HPS3	854	6	{'b1^1': (115.05075203210001, 0.0, 0.0), 'b2^1': (278.1140810321, 278.1121520996094, 9864.255859375), 'b3^1': (379.1617590321, 0.0, 0.0), 'b4^1': (508.2043520321, 0.0, 0.0), 'b5^1': (623.2312950321, 0.0, 0.0), 'b6^1': (736.3153590321, 0.0, 0.0), 'b7^1': (823.3473870321, 823.3381958007812, 1641.4200439453125), 'b8^1': (951.4423500321, 951.4285888671875, 180797.640625), 'y1^1': (147.11334809629997,…	N2H5	1216.42	A2B2C1D1dD1E1eE1edcba	High mannose	0	0			1			23.008	133.393	Sperm_cotton_fraction1_IGP2_Xin_20210205
57653	57655	57652	140.3311	3	1395.92	1395.92	-0.00695801	4184.73	4184.72	DGIHCLQCNSSLVYGAK	DGIHC[Carbamidomethyl]LQC[Carbamidomethyl]NSSLVYGAK	1920.88	Zona pellucida-binding protein 1	Q9BS86	ZPBP	340	28	{'b1^1': (116.0347680321, 0.0, 0.0), 'b2^1': (173.0562320321, 0.0, 0.0), 'b3^1': (286.1402960321, 0.0, 0.0), 'b4^1': (423.19920803210005, 423.19781494140625, 80367.2109375), 'b5^1': (583.2298557557001, 583.2276611328125, 73877.640625), 'b6^1': (696.3139197557001, 696.3113403320312, 64583.015625), 'b7^1': (824.3724977557001, 824.3699951171875, 89952.6640625), 'b8^1': (984.4031454793001, 984.401428…	N5H5F3	2263.83	A2B2C1D1E2F1G5gfF5fedD2dD1E2F1fedcbB5ba	Complex	1	1	1	1	0.999858	1	1	243.182	480.137	Sperm_cotton_fraction1_IGP2_Xin_20210205
57782	57784	57780	140.6466	3	1347.23	1347.23	0.00878906	4038.68	4038.66	DGIHCLQCNSSLVYGAK	DGIHC[Carbamidomethyl]LQC[Carbamidomethyl]NSSLVYGAK	1920.88	Zona pellucida-binding protein 1	Q9BS86	ZPBP	340	25	{'b1^1': (116.0347680321, 0.0, 0.0), 'b2^1': (173.0562320321, 0.0, 0.0), 'b3^1': (286.1402960321, 0.0, 0.0), 'b4^1': (423.19920803210005, 423.19793701171875, 62449.39453125), 'b5^1': (583.2298557557001, 583.2276611328125, 66119.1484375), 'b6^1': (696.3139197557001, 696.3115844726562, 60217.1796875), 'b7^1': (824.3724977557001, 824.3692626953125, 80679.21875), 'b8^1': (984.4031454793001, 984.40063…	N5H5F2	2117.78	A2B2C1D1E2F1fF5fedD1E2eE2F1fedcbB5ba	Complex	1	0	1		0.999858	1	1	196.203	281.186	Sperm_cotton_fraction1_IGP2_Xin_20210205
58093	58095	58091	141.3836	3	1298.55	1298.55	0.00732422	3892.62	3892.6	DGIHCLQCNSSLVYGAK	DGIHC[Carbamidomethyl]LQC[Carbamidomethyl]NSSLVYGAK	1920.88	Zona pellucida-binding protein 1	Q9BS86	ZPBP	340	26	{'b1^1': (116.0347680321, 0.0, 0.0), 'b2^1': (173.0562320321, 0.0, 0.0), 'b3^1': (286.1402960321, 0.0, 0.0), 'b4^1': (423.19920803210005, 423.1969299316406, 20549.931640625), 'b5^1': (583.2298557557001, 583.2280883789062, 19488.359375), 'b6^1': (696.3139197557001, 696.3084716796875, 14549.7060546875), 'b7^1': (824.3724977557001, 824.3692016601562, 21372.13671875), 'b8^1': (984.4031454793001, 984.…	N5H5F1	1971.72	A2B2C1D1E2F1fedD1E2eE2F1fedcbB5ba	Complex	1	0	1		1	1	1	186.671	153.788	Sperm_cotton_fraction1_IGP2_Xin_20210205
57593	57595	57586	140.1888	3	1333.55	1333.56	0.0186768	3997.66	3997.63	DGIHCLQCNSSLVYGAK	DGIHC[Carbamidomethyl]LQC[Carbamidomethyl]NSSLVYGAK	1920.88	Zona pellucida-binding protein 1	Q9BS86	ZPBP	340	24	{'b1^1': (116.0347680321, 0.0, 0.0), 'b2^1': (173.0562320321, 0.0, 0.0), 'b3^1': (286.1402960321, 0.0, 0.0), 'b4^1': (423.19920803210005, 423.1975402832031, 18573.685546875), 'b5^1': (583.2298557557001, 583.2269897460938, 15228.9130859375), 'b6^1': (696.3139197557001, 696.31103515625, 12527.0390625), 'b7^1': (824.3724977557001, 824.3679809570312, 19683.9375), 'b8^1': (984.4031454793001, 984.39874…	N4H6F2	2076.75	A2B2C1D1E2F1fF5feE2edD1E1eE1edcbB5ba	Hybrid	1	0	1		1	1	1	157.102	222.478	Sperm_cotton_fraction1_IGP2_Xin_20210205
57482	57484	57477	139.9254	3	1395.92	1395.92	0.000366211	4184.73	4184.72	DGIHCLQCNSSLVYGAK	DGIHC[Carbamidomethyl]LQC[Carbamidomethyl]NSSLVYGAK	1920.88	Zona pellucida-binding protein 1	Q9BS86	ZPBP	340	20	{'b1^1': (116.0347680321, 0.0, 0.0), 'b2^1': (173.0562320321, 0.0, 0.0), 'b3^1': (286.1402960321, 0.0, 0.0), 'b4^1': (423.19920803210005, 423.1976623535156, 15997.630859375), 'b5^1': (583.2298557557001, 583.2269287109375, 14561.7705078125), 'b6^1': (696.3139197557001, 696.3102416992188, 15381.21875), 'b7^1': (824.3724977557001, 824.3681640625, 17498.7421875), 'b8^1': (984.4031454793001, 984.39727…	N5H5F3	2263.83	A2B2C1D1E2F1fF5fedD1E2eE2F1fF5fedcbB5ba	Complex	1	0	1		1	1	1	108.968	440.312	Sperm_cotton_fraction1_IGP2_Xin_20210205
65853	65855	65852	160.0451	4	1112.99	1113	0.0131836	4447.96	4447.93	TKEEGNATNILQDAEVHYISR	TKEEGNATNILQDAEVHYISR	2387.17	Transmembrane protease serine 12	Q86WS5	TMPRSS12	219	21	{'b1^1': (102.0555030321, 0.0, 0.0), 'b2^1': (230.1504660321, 230.1494903564453, 1855.13427734375), 'b3^1': (359.1930590321, 0.0, 0.0), 'b4^1': (488.2356520321, 488.2315368652344, 1753.8330078125), 'b5^1': (545.2571160321, 0.0, 0.0), 'b6^1': (659.3000430321, 0.0, 0.0), 'b7^1': (730.3371570321, 730.3391723632812, 2427.027099609375), 'b8^1': (831.3848350321, 0.0, 0.0), 'b9^1': (945.4277620321, 0.0,…	N4H5F3	2060.76	A2B2C1D1E2F1fF5fedD1E2F1fF5fedcbB5ba	Complex	1	0	1		1	1	1	99.1611	135.703	Sperm_cotton_fraction1_IGP2_Xin_20210205
57896	57898	57890	140.9158	3	1341.9	1341.9	-0.00366211	4022.67	4021.64	DGIHCLQCNSSLVYGAK	DGIHC[Carbamidomethyl]LQC[Carbamidomethyl]NSSLVYGAK	1920.88	Zona pellucida-binding protein 1	Q9BS86	ZPBP	340	19	{'b1^1': (116.0347680321, 0.0, 0.0), 'b2^1': (173.0562320321, 0.0, 0.0), 'b3^1': (286.1402960321, 0.0, 0.0), 'b4^1': (423.19920803210005, 423.19879150390625, 8373.4228515625), 'b5^1': (583.2298557557001, 583.227783203125, 6333.12109375), 'b6^1': (696.3139197557001, 696.3091430664062, 7895.99609375), 'b7^1': (824.3724977557001, 824.3755493164062, 9102.171875), 'b8^1': (984.4031454793001, 984.39801…	N5H4F1S1	2100.76	A2B2C1D1E2F1G3gfedD1E2eE2edcbB5ba	Complex	1	0	1		1	1	1	94.699	190.914	Sperm_cotton_fraction1_IGP2_Xin_20210205
66443	66445	66435	161.4768	4	1009.71	1009.71	-0.010498	4034.8	4034.79	TKEEGNATNILQDAEVHYISR	TKEEGNATNILQDAEVHYISR	2387.17	Transmembrane protease serine 12	Q86WS5	TMPRSS12	219	20	{'b1^1': (102.0555030321, 0.0, 0.0), 'b2^1': (230.1504660321, 0.0, 0.0), 'b3^1': (359.1930590321, 0.0, 0.0), 'b4^1': (488.2356520321, 0.0, 0.0), 'b5^1': (545.2571160321, 0.0, 0.0), 'b6^1': (659.3000430321, 659.29736328125, 1541.87353515625), 'b7^1': (730.3371570321, 0.0, 0.0), 'b8^1': (831.3848350321, 0.0, 0.0), 'b9^1': (945.4277620321, 0.0, 0.0), 'b10^1': (1058.5118260320999, 1058.502685546875, …	N5H3F1	1647.61	A2B2C1D1E2edD1E2eE2edcbB5ba	Complex	1	0	1		1	1	1	90.024	526.816	Sperm_cotton_fraction1_IGP2_Xin_20210205
44616	44618	44609	109.0292	3	961.712	961.712	0.00109863	2882.11	2882.1	WCSLNK	WC[Carbamidomethyl]SLNK	806.375	Binder of sperm protein homolog 1	Q075Z2	BSPH1	72	11	{'b1^1': (187.0871380321, 0.0, 0.0), 'b2^1': (347.11778575569997, 347.116943359375, 6633.87109375), 'b3^1': (434.14981375569994, 434.1495361328125, 2608.0849609375), 'b4^1': (547.2338777557, 547.2352905273438, 2694.656982421875), 'b5^1': (661.2768047556999, 661.2730712890625, 4793.0947265625), 'b6^1': (789.3717677556999, 789.37109375, 1816.4351806640625), 'y1^1': (147.1133480963001, 147.112640380…	N4H6S1	2075.73	A2B2C1D1E2F1G3gfeE2edD1E1eE1edcba	Hybrid	0	0			1	1	1	85.0264	310.992	Sperm_cotton_fraction1_IGP2_Xin_20210205
62876	62878	62870	152.8785	4	1149.23	1149.23	-0.00537109	4592.9	4592.89	KNCVNSSVLQFDCLPEK	KNC[Carbamidomethyl]VNSSVLQFDC[Carbamidomethyl]LPEK	2036.97	Disintegrin and metalloproteinase domain-containing protein 30	Q9UKF2	ADAM30	625	18	{'b1^1': (129.1027880321, 129.10198974609375, 1817.0118408203125), 'b2^1': (243.1457150321, 0.0, 0.0), 'b3^1': (403.1763627557, 0.0, 0.0), 'b4^1': (502.2447767557, 0.0, 0.0), 'b5^1': (616.2877037557, 616.292236328125, 1635.101318359375), 'b6^1': (703.3197317557, 0.0, 0.0), 'b7^1': (790.3517597557, 0.0, 0.0), 'b8^1': (889.4201737556999, 0.0, 0.0), 'b9^1': (1002.5042377556999, 1002.4990844726562, 4…	N7H7	2555.93	A2B2C1D1E2F1feE2F1fedD2dD1E2F1feE2F1fedcba	Complex	0	1		1	1	1	1	84.9577	172.951	Sperm_cotton_fraction1_IGP2_Xin_20210205
63788	63790	63783	155.0827	2	1669.65	1669.64	-0.0249023	3337.26	3337.26	NGTYYDCIK	NGTYYDC[Carbamidomethyl]IK	1132.49	Binder of sperm protein homolog 1	Q075Z2	BSPH1	53	11	{'b1^1': (115.05075203210001, 0.0, 0.0), 'b2^1': (172.07221603210002, 0.0, 0.0), 'b3^1': (273.11989403210004, 0.0, 0.0), 'b4^1': (436.18322303210005, 0.0, 0.0), 'b5^1': (599.2465520321, 0.0, 0.0), 'b6^1': (714.2734950321, 714.2725219726562, 2173.430908203125), 'b7^1': (874.3041427557, 874.2957153320312, 2051.13916015625), 'b8^1': (987.3882067557, 987.383056640625, 3195.05419921875), 'b9^1': (1115…	N4H5S2	2204.77	A2B2C1D1E2F1G3gfedD1E2F1G3gfedcba	Complex	0	0			1	1	1	62.4953	309.066	Sperm_cotton_fraction1_IGP2_Xin_20210205
65683	65685	65677	159.6436	4	1168.01	1167.76	-0.998047	4667.02	4667	TKEEGNATNILQDAEVHYISR	TKEEGNATNILQDAEVHYISR	2387.17	Transmembrane protease serine 12	Q86WS5	TMPRSS12	219	16	{'b1^1': (102.0555030321, 0.0, 0.0), 'b2^1': (230.1504660321, 0.0, 0.0), 'b3^1': (359.1930590321, 0.0, 0.0), 'b4^1': (488.2356520321, 0.0, 0.0), 'b5^1': (545.2571160321, 0.0, 0.0), 'b6^1': (659.3000430321, 0.0, 0.0), 'b7^1': (730.3371570321, 0.0, 0.0), 'b8^1': (831.3848350321, 0.0, 0.0), 'b9^1': (945.4277620321, 0.0, 0.0), 'b10^1': (1058.5118260320999, 1058.514892578125, 2891.31103515625), 'b11^1…	N5H6F2	2279.83	A2B2C1D1E2F1fF5fedD1E2F1feE2F1fedcbB5ba	Complex	1	0	1		1	1	1	58.9189	247.827	Sperm_cotton_fraction1_IGP2_Xin_20210205
57381	57383	57368	139.6813	4	1087.7	1087.2	-2.02148	4344.77	4346.77	DGIHCLQCNSSLVYGAK	DGIHC[Carbamidomethyl]LQC[Carbamidomethyl]NSSLVYGAK	1920.88	Zona pellucida-binding protein 1	Q9BS86	ZPBP	340	14	{'b1^1': (116.0347680321, 0.0, 0.0), 'b2^1': (173.0562320321, 0.0, 0.0), 'b3^1': (286.1402960321, 0.0, 0.0), 'b4^1': (423.19920803210005, 423.1976013183594, 4736.802734375), 'b5^1': (583.2298557557001, 583.2271118164062, 7905.935546875), 'b6^1': (696.3139197557001, 696.3099365234375, 3891.0712890625), 'b7^1': (824.3724977557001, 824.3675537109375, 9001.93359375), 'b8^1': (984.4031454793001, 0.0, …	N5H6F3	2425.89	A2B2C1D1E2F1fF5fedD1E2F1feE2F1fF5fedcbB5ba	Complex	1	0	1		1	1	1	51.8437	159.245	Sperm_cotton_fraction1_IGP2_Xin_20210205
52756	52758	52743	128.5953	3	1373.55	1373.55	0.0032959	4117.63	4117.62	NASCHFQGVINR	NASC[Carbamidomethyl]HFQGVINR	1401.66	Dual oxidase 1	Q9NRD9	DUOX1	342	11	{'b1^1': (115.05075203210001, 0.0, 0.0), 'b2^1': (186.0878660321, 0.0, 0.0), 'b3^1': (273.1198940321, 0.0, 0.0), 'b4^1': (433.1505417557, 0.0, 0.0), 'b5^1': (570.2094537557, 0.0, 0.0), 'b6^1': (717.2778677557, 0.0, 0.0), 'b7^1': (845.3364457557, 0.0, 0.0), 'b8^1': (902.3579097557, 0.0, 0.0), 'b9^1': (1001.4263237557, 0.0, 0.0), 'b10^1': (1114.5103877556999, 0.0, 0.0), 'b11^1': (1228.5533147556998…	N5H6F1S2	2715.96	A2B2C1D1E2F1G3gfedD1E2F1feE2F1G3gfedcbB5ba	Complex	1	0	1		1	1	1	45.5692	374.126	Sperm_cotton_fraction1_IGP2_Xin_20210205
57665	57667	57652	140.3620	3	1382.24	1382.24	-0.0153809	4143.69	4143.69	DGIHCLQCNSSLVYGAK	DGIHC[Carbamidomethyl]LQC[Carbamidomethyl]NSSLVYGAK	1920.88	Zona pellucida-binding protein 1	Q9BS86	ZPBP	340	13	{'b1^1': (116.0347680321, 0.0, 0.0), 'b2^1': (173.0562320321, 0.0, 0.0), 'b3^1': (286.1402960321, 0.0, 0.0), 'b4^1': (423.19920803210005, 423.19720458984375, 5732.8642578125), 'b5^1': (583.2298557557001, 583.227783203125, 6182.3076171875), 'b6^1': (696.3139197557001, 696.3128662109375, 2267.675537109375), 'b7^1': (824.3724977557001, 824.3714599609375, 3389.55126953125), 'b8^1': (984.4031454793001…	N4H6F3	2222.81	A2B2C1D1E2F1fF5feE2F1fF5fedD1E1edcbB5ba	Hybrid	1	0	1		1	1	1	44.6201	148.976	Sperm_cotton_fraction1_IGP2_Xin_20210205
58695	58697	58679	142.8405	3	1122.82	1122.48	-1.01257	3364.41	3365.42	DGIHCLQCNSSLVYGAK	DGIHC[Carbamidomethyl]LQC[Carbamidomethyl]NSSLVYGAK	1920.88	Zona pellucida-binding protein 1	Q9BS86	ZPBP	340	12	{'b1^1': (116.0347680321, 0.0, 0.0), 'b2^1': (173.0562320321, 0.0, 0.0), 'b3^1': (286.1402960321, 0.0, 0.0), 'b4^1': (423.19920803210005, 423.1981506347656, 3028.496337890625), 'b5^1': (583.2298557557001, 583.2275390625, 4214.5576171875), 'b6^1': (696.3139197557001, 696.3078002929688, 4883.57763671875), 'b7^1': (824.3724977557001, 824.3672485351562, 2855.8125), 'b8^1': (984.4031454793001, 0.0, 0.…	N4H3F1	1444.53	A2B2C1D1E2edD1E2edcbB5ba	Complex	1	0	1		1	1	1	37.178	199.065	Sperm_cotton_fraction1_IGP2_Xin_20210205
26182	26184	26176	64.7667	2	954.406	954.406	-0.000488281	1906.8	1906.79	SSKSNK	SSKSNK	649.339	Synaptotagmin-4	Q9H2B2	SYT4	46	6	{'b1^1': (88.0398530321, 0.0, 0.0), 'b2^1': (175.0718810321, 0.0, 0.0), 'b3^1': (303.1668440321, 0.0, 0.0), 'b4^1': (390.1988720321, 390.2011413574219, 27857.642578125), 'b5^1': (504.2417990321, 504.2427062988281, 9459.216796875), 'b6^1': (632.3367620321001, 632.3382568359375, 57768.61328125), 'y1^1': (147.11334809629992, 147.11233520507812, 7136.087890625), 'y2^1': (261.1562750962999, 261.155090…	N3H4	1257.45	A2B2C1D1E2F1fedD1dcba	Complex	0	0			0.5	1	1	32.9234	234.81	Sperm_cotton_fraction1_IGP2_Xin_20210205
70517	70519	70504	171.2876	3	1178.16	1178.17	0.00842285	3531.48	3531.45	NCVNSSVLQFDCLPEK	NC[Carbamidomethyl]VNSSVLQFDC[Carbamidomethyl]LPEK	1908.87	Disintegrin and metalloproteinase domain-containing protein 30	Q9UKF2	ADAM30	625	11	{'b1^1': (115.05075203210001, 0.0, 0.0), 'b2^1': (275.0813997557, 275.0790100097656, 2157.392333984375), 'b3^1': (374.1498137557, 374.1466064453125, 1544.0059814453125), 'b4^1': (488.1927407557, 0.0, 0.0), 'b5^1': (575.2247687557, 0.0, 0.0), 'b6^1': (662.2567967557, 0.0, 0.0), 'b7^1': (761.3252107556999, 0.0, 0.0), 'b8^1': (874.4092747556999, 0.0, 0.0), 'b9^1': (1002.4678527556999, 0.0, 0.0), 'b1…	N4H5	1622.58	A2B2C1D1E2F1fedD1E2F1fedcba	Complex	0	0			0.999151	1	1	32.6611	158.629	Sperm_cotton_fraction1_IGP2_Xin_20210205
15682	15684	15668	39.5701	2	1273.01	1273.01	0.00219727	2544	2543.99	NQSFCNK	NQSFC[Carbamidomethyl]NK	896.381	Acrosomal protein SP-10	P26436	ACRV1	258	7	{'b1^1': (115.05075203210001, 0.0, 0.0), 'b2^1': (243.10933003210002, 243.1085205078125, 2450.497314453125), 'b3^1': (330.1413580321, 0.0, 0.0), 'b4^1': (477.2097720321, 0.0, 0.0), 'b5^1': (637.2404197557, 0.0, 0.0), 'b6^1': (751.2833467557, 751.2803955078125, 2536.09326171875), 'b7^1': (879.3783097557, 0.0, 0.0), 'y1^1': (147.11334809629997, 0.0, 0.0), 'y2^1': (261.1562750962999, 0.0, 0.0), 'y3^…	N5H3F1	1647.61	A2B2C1D1E2edD2dD1E2edcbB5ba	Complex	1	1	1	1	1	1	1	32.0744	238.774	Sperm_cotton_fraction1_IGP2_Xin_20210205
25688	25690	25682	63.5849	2	1230.52	1230.52	0.00439453	2459.02	2459.01	SSKSNK	SSKSNK	649.339	Synaptotagmin-4	Q9H2B2	SYT4	46	6	{'b1^1': (88.0398530321, 0.0, 0.0), 'b2^1': (175.0718810321, 0.0, 0.0), 'b3^1': (303.1668440321, 0.0, 0.0), 'b4^1': (390.1988720321, 390.2015075683594, 7851.0751953125), 'b5^1': (504.2417990321, 504.2442626953125, 2220.029052734375), 'b6^1': (632.3367620321001, 632.3382568359375, 15174.455078125), 'y1^1': (147.11334809629992, 147.11268615722656, 1162.036865234375), 'y2^1': (261.1562750962999, 261…	N5H4F1	1809.67	A2B2C1D1E2F1fedD2dD1E2edcbB5ba	Complex	1	1	1	0.998867	0.999858	1	1	28.5609	237.977	Sperm_cotton_fraction1_IGP2_Xin_20210205
24719	24721	24710	61.2641	2	974.922	974.92	-0.00378418	1947.82	1947.82	SSKSNK	SSKSNK	649.339	Synaptotagmin-4	Q9H2B2	SYT4	46	6	{'b1^1': (88.0398530321, 0.0, 0.0), 'b2^1': (175.0718810321, 0.0, 0.0), 'b3^1': (303.1668440321, 0.0, 0.0), 'b4^1': (390.1988720321, 390.2023620605469, 4051.41552734375), 'b5^1': (504.2417990321, 504.2438049316406, 1945.0400390625), 'b6^1': (632.3367620321001, 632.3392944335938, 12991.19921875), 'y1^1': (147.11334809629992, 147.1124267578125, 1631.6767578125), 'y2^1': (261.1562750962999, 261.1553…	N4H3	1298.48	A2B2C1D1E2edD1E2edcba	Complex	0	0			1	1	1	28.1071	370.541	Sperm_cotton_fraction1_IGP2_Xin_20210205
40871	40873	40869	99.9996	2	1520.62	1520.62	0.000488281	3039.23	3040.24	NSSLLR	NSSLLR	688.387	Intelectin-1	Q8WWA0	ITLN1	163	6	{'b1^1': (115.05075203210001, 0.0, 0.0), 'b2^1': (202.0827800321, 0.0, 0.0), 'b3^1': (289.1148080321, 0.0, 0.0), 'b4^1': (402.1988720321, 0.0, 0.0), 'b5^1': (515.2829360321, 515.2807006835938, 3439.44921875), 'b6^1': (671.3840470320999, 0.0, 0.0), 'y1^1': (175.11949609630003, 175.11883544921875, 14457.927734375), 'y2^1': (288.2035600963, 0.0, 0.0), 'y3^1': (401.2876240963, 401.2872009277344, 2292…	N4H5F3S1	2351.85	A2B2C1D1E2F1G3gfF5fedD1E2F1fF5fedcbB5ba	Complex	1	0	1		1	1	1	27.3791	144.848	Sperm_cotton_fraction1_IGP2_Xin_20210205
29851	29853	29838	73.5381	3	1149.83	1149.83	0.000366211	3446.45	3446.43	VTYRGINGSK	VTYRGINGSK	1093.59	CAP-Gly domain-containing linker protein 4	Q8N3C7	CLIP4	696	7	{'b1^1': (100.0762390321, 0.0, 0.0), 'b2^1': (201.1239170321, 0.0, 0.0), 'b3^1': (364.1872460321, 0.0, 0.0), 'b4^1': (520.2883570321001, 0.0, 0.0), 'b5^1': (577.3098210321001, 577.318115234375, 7418.375), 'b6^1': (690.3938850321001, 0.0, 0.0), 'b7^1': (804.4368120321001, 0.0, 0.0), 'b8^1': (861.4582760321001, 0.0, 0.0), 'b9^1': (948.4903040321001, 948.5, 11052.6357421875), 'b10^1': (1076.58526703…	N6H7	2352.85	A2B2C1D1E2F2feE2F2fedD1E1F1feE1F1fedcba	Hybrid	0	0			0.991223	1	1	25.5885	150.499	Sperm_cotton_fraction1_IGP2_Xin_20210205
53073	53075	53070	129.3520	3	1427.23	1427.23	0.00402832	4278.68	4278.66	NLSISTK	NLSISTK	761.428	ERI1 exoribonuclease 2	A8K979	ERI2	674	6	{'b1^1': (115.05075203210001, 0.0, 0.0), 'b2^1': (228.1348160321, 228.13409423828125, 1715.3614501953125), 'b3^1': (315.1668440321, 315.1649475097656, 1741.68310546875), 'b4^1': (428.2509080321, 0.0, 0.0), 'b5^1': (515.2829360321, 0.0, 0.0), 'b6^1': (616.3306140321, 616.3284912109375, 2781.498291015625), 'b7^1': (744.4255770321, 0.0, 0.0), 'y1^1': (147.11334809629997, 0.0, 0.0), 'y2^1': (248.1610…	N6H7S4	3517.23	A2B2C1D1E2F1G3gfeE2F1G3gfedD1E2F1G3gfeE2F1G3gfedcba	Complex	0	0			1	1	1	22.5113	153.68	Sperm_cotton_fraction1_IGP2_Xin_20210205
33970	33972	33962	83.3945	2	1454.6	1454.6	0.00195312	2907.19	2907.18	LGNETWK	LGNETWK	846.424	Izumo sperm-egg fusion protein 3	Q5VZ72	IZUMO3	96	6	{'b1^1': (114.0918890321, 0.0, 0.0), 'b2^1': (171.1133530321, 0.0, 0.0), 'b3^1': (285.1562800321, 0.0, 0.0), 'b4^1': (414.19887303210004, 414.1977233886719, 2070.8310546875), 'b5^1': (515.2465510321, 515.2452392578125, 1611.460205078125), 'b6^1': (701.3258640321001, 701.32373046875, 1999.5445556640625), 'b7^1': (829.4208270321001, 829.4224243164062, 1778.0997314453125), 'y1^1': (147.1133480962998…	N4H5F3	2060.76	A2B2C1D1E2F1G5gfF5fedD1E2F1fedcbB5ba	Complex	1	0	1		0.999858	1	1	22.1062	179.469	Sperm_cotton_fraction1_IGP2_Xin_20210205
26668	26670	26667	65.9383	2	1311.54	1311.54	0.00415039	2621.07	2621.06	SSKSNK	SSKSNK	649.339	Synaptotagmin-4	Q9H2B2	SYT4	46	5	{'b1^1': (88.0398530321, 0.0, 0.0), 'b2^1': (175.0718810321, 0.0, 0.0), 'b3^1': (303.1668440321, 0.0, 0.0), 'b4^1': (390.1988720321, 390.2020568847656, 9901.6484375), 'b5^1': (504.2417990321, 504.2445983886719, 3840.30078125), 'b6^1': (632.3367620321001, 632.3380737304688, 26541.59375), 'y1^1': (147.11334809629992, 0.0, 0.0), 'y2^1': (261.1562750962999, 261.1551818847656, 19173.548828125), 'y3^1'…	N5H5F1	1971.72	A2B2C1D1E2F1fedD2dD1E2F1fedcbB5ba	Complex	1	1	1	1	1	1	1	21.7801	212.697	Sperm_cotton_fraction1_IGP2_Xin_20210205
58676	58678	58656	142.7945	3	1190.52	1190.51	-0.0106201	3568.51	3568.5	DGIHCLQCNSSLVYGAK	DGIHC[Carbamidomethyl]LQC[Carbamidomethyl]NSSLVYGAK	1920.88	Zona pellucida-binding protein 1	Q9BS86	ZPBP	340	9	{'b1^1': (116.0347680321, 0.0, 0.0), 'b2^1': (173.0562320321, 0.0, 0.0), 'b3^1': (286.1402960321, 0.0, 0.0), 'b4^1': (423.19920803210005, 423.1951599121094, 2759.0869140625), 'b5^1': (583.2298557557001, 583.2282104492188, 3328.418212890625), 'b6^1': (696.3139197557001, 696.3118896484375, 2277.594970703125), 'b7^1': (824.3724977557001, 824.3650512695312, 4257.4833984375), 'b8^1': (984.403145479300…	N5H3F1	1647.61	A2B2C1D1E2F2fedD2dD1dcbB5ba	Complex	1	1	0.998867	1	1	1	1	21.3959	439.25	Sperm_cotton_fraction1_IGP2_Xin_20210205
40672	40674	40671	99.5210	3	1077.77	1077.78	0.00292969	3230.3	3230.3	SSKSNK	SSKSNK	649.339	Synaptotagmin-4	Q9H2B2	SYT4	46	5	{'b1^1': (88.0398530321, 0.0, 0.0), 'b2^1': (175.0718810321, 0.0, 0.0), 'b3^1': (303.1668440321, 0.0, 0.0), 'b4^1': (390.1988720321, 390.201904296875, 6301.6728515625), 'b5^1': (504.2417990321, 504.2442932128906, 2804.21923828125), 'b6^1': (632.3367620321001, 632.339111328125, 12740.791015625), 'y1^1': (147.11334809629992, 0.0, 0.0), 'y2^1': (261.1562750962999, 261.1550598144531, 8892.94140625), …	N8H5F1	2580.96	A2B2C1D1E2F1feE2eE2edD1E2eE2eE2F1fedcbB5ba	Complex	1	0	1		1	1	1	20.611	149.741	Sperm_cotton_fraction1_IGP2_Xin_20210205
38358	38361	38354	93.9552	2	1240.48	1240.48	-0.000488281	2478.95	2478.94	ESMYSWNK	ESM[Oxidation]YSWNK	1059.43	Krueppel-like factor 10	Q13118	KLF10	31	6	{'b1^1': (130.0504180321, 0.0, 0.0), 'b2^1': (217.0824460321, 0.0, 0.0), 'b3^1': (364.1178456542, 0.0, 0.0), 'b4^1': (527.1811746542, 0.0, 0.0), 'b5^1': (614.2132026542, 0.0, 0.0), 'b6^1': (800.2925156542001, 800.30419921875, 2251.37451171875), 'b7^1': (914.3354426542, 914.3500366210938, 4854.306640625), 'b8^1': (1042.4304056542, 1042.440673828125, 2570.801025390625), 'y1^1': (147.11334809629997,…	N3H5	1419.5	A2B2C1D1E2edD1E1eE1edcba	Hybrid	0	0			1	1	1	20.4258	243.763	Sperm_cotton_fraction1_IGP2_Xin_20210205
30092	30094	30090	74.0961	3	1095.81	1095.81	-0.0032959	3284.4	3284.38	VTYRGINGSK	VTYRGINGSK	1093.59	CAP-Gly domain-containing linker protein 4	Q8N3C7	CLIP4	696	6	{'b1^1': (100.0762390321, 0.0, 0.0), 'b2^1': (201.1239170321, 0.0, 0.0), 'b3^1': (364.1872460321, 0.0, 0.0), 'b4^1': (520.2883570321001, 0.0, 0.0), 'b5^1': (577.3098210321001, 577.3181762695312, 7462.2275390625), 'b6^1': (690.3938850321001, 0.0, 0.0), 'b7^1': (804.4368120321001, 0.0, 0.0), 'b8^1': (861.4582760321001, 0.0, 0.0), 'b9^1': (948.4903040321001, 948.4993286132812, 8100.4560546875), 'b10…	N6H6	2190.79	A2B2C1D1E2F1feE2edD1E2F1feE2F1fedcba	Complex	0	0			0.999858	1	1	20.3062	237.375	Sperm_cotton_fraction1_IGP2_Xin_20210205
57383	57385	57378	139.5258	3	1333.56	1332.88	-2.01489	3995.63	3997.63	DGIHCLQCNSSLVYGAK	DGIHC[Carbamidomethyl]LQC[Carbamidomethyl]NSSLVYGAK	1920.88	Zona pellucida-binding protein 1	Q9BS86	ZPBP	340	29	{'b1^1': (116.0347680321, 0.0, 0.0), 'b2^1': (173.0562320321, 0.0, 0.0), 'b3^1': (286.1402960321, 0.0, 0.0), 'b4^1': (423.19920803210005, 423.1974792480469, 34400.80078125), 'b5^1': (583.2298557557001, 583.2277221679688, 32170.4453125), 'b6^1': (696.3139197557001, 696.310302734375, 36330.83984375), 'b7^1': (824.3724977557001, 824.3683471679688, 43766.37890625), 'b8^1': (984.4031454793001, 984.394…	N4H6F2	2076.75	A2B2C1D1E2F1fF5feE2F1fedD1E1edcbB5ba	Hybrid	1	0	1		1	1	1	241.932	288.826	Sperm_cotton_fraction1_IGP3_Xin_20210205
44156	44158	44155	107.7564	2	1377.03	1377.03	-0.000244141	2752.05	2752.04	NYFNCTNEGSK	NYFNC[Carbamidomethyl]TNEGSK	1332.54	Epididymal sperm-binding protein 1	Q96BH3	ELSPBP1	195	21	{'b1^1': (115.05075203210001, 0.0, 0.0), 'b2^1': (278.1140810321, 278.1129455566406, 17945.978515625), 'b3^1': (425.18249503209995, 425.1810302734375, 22009.259765625), 'b4^1': (539.2254220320999, 539.2242431640625, 15180.158203125), 'b5^1': (699.2560697556999, 699.2542114257812, 28667.69921875), 'b6^1': (800.3037477556999, 800.299072265625, 11511.251953125), 'b7^1': (914.3466747556998, 914.34259…	N3H5	1419.5	A2B2C1D1E2edD1E1eE1edcba	Hybrid	0	0			1	1	1	207.169	686.943	Sperm_cotton_fraction1_IGP3_Xin_20210205
57723	57725	57704	140.3316	3	1109.47	1109.14	-1.00488	3324.4	3324.39	DGIHCLQCNSSLVYGAK	DGIHC[Carbamidomethyl]LQC[Carbamidomethyl]NSSLVYGAK	1920.88	Zona pellucida-binding protein 1	Q9BS86	ZPBP	340	25	{'b1^1': (116.0347680321, 0.0, 0.0), 'b2^1': (173.0562320321, 0.0, 0.0), 'b3^1': (286.1402960321, 0.0, 0.0), 'b4^1': (423.19920803210005, 423.19757080078125, 19738.109375), 'b5^1': (583.2298557557001, 583.2265625, 20625.408203125), 'b6^1': (696.3139197557001, 696.3114624023438, 15977.7099609375), 'b7^1': (824.3724977557001, 824.3671875, 20712.767578125), 'b8^1': (984.4031454793001, 984.3974609375…	N3H4F1	1403.51	A2B2C1D1E2F1fedD1dcbB5ba	Complex	1	0	1		0.5	1	1	169.765	224.297	Sperm_cotton_fraction1_IGP3_Xin_20210205
62578	62580	62571	151.9709	3	1464.29	1464.29	0.000366211	4389.83	4389.81	KNCVNSSVLQFDCLPEK	KNC[Carbamidomethyl]VNSSVLQFDC[Carbamidomethyl]LPEK	2036.97	Disintegrin and metalloproteinase domain-containing protein 30	Q9UKF2	ADAM30	625	23	{'b1^1': (129.1027880321, 129.1020965576172, 2466.461181640625), 'b2^1': (243.1457150321, 0.0, 0.0), 'b3^1': (403.1763627557, 0.0, 0.0), 'b4^1': (502.2447767557, 502.2437438964844, 1577.4002685546875), 'b5^1': (616.2877037557, 616.2864990234375, 1807.20166015625), 'b6^1': (703.3197317557, 703.30712890625, 1718.122314453125), 'b7^1': (790.3517597557, 0.0, 0.0), 'b8^1': (889.4201737556999, 889.4120…	N6H7	2352.85	A2B2C1D1E2F1feE2F1fedD1E2F1feE2F1fedcba	Complex	0	0			1	1	1	138.18	243.317	Sperm_cotton_fraction1_IGP3_Xin_20210205
57318	57320	57313	139.3699	3	1382.25	1381.91	-0.994629	4142.72	4143.69	DGIHCLQCNSSLVYGAK	DGIHC[Carbamidomethyl]LQC[Carbamidomethyl]NSSLVYGAK	1920.88	Zona pellucida-binding protein 1	Q9BS86	ZPBP	340	22	{'b1^1': (116.0347680321, 0.0, 0.0), 'b2^1': (173.0562320321, 0.0, 0.0), 'b3^1': (286.1402960321, 0.0, 0.0), 'b4^1': (423.19920803210005, 423.19683837890625, 14042.859375), 'b5^1': (583.2298557557001, 583.2279052734375, 14728.85546875), 'b6^1': (696.3139197557001, 696.3089599609375, 10803.3515625), 'b7^1': (824.3724977557001, 824.3674926757812, 15083.43359375), 'b8^1': (984.4031454793001, 984.398…	N4H6F3	2222.81	A2B2C1D1E2F1G5gfF5feE2F1fedD1E1edcbB5ba	Hybrid	1	0	1		1	1	1	129.909	176.279	Sperm_cotton_fraction1_IGP3_Xin_20210205
16981	16983	16970	42.5746	2	1171.47	1171.47	-0.0012207	2340.92	2340.91	NQSFCNK	NQSFC[Carbamidomethyl]NK	896.381	Acrosomal protein SP-10	P26436	ACRV1	258	10	{'b1^1': (115.05075203210001, 0.0, 0.0), 'b2^1': (243.10933003210002, 243.10848999023438, 7401.78125), 'b3^1': (330.1413580321, 330.1400146484375, 3486.562744140625), 'b4^1': (477.2097720321, 0.0, 0.0), 'b5^1': (637.2404197557, 637.2352294921875, 3826.50537109375), 'b6^1': (751.2833467557, 0.0, 0.0), 'b7^1': (879.3783097557, 879.3718872070312, 28288.47265625), 'y1^1': (147.11334809629997, 0.0, 0.…	N4H3F1	1444.53	A2B2C1D1E2edD2dD1dcbB5ba	Complex	1	1	1	0.999427	1	1	1	68.5969	409.529	Sperm_cotton_fraction1_IGP3_Xin_20210205
58173	58175	58161	141.4239	3	1244.53	1244.53	-0.0212402	3730.55	3730.55	DGIHCLQCNSSLVYGAK	DGIHC[Carbamidomethyl]LQC[Carbamidomethyl]NSSLVYGAK	1920.88	Zona pellucida-binding protein 1	Q9BS86	ZPBP	340	16	{'b1^1': (116.0347680321, 0.0, 0.0), 'b2^1': (173.0562320321, 0.0, 0.0), 'b3^1': (286.1402960321, 0.0, 0.0), 'b4^1': (423.19920803210005, 423.1969909667969, 5494.48974609375), 'b5^1': (583.2298557557001, 583.2266235351562, 4519.76708984375), 'b6^1': (696.3139197557001, 696.3078002929688, 3027.124267578125), 'b7^1': (824.3724977557001, 824.3704223632812, 4694.54296875), 'b8^1': (984.4031454793001,…	N5H4F1	1809.67	A2B2C1D1E2F1fedD2dD1E2edcbB5ba	Complex	1	1	1	1	0.99957	1	1	64.9552	231.76	Sperm_cotton_fraction1_IGP3_Xin_20210205
44348	44350	44329	108.2150	2	1194.98	1194.47	-1.02075	2386.92	2387.93	WCSLNK	WC[Carbamidomethyl]SLNK	806.375	Binder of sperm protein homolog 1	Q075Z2	BSPH1	72	9	{'b1^1': (187.0871380321, 0.0, 0.0), 'b2^1': (347.11778575569997, 347.1167297363281, 9158.556640625), 'b3^1': (434.14981375569994, 434.1488952636719, 10185.8232421875), 'b4^1': (547.2338777557, 0.0, 0.0), 'b5^1': (661.2768047556999, 661.275146484375, 3900.515380859375), 'b6^1': (789.3717677556999, 789.3668823242188, 3858.995361328125), 'y1^1': (147.1133480963001, 0.0, 0.0), 'y2^1': (261.156275096…	N3H6	1581.56	A2B2C1D1E2edD1E1eE1F1fedcba	Hybrid	0	0			1	1	1	61.7124	130.674	Sperm_cotton_fraction1_IGP3_Xin_20210205
65685	65687	65669	159.4512	4	1080.48	1080.48	-0.00976562	4317.87	4317.86	TKEEGNATNILQDAEVHYISR	TKEEGNATNILQDAEVHYISR	2387.17	Transmembrane protease serine 12	Q86WS5	TMPRSS12	219	16	{'b1^1': (102.0555030321, 0.0, 0.0), 'b2^1': (230.1504660321, 0.0, 0.0), 'b3^1': (359.1930590321, 0.0, 0.0), 'b4^1': (488.2356520321, 0.0, 0.0), 'b5^1': (545.2571160321, 0.0, 0.0), 'b6^1': (659.3000430321, 0.0, 0.0), 'b7^1': (730.3371570321, 0.0, 0.0), 'b8^1': (831.3848350321, 0.0, 0.0), 'b9^1': (945.4277620321, 0.0, 0.0), 'b10^1': (1058.5118260320999, 1058.5025634765625, 2310.06591796875), 'b11^…	N4H6F1	1930.69	A2B2C1D1E2F1feE2F1fedD1E1edcbB5ba	Hybrid	1	0	1		1	1	1	54.9455	274.447	Sperm_cotton_fraction1_IGP3_Xin_20210205
57759	57761	57749	140.4242	2	1332.08	1331.58	-0.991699	2661.14	2662.13	CLQNETYSALSPGK	C[Carbamidomethyl]LQNETYSALSPGK	1566.73	Acrosin-binding protein	Q8NEB7	ACRBP	512	12	{'b1^1': (161.03847275569998, 0.0, 0.0), 'b2^1': (274.12253675569997, 0.0, 0.0), 'b3^1': (402.1811147557, 0.0, 0.0), 'b4^1': (516.2240417557, 0.0, 0.0), 'b5^1': (645.2666347557, 0.0, 0.0), 'b6^1': (746.3143127557, 0.0, 0.0), 'b7^1': (909.3776417557001, 0.0, 0.0), 'b8^1': (996.4096697557001, 0.0, 0.0), 'b9^1': (1067.4467837557002, 0.0, 0.0), 'b10^1': (1180.5308477557, 0.0, 0.0), 'b11^1': (1267.562…	N3H3	1095.4	A2B2C1D1E2edD1dcba	Complex	0	0			1	1	1	46.448	140.146	Sperm_cotton_fraction1_IGP3_Xin_20210205
54906	54908	54891	133.5804	3	1004.45	1004.44	-0.0137329	3010.3	3010.29	VWGNNTETLVSK	VWGNNTETLVSK	1346.68	Izumo sperm-egg fusion protein 1	Q8IYV9	IZUMO1	204	11	{'b1^1': (100.0762390321, 0.0, 0.0), 'b2^1': (286.1555520321, 0.0, 0.0), 'b3^1': (343.17701603209997, 0.0, 0.0), 'b4^1': (457.2199430321, 0.0, 0.0), 'b5^1': (571.2628700321, 0.0, 0.0), 'b6^1': (672.3105480321, 0.0, 0.0), 'b7^1': (801.3531410321, 801.3511352539062, 1864.55712890625), 'b8^1': (902.4008190321, 0.0, 0.0), 'b9^1': (1015.4848830321, 0.0, 0.0), 'b10^1': (1114.5532970321, 1114.5433349609…	N5H4	1663.61	A2B2C1D1E2F1fedD2dD1E2edcba	Complex	0	1		1	0.99871	1	1	43.4523	156.96	Sperm_cotton_fraction1_IGP3_Xin_20210205
43032	43034	43031	105.0366	3	1263.5	1263.5	0.0065918	3787.48	3788.48	SSKSNK	SSKSNK	649.339	Synaptotagmin-4	Q9H2B2	SYT4	46	6	{'b1^1': (88.0398530321, 0.0, 0.0), 'b2^1': (175.0718810321, 0.0, 0.0), 'b3^1': (303.1668440321, 0.0, 0.0), 'b4^1': (390.1988720321, 390.2021789550781, 26461.025390625), 'b5^1': (504.2417990321, 504.24468994140625, 13980.205078125), 'b6^1': (632.3367620321001, 632.3386840820312, 73927.625), 'y1^1': (147.11334809629992, 147.11285400390625, 3057.85791015625), 'y2^1': (261.1562750962999, 261.1553344…	N7H7F2S1	3139.14	A2B2C1D1E2F1G3gfeE2F1fedD2dD1E2F1fF5feE2F1fF5fedcba	Complex	0	1		1	1	1	0.5	32.8546	140.63	Sperm_cotton_fraction1_IGP3_Xin_20210205
64889	64891	64886	157.5258	3	1195.15	1195.15	0.00402832	3582.43	3582.41	NEFSAPSYLMGYNK	NEFSAPSYLM[Oxidation]GYNK	1635.72	Testis anion transporter 1	Q96RN1	SLC26A8	192	10	{'b1^1': (115.05075203210001, 0.0, 0.0), 'b2^1': (244.09334503210002, 244.09243774414062, 6188.6708984375), 'b3^1': (391.1617590321, 391.159912109375, 6551.158203125), 'b4^1': (478.1937870321, 0.0, 0.0), 'b5^1': (549.2309010321, 549.2330932617188, 2005.4141845703125), 'b6^1': (646.2836650321, 0.0, 0.0), 'b7^1': (733.3156930321, 0.0, 0.0), 'b8^1': (896.3790220321, 0.0, 0.0), 'b9^1': (1009.46308603…	N4H7	1946.69	A2B2C1D1E2F1feE2F1fedD1E1eE1edcba	Hybrid	0	0			1	1	1	32.0667	192.046	Sperm_cotton_fraction1_IGP3_Xin_20210205
9184	9186	9183	23.8736	2	1236.51	1236.51	-0.000976563	2471.01	2471.01	VSIDNR	VSIDNR	702.366	Calcium-independent phospholipase A2-gamma	Q9NP80	PNPLA8	361	6	{'b1^1': (100.0762390321, 0.0, 0.0), 'b2^1': (187.1082670321, 0.0, 0.0), 'b3^1': (300.1923310321, 0.0, 0.0), 'b4^1': (415.21927403210003, 415.21612548828125, 3552.278076171875), 'b5^1': (529.2622010321, 529.260498046875, 5010.470703125), 'b6^1': (685.3633120321001, 685.3616943359375, 1572.9425048828125), 'y1^1': (175.1194960962999, 175.11874389648438, 19557.578125), 'y2^1': (289.1624230962999, 28…	N4H5F1	1768.64	A2B2C1D1E2F1fedD1E2F1fedcbB5ba	Complex	1	0	1		1	1	1	27.3898	486.647	Sperm_cotton_fraction1_IGP3_Xin_20210205
28467	28469	28466	70.1668	3	960.423	960.422	-0.00201416	2878.24	2878.22	VTYRGINGSK	VTYRGINGSK	1093.59	CAP-Gly domain-containing linker protein 4	Q8N3C7	CLIP4	696	7	{'b1^1': (100.0762390321, 0.0, 0.0), 'b2^1': (201.1239170321, 0.0, 0.0), 'b3^1': (364.1872460321, 0.0, 0.0), 'b4^1': (520.2883570321001, 0.0, 0.0), 'b5^1': (577.3098210321001, 577.3160400390625, 12967.060546875), 'b6^1': (690.3938850321001, 0.0, 0.0), 'b7^1': (804.4368120321001, 0.0, 0.0), 'b8^1': (861.4582760321001, 0.0, 0.0), 'b9^1': (948.4903040321001, 948.498046875, 11684.1748046875), 'b10^1'…	N4H6	1784.63	A2B2C1D1E2F1feE2edD1E1eE1edcba	Hybrid	0	0			1	1	1	25.8479	194.395	Sperm_cotton_fraction1_IGP3_Xin_20210205
20641	20643	20635	51.3434	2	1189.03	1188.53	-1.00146	2375.04	2376.03	AVLENSTAK	AVLENSTAK	931.497	Membrane metallo-endopeptidase-like 1	Q495T6	MMEL1	156	7	{'b1^1': (72.0449390321, 0.0, 0.0), 'b2^1': (171.1133530321, 0.0, 0.0), 'b3^1': (284.1974170321, 0.0, 0.0), 'b4^1': (413.24001003210003, 0.0, 0.0), 'b5^1': (527.2829370321, 527.2835693359375, 1678.278076171875), 'b6^1': (614.3149650321, 0.0, 0.0), 'b7^1': (715.3626430321, 0.0, 0.0), 'b8^1': (786.3997570321, 786.3953857421875, 1978.6553955078125), 'b9^1': (914.4947200321, 914.4852294921875, 11080.…	N4H3F1	1444.53	A2B2C1D1E2edD1E2edcbB5ba	Complex	1	0	1		1	1	1	23.7075	437.443	Sperm_cotton_fraction1_IGP3_Xin_20210205
70387	70389	70377	170.7945	3	1124.48	1124.15	-0.994629	3369.41	3369.4	NCVNSSVLQFDCLPEK	NC[Carbamidomethyl]VNSSVLQFDC[Carbamidomethyl]LPEK	1908.87	Disintegrin and metalloproteinase domain-containing protein 30	Q9UKF2	ADAM30	625	9	{'b1^1': (115.05075203210001, 0.0, 0.0), 'b2^1': (275.0813997557, 275.0804443359375, 3262.807373046875), 'b3^1': (374.1498137557, 0.0, 0.0), 'b4^1': (488.1927407557, 0.0, 0.0), 'b5^1': (575.2247687557, 0.0, 0.0), 'b6^1': (662.2567967557, 0.0, 0.0), 'b7^1': (761.3252107556999, 0.0, 0.0), 'b8^1': (874.4092747556999, 0.0, 0.0), 'b9^1': (1002.4678527556999, 0.0, 0.0), 'b10^1': (1149.5362667557, 1149.…	N4H4	1460.53	A2B2C1D1E2F1fedD1E2edcba	Complex	0	0			0.995987	1	1	23.1102	153.546	Sperm_cotton_fraction1_IGP3_Xin_20210205
56237	56239	56228	136.7554	3	1152.15	1152.15	0.00292969	3453.43	3453.4	NTFMMIALPNMNK	NTFM[Oxidation]M[Oxidation]IALPNMNK	1555.72	Kynurenine 3-monooxygenase	O15229	KMO	230	8	{'b1^1': (115.05075203210001, 0.0, 0.0), 'b2^1': (216.0984300321, 216.09780883789062, 2289.9404296875), 'b3^1': (363.1668440321, 0.0, 0.0), 'b4^1': (510.2022436542, 0.0, 0.0), 'b5^1': (657.2376432763, 657.2330322265625, 1862.9183349609375), 'b6^1': (770.3217072763, 0.0, 0.0), 'b7^1': (841.3588212763, 841.3645629882812, 1949.027099609375), 'b8^1': (954.4428852763, 0.0, 0.0), 'b9^1': (1051.49564927…	N4H4F1S1	1897.68	A2B2C1D1E2F1G3gfedD1E2edcbB5ba	Complex	1	0	1		1	1	1	23.0005	157.081	Sperm_cotton_fraction1_IGP3_Xin_20210205
24140	24142	24138	59.7435	2	1225.54	1225.53	-0.00146484	2449.05	2449.05	VVSVENR	VVSVENR	801.434	Zona pellucida-binding protein 1	Q9BS86	ZPBP	114	6	{'b1^1': (100.0762390321, 0.0, 0.0), 'b2^1': (199.1446530321, 199.14378356933594, 2894.1611328125), 'b3^1': (286.17668103209996, 286.176025390625, 3598.7666015625), 'b4^1': (385.2450950321, 0.0, 0.0), 'b5^1': (514.2876880321, 514.28662109375, 1914.4365234375), 'b6^1': (628.3306150321, 628.3262329101562, 2038.0384521484375), 'b7^1': (784.4317260321, 0.0, 0.0), 'y1^1': (175.1194960962998, 175.11866…	N5H3F1	1647.61	A2B2C1D1E2F2fedD1E2edcbB5ba	Complex	1	0	1		1	1	1	22.7904	451.73	Sperm_cotton_fraction1_IGP3_Xin_20210205
23029	23031	23020	57.0891	2	1131.99	1131.99	-0.0065918	2261.97	2261.96	VVSVENR	VVSVENR	801.434	Zona pellucida-binding protein 1	Q9BS86	ZPBP	114	6	{'b1^1': (100.0762390321, 0.0, 0.0), 'b2^1': (199.1446530321, 199.1436309814453, 2441.701416015625), 'b3^1': (286.17668103209996, 286.1756591796875, 3171.942138671875), 'b4^1': (385.2450950321, 0.0, 0.0), 'b5^1': (514.2876880321, 514.2872314453125, 2050.216796875), 'b6^1': (628.3306150321, 0.0, 0.0), 'b7^1': (784.4317260321, 784.4244995117188, 1686.984619140625), 'y1^1': (175.1194960962998, 175.1…	N4H4	1460.53	A2B2C1D1E2F1fedD2dD1dcba	Complex	0	1		1	0.5	1	1	22.4339	200.067	Sperm_cotton_fraction1_IGP3_Xin_20210205
69294	69296	69289	168.1546	3	1387.54	1387.54	-0.000732422	4159.6	4159.58	TCCHWGETALFMCNASR	TC[Carbamidomethyl]C[Carbamidomethyl]HWGETALFMC[Carbamidomethyl]NASR	2099.84	Beta-defensin 132	Q7Z7B7	DEFB132	50	9	{'b1^1': (102.0555030321, 0.0, 0.0), 'b2^1': (262.08615075570003, 0.0, 0.0), 'b3^1': (422.11679847930003, 422.1161193847656, 2718.49365234375), 'b4^1': (559.1757104793, 559.1729736328125, 8734.3095703125), 'b5^1': (745.2550234793, 745.2501220703125, 9000.767578125), 'b6^1': (802.2764874793, 802.2699584960938, 1666.963134765625), 'b7^1': (931.3190804793, 931.31201171875, 2078.511474609375), 'b8^1'…	N4H5F1S1	2059.73	A2B2C1D1E2F1fF3feE2edD1E1edcbB5ba	Hybrid	1	0	1		0.998567	0.998603	0.998603	20.9879	180.808	Sperm_cotton_fraction1_IGP3_Xin_20210205
57008	57010	56995	138.6961	3	1208.83	1208.83	0.0032959	3623.48	3623.46	DGIHCLQCNSSLVYGAK	DGIHC[Carbamidomethyl]LQC[Carbamidomethyl]NSSLVYGAK	1920.88	Zona pellucida-binding protein 1	Q9BS86	ZPBP	340	29	{'b1^1': (116.0347680321, 0.0, 0.0), 'b2^1': (173.0562320321, 0.0, 0.0), 'b3^1': (286.1402960321, 286.1409606933594, 1706.7896728515625), 'b4^1': (423.19920803210005, 423.1977844238281, 62715.5234375), 'b5^1': (583.2298557557001, 583.2277221679688, 60780.1640625), 'b6^1': (696.3139197557001, 696.3117065429688, 51116.578125), 'b7^1': (824.3724977557001, 824.3682861328125, 63083.74609375), 'b8^1': …	N2H8	1702.58	A2B2C1D1E1F1fedD1E1eE1F1fedcba	High mannose	0	0			1			249.367	483.47	Sperm_cotton_fraction2_IGP1_Xin_20210206
54540	54542	54535	132.7767	2	1311.57	1311.56	-0.000976562	2621.11	2621.1	CLQNETYSALSPGK	C[Carbamidomethyl]LQNETYSALSPGK	1566.73	Acrosin-binding protein	Q8NEB7	ACRBP	512	24	{'b1^1': (161.03847275569998, 0.0, 0.0), 'b2^1': (274.12253675569997, 274.1216735839844, 22914.41015625), 'b3^1': (402.1811147557, 402.18023681640625, 33007.8359375), 'b4^1': (516.2240417557, 516.2210083007812, 8873.4501953125), 'b5^1': (645.2666347557, 645.2646484375, 35953.2265625), 'b6^1': (746.3143127557, 746.3138427734375, 16069.5751953125), 'b7^1': (909.3776417557001, 909.375244140625, 1859…	N2H4	1054.37	A2B2C1D1dD1E1edcba	High mannose	0	0			1			215.96	789.192	Sperm_cotton_fraction2_IGP1_Xin_20210206
57189	57191	57172	139.1296	3	1154.82	1154.81	-0.00366211	3461.42	3461.41	DGIHCLQCNSSLVYGAK	DGIHC[Carbamidomethyl]LQC[Carbamidomethyl]NSSLVYGAK	1920.88	Zona pellucida-binding protein 1	Q9BS86	ZPBP	340	27	{'b1^1': (116.0347680321, 0.0, 0.0), 'b2^1': (173.0562320321, 0.0, 0.0), 'b3^1': (286.1402960321, 0.0, 0.0), 'b4^1': (423.19920803210005, 423.1979675292969, 35919.73828125), 'b5^1': (583.2298557557001, 583.2282104492188, 29907.4453125), 'b6^1': (696.3139197557001, 696.31103515625, 28559.234375), 'b7^1': (824.3724977557001, 824.3690185546875, 33595.95703125), 'b8^1': (984.4031454793001, 984.399658…	N2H7	1540.53	A2B2C1D1E1edD1E1eE1F1fedcba	High mannose	0	0			1			209.278	498.284	Sperm_cotton_fraction2_IGP1_Xin_20210206
62675	62677	62664	152.2007	2	1543.59	1543.59	-0.00585938	3085.16	3085.14	FTNCSYADFMK	FTNC[Carbamidomethyl]SYADFMK	1382.56	Disintegrin and metalloproteinase domain-containing protein 21	Q9UKJ8	ADAM21	377	21	{'b1^1': (148.07623903209998, 0.0, 0.0), 'b2^1': (249.1239170321, 249.12281799316406, 6580.85546875), 'b3^1': (363.1668440321, 363.1657409667969, 4354.10205078125), 'b4^1': (523.1974917557, 523.1940307617188, 17025.96484375), 'b5^1': (610.2295197556999, 610.229248046875, 6131.0283203125), 'b6^1': (773.2928487556999, 773.2899780273438, 11554.69921875), 'b7^1': (844.3299627556999, 844.3228759765625…	N2H8	1702.58	A2B2C1D1E1F1fedD1E1eE1F1fedcba	High mannose	0	0			1			206.091	917.791	Sperm_cotton_fraction2_IGP1_Xin_20210206
62639	62641	62622	152.1135	2	1624.61	1624.61	0.000976562	3247.21	3247.2	FTNCSYADFMK	FTNC[Carbamidomethyl]SYADFMK	1382.56	Disintegrin and metalloproteinase domain-containing protein 21	Q9UKJ8	ADAM21	377	21	{'b1^1': (148.07623903209998, 0.0, 0.0), 'b2^1': (249.1239170321, 249.1235809326172, 5048.85205078125), 'b3^1': (363.1668440321, 363.1654357910156, 2093.23974609375), 'b4^1': (523.1974917557, 523.195556640625, 11183.201171875), 'b5^1': (610.2295197556999, 610.233154296875, 2772.5546875), 'b6^1': (773.2928487556999, 773.2935791015625, 5774.99951171875), 'b7^1': (844.3299627556999, 844.330810546875…	N2H9	1864.63	A2B2C1D1E1F1fedD1E1F1feE1F1fedcba	High mannose	0	0			1			192.92	579.133	Sperm_cotton_fraction2_IGP1_Xin_20210206
57004	57006	56995	138.6870	3	1263.18	1263.19	0.00292969	3786.53	3785.52	DGIHCLQCNSSLVYGAK	DGIHC[Carbamidomethyl]LQC[Carbamidomethyl]NSSLVYGAK	1920.88	Zona pellucida-binding protein 1	Q9BS86	ZPBP	340	22	{'b1^1': (116.0347680321, 0.0, 0.0), 'b2^1': (173.0562320321, 0.0, 0.0), 'b3^1': (286.1402960321, 0.0, 0.0), 'b4^1': (423.19920803210005, 423.19818115234375, 14562.259765625), 'b5^1': (583.2298557557001, 583.2269287109375, 15136.37890625), 'b6^1': (696.3139197557001, 696.3129272460938, 9860.3359375), 'b7^1': (824.3724977557001, 824.3667602539062, 13856.232421875), 'b8^1': (984.4031454793001, 984.…	N2H9	1864.63	A2B2C1D1E1F1fedD1E1F1feE1F1fedcba	High mannose	0	0			0.999892			129.48	420.494	Sperm_cotton_fraction2_IGP1_Xin_20210206
82335	82337	82332	199.6137	3	1253.57	1253.57	0.00219727	3757.69	3757.67	VTEVDIPSVQILNLSSDAR	VTEVDIPSVQILNLSSDAR	2055.08	Protein disulfide-isomerase-like protein of the testis	Q8N807	PDILT	340	23	{'b1^1': (100.0762390321, 0.0, 0.0), 'b2^1': (201.1239170321, 201.122802734375, 10134.69921875), 'b3^1': (330.1665100321, 330.1652526855469, 22507.525390625), 'b4^1': (429.2349240321, 429.2335510253906, 13811.5576171875), 'b5^1': (544.2618670321, 544.2598876953125, 51100.9921875), 'b6^1': (657.3459310321, 657.3441772460938, 22984.298828125), 'b7^1': (754.3986950321, 754.3975219726562, 2371.328369…	N2H8	1702.58	A2B2C1D1E1F1fedD1E1eE1F1fedcba	High mannose	0	0			1			129.207	302.659	Sperm_cotton_fraction2_IGP1_Xin_20210206
38850	38852	38841	95.0647	2	1357.04	1357.04	0.000488281	2712.06	2712.05	NQSFCNKI	NQSFC[Carbamidomethyl]NKI	1009.47	Acrosomal protein SP-10	P26436	ACRV1	258	14	{'b1^1': (115.05075203210001, 0.0, 0.0), 'b2^1': (243.10933003210002, 243.1084747314453, 9628.607421875), 'b3^1': (330.1413580321, 330.1407470703125, 3996.86279296875), 'b4^1': (477.2097720321, 477.20697021484375, 1774.15478515625), 'b5^1': (637.2404197557, 637.232666015625, 3240.791015625), 'b6^1': (751.2833467557, 751.2800903320312, 3873.3916015625), 'b7^1': (879.3783097557, 879.380615234375, 1…	N2H8	1702.58	A2B2C1D1E1F1fedD1E1eE1F1fedcba	High mannose	0	0			1			114.931	655.485	Sperm_cotton_fraction2_IGP1_Xin_20210206
65074	65076	65061	157.9635	3	1155.12	1155.12	-0.00256348	3462.33	3462.32	TCCHWGETALFMCNASR	TC[Carbamidomethyl]C[Carbamidomethyl]HWGETALFMC[Carbamidomethyl]NASR	2099.84	Beta-defensin 132	Q7Z7B7	DEFB132	50	20	{'b1^1': (102.0555030321, 0.0, 0.0), 'b2^1': (262.08615075570003, 262.08514404296875, 5888.75439453125), 'b3^1': (422.11679847930003, 422.11529541015625, 13273.0126953125), 'b4^1': (559.1757104793, 559.173828125, 40798.71875), 'b5^1': (745.2550234793, 745.2521362304688, 39336.7265625), 'b6^1': (802.2764874793, 802.2753295898438, 11536.310546875), 'b7^1': (931.3190804793, 931.319091796875, 24154.3…	N2H5F1	1362.48	A2B2C1D1dD1E1eE1edcbB5ba	High mannose	1	0	1		1			111.02	244.159	Sperm_cotton_fraction2_IGP1_Xin_20210206
38307	38309	38303	93.7585	2	1438.07	1438.06	-0.0134277	2874.1	2874.1	NQSFCNKI	NQSFC[Carbamidomethyl]NKI	1009.47	Acrosomal protein SP-10	P26436	ACRV1	258	12	{'b1^1': (115.05075203210001, 0.0, 0.0), 'b2^1': (243.10933003210002, 243.1085968017578, 3893.72119140625), 'b3^1': (330.1413580321, 0.0, 0.0), 'b4^1': (477.2097720321, 0.0, 0.0), 'b5^1': (637.2404197557, 637.2351684570312, 1699.3326416015625), 'b6^1': (751.2833467557, 751.2776489257812, 3015.4248046875), 'b7^1': (879.3783097557, 879.3840942382812, 5536.9501953125), 'b8^1': (992.4623737557, 992.4…	N2H9	1864.63	A2B2C1D1E1F1fedD1E1F1feE1F1fedcba	High mannose	0	0			1			77.5019	223.596	Sperm_cotton_fraction2_IGP1_Xin_20210206
65600	65602	65586	159.2392	3	1101.1	1101.1	-0.00769043	3300.28	3300.27	TCCHWGETALFMCNASR	TC[Carbamidomethyl]C[Carbamidomethyl]HWGETALFMC[Carbamidomethyl]NASR	2099.84	Beta-defensin 132	Q7Z7B7	DEFB132	50	16	{'b1^1': (102.0555030321, 0.0, 0.0), 'b2^1': (262.08615075570003, 262.0853576660156, 1750.7244873046875), 'b3^1': (422.11679847930003, 422.1158447265625, 4636.9296875), 'b4^1': (559.1757104793, 559.1732177734375, 17723.98046875), 'b5^1': (745.2550234793, 745.2511596679688, 20512.861328125), 'b6^1': (802.2764874793, 802.2720947265625, 8364.2578125), 'b7^1': (931.3190804793, 931.31787109375, 8052.3…	N2H4F1	1200.43	A2B2C1D1dD1E1edcbB5ba	High mannose	1	0	1		1			68.5741	340.405	Sperm_cotton_fraction2_IGP1_Xin_20210206
72610	72612	72595	176.1293	3	1261.87	1261.87	0.000732422	3782.57	3782.55	YWNYSHSAPQDDLMLIK	YWNYSHSAPQDDLMLIK	2079.97	Probable inactive serine protease 37	A4D1T9	PRSS37	90	16	{'b1^1': (164.0711540321, 0.0, 0.0), 'b2^1': (350.1504670321, 350.1502380371094, 2584.109130859375), 'b3^1': (464.1933940321, 0.0, 0.0), 'b4^1': (627.2567230321, 627.2575073242188, 2977.73974609375), 'b5^1': (714.2887510321, 0.0, 0.0), 'b6^1': (851.3476630321, 0.0, 0.0), 'b7^1': (938.3796910320999, 0.0, 0.0), 'b8^1': (1009.4168050320999, 0.0, 0.0), 'b9^1': (1106.4695690320998, 0.0, 0.0), 'b10^1':…	N2H8	1702.58	A2B2C1D1E1F1fedD1E1eE1F1fedcba	High mannose	0	0			1			65.9814	443.234	Sperm_cotton_fraction2_IGP1_Xin_20210206
49788	49790	49774	121.3632	3	1240.82	1240.49	-0.986206	3718.44	3719.42	LQPGANCSIGLCCHDCR	LQPGANC[Carbamidomethyl]SIGLC[Carbamidomethyl]C[Carbamidomethyl]HDC[Carbamidomethyl]R	2016.84	Disintegrin and metalloproteinase domain-containing protein 30	Q9UKF2	ADAM30	438	14	{'b1^1': (114.0918890321, 0.0, 0.0), 'b2^1': (242.1504670321, 242.14947509765625, 5728.205078125), 'b3^1': (339.2032310321, 0.0, 0.0), 'b4^1': (396.2246950321, 0.0, 0.0), 'b5^1': (467.2618090321, 0.0, 0.0), 'b6^1': (581.3047360321, 0.0, 0.0), 'b7^1': (741.3353837556999, 0.0, 0.0), 'b8^1': (828.3674117556999, 0.0, 0.0), 'b9^1': (941.4514757556999, 0.0, 0.0), 'b10^1': (998.4729397556999, 0.0, 0.0),…	N2H8	1702.58	A2B2C1D1E1F1fedD1E1eE1F1fedcba	High mannose	0	0			1			54.5322	249.634	Sperm_cotton_fraction2_IGP1_Xin_20210206
33736	33738	33723	82.7443	3	975.101	975.104	0.00878906	2922.29	2922.27	LINDSTNKQELNR	LINDSTNKQELNR	1543.8	Protein disulfide-isomerase-like protein of the testis	Q8N807	PDILT	238	11	{'b1^1': (114.0918890321, 0.0, 0.0), 'b2^1': (227.17595303209998, 0.0, 0.0), 'b3^1': (341.2188800321, 0.0, 0.0), 'b4^1': (456.2458230321, 0.0, 0.0), 'b5^1': (543.2778510321, 0.0, 0.0), 'b6^1': (644.3255290321, 0.0, 0.0), 'b7^1': (758.3684560321, 0.0, 0.0), 'b8^1': (886.4634190321, 0.0, 0.0), 'b9^1': (1014.5219970321, 0.0, 0.0), 'b10^1': (1143.5645900321, 0.0, 0.0), 'b11^1': (1256.6486540321, 0.0,…	N2H6	1378.48	A2B2C1D1E1edD1E1eE1edcba	High mannose	0	0			1			39.165	321.674	Sperm_cotton_fraction2_IGP1_Xin_20210206
82474	82476	82464	199.9456	3	1199.55	1199.55	-0.00476074	3595.63	3595.61	VTEVDIPSVQILNLSSDAR	VTEVDIPSVQILNLSSDAR	2055.08	Protein disulfide-isomerase-like protein of the testis	Q8N807	PDILT	340	12	{'b1^1': (100.0762390321, 0.0, 0.0), 'b2^1': (201.1239170321, 201.1232147216797, 4719.7099609375), 'b3^1': (330.1665100321, 330.1656799316406, 6824.58984375), 'b4^1': (429.2349240321, 429.23345947265625, 3098.4658203125), 'b5^1': (544.2618670321, 544.26025390625, 16924.22265625), 'b6^1': (657.3459310321, 657.3445434570312, 5353.904296875), 'b7^1': (754.3986950321, 0.0, 0.0), 'b8^1': (841.43072303…	N2H7	1540.53	A2B2C1D1E1edD1E1eE1F1fedcba	High mannose	0	0			1			35.06	170.425	Sperm_cotton_fraction2_IGP1_Xin_20210206
66565	66567	66559	161.5754	3	1186.48	1186.49	0.00622559	3556.44	3556.44	KMENCAQNQKLSNK	KMENC[Carbamidomethyl]AQNQKLSNK	1691.81	ATM interactor	O43313	ATMIN	241	9	{'b1^1': (129.1027880321, 129.10226440429688, 20541.77734375), 'b2^1': (260.14327303209996, 0.0, 0.0), 'b3^1': (389.18586603209997, 0.0, 0.0), 'b4^1': (503.2287930321, 0.0, 0.0), 'b5^1': (663.2594407557, 0.0, 0.0), 'b6^1': (734.2965547557, 0.0, 0.0), 'b7^1': (862.3551327557, 0.0, 0.0), 'b8^1': (976.3980597556999, 0.0, 0.0), 'b9^1': (1104.4566377556998, 0.0, 0.0), 'b10^1': (1232.5516007556998, 0.0…	N2H9	1864.63	A2B2C1D1E1F1fedD1E1F1feE1F1fedcba	High mannose	0	0			1			31.5488	214.533	Sperm_cotton_fraction2_IGP1_Xin_20210206
45697	45699	45694	111.5175	3	1042.76	1042.76	-0.00512695	3125.25	3125.24	INSNETQFPAMR	INSNETQFPAM[Oxidation]R	1422.66	Disintegrin and metalloproteinase domain-containing protein 21	Q9UKJ8	ADAM21	164	9	{'b1^1': (114.0918890321, 0.0, 0.0), 'b2^1': (228.1348160321, 228.13433837890625, 3543.81689453125), 'b3^1': (315.1668440321, 0.0, 0.0), 'b4^1': (429.20977103210004, 0.0, 0.0), 'b5^1': (558.2523640321001, 558.2544555664062, 1840.817138671875), 'b6^1': (659.3000420321001, 0.0, 0.0), 'b7^1': (787.3586200321001, 0.0, 0.0), 'b8^1': (934.4270340321001, 0.0, 0.0), 'b9^1': (1031.4797980321, 0.0, 0.0), '…	N2H8	1702.58	A2B2C1D1E1F1fedD1E1eE1F1fedcba	High mannose	0	0			1			31.4701	283.336	Sperm_cotton_fraction2_IGP1_Xin_20210206
38472	38474	38454	94.1523	2	1519.09	1519.09	-0.000244141	3036.17	3036.15	NQSFCNKI	NQSFC[Carbamidomethyl]NKI	1009.47	Acrosomal protein SP-10	P26436	ACRV1	258	7	{'b1^1': (115.05075203210001, 0.0, 0.0), 'b2^1': (243.10933003210002, 243.1085205078125, 1704.3515625), 'b3^1': (330.1413580321, 0.0, 0.0), 'b4^1': (477.2097720321, 0.0, 0.0), 'b5^1': (637.2404197557, 0.0, 0.0), 'b6^1': (751.2833467557, 751.2827758789062, 1905.767333984375), 'b7^1': (879.3783097557, 879.3826904296875, 2085.63916015625), 'b8^1': (992.4623737557, 0.0, 0.0), 'y1^1': (132.10244909629…	N2H10	2026.69	A2B2C1D1E1F1G1gfedD1E1F1feE1F1fedcba	High mannose	0	0			1			26.5057	476.629	Sperm_cotton_fraction2_IGP1_Xin_20210206
61848	61850	61845	150.2098	2	1271.05	1270.55	-0.996338	2539.08	2540.06	VLNNSMELAR	VLNNSM[Oxidation]ELAR	1161.58	Serine/threonine-protein kinase Nek5	Q6P3R8	NEK5	155	7	{'b1^1': (100.0762390321, 0.0, 0.0), 'b2^1': (213.1603030321, 213.1597900390625, 3226.185791015625), 'b3^1': (327.2032300321, 327.20306396484375, 2088.62744140625), 'b4^1': (441.24615703210003, 0.0, 0.0), 'b5^1': (528.2781850321, 0.0, 0.0), 'b6^1': (675.3135846542, 0.0, 0.0), 'b7^1': (804.3561776542, 0.0, 0.0), 'b8^1': (917.4402416542, 0.0, 0.0), 'b9^1': (988.4773556542, 0.0, 0.0), 'b10^1': (1144…	N2H6	1378.48	A2B2C1D1E1edD1E1eE1edcba	High mannose	0	0			1			24.1126	146.104	Sperm_cotton_fraction2_IGP1_Xin_20210206
62178	62180	62172	150.9984	3	1326.58	1326.58	0.00219727	3976.71	3976.7	DVMLENYSHLVSVGHLVGK	DVM[Oxidation]LENYSHLVSVGHLVGK	2112.07	Zinc finger protein 674	Q2M3X9	ZNF674	40	9	{'b1^1': (116.0347680321, 0.0, 0.0), 'b2^1': (215.1031820321, 0.0, 0.0), 'b3^1': (362.1385816542, 0.0, 0.0), 'b4^1': (475.2226456542, 0.0, 0.0), 'b5^1': (604.2652386542, 0.0, 0.0), 'b6^1': (718.3081656541999, 0.0, 0.0), 'b7^1': (881.3714946542, 0.0, 0.0), 'b8^1': (968.4035226542, 0.0, 0.0), 'b9^1': (1105.4624346542, 0.0, 0.0), 'b10^1': (1218.5464986542, 0.0, 0.0), 'b11^1': (1317.6149126542, 0.0, …	N2H9	1864.63	A2B2C1D1E1F1fedD1E1F1feE1F1fedcba	High mannose	0	0			0.999856			22.7226	582.268	Sperm_cotton_fraction2_IGP1_Xin_20210206
21463	21465	21450	53.3751	2	1334.55	1334.55	0.0012207	2667.08	2667.07	VILGCNK	VILGC[Carbamidomethyl]NK	802.437	E3 ubiquitin-protein ligase ZNRF4	Q8WWF5	ZNRF4	229	6	{'b1^1': (100.0762390321, 0.0, 0.0), 'b2^1': (213.1603030321, 213.15943908691406, 3132.5078125), 'b3^1': (326.2443670321, 0.0, 0.0), 'b4^1': (383.2658310321, 0.0, 0.0), 'b5^1': (543.2964787557, 0.0, 0.0), 'b6^1': (657.3394057557, 0.0, 0.0), 'b7^1': (785.4343687557, 785.4300537109375, 1948.6387939453125), 'y1^1': (147.11334809629997, 0.0, 0.0), 'y2^1': (261.1562750962999, 0.0, 0.0), 'y3^1': (421.1…	N2H9	1864.63	A2B2C1D1E1F1fedD1E1F1feE1F1fedcba	High mannose	0	0			1			22.6236	482.872	Sperm_cotton_fraction2_IGP1_Xin_20210206
35632	35634	35623	87.3180	3	899.398	899.398	-0.000549316	2695.17	2695.17	KINTENETLQK	KINTENETLQK	1316.69	Coiled-coil domain-containing protein 27	Q2M243	CCDC27	464	7	{'b1^1': (129.1027880321, 129.10252380371094, 7823.513671875), 'b2^1': (242.18685203209998, 242.1870880126953, 1822.6470947265625), 'b3^1': (356.2297790321, 0.0, 0.0), 'b4^1': (457.2774570321, 0.0, 0.0), 'b5^1': (586.3200500321, 0.0, 0.0), 'b6^1': (700.3629770320999, 0.0, 0.0), 'b7^1': (829.4055700321, 0.0, 0.0), 'b8^1': (930.4532480321, 0.0, 0.0), 'b9^1': (1043.5373120320999, 0.0, 0.0), 'b10^1':…	N2H6	1378.48	A2B2C1D1E1edD1E1eE1edcba	High mannose	0	0			1			21.6114	265.717	Sperm_cotton_fraction2_IGP1_Xin_20210206
57087	57089	57085	138.8796	3	1293.21	1293.22	0.00219727	3876.62	3876.61	DGIHCLQCNSSLVYGAK	DGIHC[Carbamidomethyl]LQC[Carbamidomethyl]NSSLVYGAK	1920.88	Zona pellucida-binding protein 1	Q9BS86	ZPBP	340	28	{'b1^1': (116.0347680321, 0.0, 0.0), 'b2^1': (173.0562320321, 0.0, 0.0), 'b3^1': (286.1402960321, 0.0, 0.0), 'b4^1': (423.19920803210005, 423.1985168457031, 400347.0625), 'b5^1': (583.2298557557001, 583.2290649414062, 398137.78125), 'b6^1': (696.3139197557001, 696.3129272460938, 364008.75), 'b7^1': (824.3724977557001, 824.370849609375, 478737.6875), 'b8^1': (984.4031454793001, 984.4009399414062, …	N5H4F2	1955.72	A2B2C1D1E2F1fF5fedD2dD1E2edcbB5ba	Complex	1	1	1	0.997631	0.999785	1	1	283.974	513.558	Sperm_cotton_fraction2_IGP1_Xin_20210206
65960	65962	65952	160.1106	4	948.678	948.68	0.00610352	3790.69	3790.68	TKEEGNATNILQDAEVHYISR	TKEEGNATNILQDAEVHYISR	2387.17	Transmembrane protease serine 12	Q86WS5	TMPRSS12	219	35	{'b1^1': (102.0555030321, 0.0, 0.0), 'b2^1': (230.1504660321, 230.15005493164062, 8129.25341796875), 'b3^1': (359.1930590321, 359.192138671875, 4615.02392578125), 'b4^1': (488.2356520321, 488.2347106933594, 5346.658203125), 'b5^1': (545.2571160321, 545.2640380859375, 4049.26611328125), 'b6^1': (659.3000430321, 659.3013916015625, 2989.44921875), 'b7^1': (730.3371570321, 730.337158203125, 10422.949…	N3H4F1	1403.51	A2B2C1D1E2edD1E1edcbB5ba	Hybrid	1	0	1		0.975321	1	1	283.364	522.81	Sperm_cotton_fraction2_IGP1_Xin_20210206
57350	57351	57330	139.5012	3	1109.14	1109.14	-0.0131836	3324.39	3324.39	DGIHCLQCNSSLVYGAK	DGIHC[Carbamidomethyl]LQC[Carbamidomethyl]NSSLVYGAK	1920.88	Zona pellucida-binding protein 1	Q9BS86	ZPBP	340	29	{'b1^1': (116.0347680321, 0.0, 0.0), 'b2^1': (173.0562320321, 0.0, 0.0), 'b3^1': (286.1402960321, 286.14007568359375, 3352.41943359375), 'b4^1': (423.19920803210005, 423.1979064941406, 125691.140625), 'b5^1': (583.2298557557001, 583.2283935546875, 140107.6875), 'b6^1': (696.3139197557001, 696.312255859375, 108776.21875), 'b7^1': (824.3724977557001, 824.3701782226562, 135094.734375), 'b8^1': (984.…	N3H4F1	1403.51	A2B2C1D1E2edD1E1edcbB5ba	Hybrid	1	0	1		0.939518	1	1	270.917	338.788	Sperm_cotton_fraction2_IGP1_Xin_20210206
57286	57288	57284	139.3538	4	923.39	923.39	-0.000244141	3689.53	3689.52	DGIHCLQCNSSLVYGAK	DGIHC[Carbamidomethyl]LQC[Carbamidomethyl]NSSLVYGAK	1920.88	Zona pellucida-binding protein 1	Q9BS86	ZPBP	340	28	{'b1^1': (116.0347680321, 0.0, 0.0), 'b2^1': (173.0562320321, 173.05308532714844, 4073.00341796875), 'b3^1': (286.1402960321, 0.0, 0.0), 'b4^1': (423.19920803210005, 423.197998046875, 210393.578125), 'b5^1': (583.2298557557001, 583.2285766601562, 204391.75), 'b6^1': (696.3139197557001, 696.3120727539062, 149589.859375), 'b7^1': (824.3724977557001, 0.0, 0.0), 'b8^1': (984.4031454793001, 984.400878…	N4H5F1	1768.64	A2B2C1D1E2F1feE2edD1E1edcbB5ba	Hybrid	1	0	1		0.967275	1	1	261.507	205.69	Sperm_cotton_fraction2_IGP1_Xin_20210206
56866	56868	56858	138.3628	3	1284.87	1284.87	0.00183105	3851.59	3851.57	DGIHCLQCNSSLVYGAK	DGIHC[Carbamidomethyl]LQC[Carbamidomethyl]NSSLVYGAK	1920.88	Zona pellucida-binding protein 1	Q9BS86	ZPBP	340	29	{'b1^1': (116.0347680321, 0.0, 0.0), 'b2^1': (173.0562320321, 0.0, 0.0), 'b3^1': (286.1402960321, 286.14019775390625, 1537.5528564453125), 'b4^1': (423.19920803210005, 423.19805908203125, 74374.9921875), 'b5^1': (583.2298557557001, 583.228759765625, 68136.046875), 'b6^1': (696.3139197557001, 696.3125, 60436.0625), 'b7^1': (824.3724977557001, 824.3707275390625, 79710.8203125), 'b8^1': (984.4031454…	N4H6F1	1930.69	A2B2C1D1E2F1feE2edD1E1eE1edcbB5ba	Hybrid	1	0	1		1	1	1	259.227	466.696	Sperm_cotton_fraction2_IGP1_Xin_20210206
57422	57424	57417	139.6737	3	1366.24	1366.24	-0.0065918	4095.69	4095.68	DGIHCLQCNSSLVYGAK	DGIHC[Carbamidomethyl]LQC[Carbamidomethyl]NSSLVYGAK	1920.88	Zona pellucida-binding protein 1	Q9BS86	ZPBP	340	29	{'b1^1': (116.0347680321, 0.0, 0.0), 'b2^1': (173.0562320321, 0.0, 0.0), 'b3^1': (286.1402960321, 286.1390380859375, 1993.907958984375), 'b4^1': (423.19920803210005, 423.1979675292969, 45828.20703125), 'b5^1': (583.2298557557001, 583.22900390625, 48208.1328125), 'b6^1': (696.3139197557001, 696.3115234375, 45343.8359375), 'b7^1': (824.3724977557001, 824.3695678710938, 57209.4765625), 'b8^1': (984.…	N6H5F1	2174.8	A2B2C1D1E2F1fedD2dD1E2eE2F1fedcbB5ba	Complex	1	1	1	0.999785	1	1	1	249.817	315.65	Sperm_cotton_fraction2_IGP1_Xin_20210206
57469	57471	57464	139.7842	3	1244.53	1244.53	0.00878906	3730.57	3730.55	DGIHCLQCNSSLVYGAK	DGIHC[Carbamidomethyl]LQC[Carbamidomethyl]NSSLVYGAK	1920.88	Zona pellucida-binding protein 1	Q9BS86	ZPBP	340	28	{'b1^1': (116.0347680321, 0.0, 0.0), 'b2^1': (173.0562320321, 0.0, 0.0), 'b3^1': (286.1402960321, 0.0, 0.0), 'b4^1': (423.19920803210005, 423.1981201171875, 80753.859375), 'b5^1': (583.2298557557001, 583.2286376953125, 83296.2265625), 'b6^1': (696.3139197557001, 696.3125, 75584.9140625), 'b7^1': (824.3724977557001, 824.3705444335938, 104646.53125), 'b8^1': (984.4031454793001, 984.4010009765625, 5…	N5H4F1	1809.67	A2B2C1D1E2F2fedD1E2F1fedcbB5ba	Complex	1	0	1		0.999892	1	1	245.396	265.969	Sperm_cotton_fraction2_IGP1_Xin_20210206
54380	54382	54377	132.3971	2	1506.65	1506.65	0.00634766	3011.28	3011.27	CLQNETYSALSPGK	C[Carbamidomethyl]LQNETYSALSPGK	1566.73	Acrosin-binding protein	Q8NEB7	ACRBP	512	25	{'b1^1': (161.03847275569998, 0.0, 0.0), 'b2^1': (274.12253675569997, 274.12152099609375, 29021.751953125), 'b3^1': (402.1811147557, 402.17999267578125, 43720.43359375), 'b4^1': (516.2240417557, 516.2230224609375, 12200.6884765625), 'b5^1': (645.2666347557, 645.2656860351562, 58771.53515625), 'b6^1': (746.3143127557, 746.3136596679688, 36924.29296875), 'b7^1': (909.3776417557001, 909.376159667968…	N4H3F1	1444.53	A2B2C1D1E2edD2dD1dcbB5ba	Complex	1	1	1	1	1	1	1	244.969	211.915	Sperm_cotton_fraction2_IGP1_Xin_20210206
57253	57255	57237	139.2797	3	1182.5	1182.83	1.00854	3545.48	3543.46	DGIHCLQCNSSLVYGAK	DGIHC[Carbamidomethyl]LQC[Carbamidomethyl]NSSLVYGAK	1920.88	Zona pellucida-binding protein 1	Q9BS86	ZPBP	340	28	{'b1^1': (116.0347680321, 0.0, 0.0), 'b2^1': (173.0562320321, 0.0, 0.0), 'b3^1': (286.1402960321, 0.0, 0.0), 'b4^1': (423.19920803210005, 423.19781494140625, 48811.18359375), 'b5^1': (583.2298557557001, 583.2280883789062, 64751.328125), 'b6^1': (696.3139197557001, 696.311767578125, 51839.41015625), 'b7^1': (824.3724977557001, 824.370849609375, 57409.125), 'b8^1': (984.4031454793001, 984.401489257…	N4H5	1622.58	A2B2C1D1E2F1fedD1E2F1fedcba	Complex	0	0			1	1	1	237.023	369.872	Sperm_cotton_fraction2_IGP1_Xin_20210206
62801	62803	62793	152.5022	3	1342.57	1342.57	0.000732422	4024.7	4024.68	KNCVNSSVLQFDCLPEK	KNC[Carbamidomethyl]VNSSVLQFDC[Carbamidomethyl]LPEK	2036.97	Disintegrin and metalloproteinase domain-containing protein 30	Q9UKF2	ADAM30	625	29	{'b1^1': (129.1027880321, 129.10247802734375, 7590.18115234375), 'b2^1': (243.1457150321, 243.1453094482422, 1419.1546630859375), 'b3^1': (403.1763627557, 403.17620849609375, 2522.55908203125), 'b4^1': (502.2447767557, 502.24383544921875, 6194.8994140625), 'b5^1': (616.2877037557, 616.2882690429688, 3386.96142578125), 'b6^1': (703.3197317557, 0.0, 0.0), 'b7^1': (790.3517597557, 0.0, 0.0), 'b8^1':…	N5H6	1987.71	A2B2C1D1E2F1feE2F1fedD2dD1E1edcba	Hybrid	0	1		1	1	1	1	233.835	284.522	Sperm_cotton_fraction2_IGP1_Xin_20210206
57096	57098	57085	138.8967	3	1352.56	1352.56	-0.000366211	4054.66	4054.65	DGIHCLQCNSSLVYGAK	DGIHC[Carbamidomethyl]LQC[Carbamidomethyl]NSSLVYGAK	1920.88	Zona pellucida-binding protein 1	Q9BS86	ZPBP	340	28	{'b1^1': (116.0347680321, 0.0, 0.0), 'b2^1': (173.0562320321, 0.0, 0.0), 'b3^1': (286.1402960321, 0.0, 0.0), 'b4^1': (423.19920803210005, 423.19793701171875, 38227.9921875), 'b5^1': (583.2298557557001, 583.2283935546875, 44823.8828125), 'b6^1': (696.3139197557001, 696.3120727539062, 40491.1796875), 'b7^1': (824.3724977557001, 824.3701171875, 53571.625), 'b8^1': (984.4031454793001, 984.3974609375,…	N5H6F1	2133.77	A2B2C1D1E2F1feE2F1fedD2dD1E1edcbB5ba	Hybrid	1	1	1	0.999354	1	1	1	231.246	216.755	Sperm_cotton_fraction2_IGP1_Xin_20210206
54496	54498	54491	132.6691	3	937.074	937.073	-0.00109863	2808.2	2808.19	CLQNETYSALSPGK	C[Carbamidomethyl]LQNETYSALSPGK	1566.73	Acrosin-binding protein	Q8NEB7	ACRBP	512	24	{'b1^1': (161.03847275569998, 0.0, 0.0), 'b2^1': (274.12253675569997, 274.1217041015625, 24325.44140625), 'b3^1': (402.1811147557, 402.1800537109375, 28856.54296875), 'b4^1': (516.2240417557, 516.2227783203125, 6945.4189453125), 'b5^1': (645.2666347557, 645.2658081054688, 29570.19921875), 'b6^1': (746.3143127557, 746.3119506835938, 14539.169921875), 'b7^1': (909.3776417557001, 909.3735961914062, …	N3H3F1	1241.45	A2B2C1D1E2edD1dcbB5ba	Complex	1	0	1		1	1	1	217.356	143.757	Sperm_cotton_fraction2_IGP1_Xin_20210206
66151	66153	66150	160.5686	4	1009.71	1009.71	-0.00805664	4034.79	4034.79	TKEEGNATNILQDAEVHYISR	TKEEGNATNILQDAEVHYISR	2387.17	Transmembrane protease serine 12	Q86WS5	TMPRSS12	219	30	{'b1^1': (102.0555030321, 0.0, 0.0), 'b2^1': (230.1504660321, 230.14979553222656, 4181.8193359375), 'b3^1': (359.1930590321, 359.19244384765625, 6664.748046875), 'b4^1': (488.2356520321, 488.2344665527344, 5155.38037109375), 'b5^1': (545.2571160321, 545.2572631835938, 3307.572265625), 'b6^1': (659.3000430321, 659.2970581054688, 5949.87890625), 'b7^1': (730.3371570321, 730.3353271484375, 14606.687…	N5H3F1	1647.61	A2B2C1D1E2F2fedD2dD1dcbB5ba	Complex	1	1	1	0.999785	1	1	1	216.351	336.701	Sperm_cotton_fraction2_IGP1_Xin_20210206
54448	54450	54446	132.5553	3	1023.77	1023.77	0.00183105	3068.3	3068.29	CLQNETYSALSPGK	C[Carbamidomethyl]LQNETYSALSPGK	1566.73	Acrosin-binding protein	Q8NEB7	ACRBP	512	24	{'b1^1': (161.03847275569998, 0.0, 0.0), 'b2^1': (274.12253675569997, 274.1218566894531, 17576.31640625), 'b3^1': (402.1811147557, 402.1800842285156, 16118.6640625), 'b4^1': (516.2240417557, 516.2213134765625, 7308.162109375), 'b5^1': (645.2666347557, 645.2654418945312, 36230.78125), 'b6^1': (746.3143127557, 746.3121337890625, 17996.9609375), 'b7^1': (909.3776417557001, 909.3779907226562, 21746.4…	N5H3	1501.56	A2B2C1D1E2F2fedD2dD1dcba	Complex	0	1		1	1	1	1	214.62	200.441	Sperm_cotton_fraction2_IGP1_Xin_20210206
54379	54381	54377	132.3950	3	1072.46	1072.46	-0.000366211	3214.36	3214.35	CLQNETYSALSPGK	C[Carbamidomethyl]LQNETYSALSPGK	1566.73	Acrosin-binding protein	Q8NEB7	ACRBP	512	23	{'b1^1': (161.03847275569998, 0.0, 0.0), 'b2^1': (274.12253675569997, 274.1217346191406, 37503.47265625), 'b3^1': (402.1811147557, 402.1802062988281, 51605.515625), 'b4^1': (516.2240417557, 516.224609375, 17925.34765625), 'b5^1': (645.2666347557, 645.2649536132812, 70266.9765625), 'b6^1': (746.3143127557, 746.312744140625, 38350.44140625), 'b7^1': (909.3776417557001, 909.373779296875, 39828.64843…	N5H3F1	1647.61	A2B2C1D1E2F2fedD2dD1dcbB5ba	Complex	1	1	1	0.999138	1	1	1	213.879	389.828	Sperm_cotton_fraction2_IGP1_Xin_20210206
54360	54362	54353	132.3504	2	1433.62	1433.62	-0.0157356	2865.23	2865.21	CLQNETYSALSPGK	C[Carbamidomethyl]LQNETYSALSPGK	1566.73	Acrosin-binding protein	Q8NEB7	ACRBP	512	24	{'b1^1': (161.03847275569998, 0.0, 0.0), 'b2^1': (274.12253675569997, 274.1214294433594, 11032.755859375), 'b3^1': (402.1811147557, 402.17974853515625, 22679.13671875), 'b4^1': (516.2240417557, 516.2232666015625, 7418.4169921875), 'b5^1': (645.2666347557, 645.2652587890625, 36659.2265625), 'b6^1': (746.3143127557, 746.3135375976562, 14955.6982421875), 'b7^1': (909.3776417557001, 909.3759765625, 2…	N4H3	1298.48	A2B2C1D1E2edD2dD1dcba	Complex	0	1		1	1	1	1	212.476	540.712	Sperm_cotton_fraction2_IGP1_Xin_20210206
54198	54200	54180	131.9615	2	1506.64	1506.65	0.00830078	3011.28	3011.27	CLQNETYSALSPGK	C[Carbamidomethyl]LQNETYSALSPGK	1566.73	Acrosin-binding protein	Q8NEB7	ACRBP	512	24	{'b1^1': (161.03847275569998, 0.0, 0.0), 'b2^1': (274.12253675569997, 274.1214294433594, 9671.9716796875), 'b3^1': (402.1811147557, 402.17999267578125, 21088.5859375), 'b4^1': (516.2240417557, 516.2234497070312, 5223.470703125), 'b5^1': (645.2666347557, 645.26513671875, 26271.87890625), 'b6^1': (746.3143127557, 746.3109741210938, 12925.5546875), 'b7^1': (909.3776417557001, 909.3740234375, 17782.9…	N4H3F1	1444.53	A2B2C1D1E2F2fedD1dcbB5ba	Complex	1	0	1		1	1	1	207.663	546.683	Sperm_cotton_fraction2_IGP1_Xin_20210206
51761	51763	51759	126.1013	3	1008.42	1008.42	-0.000915527	3022.25	3022.24	LCGHANWSQFR	LC[Carbamidomethyl]GHANWSQFR	1374.63	Insulin-like peptide INSL6	Q9Y581	INSL6	49	21	{'b1^1': (114.0918890321, 0.0, 0.0), 'b2^1': (274.1225367557, 274.1208801269531, 7287.61181640625), 'b3^1': (331.1440007557, 331.1431884765625, 2644.613525390625), 'b4^1': (468.2029127557, 468.20172119140625, 26517.44921875), 'b5^1': (539.2400267557, 539.2389526367188, 35230.76171875), 'b6^1': (653.2829537557, 653.2831420898438, 21688.6953125), 'b7^1': (839.3622667556999, 839.359130859375, 26940.…	N5H3F1	1647.61	A2B2C1D1E2F2fedD2dD1dcbB5ba	Complex	1	1	1	1	1	1	1	198.774	284.502	Sperm_cotton_fraction2_IGP1_Xin_20210206
51958	51960	51956	126.5735	3	940.73	940.729	-0.00274658	2819.16	2819.16	LCGHANWSQFR	LC[Carbamidomethyl]GHANWSQFR	1374.63	Insulin-like peptide INSL6	Q9Y581	INSL6	49	21	{'b1^1': (114.0918890321, 0.0, 0.0), 'b2^1': (274.1225367557, 274.1220397949219, 6680.68359375), 'b3^1': (331.1440007557, 331.14306640625, 3179.5185546875), 'b4^1': (468.2029127557, 468.2020568847656, 23016.0859375), 'b5^1': (539.2400267557, 539.2389526367188, 24178.03515625), 'b6^1': (653.2829537557, 653.280029296875, 16056.7587890625), 'b7^1': (839.3622667556999, 839.3604736328125, 15959.082031…	N4H3F1	1444.53	A2B2C1D1E2edD2dD1dcbB5ba	Complex	1	1	1	1	1	1	1	194.98	273.303	Sperm_cotton_fraction2_IGP1_Xin_20210206
35091	35093	35085	86.0087	3	1047.12	1047.12	-0.0032959	3138.33	3138.32	NQTQHLMGNSLK	NQTQHLMGNSLK	1369.68	Izumo sperm-egg fusion protein 2	Q6UXV1	IZUMO2	91	22	{'b1^1': (115.05075203210001, 0.0, 0.0), 'b2^1': (243.10933003210002, 243.1089324951172, 6484.076171875), 'b3^1': (344.1570080321, 344.1559753417969, 2502.99951171875), 'b4^1': (472.2155860321, 472.215087890625, 1459.1190185546875), 'b5^1': (609.2744980321, 609.2742919921875, 16921.177734375), 'b6^1': (722.3585620321, 722.3567504882812, 27261.83984375), 'b7^1': (853.3990470321, 853.397216796875, …	N4H5F1	1768.64	A2B2C1D1E2F1fedD1E2F1fedcbB5ba	Complex	1	0	1		1	1	1	193.196	348.993	Sperm_cotton_fraction2_IGP1_Xin_20210206
57663	57665	57662	140.2444	4	882.879	882.878	-0.00366211	3527.48	3527.47	DGIHCLQCNSSLVYGAK	DGIHC[Carbamidomethyl]LQC[Carbamidomethyl]NSSLVYGAK	1920.88	Zona pellucida-binding protein 1	Q9BS86	ZPBP	340	26	{'b1^1': (116.0347680321, 0.0, 0.0), 'b2^1': (173.0562320321, 0.0, 0.0), 'b3^1': (286.1402960321, 0.0, 0.0), 'b4^1': (423.19920803210005, 423.1977844238281, 34735.50390625), 'b5^1': (583.2298557557001, 583.2277221679688, 31370.498046875), 'b6^1': (696.3139197557001, 696.312744140625, 23881.2109375), 'b7^1': (824.3724977557001, 824.3700561523438, 29323.59375), 'b8^1': (984.4031454793001, 984.39697…	N4H4F1	1606.59	A2B2C1D1E2eE2edD1E1edcbB5ba	Hybrid	1	0	1		0.938689	1	1	192.748	250.248	Sperm_cotton_fraction2_IGP1_Xin_20210206
62657	62659	62643	152.1572	3	1192.13	1192.13	0.00732422	3573.37	3573.36	FTNCSYADFMK	FTNC[Carbamidomethyl]SYADFMK	1382.56	Disintegrin and metalloproteinase domain-containing protein 21	Q9UKJ8	ADAM21	377	21	{'b1^1': (148.07623903209998, 0.0, 0.0), 'b2^1': (249.1239170321, 249.12286376953125, 2306.85595703125), 'b3^1': (363.1668440321, 363.1658935546875, 2107.650390625), 'b4^1': (523.1974917557, 523.1976318359375, 4807.31005859375), 'b5^1': (610.2295197556999, 610.2278442382812, 2620.95458984375), 'b6^1': (773.2928487556999, 773.2900390625, 6270.89599609375), 'b7^1': (844.3299627556999, 844.326904296…	N6H6	2190.79	A2B2C1D1E2F1fedD2dD1E2F1feE2F1fedcba	Complex	0	1		1	0.999569	1	1	184.726	303.119	Sperm_cotton_fraction2_IGP1_Xin_20210206
56825	56827	56815	138.2663	3	1225.85	1225.52	-1.00928	3673.53	3673.53	DGIHCLQCNSSLVYGAK	DGIHC[Carbamidomethyl]LQC[Carbamidomethyl]NSSLVYGAK	1920.88	Zona pellucida-binding protein 1	Q9BS86	ZPBP	340	25	{'b1^1': (116.0347680321, 0.0, 0.0), 'b2^1': (173.0562320321, 0.0, 0.0), 'b3^1': (286.1402960321, 0.0, 0.0), 'b4^1': (423.19920803210005, 423.1978759765625, 22620.111328125), 'b5^1': (583.2298557557001, 583.2266845703125, 19909.33203125), 'b6^1': (696.3139197557001, 696.3135375976562, 21787.158203125), 'b7^1': (824.3724977557001, 824.368896484375, 25656.8125), 'b8^1': (984.4031454793001, 984.3977…	N4H4F2	1752.64	A2B2C1D1E2F1fF5fedD2dD1dcbB5ba	Complex	1	1	1	0.9972	1	1	1	174.448	179.928	Sperm_cotton_fraction2_IGP1_Xin_20210206
37476	37478	37475	91.7634	3	1114.81	1114.81	-0.00109863	3341.41	3341.4	NQTQHLMGNSLK	NQTQHLMGNSLK	1369.68	Izumo sperm-egg fusion protein 2	Q6UXV1	IZUMO2	91	19	{'b1^1': (115.05075203210001, 0.0, 0.0), 'b2^1': (243.10933003210002, 243.10842895507812, 3275.1044921875), 'b3^1': (344.1570080321, 0.0, 0.0), 'b4^1': (472.2155860321, 0.0, 0.0), 'b5^1': (609.2744980321, 609.2730102539062, 10177.349609375), 'b6^1': (722.3585620321, 722.3553466796875, 18912.51171875), 'b7^1': (853.3990470321, 853.3987426757812, 15426.20703125), 'b8^1': (910.4205110321001, 910.413…	N5H5F1	1971.72	A2B2C1D1E2F1fedD2dD1E2F1fedcbB5ba	Complex	1	1	1	0.999785	1	1	1	143.593	291.926	Sperm_cotton_fraction2_IGP1_Xin_20210206
64964	64966	64956	157.6865	4	1315.01	1315.01	0.00976562	5256.02	5256	CCGVNNYTDFSGSSFEMTTGHTYPR	C[Carbamidomethyl]C[Carbamidomethyl]GVNNYTDFSGSSFEM[Oxidation]TTGHTYPR	2903.16	Tetraspanin-16	Q9UKR8	TSPAN16	158	27	{'b1^1': (161.03847275569998, 0.0, 0.0), 'b2^1': (321.06912047929995, 321.068603515625, 5583.4716796875), 'b3^1': (378.09058447929993, 378.08953857421875, 11749.841796875), 'b4^1': (477.15899847929995, 477.15814208984375, 5279.5380859375), 'b5^1': (591.2019254792999, 591.199462890625, 9975.6435546875), 'b6^1': (705.2448524792999, 705.245361328125, 3464.2939453125), 'b7^1': (868.3081814793, 868.30…	N6H7	2352.85	A2B2C1D1E2F2feE2F1fedD2dD1E1eE1F1fedcba	Hybrid	0	1		1	1	1	1	142.176	248.475	Sperm_cotton_fraction2_IGP1_Xin_20210206
57214	57215	57194	139.1895	3	1271.86	1271.86	-0.0109863	3812.56	3810.55	DGIHCLQCNSSLVYGAK	DGIHC[Carbamidomethyl]LQC[Carbamidomethyl]NSSLVYGAK	1920.88	Zona pellucida-binding protein 1	Q9BS86	ZPBP	340	23	{'b1^1': (116.0347680321, 0.0, 0.0), 'b2^1': (173.0562320321, 0.0, 0.0), 'b3^1': (286.1402960321, 0.0, 0.0), 'b4^1': (423.19920803210005, 423.1972351074219, 18427.13671875), 'b5^1': (583.2298557557001, 583.2266235351562, 17988.125), 'b6^1': (696.3139197557001, 696.3109130859375, 15760.9501953125), 'b7^1': (824.3724977557001, 824.36767578125, 15898.5810546875), 'b8^1': (984.4031454793001, 984.4003…	N3H7F1	1889.67	A2B2C1D1E2edD1E1F1feE1F1fedcbB5ba	Hybrid	1	0	1		1	1	1	141.664	311.52	Sperm_cotton_fraction2_IGP1_Xin_20210206
56257	56259	56256	136.9001	3	1236.18	1236.18	0.000366211	3705.52	3705.52	DGIHCLQCNSSLVYGAK	DGIHC[Carbamidomethyl]LQC[Carbamidomethyl]NSSLVYGAK	1920.88	Zona pellucida-binding protein 1	Q9BS86	ZPBP	340	21	{'b1^1': (116.0347680321, 0.0, 0.0), 'b2^1': (173.0562320321, 0.0, 0.0), 'b3^1': (286.1402960321, 0.0, 0.0), 'b4^1': (423.19920803210005, 423.1980895996094, 116218.8515625), 'b5^1': (583.2298557557001, 583.2284545898438, 33301.0078125), 'b6^1': (696.3139197557001, 696.3118286132812, 30899.8828125), 'b7^1': (824.3724977557001, 824.3701171875, 48196.91015625), 'b8^1': (984.4031454793001, 984.394897…	N4H6	1784.63	A2B2C1D1E2F1feE2edD1E1eE1edcba	Hybrid	0	0			1	1	1	130.34	179.502	Sperm_cotton_fraction2_IGP1_Xin_20210206
36888	36890	36887	90.3435	2	1367.58	1367.58	-0.000976563	2733.14	2733.13	VLQPYNK	VLQPYNK	860.476	Semaphorin-3D	O95025	SEMA3D	139	13	{'b1^1': (100.0762390321, 0.0, 0.0), 'b2^1': (213.1603030321, 213.15975952148438, 16926.291015625), 'b3^1': (341.2188810321, 341.2178955078125, 60475.99609375), 'b4^1': (438.27164503209997, 438.2712707519531, 9348.4970703125), 'b5^1': (601.3349740321, 601.3329467773438, 20528.171875), 'b6^1': (715.3779010321, 715.3822631835938, 18786.080078125), 'b7^1': (843.4728640321, 843.4734497070312, 7007.66…	N3H6S1	1872.65	A2B2C1D1E2F1G3gfedD1E1eE1edcba	Hybrid	0	0			1	1	1	121.208	688.906	Sperm_cotton_fraction2_IGP1_Xin_20210206
64894	64896	64891	157.5188	3	1231.16	1231.16	-0.000732422	3690.44	3690.44	TCCHWGETALFMCNASR	TC[Carbamidomethyl]C[Carbamidomethyl]HWGETALFMC[Carbamidomethyl]NASR	2099.84	Beta-defensin 132	Q7Z7B7	DEFB132	50	20	{'b1^1': (102.0555030321, 0.0, 0.0), 'b2^1': (262.08615075570003, 262.0849914550781, 8673.458984375), 'b3^1': (422.11679847930003, 422.11590576171875, 13929.421875), 'b4^1': (559.1757104793, 559.173828125, 71482.09375), 'b5^1': (745.2550234793, 745.2523803710938, 73742.890625), 'b6^1': (802.2764874793, 802.2734375, 21096.060546875), 'b7^1': (931.3190804793, 931.316650390625, 40118.6328125), 'b8^1…	N4H3F2	1590.59	A2B2C1D1E2F2fF5fedD1dcbB5ba	Complex	1	0	1		1	1	1	116.589	257.86	Sperm_cotton_fraction2_IGP1_Xin_20210206
55286	55288	55267	134.5786	2	1323.59	1323.59	-0.00195312	2645.17	2645.16	VWGNNTETLVSK	VWGNNTETLVSK	1346.68	Izumo sperm-egg fusion protein 1	Q8IYV9	IZUMO1	204	18	{'b1^1': (100.0762390321, 0.0, 0.0), 'b2^1': (286.1555520321, 286.154052734375, 2513.900634765625), 'b3^1': (343.17701603209997, 0.0, 0.0), 'b4^1': (457.2199430321, 0.0, 0.0), 'b5^1': (571.2628700321, 571.260498046875, 2711.5693359375), 'b6^1': (672.3105480321, 0.0, 0.0), 'b7^1': (801.3531410321, 801.3416137695312, 1840.74169921875), 'b8^1': (902.4008190321, 902.401123046875, 2663.592529296875), …	N4H3	1298.48	A2B2C1D1E2edD2dD1dcba	Complex	0	1		1	1	1	1	114.822	205.824	Sperm_cotton_fraction2_IGP1_Xin_20210206
53664	53666	53652	130.6828	3	1216.85	1216.85	0.0113525	3647.53	3648.5	DGIHCLQCNSSLVYGAK	DGIHC[Carbamidomethyl]LQC[Carbamidomethyl]NSSLVYGAK	1920.88	Zona pellucida-binding protein 1	Q9BS86	ZPBP	340	21	{'b1^1': (116.0347680321, 0.0, 0.0), 'b2^1': (173.0562320321, 0.0, 0.0), 'b3^1': (286.1402960321, 0.0, 0.0), 'b4^1': (423.19920803210005, 423.197021484375, 7159.23291015625), 'b5^1': (583.2298557557001, 583.227783203125, 7573.13671875), 'b6^1': (696.3139197557001, 696.3140258789062, 6968.93798828125), 'b7^1': (824.3724977557001, 824.3721923828125, 9555.2314453125), 'b8^1': (984.4031454793001, 984…	N3H6F1	1727.61	A2B2C1D1E2edD1E1eE1F1fedcbB5ba	Hybrid	1	0	1		1	1	1	113.501	198.783	Sperm_cotton_fraction2_IGP1_Xin_20210206
49459	49461	49450	120.5637	2	1577.11	1577.11	-0.0112546	3152.2	3152.19	MYYNCSCIK	MYYNC[Carbamidomethyl]SC[Carbamidomethyl]IK	1237.49	Solute carrier organic anion transporter family member 6A1	Q86UG4	SLCO6A1	546	15	{'b1^1': (132.04831003209998, 0.0, 0.0), 'b2^1': (295.1116390321, 295.1109313964844, 2050.95361328125), 'b3^1': (458.1749680321, 458.1739807128906, 2614.636962890625), 'b4^1': (572.2178950321, 572.2163696289062, 3955.892333984375), 'b5^1': (732.2485427557001, 732.2463989257812, 9187.314453125), 'b6^1': (819.2805707557001, 819.272705078125, 3126.490478515625), 'b7^1': (979.3112184793001, 979.30804…	N4H5F2	1914.7	A2B2C1D1E2F1fF5fedD1E2F1fedcbB5ba	Complex	1	0	1		0.999785	1	1	113.308	287.633	Sperm_cotton_fraction2_IGP1_Xin_20210206
72545	72547	72530	175.9733	3	1175.85	1175.85	-0.00842285	3524.52	3524.51	YWNYSHSAPQDDLMLIK	YWNYSHSAPQDDLMLIK	2079.97	Probable inactive serine protease 37	A4D1T9	PRSS37	90	20	{'b1^1': (164.0711540321, 0.0, 0.0), 'b2^1': (350.1504670321, 350.1484680175781, 4488.02783203125), 'b3^1': (464.1933940321, 464.1907653808594, 2547.042236328125), 'b4^1': (627.2567230321, 627.2556762695312, 2812.069580078125), 'b5^1': (714.2887510321, 0.0, 0.0), 'b6^1': (851.3476630321, 0.0, 0.0), 'b7^1': (938.3796910320999, 0.0, 0.0), 'b8^1': (1009.4168050320999, 1009.4093627929688, 7168.304687…	N4H3F1	1444.53	A2B2C1D1E2edD2dD1dcbB5ba	Complex	1	1	1	0.999785	1	1	1	107.46	343.193	Sperm_cotton_fraction2_IGP1_Xin_20210206
56370	56372	56369	137.1674	3	1182.17	1182.17	0.00109863	3543.47	3543.46	DGIHCLQCNSSLVYGAK	DGIHC[Carbamidomethyl]LQC[Carbamidomethyl]NSSLVYGAK	1920.88	Zona pellucida-binding protein 1	Q9BS86	ZPBP	340	19	{'b1^1': (116.0347680321, 0.0, 0.0), 'b2^1': (173.0562320321, 0.0, 0.0), 'b3^1': (286.1402960321, 0.0, 0.0), 'b4^1': (423.19920803210005, 423.1981201171875, 65450.08203125), 'b5^1': (583.2298557557001, 583.229248046875, 11596.0673828125), 'b6^1': (696.3139197557001, 696.3140258789062, 9637.888671875), 'b7^1': (824.3724977557001, 824.3704833984375, 15477.15234375), 'b8^1': (984.4031454793001, 984.…	N4H5	1622.58	A2B2C1D1E2F1feE2edD1E1edcba	Hybrid	0	0			0.996878	1	1	101.143	127.412	Sperm_cotton_fraction2_IGP1_Xin_20210206
64764	64766	64763	157.2049	3	1290.51	1290.51	-0.00146484	3868.49	3868.48	TCCHWGETALFMCNASR	TC[Carbamidomethyl]C[Carbamidomethyl]HWGETALFMC[Carbamidomethyl]NASR	2099.84	Beta-defensin 132	Q7Z7B7	DEFB132	50	18	{'b1^1': (102.0555030321, 0.0, 0.0), 'b2^1': (262.08615075570003, 262.08538818359375, 11854.8095703125), 'b3^1': (422.11679847930003, 422.115478515625, 24795.966796875), 'b4^1': (559.1757104793, 559.1738891601562, 107738.1953125), 'b5^1': (745.2550234793, 745.2526245117188, 105641.6640625), 'b6^1': (802.2764874793, 802.27490234375, 38834.1640625), 'b7^1': (931.3190804793, 931.3157958984375, 70252…	N4H5F1	1768.64	A2B2C1D1E2F2fedD1E1eE1edcbB5ba	Hybrid	1	0	1		0.998278	1	1	99.5393	434.51	Sperm_cotton_fraction2_IGP1_Xin_20210206
64811	64813	64806	157.3204	3	1285.17	1285.17	0.00878906	3852.5	3852.49	TCCHWGETALFMCNASR	TC[Carbamidomethyl]C[Carbamidomethyl]HWGETALFMC[Carbamidomethyl]NASR	2099.84	Beta-defensin 132	Q7Z7B7	DEFB132	50	19	{'b1^1': (102.0555030321, 0.0, 0.0), 'b2^1': (262.08615075570003, 262.0843505859375, 3924.62158203125), 'b3^1': (422.11679847930003, 422.11517333984375, 5051.28125), 'b4^1': (559.1757104793, 559.1739501953125, 29641.703125), 'b5^1': (745.2550234793, 745.25244140625, 31472.1640625), 'b6^1': (802.2764874793, 802.2777709960938, 10588.26953125), 'b7^1': (931.3190804793, 931.3154907226562, 17618.71875…	N4H4F2	1752.64	A2B2C1D1E2F2fF5fedD1E1edcbB5ba	Hybrid	1	0	1		0.999569	1	1	99.3099	172.545	Sperm_cotton_fraction2_IGP1_Xin_20210206
58726	58728	58724	142.7635	3	1298.55	1298.54	-0.00549316	3892.61	3892.6	DGIHCLQCNSSLVYGAK	DGIHC[Carbamidomethyl]LQC[Carbamidomethyl]NSSLVYGAK	1920.88	Zona pellucida-binding protein 1	Q9BS86	ZPBP	340	19	{'b1^1': (116.0347680321, 0.0, 0.0), 'b2^1': (173.0562320321, 0.0, 0.0), 'b3^1': (286.1402960321, 0.0, 0.0), 'b4^1': (423.19920803210005, 423.1962585449219, 3350.0302734375), 'b5^1': (583.2298557557001, 583.2293090820312, 2565.58984375), 'b6^1': (696.3139197557001, 696.3112182617188, 4494.8134765625), 'b7^1': (824.3724977557001, 824.3650512695312, 7113.58935546875), 'b8^1': (984.4031454793001, 98…	N5H5F1	1971.72	A2B2C1D1E2F1fF5fedD2dD1E2F1fedcba	Complex	0	1		1	1	1	1	98.6916	307.092	Sperm_cotton_fraction2_IGP1_Xin_20210206
53680	53682	53674	130.7228	4	912.886	912.889	0.0102539	3647.52	3648.5	DGIHCLQCNSSLVYGAK	DGIHC[Carbamidomethyl]LQC[Carbamidomethyl]NSSLVYGAK	1920.88	Zona pellucida-binding protein 1	Q9BS86	ZPBP	340	19	{'b1^1': (116.0347680321, 0.0, 0.0), 'b2^1': (173.0562320321, 0.0, 0.0), 'b3^1': (286.1402960321, 0.0, 0.0), 'b4^1': (423.19920803210005, 423.1983642578125, 9492.1884765625), 'b5^1': (583.2298557557001, 583.231201171875, 9591.634765625), 'b6^1': (696.3139197557001, 696.3108520507812, 6502.7587890625), 'b7^1': (824.3724977557001, 824.3692626953125, 12141.5283203125), 'b8^1': (984.4031454793001, 98…	N3H6F1	1727.61	A2B2C1D1E2F1fedD1E1eE1edcbB5ba	Hybrid	1	0	1		1	1	1	95.8659	142.235	Sperm_cotton_fraction2_IGP1_Xin_20210206
44311	44313	44296	108.1894	2	1113.95	1113.45	-1.00024	2224.88	2225.88	WCSLNK	WC[Carbamidomethyl]SLNK	806.375	Binder of sperm protein homolog 1	Q075Z2	BSPH1	72	11	{'b1^1': (187.0871380321, 0.0, 0.0), 'b2^1': (347.11778575569997, 347.11639404296875, 24457.96875), 'b3^1': (434.14981375569994, 434.1482849121094, 22657.1484375), 'b4^1': (547.2338777557, 547.233154296875, 4785.7646484375), 'b5^1': (661.2768047556999, 661.2771606445312, 7185.9453125), 'b6^1': (789.3717677556999, 789.3710327148438, 3970.317138671875), 'y1^1': (147.1133480963001, 147.1124725341797…	N3H5	1419.5	A2B2C1D1E2F1fedD1E1edcba	Hybrid	0	0			1	1	1	94.3059	320.055	Sperm_cotton_fraction2_IGP1_Xin_20210206
65088	65090	65082	157.9976	4	1311.01	1311.02	0.00683594	5240.03	5240.01	CCGVNNYTDFSGSSFEMTTGHTYPR	C[Carbamidomethyl]C[Carbamidomethyl]GVNNYTDFSGSSFEM[Oxidation]TTGHTYPR	2903.16	Tetraspanin-16	Q9UKR8	TSPAN16	158	23	{'b1^1': (161.03847275569998, 0.0, 0.0), 'b2^1': (321.06912047929995, 321.06805419921875, 1586.095703125), 'b3^1': (378.09058447929993, 378.0884094238281, 3546.531982421875), 'b4^1': (477.15899847929995, 477.15667724609375, 3016.708984375), 'b5^1': (591.2019254792999, 591.2008666992188, 2359.990966796875), 'b6^1': (705.2448524792999, 705.2409057617188, 2081.96435546875), 'b7^1': (868.3081814793, …	N6H6F1	2336.85	A2B2C1D1E2F1fF5fedD2dD1E2F1feE2F1fedcba	Complex	0	1		1	0.999785	1	1	91.5927	153.682	Sperm_cotton_fraction2_IGP1_Xin_20210206
44360	44362	44342	108.3049	2	1032.92	1032.92	0.00146484	2063.83	2063.82	WCSLNK	WC[Carbamidomethyl]SLNK	806.375	Binder of sperm protein homolog 1	Q075Z2	BSPH1	72	11	{'b1^1': (187.0871380321, 0.0, 0.0), 'b2^1': (347.11778575569997, 347.1169128417969, 22672.80859375), 'b3^1': (434.14981375569994, 434.14862060546875, 14841.794921875), 'b4^1': (547.2338777557, 547.2308349609375, 2991.638427734375), 'b5^1': (661.2768047556999, 661.27490234375, 3544.361328125), 'b6^1': (789.3717677556999, 789.3704833984375, 2260.865478515625), 'y1^1': (147.1133480963001, 147.11219…	N3H4	1257.45	A2B2C1D1E2edD1E1edcba	Hybrid	0	0			0.9835	1	1	90.3324	383.014	Sperm_cotton_fraction2_IGP1_Xin_20210206
46196	46198	46185	112.7087	2	1178.47	1178.47	-0.000244141	2354.92	2354.92	WCSLNK	WC[Carbamidomethyl]SLNK	806.375	Binder of sperm protein homolog 1	Q075Z2	BSPH1	72	11	{'b1^1': (187.0871380321, 0.0, 0.0), 'b2^1': (347.11778575569997, 347.1164855957031, 15601.46875), 'b3^1': (434.14981375569994, 434.148193359375, 10864.6201171875), 'b4^1': (547.2338777557, 547.23388671875, 4330.630859375), 'b5^1': (661.2768047556999, 661.274658203125, 3813.45458984375), 'b6^1': (789.3717677556999, 789.3759155273438, 2798.08447265625), 'y1^1': (147.1133480963001, 147.112243652343…	N3H4S1	1548.54	A2B2C1D1E2F1G3gfedD1dcba	Complex	0	0			1	1	1	89.1136	292.479	Sperm_cotton_fraction2_IGP1_Xin_20210206
64882	64884	64870	157.4896	3	1236.49	1236.49	-0.00549316	3706.43	3706.43	TCCHWGETALFMCNASR	TC[Carbamidomethyl]C[Carbamidomethyl]HWGETALFMC[Carbamidomethyl]NASR	2099.84	Beta-defensin 132	Q7Z7B7	DEFB132	50	17	{'b1^1': (102.0555030321, 0.0, 0.0), 'b2^1': (262.08615075570003, 262.0854797363281, 9168.865234375), 'b3^1': (422.11679847930003, 422.11529541015625, 17376.263671875), 'b4^1': (559.1757104793, 559.1740112304688, 69219.1875), 'b5^1': (745.2550234793, 745.2525634765625, 68798.359375), 'b6^1': (802.2764874793, 802.2733764648438, 23850.974609375), 'b7^1': (931.3190804793, 931.316162109375, 39850.199…	N4H4F1	1606.59	A2B2C1D1E2F2fedD1E1edcbB5ba	Hybrid	1	0	1		0.997525	0.998951	0.998951	86.5091	254.955	Sperm_cotton_fraction2_IGP1_Xin_20210206
56360	56362	56347	137.1445	3	1237.89	1236.18	-5.12329	3705.53	3705.52	DGIHCLQCNSSLVYGAK	DGIHC[Carbamidomethyl]LQC[Carbamidomethyl]NSSLVYGAK	1920.88	Zona pellucida-binding protein 1	Q9BS86	ZPBP	340	17	{'b1^1': (116.0347680321, 0.0, 0.0), 'b2^1': (173.0562320321, 0.0, 0.0), 'b3^1': (286.1402960321, 286.1400146484375, 2214.818359375), 'b4^1': (423.19920803210005, 423.1982116699219, 122958.0859375), 'b5^1': (583.2298557557001, 583.2286376953125, 6859.6025390625), 'b6^1': (696.3139197557001, 696.3101196289062, 6762.9423828125), 'b7^1': (824.3724977557001, 824.3656616210938, 13413.9384765625), 'b8^…	N4H6	1784.63	A2B2C1D1E2F1feE2F1fedD1E1edcba	Hybrid	0	0			1	1	1	85.0552	192.412	Sperm_cotton_fraction2_IGP1_Xin_20210206
43665	43667	43647	106.6412	2	1296.01	1296.01	0.00390625	2590	2589.99	NYFNCTNEGSK	NYFNC[Carbamidomethyl]TNEGSK	1332.54	Epididymal sperm-binding protein 1	Q96BH3	ELSPBP1	195	14	{'b1^1': (115.05075203210001, 0.0, 0.0), 'b2^1': (278.1140810321, 278.1133117675781, 2647.56396484375), 'b3^1': (425.18249503209995, 425.18145751953125, 3039.7587890625), 'b4^1': (539.2254220320999, 0.0, 0.0), 'b5^1': (699.2560697556999, 699.25439453125, 4317.56298828125), 'b6^1': (800.3037477556999, 0.0, 0.0), 'b7^1': (914.3466747556998, 0.0, 0.0), 'b8^1': (1043.3892677556998, 1043.38818359375, …	N3H4	1257.45	A2B2C1D1E2edD1E1edcba	Hybrid	0	0			0.952283	1	1	81.2413	372.754	Sperm_cotton_fraction2_IGP1_Xin_20210206
64328	64330	64326	156.1581	3	1352.87	1352.87	-0.00439453	4055.57	4055.57	TCCHWGETALFMCNASR	TC[Carbamidomethyl]C[Carbamidomethyl]HWGETALFMC[Carbamidomethyl]NASR	2099.84	Beta-defensin 132	Q7Z7B7	DEFB132	50	17	{'b1^1': (102.0555030321, 0.0, 0.0), 'b2^1': (262.08615075570003, 262.08563232421875, 2431.9619140625), 'b3^1': (422.11679847930003, 422.1163635253906, 6007.06591796875), 'b4^1': (559.1757104793, 559.17431640625, 28337.46875), 'b5^1': (745.2550234793, 745.2537231445312, 33776.859375), 'b6^1': (802.2764874793, 802.2753295898438, 11013.1220703125), 'b7^1': (931.3190804793, 931.3156127929688, 27671.…	N5H4F2	1955.72	A2B2C1D1E2F2fF5fedD1E2F1fedcbB5ba	Complex	1	0	1		1	1	1	81.0086	292.634	Sperm_cotton_fraction2_IGP1_Xin_20210206
65331	65333	65325	158.5819	4	1274.25	1274.5	0.988281	5093.96	5093.95	CCGVNNYTDFSGSSFEMTTGHTYPR	C[Carbamidomethyl]C[Carbamidomethyl]GVNNYTDFSGSSFEM[Oxidation]TTGHTYPR	2903.16	Tetraspanin-16	Q9UKR8	TSPAN16	158	21	{'b1^1': (161.03847275569998, 0.0, 0.0), 'b2^1': (321.06912047929995, 321.0675048828125, 2510.617919921875), 'b3^1': (378.09058447929993, 378.0887451171875, 4333.77197265625), 'b4^1': (477.15899847929995, 477.15679931640625, 3163.043701171875), 'b5^1': (591.2019254792999, 0.0, 0.0), 'b6^1': (705.2448524792999, 705.239501953125, 2780.02783203125), 'b7^1': (868.3081814793, 868.3004150390625, 3417.1…	N6H6	2190.79	A2B2C1D1E2F1fedD2dD1E2F1feE2F1fedcba	Complex	0	1		1	1	1	1	78.5127	215.062	Sperm_cotton_fraction2_IGP1_Xin_20210206
45154	45156	45149	110.2074	2	1332.53	1332.52	-0.0124512	2663.03	2663.03	WCSLNK	WC[Carbamidomethyl]SLNK	806.375	Binder of sperm protein homolog 1	Q075Z2	BSPH1	72	10	{'b1^1': (187.0871380321, 0.0, 0.0), 'b2^1': (347.11778575569997, 347.116943359375, 14105.927734375), 'b3^1': (434.14981375569994, 434.1493835449219, 8655.2548828125), 'b4^1': (547.2338777557, 547.2337646484375, 3120.38427734375), 'b5^1': (661.2768047556999, 661.2747802734375, 5561.7880859375), 'b6^1': (789.3717677556999, 789.371826171875, 2706.82373046875), 'y1^1': (147.1133480963001, 0.0, 0.0),…	N3H5F1S1	1856.66	A2B2C1D1E2F1G3gfedD1E1edcbB5ba	Hybrid	1	0	1		1	1	1	75.4454	174.04	Sperm_cotton_fraction2_IGP1_Xin_20210206
24843	24845	24841	61.4743	2	1225.54	1225.53	-0.00146484	2449.05	2449.05	VVSVENR	VVSVENR	801.434	Zona pellucida-binding protein 1	Q9BS86	ZPBP	114	10	{'b1^1': (100.0762390321, 0.0, 0.0), 'b2^1': (199.1446530321, 199.14366149902344, 23611.78125), 'b3^1': (286.17668103209996, 286.1756286621094, 22487.578125), 'b4^1': (385.2450950321, 385.2447204589844, 12738.6962890625), 'b5^1': (514.2876880321, 514.2857055664062, 33511.03515625), 'b6^1': (628.3306150321, 628.3301391601562, 17002.091796875), 'b7^1': (784.4317260321, 784.431640625, 10611.10839843…	N5H3F1	1647.61	A2B2C1D1E2F2fedD2dD1dcbB5ba	Complex	1	1	1	0.998062	1	1	1	73.1794	499.067	Sperm_cotton_fraction2_IGP1_Xin_20210206
72953	72955	72945	176.9510	3	1306.91	1306.91	-0.00549316	3917.71	3917.69	NALAIATMPESAPNNMTFLK	NALAIATMPESAPNNM[Oxidation]TFLK	2149.05	Cation channel sperm-associated protein subunit beta	Q9H7T0	CATSPERB	690	17	{'b1^1': (115.05075203210001, 0.0, 0.0), 'b2^1': (186.0878660321, 186.0867462158203, 6380.7001953125), 'b3^1': (299.1719300321, 299.1711730957031, 33664.7109375), 'b4^1': (370.2090440321, 370.2081604003906, 48380.59375), 'b5^1': (483.2931080321, 483.29229736328125, 15606.609375), 'b6^1': (554.3302220321, 554.3290405273438, 10964.1015625), 'b7^1': (655.3779000321, 655.3797607421875, 12030.20800781…	N4H5F1	1768.64	A2B2C1D1E2F1fedD1E2F1fedcbB5ba	Complex	1	0	1		0.999354	1	1	68.8444	288.066	Sperm_cotton_fraction2_IGP1_Xin_20210206
64377	64379	64371	156.2739	3	1339.19	1339.19	-0.00512695	4014.54	4014.54	TCCHWGETALFMCNASR	TC[Carbamidomethyl]C[Carbamidomethyl]HWGETALFMC[Carbamidomethyl]NASR	2099.84	Beta-defensin 132	Q7Z7B7	DEFB132	50	15	{'b1^1': (102.0555030321, 0.0, 0.0), 'b2^1': (262.08615075570003, 262.0848388671875, 3228.757568359375), 'b3^1': (422.11679847930003, 422.1160583496094, 6478.3173828125), 'b4^1': (559.1757104793, 559.17333984375, 29325.3984375), 'b5^1': (745.2550234793, 745.25244140625, 38079.1015625), 'b6^1': (802.2764874793, 802.2747192382812, 14213.71875), 'b7^1': (931.3190804793, 931.31640625, 21946.755859375…	N4H5F2	1914.7	A2B2C1D1E2F2fF5fedD1E1eE1edcbB5ba	Hybrid	1	0	1		0.999569	1	1	64.8664	180.421	Sperm_cotton_fraction2_IGP1_Xin_20210206
42005	42007	42000	102.6380	3	1167.47	1167.47	-0.00292969	3499.37	3499.36	KMYYNCSCIK	KMYYNC[Carbamidomethyl]SC[Carbamidomethyl]IK	1365.59	Solute carrier organic anion transporter family member 6A1	Q86UG4	SLCO6A1	546	12	{'b1^1': (129.1027880321, 129.10238647460938, 2953.725341796875), 'b2^1': (260.14327303209996, 0.0, 0.0), 'b3^1': (423.20660203209997, 0.0, 0.0), 'b4^1': (586.2699310321, 0.0, 0.0), 'b5^1': (700.3128580320999, 700.3135375976562, 3737.04638671875), 'b6^1': (860.3435057556999, 860.3470458984375, 2334.906494140625), 'b7^1': (947.3755337556998, 0.0, 0.0), 'b8^1': (1107.4061814793, 0.0, 0.0), 'b9^1': …	N5H6F1	2133.77	A2B2C1D1E2F1fedD1E2F1feE2F1fedcbB5ba	Complex	1	0	1		1	1	1	64.2471	361.011	Sperm_cotton_fraction2_IGP1_Xin_20210206
64663	64665	64655	156.9668	3	1304.18	1304.19	0.012085	3909.53	3909.51	TCCHWGETALFMCNASR	TC[Carbamidomethyl]C[Carbamidomethyl]HWGETALFMC[Carbamidomethyl]NASR	2099.84	Beta-defensin 132	Q7Z7B7	DEFB132	50	15	{'b1^1': (102.0555030321, 0.0, 0.0), 'b2^1': (262.08615075570003, 262.0851745605469, 3019.779296875), 'b3^1': (422.11679847930003, 422.1164245605469, 2252.569091796875), 'b4^1': (559.1757104793, 559.1732788085938, 18480.443359375), 'b5^1': (745.2550234793, 745.2532348632812, 22779.044921875), 'b6^1': (802.2764874793, 802.2755737304688, 5787.8154296875), 'b7^1': (931.3190804793, 931.3192749023438,…	N5H4F1	1809.67	A2B2C1D1E2F2fedD1E2F1fedcbB5ba	Complex	1	0	1		0.999892	1	1	61.0877	267.184	Sperm_cotton_fraction2_IGP1_Xin_20210206
28626	28628	28612	70.5424	3	837.741	837.741	-0.000915527	2510.2	2510.19	KYQNHSTIIIAK	KYQNHSTIIIAK	1414.79	Protein disulfide-isomerase-like protein of the testis	Q8N807	PDILT	436	13	{'b1^1': (129.1027880321, 129.102294921875, 6130.22998046875), 'b2^1': (292.16611703210003, 0.0, 0.0), 'b3^1': (420.22469503210004, 0.0, 0.0), 'b4^1': (534.2676220321, 0.0, 0.0), 'b5^1': (671.3265340321, 671.32080078125, 1770.9088134765625), 'b6^1': (758.3585620320999, 0.0, 0.0), 'b7^1': (859.4062400321, 859.4049682617188, 1881.1949462890625), 'b8^1': (972.4903040321, 0.0, 0.0), 'b9^1': (1085.574…	N3H3	1095.4	A2B2C1D1E2edD1dcba	Complex	0	0			1	1	1	60.8594	124.883	Sperm_cotton_fraction2_IGP1_Xin_20210206
64628	64630	64611	156.8814	3	1298.84	1298.85	0.00769043	3893.51	3893.51	TCCHWGETALFMCNASR	TC[Carbamidomethyl]C[Carbamidomethyl]HWGETALFMC[Carbamidomethyl]NASR	2099.84	Beta-defensin 132	Q7Z7B7	DEFB132	50	15	{'b1^1': (102.0555030321, 0.0, 0.0), 'b2^1': (262.08615075570003, 262.0852966308594, 2635.693359375), 'b3^1': (422.11679847930003, 422.1162109375, 2570.092529296875), 'b4^1': (559.1757104793, 559.1741943359375, 16772.04296875), 'b5^1': (745.2550234793, 745.255859375, 17435.419921875), 'b6^1': (802.2764874793, 802.2733764648438, 4324.26025390625), 'b7^1': (931.3190804793, 931.3131103515625, 8253.3…	N5H3F2	1793.67	A2B2C1D1E2F2fF5fedD1E2edcbB5ba	Complex	1	0	1		1	1	1	60.6781	258.288	Sperm_cotton_fraction2_IGP1_Xin_20210206
23183	23185	23182	57.5038	2	1152.51	1152.51	-0.000976563	2303	2302.99	VVSVENR	VVSVENR	801.434	Zona pellucida-binding protein 1	Q9BS86	ZPBP	114	9	{'b1^1': (100.0762390321, 0.0, 0.0), 'b2^1': (199.1446530321, 199.14443969726562, 12527.01953125), 'b3^1': (286.17668103209996, 286.1764221191406, 16370.625), 'b4^1': (385.2450950321, 385.2451477050781, 5524.54150390625), 'b5^1': (514.2876880321, 514.286376953125, 14520.470703125), 'b6^1': (628.3306150321, 628.3292846679688, 12778.212890625), 'b7^1': (784.4317260321, 784.4332885742188, 7368.26367…	N5H3	1501.56	A2B2C1D1E2F2fedD2dD1dcba	Complex	0	1		1	1	1	1	57.7246	395.31	Sperm_cotton_fraction2_IGP1_Xin_20210206
27156	27158	27147	66.9988	3	1047.44	1047.11	-1.00378	3138.29	3138.29	VVSVENR	VVSVENR	801.434	Zona pellucida-binding protein 1	Q9BS86	ZPBP	114	9	{'b1^1': (100.0762390321, 0.0, 0.0), 'b2^1': (199.1446530321, 199.1440887451172, 4156.9736328125), 'b3^1': (286.17668103209996, 286.17596435546875, 6179.14501953125), 'b4^1': (385.2450950321, 385.2440490722656, 3842.97021484375), 'b5^1': (514.2876880321, 514.2859497070312, 5814.01904296875), 'b6^1': (628.3306150321, 628.3262939453125, 2199.456298828125), 'b7^1': (784.4317260321, 784.4273071289062…	N6H6F1	2336.85	A2B2C1D1E2F1fedD2dD1E2F1feE2F1fedcbB5ba	Complex	1	1	1	0.999354	0.999785	1	1	51.7761	202.912	Sperm_cotton_fraction2_IGP1_Xin_20210206
64968	64970	64956	157.6959	3	1753.01	1753.01	0.00476074	5256.02	5256	CCGVNNYTDFSGSSFEMTTGHTYPR	C[Carbamidomethyl]C[Carbamidomethyl]GVNNYTDFSGSSFEM[Oxidation]TTGHTYPR	2903.16	Tetraspanin-16	Q9UKR8	TSPAN16	158	17	{'b1^1': (161.03847275569998, 0.0, 0.0), 'b2^1': (321.06912047929995, 0.0, 0.0), 'b3^1': (378.09058447929993, 378.0895690917969, 2710.8369140625), 'b4^1': (477.15899847929995, 477.15631103515625, 2654.989990234375), 'b5^1': (591.2019254792999, 0.0, 0.0), 'b6^1': (705.2448524792999, 0.0, 0.0), 'b7^1': (868.3081814793, 0.0, 0.0), 'b8^1': (969.3558594793, 0.0, 0.0), 'b9^1': (1084.3828024793, 1084.38…	N6H7	2352.85	A2B2C1D1E2F1feE2F1fedD1E2F1feE2F1fedcba	Complex	0	0			1	1	1	50.9519	306.254	Sperm_cotton_fraction2_IGP1_Xin_20210206
51865	51867	51847	126.3509	3	1076.11	1076.11	-0.00769043	3225.31	3225.32	LCGHANWSQFR	LC[Carbamidomethyl]GHANWSQFR	1374.63	Insulin-like peptide INSL6	Q9Y581	INSL6	49	11	{'b1^1': (114.0918890321, 0.0, 0.0), 'b2^1': (274.1225367557, 0.0, 0.0), 'b3^1': (331.1440007557, 0.0, 0.0), 'b4^1': (468.2029127557, 468.20166015625, 1606.2294921875), 'b5^1': (539.2400267557, 539.2383422851562, 2996.796875), 'b6^1': (653.2829537557, 653.2892456054688, 1830.9149169921875), 'b7^1': (839.3622667556999, 839.3665771484375, 2348.302490234375), 'b8^1': (926.3942947556999, 0.0, 0.0), '…	N6H3F1	1850.69	A2B2C1D1E2F2fedD2dD1E2edcbB5ba	Complex	1	1	1	0.995262	1	1	1	46.5748	119.756	Sperm_cotton_fraction2_IGP1_Xin_20210206
64269	64271	64259	156.0172	3	1366.54	1366.55	0.0106201	4096.62	4096.59	TCCHWGETALFMCNASR	TC[Carbamidomethyl]C[Carbamidomethyl]HWGETALFMC[Carbamidomethyl]NASR	2099.84	Beta-defensin 132	Q7Z7B7	DEFB132	50	13	{'b1^1': (102.0555030321, 0.0, 0.0), 'b2^1': (262.08615075570003, 262.08453369140625, 2890.130859375), 'b3^1': (422.11679847930003, 422.1136474609375, 2346.472412109375), 'b4^1': (559.1757104793, 559.1732788085938, 13951.0546875), 'b5^1': (745.2550234793, 745.2532958984375, 16189.1572265625), 'b6^1': (802.2764874793, 802.2745361328125, 6893.39404296875), 'b7^1': (931.3190804793, 931.31494140625, …	N6H3F2	1996.75	A2B2C1D1E2F2fF5fedD1E2eE2edcbB5ba	Complex	1	0	1		1	1	1	45.7456	347.016	Sperm_cotton_fraction2_IGP1_Xin_20210206
64660	64662	64655	156.9597	3	1317.86	1317.85	-0.013916	3950.54	3950.54	TCCHWGETALFMCNASR	TC[Carbamidomethyl]C[Carbamidomethyl]HWGETALFMC[Carbamidomethyl]NASR	2099.84	Beta-defensin 132	Q7Z7B7	DEFB132	50	13	{'b1^1': (102.0555030321, 0.0, 0.0), 'b2^1': (262.08615075570003, 262.08477783203125, 2721.404052734375), 'b3^1': (422.11679847930003, 422.11431884765625, 2145.955322265625), 'b4^1': (559.1757104793, 559.1723022460938, 13853.255859375), 'b5^1': (745.2550234793, 745.2540893554688, 10563.8427734375), 'b6^1': (802.2764874793, 802.2719116210938, 8989.126953125), 'b7^1': (931.3190804793, 931.310546875…	N6H3F1	1850.69	A2B2C1D1E2F2fedD1E2eE2edcbB5ba	Complex	1	0	1		1	1	1	45.6918	307.949	Sperm_cotton_fraction2_IGP1_Xin_20210206
53378	53380	53371	129.9917	3	1178.84	1178.84	-0.00476074	3533.49	3533.48	LRNETWEDLPK	LRNETWEDLPK	1399.71	Potassium channel subfamily U member 1	A8MYU2	KCNU1	8	10	{'b1^1': (114.0918890321, 0.0, 0.0), 'b2^1': (270.19300003210003, 270.1926574707031, 1758.58251953125), 'b3^1': (384.23592703210005, 0.0, 0.0), 'b4^1': (513.2785200321, 0.0, 0.0), 'b5^1': (614.3261980321, 0.0, 0.0), 'b6^1': (800.4055110321001, 0.0, 0.0), 'b7^1': (929.4481040321001, 0.0, 0.0), 'b8^1': (1044.4750470321, 1044.4781494140625, 12591.3984375), 'b9^1': (1157.5591110321, 1157.564575195312…	N5H6F1	2133.77	A2B2C1D1E2F1fedD1E2F1feE2F1fedcbB5ba	Complex	1	0	1		1	1	1	42.2939	311.331	Sperm_cotton_fraction2_IGP1_Xin_20210206
26021	26023	26020	64.2676	2	1128.98	1128.98	-0.00195313	2255.94	2255.93	SSKSNK	SSKSNK	649.339	Synaptotagmin-4	Q9H2B2	SYT4	46	7	{'b1^1': (88.0398530321, 0.0, 0.0), 'b2^1': (175.0718810321, 0.0, 0.0), 'b3^1': (303.1668440321, 303.1658935546875, 2630.580078125), 'b4^1': (390.1988720321, 390.2016296386719, 23062.640625), 'b5^1': (504.2417990321, 504.2445983886719, 14235.2490234375), 'b6^1': (632.3367620321001, 632.3394165039062, 47377.6796875), 'y1^1': (147.11334809629992, 147.1126708984375, 3581.88427734375), 'y2^1': (261.1…	N4H4F1	1606.59	A2B2C1D1E2F1fedD2dD1dcbB5ba	Complex	1	1	1	0.999785	0.985893	1	1	42.214	365.844	Sperm_cotton_fraction2_IGP1_Xin_20210206
35962	35964	35954	88.1098	2	1382.03	1381.58	-0.905518	2761.14	2761.12	LGNETWK	LGNETWK	846.424	Izumo sperm-egg fusion protein 3	Q5VZ72	IZUMO3	96	8	{'b1^1': (114.0918890321, 0.0, 0.0), 'b2^1': (171.1133530321, 0.0, 0.0), 'b3^1': (285.1562800321, 0.0, 0.0), 'b4^1': (414.19887303210004, 414.1972351074219, 3763.892822265625), 'b5^1': (515.2465510321, 515.246337890625, 2958.235595703125), 'b6^1': (701.3258640321001, 701.3260498046875, 4779.26513671875), 'b7^1': (829.4208270321001, 829.4195556640625, 10078.5166015625), 'y1^1': (147.11334809629986…	N4H5F2	1914.7	A2B2C1D1E2F1fF5fedD1E2F1fedcbB5ba	Complex	1	0	1		1	1	1	41.0792	125.785	Sperm_cotton_fraction2_IGP1_Xin_20210206
45489	45491	45475	111.0161	2	1089.99	1089.99	0.00146484	2177.96	2177.96	KFNKSEK	KFNKSEK	879.481	Acid-sensing ion channel 2	Q16515	ASIC2	392	8	{'b1^1': (129.1027880321, 129.10220336914062, 3231.37744140625), 'b2^1': (276.1712020321, 0.0, 0.0), 'b3^1': (390.2141290321, 0.0, 0.0), 'b4^1': (518.3090920321, 0.0, 0.0), 'b5^1': (605.3411200321, 605.3295288085938, 5150.0244140625), 'b6^1': (734.3837130321, 734.3722534179688, 2663.75390625), 'b7^1': (862.4786760321, 862.4642333984375, 3803.477783203125), 'y1^1': (147.11334809629997, 147.1125793…	N4H3	1298.48	A2B2C1D1E2edD1E2edcba	Complex	0	0			1	1	1	39.8456	159.966	Sperm_cotton_fraction2_IGP1_Xin_20210206
56058	56060	56042	136.4135	3	1333.56	1333.22	-1.01404	3996.63	3997.63	DGIHCLQCNSSLVYGAK	DGIHC[Carbamidomethyl]LQC[Carbamidomethyl]NSSLVYGAK	1920.88	Zona pellucida-binding protein 1	Q9BS86	ZPBP	340	11	{'b1^1': (116.0347680321, 0.0, 0.0), 'b2^1': (173.0562320321, 0.0, 0.0), 'b3^1': (286.1402960321, 0.0, 0.0), 'b4^1': (423.19920803210005, 423.1971740722656, 28674.375), 'b5^1': (583.2298557557001, 583.23046875, 1956.8238525390625), 'b6^1': (696.3139197557001, 696.3065185546875, 2174.35791015625), 'b7^1': (824.3724977557001, 824.3726196289062, 3688.61181640625), 'b8^1': (984.4031454793001, 0.0, 0.…	N4H6F2	2076.75	A2B2C1D1E2F1G5gfF5feE2F1fedD1E1edcba	Hybrid	0	0			1	1	1	32.2521	134.885	Sperm_cotton_fraction2_IGP1_Xin_20210206
64872	64874	64870	157.4657	3	1215.84	1215.85	0.00256348	3644.51	3644.5	SPLIESTANMDNNQSQK	SPLIESTANMDNNQSQK	1875.86	Protein phosphatase 1 regulatory subunit 12A	O14974	PPP1R12A	311	10	{'b1^1': (88.0398530321, 0.0, 0.0), 'b2^1': (185.0926170321, 185.09202575683594, 2047.5701904296875), 'b3^1': (298.1766810321, 0.0, 0.0), 'b4^1': (411.26074503210003, 0.0, 0.0), 'b5^1': (540.3033380321001, 0.0, 0.0), 'b6^1': (627.3353660321001, 0.0, 0.0), 'b7^1': (728.3830440321001, 0.0, 0.0), 'b8^1': (799.4201580321001, 0.0, 0.0), 'b9^1': (913.4630850321, 0.0, 0.0), 'b10^1': (1044.5035700321, 0.…	N4H5F1	1768.64	A2B2C1D1E2F1fedD1E2F1fedcbB5ba	Complex	1	0	1		1	1	1	30.7728	301.753	Sperm_cotton_fraction2_IGP1_Xin_20210206
12322	12324	12321	31.4206	3	964.089	964.088	-0.00219727	2889.24	2889.23	AFNQSSNLIK	AFNQSSNLIK	1120.59	Zinc finger protein 85	Q03923	ZNF85	240	8	{'b1^1': (72.0449390321, 0.0, 0.0), 'b2^1': (219.1133530321, 0.0, 0.0), 'b3^1': (333.1562800321, 0.0, 0.0), 'b4^1': (461.21485803210004, 0.0, 0.0), 'b5^1': (548.2468860321001, 0.0, 0.0), 'b6^1': (635.2789140321, 0.0, 0.0), 'b7^1': (749.3218410321, 0.0, 0.0), 'b8^1': (862.4059050321, 862.4165649414062, 6762.5205078125), 'b9^1': (975.4899690321, 975.5015258789062, 9092.40625), 'b10^1': (1103.584932…	N4H5F1	1768.64	A2B2C1D1E2F1fF5fedD2dD1E1edcba	Hybrid	0	1		1	1	1	1	30.7565	195.463	Sperm_cotton_fraction2_IGP1_Xin_20210206
35248	35250	35234	86.3851	4	736.394	735.827	-2.26587	2939.28	2939.28	KINTENETLQK	KINTENETLQK	1316.69	Coiled-coil domain-containing protein 27	Q2M243	CCDC27	464	8	{'b1^1': (129.1027880321, 129.10235595703125, 26420.328125), 'b2^1': (242.18685203209998, 242.18618774414062, 2420.802978515625), 'b3^1': (356.2297790321, 356.2303161621094, 2136.172607421875), 'b4^1': (457.2774570321, 0.0, 0.0), 'b5^1': (586.3200500321, 0.0, 0.0), 'b6^1': (700.3629770320999, 0.0, 0.0), 'b7^1': (829.4055700321, 0.0, 0.0), 'b8^1': (930.4532480321, 0.0, 0.0), 'b9^1': (1043.53731203…	N4H5	1622.58	A2B2C1D1E2F1feE2edD1E1edcba	Hybrid	0	0			0.977521	1	1	29.2453	181.89	Sperm_cotton_fraction2_IGP1_Xin_20210206
8265	8267	8264	21.7078	2	1155.49	1155.49	0.00146484	2308.96	2308.95	VSIDNR	VSIDNR	702.366	Calcium-independent phospholipase A2-gamma	Q9NP80	PNPLA8	361	6	{'b1^1': (100.0762390321, 0.0, 0.0), 'b2^1': (187.1082670321, 0.0, 0.0), 'b3^1': (300.1923310321, 0.0, 0.0), 'b4^1': (415.21927403210003, 415.218017578125, 6891.0712890625), 'b5^1': (529.2622010321, 529.2606201171875, 6286.2890625), 'b6^1': (685.3633120321001, 685.3623657226562, 5594.9248046875), 'y1^1': (175.1194960962999, 175.11895751953125, 35641.85546875), 'y2^1': (289.1624230962999, 289.1616…	N4H4F1	1606.59	A2B2C1D1E2F1fedD1E2edcbB5ba	Complex	1	0	1		1	1	1	29.2303	575.143	Sperm_cotton_fraction2_IGP1_Xin_20210206
74983	74985	74975	181.8605	4	1339.05	1338.8	-0.981934	5351.17	5351.14	YILEPPPCISAPENCTHLCTMQEDCEK	YILEPPPC[Carbamidomethyl]ISAPENC[Carbamidomethyl]THLC[Carbamidomethyl]TMQEDC[Carbamidomethyl]EK	3291.4	WAP four-disulfide core domain protein 13	Q8IUB5	WFDC13	44	13	{'b1^1': (164.0711540321, 0.0, 0.0), 'b2^1': (277.1552180321, 277.15460205078125, 16112.296875), 'b3^1': (390.2392820321, 390.237548828125, 8855.9931640625), 'b4^1': (519.2818750321001, 519.2788696289062, 3034.091064453125), 'b5^1': (616.3346390321001, 0.0, 0.0), 'b6^1': (713.3874030321001, 0.0, 0.0), 'b7^1': (810.4401670321001, 0.0, 0.0), 'b8^1': (970.4708147557001, 0.0, 0.0), 'b9^1': (1083.5548…	N4H5F1S1	2059.73	A2B2C1D1E2F1G3gfedD1E2F1fedcbB5ba	Complex	1	0	1		0.998492	1	1	27.8065	202.595	Sperm_cotton_fraction2_IGP1_Xin_20210206
13863	13865	13862	35.1301	4	759.833	759.833	0.00317383	3035.3	3035.29	NTSSPEPPTPGLK	NTSSPEPPTPGLK	1323.67	Uncharacterized protein KIAA1755	Q5JYT7	KIAA1755	460	8	{'b1^1': (115.05075203210001, 0.0, 0.0), 'b2^1': (216.0984300321, 0.0, 0.0), 'b3^1': (303.1304580321, 0.0, 0.0), 'b4^1': (390.1624860321, 0.0, 0.0), 'b5^1': (487.2152500321, 0.0, 0.0), 'b6^1': (616.2578430321, 0.0, 0.0), 'b7^1': (713.3106070321, 0.0, 0.0), 'b8^1': (810.3633710321001, 0.0, 0.0), 'b9^1': (911.4110490321001, 0.0, 0.0), 'b10^1': (1008.4638130321001, 0.0, 0.0), 'b11^1': (1065.48527703…	N3H5F2	1711.62	A2B2C1D1E2F1fF5fedD1E1edcbB5ba	Hybrid	1	0	1		1	1	1	26.439	129.102	Sperm_cotton_fraction2_IGP1_Xin_20210206
44514	44516	44495	108.6732	2	1279.48	1280.01	1.06006	2558.01	2558	WCSLNK	WC[Carbamidomethyl]SLNK	806.375	Binder of sperm protein homolog 1	Q075Z2	BSPH1	72	6	{'b1^1': (187.0871380321, 0.0, 0.0), 'b2^1': (347.11778575569997, 347.1169738769531, 3152.04248046875), 'b3^1': (434.14981375569994, 434.1487731933594, 2894.5068359375), 'b4^1': (547.2338777557, 0.0, 0.0), 'b5^1': (661.2768047556999, 661.2784423828125, 2674.98291015625), 'b6^1': (789.3717677556999, 0.0, 0.0), 'y1^1': (147.1133480963001, 0.0, 0.0), 'y2^1': (261.1562750963, 261.15667724609375, 1764…	N4H4S1	1751.62	A2B2C1D1E2F2G3gfedD1E1edcba	Hybrid	0	0			0.999139	1	1	26.2514	176.732	Sperm_cotton_fraction2_IGP1_Xin_20210206
65846	65848	65845	159.8333	3	1097.14	1097.14	-0.00402832	3288.39	3288.38	NLPEIMNITEVK	NLPEIM[Oxidation]NITEVK	1415.73	EKC/KEOPS complex subunit TPRKB	Q9Y3C4	TPRKB	141	8	{'b1^1': (115.05075203210001, 0.0, 0.0), 'b2^1': (228.1348160321, 228.13502502441406, 1967.0751953125), 'b3^1': (325.18758003209996, 0.0, 0.0), 'b4^1': (454.23017303209997, 454.2316589355469, 1488.78125), 'b5^1': (567.3142370321, 0.0, 0.0), 'b6^1': (714.3496366541999, 0.0, 0.0), 'b7^1': (828.3925636541999, 0.0, 0.0), 'b8^1': (941.4766276541999, 0.0, 0.0), 'b9^1': (1042.5243056542, 0.0, 0.0), 'b10…	N3H6S1	1872.65	A2B2C1D1E2F1G3gfedD1E1eE1edcba	Hybrid	0	0			1	1	1	26.1007	304.934	Sperm_cotton_fraction2_IGP1_Xin_20210206
12199	12201	12193	31.1244	3	1018.11	1018.11	0.003479	3051.3	3051.28	NTSSPEPPTPGLK	NTSSPEPPTPGLK	1323.67	Uncharacterized protein KIAA1755	Q5JYT7	KIAA1755	460	8	{'b1^1': (115.05075203210001, 0.0, 0.0), 'b2^1': (216.0984300321, 0.0, 0.0), 'b3^1': (303.1304580321, 0.0, 0.0), 'b4^1': (390.1624860321, 0.0, 0.0), 'b5^1': (487.2152500321, 0.0, 0.0), 'b6^1': (616.2578430321, 0.0, 0.0), 'b7^1': (713.3106070321, 0.0, 0.0), 'b8^1': (810.3633710321001, 0.0, 0.0), 'b9^1': (911.4110490321001, 0.0, 0.0), 'b10^1': (1008.4638130321001, 0.0, 0.0), 'b11^1': (1065.48527703…	N3H6F1	1727.61	A2B2C1D1E2F1fF5fedD1E1eE1edcba	Hybrid	0	0			1	1	1	26.0774	237.274	Sperm_cotton_fraction2_IGP1_Xin_20210206
12146	12148	12127	30.9968	3	964.09	964.089	-0.00164795	2889.24	2889.23	NTSSPEPPTPGLK	NTSSPEPPTPGLK	1323.67	Uncharacterized protein KIAA1755	Q5JYT7	KIAA1755	460	8	{'b1^1': (115.05075203210001, 0.0, 0.0), 'b2^1': (216.0984300321, 0.0, 0.0), 'b3^1': (303.1304580321, 0.0, 0.0), 'b4^1': (390.1624860321, 0.0, 0.0), 'b5^1': (487.2152500321, 0.0, 0.0), 'b6^1': (616.2578430321, 0.0, 0.0), 'b7^1': (713.3106070321, 0.0, 0.0), 'b8^1': (810.3633710321001, 0.0, 0.0), 'b9^1': (911.4110490321001, 0.0, 0.0), 'b10^1': (1008.4638130321001, 0.0, 0.0), 'b11^1': (1065.48527703…	N3H5F1	1565.56	A2B2C1D1E2F1fF5fedD1E1edcba	Hybrid	0	0			1	1	1	25.8836	232.043	Sperm_cotton_fraction2_IGP1_Xin_20210206
28039	28041	28038	69.1271	3	1169.85	1169.85	-0.0124512	3506.52	3504.5	KRENQSQQLEK	KRENQSQQLEK	1386.72	Tubulin polyglutamylase TTLL11	Q8NHH1	TTLL11	583	8	{'b1^1': (129.1027880321, 129.102294921875, 2863.08154296875), 'b2^1': (285.2038990321, 0.0, 0.0), 'b3^1': (414.24649203210004, 0.0, 0.0), 'b4^1': (528.2894190321, 0.0, 0.0), 'b5^1': (656.3479970321, 0.0, 0.0), 'b6^1': (743.3800250321, 0.0, 0.0), 'b7^1': (871.4386030321, 0.0, 0.0), 'b8^1': (999.4971810321, 999.4848022460938, 2281.10205078125), 'b9^1': (1112.5812450321, 0.0, 0.0), 'b10^1': (1241.6…	N5H5F2	2117.78	A2B2C1D1E2F1G5gfF5fedD2dD1E2F1fedcba	Complex	0	1		1	1	1	1	25.4712	509.753	Sperm_cotton_fraction2_IGP1_Xin_20210206
65042	65044	65039	157.8854	3	1215.84	1215.84	-0.00549316	3644.5	3644.48	AGNCPEEECNLTLNKK	AGNC[Carbamidomethyl]PEEEC[Carbamidomethyl]NLTLNKK	1875.85	Protein FRG2-like-2	A6NGY1	FRG2C	120	9	{'b1^1': (72.0449390321, 0.0, 0.0), 'b2^1': (129.0664030321, 129.06573486328125, 1752.91259765625), 'b3^1': (243.1093300321, 243.10726928710938, 2000.4873046875), 'b4^1': (403.1399777557, 0.0, 0.0), 'b5^1': (500.1927417557, 500.19146728515625, 2676.699951171875), 'b6^1': (629.2353347557, 0.0, 0.0), 'b7^1': (758.2779277557, 0.0, 0.0), 'b8^1': (887.3205207557, 0.0, 0.0), 'b9^1': (1047.3511684793, 0…	N4H5F1	1768.64	A2B2C1D1E2F1fedD1E2F1fedcbB5ba	Complex	1	0	1		1	1	1	25.4283	202.115	Sperm_cotton_fraction2_IGP1_Xin_20210206
60998	61000	60997	148.1538	3	1088.13	1088.13	0.00146484	3261.37	3261.35	KRNTTEETNQK	KRNTTEETNQK	1347.67	Testis-expressed protein 49	A0A1B0GTD5	TEX49	21	7	{'b1^1': (129.1027880321, 129.1022186279297, 8506.90625), 'b2^1': (285.2038990321, 0.0, 0.0), 'b3^1': (399.24682603210005, 0.0, 0.0), 'b4^1': (500.29450403210006, 0.0, 0.0), 'b5^1': (601.3421820321, 0.0, 0.0), 'b6^1': (730.3847750321, 0.0, 0.0), 'b7^1': (859.4273680321, 859.43896484375, 3864.544677734375), 'b8^1': (960.4750460321001, 0.0, 0.0), 'b9^1': (1074.5179730321001, 0.0, 0.0), 'b10^1': (12…	N4H5S1	1913.68	A2B2C1D1E2F1G3gfedD1E2F1fedcba	Complex	0	0			1	1	1	24.4494	383.107	Sperm_cotton_fraction2_IGP1_Xin_20210206
12537	12539	12536	31.9402	3	1018.11	1018.11	-0.00238037	3051.29	3051.28	AFNQSSNLIK	AFNQSSNLIK	1120.59	Zinc finger protein 85	Q03923	ZNF85	240	7	{'b1^1': (72.0449390321, 0.0, 0.0), 'b2^1': (219.1133530321, 0.0, 0.0), 'b3^1': (333.1562800321, 0.0, 0.0), 'b4^1': (461.21485803210004, 0.0, 0.0), 'b5^1': (548.2468860321001, 0.0, 0.0), 'b6^1': (635.2789140321, 0.0, 0.0), 'b7^1': (749.3218410321, 0.0, 0.0), 'b8^1': (862.4059050321, 862.4160766601562, 5219.32177734375), 'b9^1': (975.4899690321, 975.497314453125, 13258.818359375), 'b10^1': (1103.5…	N4H6F1	1930.69	A2B2C1D1E2F1fF5fedD2dD1E1eE1edcba	Hybrid	0	1		1	1	1	1	24.3343	270.514	Sperm_cotton_fraction2_IGP1_Xin_20210206
23184	23186	23182	57.5082	2	1205.02	1205.02	-0.00170898	2408.03	2408.02	VVSVENR	VVSVENR	801.434	Zona pellucida-binding protein 1	Q9BS86	ZPBP	114	6	{'b1^1': (100.0762390321, 0.0, 0.0), 'b2^1': (199.1446530321, 199.1439666748047, 3129.691650390625), 'b3^1': (286.17668103209996, 286.1762390136719, 5941.22607421875), 'b4^1': (385.2450950321, 0.0, 0.0), 'b5^1': (514.2876880321, 514.2870483398438, 4537.08642578125), 'b6^1': (628.3306150321, 628.331787109375, 3620.128173828125), 'b7^1': (784.4317260321, 0.0, 0.0), 'y1^1': (175.1194960962998, 175.1…	N4H4F1	1606.59	A2B2C1D1E2edD2dD1E1edcbB5ba	Hybrid	1	1	1	0.999785	0.9314	1	1	24.3258	586.357	Sperm_cotton_fraction2_IGP1_Xin_20210206
52567	52569	52563	128.0433	3	1094.79	1094.46	-1.00232	3280.36	3281.34	NSSSRSGITGTTNK	NSSSRSGITGTTNK	1408.69	Centrosomal protein of 57 kDa	Q86XR8	CEP57	449	8	{'b1^1': (115.05075203210001, 0.0, 0.0), 'b2^1': (202.0827800321, 202.08221435546875, 2628.767578125), 'b3^1': (289.1148080321, 0.0, 0.0), 'b4^1': (376.14683603209994, 0.0, 0.0), 'b5^1': (532.2479470321, 0.0, 0.0), 'b6^1': (619.2799750321, 0.0, 0.0), 'b7^1': (676.3014390321, 676.2911376953125, 6265.8974609375), 'b8^1': (789.3855030321, 789.3837890625, 28851.3671875), 'b9^1': (890.4331810321, 0.0,…	N3H6S1	1872.65	A2B2C1D1E2F1G3gfedD1E1eE1edcba	Hybrid	0	0			1	1	1	23.7168	295.155	Sperm_cotton_fraction2_IGP1_Xin_20210206
24003	24005	24002	59.4661	2	1233.53	1233.53	0.00244141	2465.05	2465.04	VVSVENR	VVSVENR	801.434	Zona pellucida-binding protein 1	Q9BS86	ZPBP	114	6	{'b1^1': (100.0762390321, 0.0, 0.0), 'b2^1': (199.1446530321, 199.1443634033203, 4116.12841796875), 'b3^1': (286.17668103209996, 286.1751403808594, 3518.45654296875), 'b4^1': (385.2450950321, 0.0, 0.0), 'b5^1': (514.2876880321, 514.2869262695312, 3542.625732421875), 'b6^1': (628.3306150321, 628.3318481445312, 2065.868896484375), 'b7^1': (784.4317260321, 0.0, 0.0), 'y1^1': (175.1194960962998, 175.…	N5H4	1663.61	A2B2C1D1E2F1fedD2dD1E2edcba	Complex	0	1		1	1	1	1	23.6186	425.167	Sperm_cotton_fraction2_IGP1_Xin_20210206
46712	46714	46707	113.9556	2	1467.06	1467.06	-0.00317383	2932.1	2932.08	ESMYSWNK	ESM[Oxidation]YSWNK	1059.43	Krueppel-like factor 10	Q13118	KLF10	31	6	{'b1^1': (130.0504180321, 0.0, 0.0), 'b2^1': (217.0824460321, 0.0, 0.0), 'b3^1': (364.1178456542, 0.0, 0.0), 'b4^1': (527.1811746542, 0.0, 0.0), 'b5^1': (614.2132026542, 0.0, 0.0), 'b6^1': (800.2925156542001, 800.3049926757812, 7619.7294921875), 'b7^1': (914.3354426542, 914.35009765625, 10731.947265625), 'b8^1': (1042.4304056542, 1042.434326171875, 81330.3671875), 'y1^1': (147.11334809629997, 147…	N3H6S1	1872.65	A2B2C1D1E2F1G3gfedD1E1eE1edcba	Hybrid	0	0			1	1	1	23.1855	239.803	Sperm_cotton_fraction2_IGP1_Xin_20210206
31631	31633	31618	77.6968	3	1389.56	1389.22	-1.00195	4164.65	4166.62	EKSNMTR	EKSNMTR	864.412	Intraflagellar transport protein 57 homolog	Q9NWB7	IFT57	411	6	{'b1^1': (130.0504180321, 130.04978942871094, 1618.166015625), 'b2^1': (258.1453810321, 258.1446533203125, 2569.08447265625), 'b3^1': (345.17740903209994, 345.1770324707031, 2263.932373046875), 'b4^1': (459.22033603209996, 459.2193298339844, 47144.46484375), 'b5^1': (590.2608210321, 590.2554931640625, 2238.97802734375), 'b6^1': (691.3084990321, 0.0, 0.0), 'b7^1': (847.4096100321001, 0.0, 0.0), 'y…	N7H8F4	3302.21	A2B2C1D1E2F1fF5feE2F1fF5fedD1E2F1feE2F1fF5feE2F1fF5fedcba	Complex	0	0			1	1	1	23.0809	122.902	Sperm_cotton_fraction2_IGP1_Xin_20210206
22478	22480	22473	55.8129	3	749.666	749.666	-0.000915527	2245.97	2245.97	VVSVENR	VVSVENR	801.434	Zona pellucida-binding protein 1	Q9BS86	ZPBP	114	6	{'b1^1': (100.0762390321, 0.0, 0.0), 'b2^1': (199.1446530321, 199.14405822753906, 4757.05322265625), 'b3^1': (286.17668103209996, 286.17657470703125, 2192.89404296875), 'b4^1': (385.2450950321, 0.0, 0.0), 'b5^1': (514.2876880321, 514.2898559570312, 2093.20654296875), 'b6^1': (628.3306150321, 0.0, 0.0), 'b7^1': (784.4317260321, 0.0, 0.0), 'y1^1': (175.1194960962998, 175.11895751953125, 10102.64746…	N4H3F1	1444.53	A2B2C1D1E2edD1E2edcbB5ba	Complex	1	0	1		1	1	1	22.9696	497.228	Sperm_cotton_fraction2_IGP1_Xin_20210206
27233	27235	27231	67.1827	3	993.088	993.089	0.00128174	2976.24	2976.23	VVSVENR	VVSVENR	801.434	Zona pellucida-binding protein 1	Q9BS86	ZPBP	114	6	{'b1^1': (100.0762390321, 0.0, 0.0), 'b2^1': (199.1446530321, 199.14376831054688, 2906.0078125), 'b3^1': (286.17668103209996, 286.1763916015625, 3543.89501953125), 'b4^1': (385.2450950321, 0.0, 0.0), 'b5^1': (514.2876880321, 514.2863159179688, 1745.5296630859375), 'b6^1': (628.3306150321, 628.332275390625, 2117.737060546875), 'b7^1': (784.4317260321, 0.0, 0.0), 'y1^1': (175.1194960962998, 175.119…	N6H5F1	2174.8	A2B2C1D1E2F1fedD2dD1E2eE2F1fedcbB5ba	Complex	1	1	1	0.999354	0.999785	1	1	22.8751	226.889	Sperm_cotton_fraction2_IGP1_Xin_20210206
61205	61207	61190	148.6542	3	1088.13	1088.13	0.000732422	3261.37	3261.36	NNSRLMDEILK	NNSRLM[Oxidation]DEILK	1347.68	Dehydrodolichyl diphosphate synthase complex subunit NUS1	Q96E22	NUS1	144	7	{'b1^1': (115.05075203210001, 0.0, 0.0), 'b2^1': (229.0936790321, 0.0, 0.0), 'b3^1': (316.12570703209997, 0.0, 0.0), 'b4^1': (472.22681803209997, 0.0, 0.0), 'b5^1': (585.3108820320999, 0.0, 0.0), 'b6^1': (732.3462816541999, 0.0, 0.0), 'b7^1': (847.3732246541998, 0.0, 0.0), 'b8^1': (976.4158176541998, 0.0, 0.0), 'b9^1': (1089.4998816541997, 0.0, 0.0), 'b10^1': (1202.5839456541996, 1202.57592773437…	N4H5S1	1913.68	A2B2C1D1E2F1G3gfedD1E2F1fedcba	Complex	0	0			1	1	1	22.461	666.988	Sperm_cotton_fraction2_IGP1_Xin_20210206
31125	31127	31124	76.4878	3	1037.76	1037.76	0.00146484	3110.25	3111.25	WVNVTCEEESPR	WVNVTC[Carbamidomethyl]EEESPR	1504.66	Kelch-like protein 10	Q6JEL2	KLHL10	320	7	{'b1^1': (187.0871380321, 0.0, 0.0), 'b2^1': (286.1555520321, 0.0, 0.0), 'b3^1': (400.1984790321, 0.0, 0.0), 'b4^1': (499.26689303210003, 0.0, 0.0), 'b5^1': (600.3145710321, 0.0, 0.0), 'b6^1': (760.3452187557, 0.0, 0.0), 'b7^1': (889.3878117557, 0.0, 0.0), 'b8^1': (1018.4304047557, 0.0, 0.0), 'b9^1': (1147.4729977557, 0.0, 0.0), 'b10^1': (1234.5050257557, 0.0, 0.0), 'b11^1': (1331.5577897557, 0.0…	N4H4F1	1606.59	A2B2C1D1E2F1fF5fedD1E2edcba	Complex	0	0			1	1	1	21.9175	158.951	Sperm_cotton_fraction2_IGP1_Xin_20210206
34635	34637	34630	84.9074	3	967.092	967.091	-0.000366211	2898.25	2898.25	KINTENETLQK	KINTENETLQK	1316.69	Coiled-coil domain-containing protein 27	Q2M243	CCDC27	464	7	{'b1^1': (129.1027880321, 129.1023406982422, 6574.615234375), 'b2^1': (242.18685203209998, 242.18588256835938, 1776.749267578125), 'b3^1': (356.2297790321, 0.0, 0.0), 'b4^1': (457.2774570321, 0.0, 0.0), 'b5^1': (586.3200500321, 0.0, 0.0), 'b6^1': (700.3629770320999, 0.0, 0.0), 'b7^1': (829.4055700321, 0.0, 0.0), 'b8^1': (930.4532480321, 0.0, 0.0), 'b9^1': (1043.5373120320999, 0.0, 0.0), 'b10^1': …	N3H6	1581.56	A2B2C1D1E2edD1E1eE1F1fedcba	Hybrid	0	0			1	1	1	21.6645	289.524	Sperm_cotton_fraction2_IGP1_Xin_20210206
59061	59063	59054	143.5645	3	1097.8	1097.8	-0.00219727	3290.37	3290.36	FTFANTTSLR	FTFANTTSLR	1156.59	Leucine-rich repeat-containing protein 52	Q8N7C0	LRRC52	148	7	{'b1^1': (148.07623903209998, 0.0, 0.0), 'b2^1': (249.1239170321, 249.12188720703125, 1403.1822509765625), 'b3^1': (396.1923310321, 0.0, 0.0), 'b4^1': (467.2294450321, 0.0, 0.0), 'b5^1': (581.2723720321, 0.0, 0.0), 'b6^1': (682.3200500321, 682.3184204101562, 2055.361572265625), 'b7^1': (783.3677280321, 0.0, 0.0), 'b8^1': (870.3997560321, 0.0, 0.0), 'b9^1': (983.4838200321, 0.0, 0.0), 'b10^1': (11…	N5H6F1	2133.77	A2B2C1D1E2F1fedD1E2F1feE2F1fedcbB5ba	Complex	1	0	1		0.999785	1	1	21.4956	292.849	Sperm_cotton_fraction2_IGP1_Xin_20210206
13947	13949	13946	35.3314	3	1066.79	1066.79	-0.000366211	3197.35	3197.34	NTSSPEPPTPGLK	NTSSPEPPTPGLK	1323.67	Uncharacterized protein KIAA1755	Q5JYT7	KIAA1755	460	7	{'b1^1': (115.05075203210001, 0.0, 0.0), 'b2^1': (216.0984300321, 0.0, 0.0), 'b3^1': (303.1304580321, 0.0, 0.0), 'b4^1': (390.1624860321, 0.0, 0.0), 'b5^1': (487.2152500321, 0.0, 0.0), 'b6^1': (616.2578430321, 0.0, 0.0), 'b7^1': (713.3106070321, 0.0, 0.0), 'b8^1': (810.3633710321001, 0.0, 0.0), 'b9^1': (911.4110490321001, 0.0, 0.0), 'b10^1': (1008.4638130321001, 0.0, 0.0), 'b11^1': (1065.48527703…	N3H6F2	1873.67	A2B2C1D1E2F1fF5fedD1E1eE1edcbB5ba	Hybrid	1	0	1		1	1	1	21.1485	234.273	Sperm_cotton_fraction2_IGP1_Xin_20210206
54311	54313	54303	131.6576	2	1465.62	1465.62	0.0117187	2929.23	2929.22	CLQNETYSALSPGK	C[Carbamidomethyl]LQNETYSALSPGK	1566.73	Acrosin-binding protein	Q8NEB7	ACRBP	512	25	{'b1^1': (161.03847275569998, 0.0, 0.0), 'b2^1': (274.12253675569997, 274.1209716796875, 7780.0458984375), 'b3^1': (402.1811147557, 402.1798095703125, 11949.544921875), 'b4^1': (516.2240417557, 516.2205810546875, 3163.326904296875), 'b5^1': (645.2666347557, 645.2655639648438, 16442.1171875), 'b6^1': (746.3143127557, 746.312255859375, 6796.7802734375), 'b7^1': (909.3776417557001, 909.3759765625, 8…	N2H5F1	1362.48	A2B2C1D1dD1E1eE1edcbB5ba	High mannose	1	0	1		1			214.994	432.681	Sperm_cotton_fraction2_IGP2_Xin_20210206
57504	57506	57486	139.3001	3	1203.83	1203.5	-1.00342	3607.47	3607.47	DGIHCLQCNSSLVYGAK	DGIHC[Carbamidomethyl]LQC[Carbamidomethyl]NSSLVYGAK	1920.88	Zona pellucida-binding protein 1	Q9BS86	ZPBP	340	24	{'b1^1': (116.0347680321, 0.0, 0.0), 'b2^1': (173.0562320321, 0.0, 0.0), 'b3^1': (286.1402960321, 0.0, 0.0), 'b4^1': (423.19920803210005, 423.1978759765625, 25749.6015625), 'b5^1': (583.2298557557001, 583.2276611328125, 19740.095703125), 'b6^1': (696.3139197557001, 696.3125, 20322.58203125), 'b7^1': (824.3724977557001, 824.3693237304688, 22319.4375), 'b8^1': (984.4031454793001, 984.3986206054688,…	N2H7F1	1686.59	A2B2C1D1E1edD1E1eE1F1fedcbB5ba	High mannose	1	0	1		1			159.065	425.831	Sperm_cotton_fraction2_IGP2_Xin_20210206
53490	53492	53479	129.6802	3	1216.85	1216.85	0.00512695	3647.52	3648.5	DGIHCLQCNSSLVYGAK	DGIHC[Carbamidomethyl]LQC[Carbamidomethyl]NSSLVYGAK	1920.88	Zona pellucida-binding protein 1	Q9BS86	ZPBP	340	20	{'b1^1': (116.0347680321, 0.0, 0.0), 'b2^1': (173.0562320321, 0.0, 0.0), 'b3^1': (286.1402960321, 0.0, 0.0), 'b4^1': (423.19920803210005, 423.19671630859375, 7245.5732421875), 'b5^1': (583.2298557557001, 583.2282104492188, 8434.41015625), 'b6^1': (696.3139197557001, 696.31005859375, 8465.708984375), 'b7^1': (824.3724977557001, 824.3685302734375, 7583.986328125), 'b8^1': (984.4031454793001, 984.41…	N3H6F1	1727.61	A2B2C1D1E1edD2dD1E1eE1edcbB5ba	High mannose	1	1	1	0.997084	1			103.825	269.164	Sperm_cotton_fraction2_IGP2_Xin_20210206
62797	62799	62786	151.9685	3	975.374	975.375	0.00457764	2923.1	2923.09	FTNCSYADFMK	FTNC[Carbamidomethyl]SYADFMK	1382.56	Disintegrin and metalloproteinase domain-containing protein 21	Q9UKJ8	ADAM21	377	14	{'b1^1': (148.07623903209998, 0.0, 0.0), 'b2^1': (249.1239170321, 249.12277221679688, 3639.34326171875), 'b3^1': (363.1668440321, 0.0, 0.0), 'b4^1': (523.1974917557, 523.1962890625, 1770.830322265625), 'b5^1': (610.2295197556999, 0.0, 0.0), 'b6^1': (773.2928487556999, 0.0, 0.0), 'b7^1': (844.3299627556999, 0.0, 0.0), 'b8^1': (959.3569057556998, 959.3560791015625, 4445.84423828125), 'b9^1': (1106.…	N2H7	1540.53	A2B2C1D1E1edD1E1eE1F1fedcba	High mannose	0	0			1			82.4374	298.285	Sperm_cotton_fraction2_IGP2_Xin_20210206
78601	78603	78585	190.0404	3	1386.93	1386.59	-1.02722	4156.75	4157.74	CLEPPHLANLTLEDAAECLK	C[Carbamidomethyl]LEPPHLANLTLEDAAEC[Carbamidomethyl]LK	2293.11	Izumo sperm-egg fusion protein 4	Q1ZYL8	IZUMO4	219	11	{'b1^1': (161.03847275569998, 0.0, 0.0), 'b2^1': (274.12253675569997, 274.1202087402344, 2811.841552734375), 'b3^1': (403.1651297557, 403.1640930175781, 2087.10693359375), 'b4^1': (500.21789375569995, 0.0, 0.0), 'b5^1': (597.2706577557, 0.0, 0.0), 'b6^1': (734.3295697556999, 0.0, 0.0), 'b7^1': (847.4136337557, 847.41455078125, 2379.7197265625), 'b8^1': (918.4507477556999, 918.4440307617188, 2584.…	N2H9	1864.63	A2B2C1D1E1F1fedD1E1F1feE1F1fedcba	High mannose	0	0			1			26.1376	319.611	Sperm_cotton_fraction2_IGP2_Xin_20210206
60537	60539	60535	146.5166	2	1269.04	1269.04	-0.000244141	2536.07	2536.08	NLSEQLQQAK	NLSEQLQQAK	1157.6	Coiled-coil domain-containing protein 160	A6NGH7	CCDC160	219	7	{'b1^1': (115.05075203210001, 0.0, 0.0), 'b2^1': (228.1348160321, 228.1343536376953, 2576.385986328125), 'b3^1': (315.1668440321, 0.0, 0.0), 'b4^1': (444.2094370321, 444.2095642089844, 3040.72412109375), 'b5^1': (572.2680150321, 0.0, 0.0), 'b6^1': (685.3520790321, 685.346923828125, 6035.96630859375), 'b7^1': (813.4106570321001, 0.0, 0.0), 'b8^1': (941.4692350321001, 0.0, 0.0), 'b9^1': (1012.50634…	N2H6	1378.48	A2B2C1D1E1edD1E1eE1edcba	High mannose	0	0			1			25.1593	209.113	Sperm_cotton_fraction2_IGP2_Xin_20210206
20663	20665	20656	50.8683	2	1243.54	1243.54	0.000732422	2485.07	2485.05	EEIVNLTK	EEIVNLTK	944.518	Cilia- and flagella-associated protein 58	Q5T655	CFAP58	129	6	{'b1^1': (130.0504180321, 0.0, 0.0), 'b2^1': (259.0930110321, 0.0, 0.0), 'b3^1': (372.1770750321, 0.0, 0.0), 'b4^1': (471.2454890321, 0.0, 0.0), 'b5^1': (585.2884160321, 585.297607421875, 4694.435546875), 'b6^1': (698.3724800321, 0.0, 0.0), 'b7^1': (799.4201580321001, 799.4284057617188, 4798.2431640625), 'b8^1': (927.5151210321001, 927.5216064453125, 71623.2578125), 'y1^1': (147.11334809629997, 1…	N2H7	1540.53	A2B2C1D1E1edD1E1eE1F1fedcba	High mannose	0	0			1			22.5433	304.99	Sperm_cotton_fraction2_IGP2_Xin_20210206
66050	66052	66049	159.7979	4	958.938	958.935	-0.00952148	3831.71	3831.71	TKEEGNATNILQDAEVHYISR	TKEEGNATNILQDAEVHYISR	2387.17	Transmembrane protease serine 12	Q86WS5	TMPRSS12	219	32	{'b1^1': (102.0555030321, 0.0, 0.0), 'b2^1': (230.1504660321, 230.14979553222656, 12564.806640625), 'b3^1': (359.1930590321, 359.1923522949219, 7614.66357421875), 'b4^1': (488.2356520321, 488.2318420410156, 10051.572265625), 'b5^1': (545.2571160321, 545.2609252929688, 5597.64599609375), 'b6^1': (659.3000430321, 659.2996215820312, 11894.7138671875), 'b7^1': (730.3371570321, 730.3355712890625, 2602…	N4H3F1	1444.53	A2B2C1D1E2edD2dD1dcbB5ba	Complex	1	1	1	1	1	1	1	255.947	265.304	Sperm_cotton_fraction2_IGP2_Xin_20210206
57685	57687	57683	139.7337	4	974.161	974.161	-0.00317383	3892.61	3892.6	DGIHCLQCNSSLVYGAK	DGIHC[Carbamidomethyl]LQC[Carbamidomethyl]NSSLVYGAK	1920.88	Zona pellucida-binding protein 1	Q9BS86	ZPBP	340	28	{'b1^1': (116.0347680321, 0.0, 0.0), 'b2^1': (173.0562320321, 0.0, 0.0), 'b3^1': (286.1402960321, 0.0, 0.0), 'b4^1': (423.19920803210005, 423.19793701171875, 88879.609375), 'b5^1': (583.2298557557001, 583.2279052734375, 80632.46875), 'b6^1': (696.3139197557001, 696.3123779296875, 67048.765625), 'b7^1': (824.3724977557001, 824.3700561523438, 81513.9375), 'b8^1': (984.4031454793001, 984.39813232421…	N5H5F1	1971.72	A2B2C1D1E2F1feE2edD2dD1E1edcbB5ba	Hybrid	1	1	1	0.999103	0.9337	1	1	240.731	225.768	Sperm_cotton_fraction2_IGP2_Xin_20210206
57219	57220	57199	138.6273	3	1239.53	1239.53	0.00549316	3715.57	3714.55	DGIHCLQCNSSLVYGAK	DGIHC[Carbamidomethyl]LQC[Carbamidomethyl]NSSLVYGAK	1920.88	Zona pellucida-binding protein 1	Q9BS86	ZPBP	340	27	{'b1^1': (116.0347680321, 0.0, 0.0), 'b2^1': (173.0562320321, 0.0, 0.0), 'b3^1': (286.1402960321, 286.13885498046875, 1594.6041259765625), 'b4^1': (423.19920803210005, 423.19775390625, 30265.412109375), 'b5^1': (583.2298557557001, 583.2278442382812, 30875.84375), 'b6^1': (696.3139197557001, 696.3116455078125, 25812.34765625), 'b7^1': (824.3724977557001, 824.36865234375, 31326.373046875), 'b8^1': …	N5H3F2	1793.67	A2B2C1D1E2F2fF5fedD2dD1dcbB5ba	Complex	1	1	0.999551	0.995514	1	1	1	204.291	214.721	Sperm_cotton_fraction2_IGP2_Xin_20210206
72162	72164	72144	174.5119	3	1243.54	1243.54	0.0150146	3727.6	3727.59	YWNYSHSAPQDDLMLIK	YWNYSHSAPQDDLMLIK	2079.97	Probable inactive serine protease 37	A4D1T9	PRSS37	90	26	{'b1^1': (164.0711540321, 0.0, 0.0), 'b2^1': (350.1504670321, 350.1487121582031, 4604.9794921875), 'b3^1': (464.1933940321, 464.1926574707031, 2987.5712890625), 'b4^1': (627.2567230321, 627.25146484375, 3616.19140625), 'b5^1': (714.2887510321, 714.2821044921875, 2187.529052734375), 'b6^1': (851.3476630321, 851.3435668945312, 4892.4248046875), 'b7^1': (938.3796910320999, 938.3810424804688, 3042.47…	N5H3F1	1647.61	A2B2C1D1E2F2fedD2dD1dcbB5ba	Complex	1	1	1	0.99843	1	1	1	181.125	169.461	Sperm_cotton_fraction2_IGP2_Xin_20210206
57261	57263	57244	138.7256	3	1414.93	1414.92	-0.0219727	4241.73	4241.74	DGIHCLQCNSSLVYGAK	DGIHC[Carbamidomethyl]LQC[Carbamidomethyl]NSSLVYGAK	1920.88	Zona pellucida-binding protein 1	Q9BS86	ZPBP	340	25	{'b1^1': (116.0347680321, 0.0, 0.0), 'b2^1': (173.0562320321, 0.0, 0.0), 'b3^1': (286.1402960321, 0.0, 0.0), 'b4^1': (423.19920803210005, 423.19744873046875, 19707.74609375), 'b5^1': (583.2298557557001, 583.2276611328125, 17773.6015625), 'b6^1': (696.3139197557001, 696.3115844726562, 14671.2431640625), 'b7^1': (824.3724977557001, 824.3663330078125, 18127.78125), 'b8^1': (984.4031454793001, 984.40…	N6H5F2	2320.86	A2B2C1D1E2F1fF5fedD2dD1E2eE2F1fedcbB5ba	Complex	1	1	0.999551	0.997308	1	1	1	169.614	167.683	Sperm_cotton_fraction2_IGP2_Xin_20210206
63070	63071	63050	152.6131	3	1188.51	1187.85	-1.99365	3560.52	3560.49	YHAAPCNSIYNISFEK	YHAAPC[Carbamidomethyl]NSIYNISFEK	1912.88	Zona pellucida-binding protein 1	Q9BS86	ZPBP	187	21	{'b1^1': (164.0711540321, 0.0, 0.0), 'b2^1': (301.1300660321, 301.1290283203125, 46242.16796875), 'b3^1': (372.16718003209996, 372.16583251953125, 47780.75390625), 'b4^1': (443.20429403209994, 443.2030029296875, 35224.80859375), 'b5^1': (540.2570580321, 0.0, 0.0), 'b6^1': (700.2877057557, 0.0, 0.0), 'b7^1': (814.3306327557, 814.3262939453125, 4427.89306640625), 'b8^1': (901.3626607557, 0.0, 0.0),…	N5H3F1	1647.61	A2B2C1D1E2F2fedD2dD1dcbB5ba	Complex	1	1	1	0.998654	1	1	1	129.288	214.325	Sperm_cotton_fraction2_IGP2_Xin_20210206
65547	65549	65545	158.5831	4	1182.47	1182.02	-1.83301	4724.03	4724.02	TKEEGNATNILQDAEVHYISR	TKEEGNATNILQDAEVHYISR	2387.17	Transmembrane protease serine 12	Q86WS5	TMPRSS12	219	21	{'b1^1': (102.0555030321, 0.0, 0.0), 'b2^1': (230.1504660321, 0.0, 0.0), 'b3^1': (359.1930590321, 0.0, 0.0), 'b4^1': (488.2356520321, 0.0, 0.0), 'b5^1': (545.2571160321, 0.0, 0.0), 'b6^1': (659.3000430321, 659.297119140625, 1725.01220703125), 'b7^1': (730.3371570321, 730.3324584960938, 3346.4638671875), 'b8^1': (831.3848350321, 831.3795166015625, 2358.905029296875), 'b9^1': (945.4277620321, 0.0, …	N6H6F1	2336.85	A2B2C1D1E2F1fedD2dD1E2F1feE2F1fedcbB5ba	Complex	1	1	0.999551	0.997981	1	1	1	103.058	223.582	Sperm_cotton_fraction2_IGP2_Xin_20210206
65810	65811	65790	159.2125	4	1100.99	1100.99	-0.0078125	4399.93	4399.92	TKEEGNATNILQDAEVHYISR	TKEEGNATNILQDAEVHYISR	2387.17	Transmembrane protease serine 12	Q86WS5	TMPRSS12	219	21	{'b1^1': (102.0555030321, 0.0, 0.0), 'b2^1': (230.1504660321, 230.15028381347656, 1757.589599609375), 'b3^1': (359.1930590321, 0.0, 0.0), 'b4^1': (488.2356520321, 0.0, 0.0), 'b5^1': (545.2571160321, 0.0, 0.0), 'b6^1': (659.3000430321, 0.0, 0.0), 'b7^1': (730.3371570321, 730.335693359375, 2394.10400390625), 'b8^1': (831.3848350321, 0.0, 0.0), 'b9^1': (945.4277620321, 0.0, 0.0), 'b10^1': (1058.5118…	N6H4F1	2012.75	A2B2C1D1E2F2fedD2dD1E2F1fedcbB5ba	Complex	1	1	0.997757	0.998205	0.999776	1	1	100.906	284.059	Sperm_cotton_fraction2_IGP2_Xin_20210206
56419	56421	56417	136.7146	3	1303.88	1303.88	-0.00622559	3908.6	3908.6	DGIHCLQCNSSLVYGAK	DGIHC[Carbamidomethyl]LQC[Carbamidomethyl]NSSLVYGAK	1920.88	Zona pellucida-binding protein 1	Q9BS86	ZPBP	340	19	{'b1^1': (116.0347680321, 0.0, 0.0), 'b2^1': (173.0562320321, 0.0, 0.0), 'b3^1': (286.1402960321, 0.0, 0.0), 'b4^1': (423.19920803210005, 423.1976623535156, 53369.66796875), 'b5^1': (583.2298557557001, 583.227783203125, 7644.66455078125), 'b6^1': (696.3139197557001, 696.3098754882812, 4618.33154296875), 'b7^1': (824.3724977557001, 824.3679809570312, 6971.080078125), 'b8^1': (984.4031454793001, 98…	N5H6	1987.71	A2B2C1D1E2F1fedD1E2F1feE2F1fedcba	Complex	0	0			1	1	1	97.3986	166.465	Sperm_cotton_fraction2_IGP2_Xin_20210206
65408	65410	65396	158.2384	4	1311.01	1311.01	-0.00146484	5240.02	5240.01	CCGVNNYTDFSGSSFEMTTGHTYPR	C[Carbamidomethyl]C[Carbamidomethyl]GVNNYTDFSGSSFEM[Oxidation]TTGHTYPR	2903.16	Tetraspanin-16	Q9UKR8	TSPAN16	158	23	{'b1^1': (161.03847275569998, 0.0, 0.0), 'b2^1': (321.06912047929995, 321.0691223144531, 2556.135986328125), 'b3^1': (378.09058447929993, 378.0885925292969, 3781.13232421875), 'b4^1': (477.15899847929995, 477.1587829589844, 2246.572265625), 'b5^1': (591.2019254792999, 591.2026977539062, 2255.247802734375), 'b6^1': (705.2448524792999, 0.0, 0.0), 'b7^1': (868.3081814793, 868.3060302734375, 4251.021…	N6H6F1	2336.85	A2B2C1D1E2F1fedD2dD1E2F1feE2F1fedcbB5ba	Complex	1	1	0.999551	0.997757	0.999776	1	1	95.7199	256.654	Sperm_cotton_fraction2_IGP2_Xin_20210206
59047	59049	59045	142.9654	3	1249.86	1249.86	-0.00585938	3746.55	3746.54	DGIHCLQCNSSLVYGAK	DGIHC[Carbamidomethyl]LQC[Carbamidomethyl]NSSLVYGAK	1920.88	Zona pellucida-binding protein 1	Q9BS86	ZPBP	340	17	{'b1^1': (116.0347680321, 0.0, 0.0), 'b2^1': (173.0562320321, 0.0, 0.0), 'b3^1': (286.1402960321, 0.0, 0.0), 'b4^1': (423.19920803210005, 423.1996154785156, 4342.81591796875), 'b5^1': (583.2298557557001, 583.2288818359375, 2457.062744140625), 'b6^1': (696.3139197557001, 0.0, 0.0), 'b7^1': (824.3724977557001, 0.0, 0.0), 'b8^1': (984.4031454793001, 0.0, 0.0), 'b9^1': (1098.4460724793, 0.0, 0.0), 'b…	N5H5	1825.66	A2B2C1D1E2F1fedD2dD1E2F1fedcba	Complex	0	1		1	1	1	1	90.1099	264.444	Sperm_cotton_fraction2_IGP2_Xin_20210206
63055	63057	63050	152.5790	3	1288.55	1288.89	1.01038	3863.64	3862.63	KNCVNSSVLQFDCLPEK	KNC[Carbamidomethyl]VNSSVLQFDC[Carbamidomethyl]LPEK	2036.97	Disintegrin and metalloproteinase domain-containing protein 30	Q9UKF2	ADAM30	625	18	{'b1^1': (129.1027880321, 129.1021270751953, 6245.25830078125), 'b2^1': (243.1457150321, 0.0, 0.0), 'b3^1': (403.1763627557, 0.0, 0.0), 'b4^1': (502.2447767557, 0.0, 0.0), 'b5^1': (616.2877037557, 0.0, 0.0), 'b6^1': (703.3197317557, 0.0, 0.0), 'b7^1': (790.3517597557, 0.0, 0.0), 'b8^1': (889.4201737556999, 889.410888671875, 4854.00927734375), 'b9^1': (1002.5042377556999, 1002.4974975585938, 2829.…	N5H5	1825.66	A2B2C1D1E2F1fedD2dD1E2F1fedcba	Complex	0	1		1	1	1	1	90.0736	214.008	Sperm_cotton_fraction2_IGP2_Xin_20210206
35525	35527	35523	86.4485	3	993.098	993.099	0.00219727	2976.27	2976.26	NQTQHLMGNSLK	NQTQHLMGNSLK	1369.68	Izumo sperm-egg fusion protein 2	Q6UXV1	IZUMO2	91	15	{'b1^1': (115.05075203210001, 0.0, 0.0), 'b2^1': (243.10933003210002, 243.1079864501953, 2237.2578125), 'b3^1': (344.1570080321, 0.0, 0.0), 'b4^1': (472.2155860321, 0.0, 0.0), 'b5^1': (609.2744980321, 609.275146484375, 3578.47900390625), 'b6^1': (722.3585620321, 722.3556518554688, 5488.83740234375), 'b7^1': (853.3990470321, 853.3966064453125, 3090.218017578125), 'b8^1': (910.4205110321001, 0.0, 0…	N4H4F1	1606.59	A2B2C1D1E2F1fedD1E2edcbB5ba	Complex	1	0	1		0.998654	1	1	81.752	236.507	Sperm_cotton_fraction2_IGP2_Xin_20210206
43914	43916	43898	106.6403	2	1296.01	1296.01	0.000976562	2590	2589.99	NYFNCTNEGSK	NYFNC[Carbamidomethyl]TNEGSK	1332.54	Epididymal sperm-binding protein 1	Q96BH3	ELSPBP1	195	13	{'b1^1': (115.05075203210001, 0.0, 0.0), 'b2^1': (278.1140810321, 278.11322021484375, 2323.57421875), 'b3^1': (425.18249503209995, 425.18157958984375, 2140.30908203125), 'b4^1': (539.2254220320999, 539.221435546875, 1783.7694091796875), 'b5^1': (699.2560697556999, 699.2521362304688, 3158.24267578125), 'b6^1': (800.3037477556999, 0.0, 0.0), 'b7^1': (914.3466747556998, 0.0, 0.0), 'b8^1': (1043.3892…	N3H4	1257.45	A2B2C1D1E2F1fedD1dcba	Complex	0	0			0.99742	1	1	68.6232	305.592	Sperm_cotton_fraction2_IGP2_Xin_20210206
66072	66074	66071	159.8504	4	908.415	908.169	-0.984375	3628.64	3628.63	TKEEGNATNILQDAEVHYISR	TKEEGNATNILQDAEVHYISR	2387.17	Transmembrane protease serine 12	Q86WS5	TMPRSS12	219	15	{'b1^1': (102.0555030321, 0.0, 0.0), 'b2^1': (230.1504660321, 0.0, 0.0), 'b3^1': (359.1930590321, 0.0, 0.0), 'b4^1': (488.2356520321, 0.0, 0.0), 'b5^1': (545.2571160321, 0.0, 0.0), 'b6^1': (659.3000430321, 0.0, 0.0), 'b7^1': (730.3371570321, 0.0, 0.0), 'b8^1': (831.3848350321, 0.0, 0.0), 'b9^1': (945.4277620321, 945.4293823242188, 20618.14453125), 'b10^1': (1058.5118260320999, 0.0, 0.0), 'b11^1':…	N3H3F1	1241.45	A2B2C1D1E2edD1dcbB5ba	Complex	1	0	1		1	1	1	57.1879	176.524	Sperm_cotton_fraction2_IGP2_Xin_20210206
64098	64100	64096	155.0736	3	1415.23	1415.23	-0.0032959	4242.67	4242.65	TCCHWGETALFMCNASR	TC[Carbamidomethyl]C[Carbamidomethyl]HWGETALFMC[Carbamidomethyl]NASR	2099.84	Beta-defensin 132	Q7Z7B7	DEFB132	50	14	{'b1^1': (102.0555030321, 0.0, 0.0), 'b2^1': (262.08615075570003, 262.0854187011719, 1831.1495361328125), 'b3^1': (422.11679847930003, 422.1158447265625, 1953.790283203125), 'b4^1': (559.1757104793, 559.1741943359375, 14196.83984375), 'b5^1': (745.2550234793, 745.2525024414062, 16209.8271484375), 'b6^1': (802.2764874793, 802.2730102539062, 4184.48681640625), 'b7^1': (931.3190804793, 931.318603515…	N6H3F3	2142.81	A2B2C1D1E2F2fF5fedD1E2F2fF5fedcbB5ba	Complex	1	0	1		1	1	1	52.1327	493.085	Sperm_cotton_fraction2_IGP2_Xin_20210206
85596	85598	85591	206.9209	3	1384.83	1385.22	1.16528	4152.65	4153.64	EFLGSNYSETFYSMK	EFLGSNYSETFYSMK	1801.79	Disintegrin and metalloproteinase domain-containing protein 7	Q9H2U9	ADAM7	84	12	{'b1^1': (130.0504180321, 0.0, 0.0), 'b2^1': (277.1188320321, 277.1180419921875, 2637.5205078125), 'b3^1': (390.2028960321, 0.0, 0.0), 'b4^1': (447.2243600321, 0.0, 0.0), 'b5^1': (534.2563880321, 0.0, 0.0), 'b6^1': (648.2993150320999, 0.0, 0.0), 'b7^1': (811.3626440321, 811.3629150390625, 2816.96875), 'b8^1': (898.3946720321, 0.0, 0.0), 'b9^1': (1027.4372650321, 0.0, 0.0), 'b10^1': (1128.48494303…	N4H5F3S1	2351.85	A2B2C1D1E2F1G3gfF5fedD1E2F1fF5fedcbB5ba	Complex	1	0	1		1	0.998239	0.998239	43.6345	164.999	Sperm_cotton_fraction2_IGP2_Xin_20210206
25201	25203	25200	61.6951	3	871.377	871.377	0.000732422	2611.11	2611.1	VVSVENR	VVSVENR	801.434	Zona pellucida-binding protein 1	Q9BS86	ZPBP	114	7	{'b1^1': (100.0762390321, 0.0, 0.0), 'b2^1': (199.1446530321, 199.14376831054688, 30536.880859375), 'b3^1': (286.17668103209996, 286.17584228515625, 16546.130859375), 'b4^1': (385.2450950321, 385.2427062988281, 9276.7763671875), 'b5^1': (514.2876880321, 514.2865600585938, 7919.2333984375), 'b6^1': (628.3306150321, 628.3297729492188, 18049.865234375), 'b7^1': (784.4317260321, 0.0, 0.0), 'y1^1': (1…	N5H4F1	1809.67	A2B2C1D1E2F2fedD2dD1E1edcbB5ba	Hybrid	1	1	1	0.997533	0.924217	1	1	37.3613	313.734	Sperm_cotton_fraction2_IGP2_Xin_20210206
18309	18311	18291	45.2599	2	1175.01	1175.01	0.00170898	2348.01	2348	LINDSTNK	LINDSTNK	903.466	Protein disulfide-isomerase-like protein of the testis	Q8N807	PDILT	238	8	{'b1^1': (114.0918890321, 0.0, 0.0), 'b2^1': (227.17595303209998, 0.0, 0.0), 'b3^1': (341.2188800321, 0.0, 0.0), 'b4^1': (456.2458230321, 456.24420166015625, 1986.8472900390625), 'b5^1': (543.2778510321, 543.2744750976562, 1745.18115234375), 'b6^1': (644.3255290321, 0.0, 0.0), 'b7^1': (758.3684560321, 0.0, 0.0), 'b8^1': (886.4634190321, 0.0, 0.0), 'y1^1': (147.11334809629997, 0.0, 0.0), 'y2^1': (…	N4H3F1	1444.53	A2B2C1D1E2edD1E2edcbB5ba	Complex	1	0	1		1	1	1	34.1291	340.25	Sperm_cotton_fraction2_IGP2_Xin_20210206
52764	52766	52758	127.9396	3	959.738	959.405	-0.99884	2875.19	2876.18	LCGHANWSQFR	LC[Carbamidomethyl]GHANWSQFR	1374.63	Insulin-like peptide INSL6	Q9Y581	INSL6	49	9	{'b1^1': (114.0918890321, 0.0, 0.0), 'b2^1': (274.1225367557, 0.0, 0.0), 'b3^1': (331.1440007557, 0.0, 0.0), 'b4^1': (468.2029127557, 468.2027893066406, 2377.234130859375), 'b5^1': (539.2400267557, 539.239501953125, 4454.52978515625), 'b6^1': (653.2829537557, 653.2894897460938, 1912.912841796875), 'b7^1': (839.3622667556999, 839.3543090820312, 2481.71533203125), 'b8^1': (926.3942947556999, 0.0, 0…	N5H3	1501.56	A2B2C1D1E2F2fedD2dD1dcba	Complex	0	1		1	1	1	1	32.8011	374.366	Sperm_cotton_fraction2_IGP2_Xin_20210206
63252	63254	63250	153.0473	3	1219.88	1219.87	-0.0102539	3656.59	3656.59	ELCSGPSKLCQALAINK	ELC[Carbamidomethyl]SGPSKLC[Carbamidomethyl]QALAINK	1887.95	DNA-3-methyladenine glycosylase	P29372	MPG	228	10	{'b1^1': (130.0504180321, 0.0, 0.0), 'b2^1': (243.13448203209998, 0.0, 0.0), 'b3^1': (403.1651297557, 0.0, 0.0), 'b4^1': (490.1971577557, 0.0, 0.0), 'b5^1': (547.2186217557, 0.0, 0.0), 'b6^1': (644.2713857557001, 644.2592163085938, 16221.044921875), 'b7^1': (731.3034137557, 0.0, 0.0), 'b8^1': (859.3983767557, 0.0, 0.0), 'b9^1': (972.4824407557, 0.0, 0.0), 'b10^1': (1132.5130884793, 1132.520629882…	N4H5F1	1768.64	A2B2C1D1E2F1feE2edD1E1edcbB5ba	Hybrid	1	0	0.999551		0.988798	1	1	31.5658	185.801	Sperm_cotton_fraction2_IGP2_Xin_20210206
30277	30279	30271	73.8800	3	887.399	887.397	-0.00421143	2659.17	2657.15	KLNQSRK	KLNQSRK	872.519	Acid-sensing ion channel 5	Q9NY37	ASIC5	405	6	{'b1^1': (129.1027880321, 129.10211181640625, 12153.5634765625), 'b2^1': (242.18685203209998, 242.18592834472656, 6160.8779296875), 'b3^1': (356.2297790321, 0.0, 0.0), 'b4^1': (484.2883570321, 0.0, 0.0), 'b5^1': (571.3203850321, 0.0, 0.0), 'b6^1': (727.4214960321001, 0.0, 0.0), 'b7^1': (855.5164590321001, 0.0, 0.0), 'y1^1': (147.11334809629986, 147.11276245117188, 1453.611328125), 'y2^1': (303.21…	N4H6	1784.63	A2B2C1D1E2F1feE2edD1E1eE1edcba	Hybrid	0	0			1	1	1	25.5234	262.874	Sperm_cotton_fraction2_IGP2_Xin_20210206
27349	27351	27344	66.8535	2	1402.1	1402.1	0.00439453	2802.18	2802.17	NQSILK	NQSILK	701.407	Zinc finger protein 317	Q96PQ6	ZNF317	429	6	{'b1^1': (115.05075203210001, 0.0, 0.0), 'b2^1': (243.10933003210002, 0.0, 0.0), 'b3^1': (330.1413580321, 0.0, 0.0), 'b4^1': (443.2254220321, 443.22344970703125, 1563.6680908203125), 'b5^1': (556.3094860321, 556.3107299804688, 2294.4736328125), 'b6^1': (684.4044490321, 0.0, 0.0), 'y1^1': (147.11334809629997, 147.11181640625, 1147.8675537109375), 'y2^1': (260.19741209629996, 260.1958312988281, 155…	N5H4F1S1	2100.76	A2B2C1D1E2F2G3gfedD1E2F1fedcbB5ba	Complex	1	0	1		1	1	1	24.4991	157.079	Sperm_cotton_fraction2_IGP2_Xin_20210206
10121	10123	10116	25.5714	2	1453.62	1453.62	0.00219727	2905.22	2905.2	AFNQSSNLTR	AFNQSSNLTR	1136.56	Zinc finger protein 85	Q03923	ZNF85	464	7	{'b1^1': (72.0449390321, 0.0, 0.0), 'b2^1': (219.1133530321, 0.0, 0.0), 'b3^1': (333.1562800321, 0.0, 0.0), 'b4^1': (461.21485803210004, 0.0, 0.0), 'b5^1': (548.2468860321001, 0.0, 0.0), 'b6^1': (635.2789140321, 0.0, 0.0), 'b7^1': (749.3218410321, 0.0, 0.0), 'b8^1': (862.4059050321, 862.4151611328125, 3250.1484375), 'b9^1': (963.4535830321, 963.4599609375, 6044.033203125), 'b10^1': (1119.55469403…	N4H5F1	1768.64	A2B2C1D1E2F1fedD1E2F1fedcbB5ba	Complex	1	0	0.999551		1	1	1	23.8192	296.287	Sperm_cotton_fraction2_IGP2_Xin_20210206
29945	29947	29943	73.0907	3	1095.81	1095.81	0.000732422	3284.41	3284.41	NKTIFLR	NKTIFLR	890.534	Uncharacterized protein C11orf74	Q86VG3	C11orf74	82	6	{'b1^1': (115.05075203210001, 0.0, 0.0), 'b2^1': (243.14571503210001, 243.14463806152344, 1790.398193359375), 'b3^1': (344.1933930321, 344.1931457519531, 4595.24072265625), 'b4^1': (457.2774570321, 457.27447509765625, 1862.188232421875), 'b5^1': (604.3458710321, 604.3395385742188, 2085.70263671875), 'b6^1': (717.4299350321, 0.0, 0.0), 'b7^1': (873.5310460321, 873.52001953125, 9274.73046875), 'y1^…	N7H6	2393.87	A2B2C1D1E2F1feE2edD2dD1E2F1feE2F1fedcba	Complex	0	1		1	1	1	1	23.7891	257.559	Sperm_cotton_fraction2_IGP2_Xin_20210206
62676	62678	62674	151.6798	2	1346.08	1346.09	0.00830078	2690.16	2692.16	LDGNPINLSK	LDGNPINLSK	1069.58	Epiphycan	Q99645	EPYC	302	7	{'b1^1': (114.0918890321, 0.0, 0.0), 'b2^1': (229.1188320321, 0.0, 0.0), 'b3^1': (286.14029603209997, 0.0, 0.0), 'b4^1': (400.1832230321, 400.182373046875, 4364.18408203125), 'b5^1': (497.23598703209996, 497.23516845703125, 36164.37109375), 'b6^1': (610.3200510321, 610.3221435546875, 2325.427490234375), 'b7^1': (724.3629780320999, 724.3671875, 6951.408203125), 'b8^1': (837.4470420321, 837.4440917…	N4H5	1622.58	A2B2C1D1E2F1fedD2dD1E1edcba	Hybrid	0	1		1	1	1	1	23.6389	207.758	Sperm_cotton_fraction2_IGP2_Xin_20210206
10096	10098	10094	25.5095	2	1291.56	1291.56	0.0012207	2581.11	2581.09	AFNQSSNLTR	AFNQSSNLTR	1136.56	Zinc finger protein 85	Q03923	ZNF85	464	7	{'b1^1': (72.0449390321, 0.0, 0.0), 'b2^1': (219.1133530321, 0.0, 0.0), 'b3^1': (333.1562800321, 0.0, 0.0), 'b4^1': (461.21485803210004, 0.0, 0.0), 'b5^1': (548.2468860321001, 0.0, 0.0), 'b6^1': (635.2789140321, 0.0, 0.0), 'b7^1': (749.3218410321, 0.0, 0.0), 'b8^1': (862.4059050321, 862.417236328125, 1511.9794921875), 'b9^1': (963.4535830321, 963.4651489257812, 5316.01953125), 'b10^1': (1119.5546…	N4H3F1	1444.53	A2B2C1D1E2edD1E2edcbB5ba	Complex	1	0	0.999551		1	1	1	23.1269	405.819	Sperm_cotton_fraction2_IGP2_Xin_20210206
40771	40773	40770	99.0898	3	925.748	925.748	-0.000549316	2774.22	2774.21	RREEPGNITQR	RREEPGNITQR	1354.71	Spectrin alpha chain, erythrocytic 1	P02549	SPTA1	1052	7	{'b1^1': (157.1089360321, 157.10842895507812, 1572.055908203125), 'b2^1': (313.21004703209996, 0.0, 0.0), 'b3^1': (442.2526400321, 0.0, 0.0), 'b4^1': (571.2952330321, 0.0, 0.0), 'b5^1': (668.3479970321, 0.0, 0.0), 'b6^1': (725.3694610321, 0.0, 0.0), 'b7^1': (839.4123880321, 0.0, 0.0), 'b8^1': (952.4964520321, 0.0, 0.0), 'b9^1': (1053.5441300321, 1053.5501708984375, 5882.80517578125), 'b10^1': (11…	N3H5	1419.5	A2B2C1D1E2edD1E1eE1edcba	Hybrid	0	0			1	1	1	23.1215	404.277	Sperm_cotton_fraction2_IGP2_Xin_20210206
41860	41862	41854	101.7036	3	1289.18	1289.17	-0.00366211	3864.5	3864.49	KMYYNCSCIK	KMYYNC[Carbamidomethyl]SC[Carbamidomethyl]IK	1365.59	Solute carrier organic anion transporter family member 6A1	Q86UG4	SLCO6A1	546	7	{'b1^1': (129.1027880321, 129.1019744873047, 2678.67041015625), 'b2^1': (260.14327303209996, 0.0, 0.0), 'b3^1': (423.20660203209997, 0.0, 0.0), 'b4^1': (586.2699310321, 0.0, 0.0), 'b5^1': (700.3128580320999, 0.0, 0.0), 'b6^1': (860.3435057556999, 860.3444213867188, 1679.23193359375), 'b7^1': (947.3755337556998, 0.0, 0.0), 'b8^1': (1107.4061814793, 0.0, 0.0), 'b9^1': (1220.4902454792998, 1220.4820…	N6H7F1	2498.9	A2B2C1D1E2F1feE2F1fedD1E2F1feE2F1fedcbB5ba	Complex	1	0	0.999551		1	1	1	22.7455	246.722	Sperm_cotton_fraction2_IGP2_Xin_20210206
54812	54814	54801	132.8654	3	1242.89	1242.89	0.000732422	3725.65	3724.63	VIDIEINGSAVDLHMK	VIDIEINGSAVDLHMK	1752.91	Phosphatidate phosphatase LPIN2	Q92539	LPIN2	70	8	{'b1^1': (100.0762390321, 0.0, 0.0), 'b2^1': (213.1603030321, 213.15951538085938, 30801.201171875), 'b3^1': (328.1872460321, 0.0, 0.0), 'b4^1': (441.2713100321, 441.2722473144531, 9799.42578125), 'b5^1': (570.3139030321, 570.3140869140625, 14290.279296875), 'b6^1': (683.3979670321, 683.39453125, 6114.39990234375), 'b7^1': (797.4408940321, 0.0, 0.0), 'b8^1': (854.4623580321, 0.0, 0.0), 'b9^1': (94…	N5H5F1	1971.72	A2B2C1D1E2F1fedD1E2eE2F1fedcbB5ba	Complex	1	0	0.999551		1	1	1	22.0637	151.794	Sperm_cotton_fraction2_IGP2_Xin_20210206
64270	64272	64267	155.4995	3	1415.23	1415.24	0.0135498	4242.68	4240.68	TCCHWGETALFMCNASRK	TC[Carbamidomethyl]C[Carbamidomethyl]HWGETALFM[Oxidation]C[Carbamidomethyl]NASRK	2243.93	Beta-defensin 132	Q7Z7B7	DEFB132	50	9	{'b1^1': (102.0555030321, 0.0, 0.0), 'b2^1': (262.08615075570003, 0.0, 0.0), 'b3^1': (422.11679847930003, 422.1174011230469, 3054.613037109375), 'b4^1': (559.1757104793, 559.1740112304688, 13822.41015625), 'b5^1': (745.2550234793, 745.2542114257812, 17203.89453125), 'b6^1': (802.2764874793, 802.2743530273438, 3673.98388671875), 'b7^1': (931.3190804793, 931.3148803710938, 10150.9921875), 'b8^1': (…	N6H3F2	1996.75	A2B2C1D1E2F2fF5fedD1E2F2fF5fedcba	Complex	0	0			1	1	1	21.801	189.617	Sperm_cotton_fraction2_IGP2_Xin_20210206
64905	64907	64896	157.0291	3	1455.23	1455.23	0.00183105	4362.68	4362.66	TCCHWGETALFMCNASR	TC[Carbamidomethyl]C[Carbamidomethyl]HWGETALFM[Oxidation]C[Carbamidomethyl]NASR	2115.84	Beta-defensin 132	Q7Z7B7	DEFB132	50	9	{'b1^1': (102.0555030321, 0.0, 0.0), 'b2^1': (262.08615075570003, 0.0, 0.0), 'b3^1': (422.11679847930003, 0.0, 0.0), 'b4^1': (559.1757104793, 559.1736450195312, 6293.9072265625), 'b5^1': (745.2550234793, 745.25244140625, 11042.4541015625), 'b6^1': (802.2764874793, 802.2715454101562, 3458.301025390625), 'b7^1': (931.3190804793, 931.3121948242188, 9051.4033203125), 'b8^1': (1032.3667584793, 0.0, 0.…	N5H4F2S1	2246.82	A2B2C1D1E2F1G3gfF5fedD1E2eE2edcbB5ba	Complex	1	0	1		1	1	0.5	21.6911	294.805	Sperm_cotton_fraction2_IGP2_Xin_20210206
61038	61040	61029	147.7206	3	1089.44	1088.13	-3.92725	3261.37	3261.36	KPWMEKNQTFSR	KPWMEKNQTFSR	1550.77	Selenocysteine insertion sequence-binding protein 2-like	Q93073	SECISBP2L	328	7	{'b1^1': (129.1027880321, 129.10232543945312, 7589.75537109375), 'b2^1': (226.1555520321, 0.0, 0.0), 'b3^1': (412.2348650321, 0.0, 0.0), 'b4^1': (543.2753500321, 543.27490234375, 4502.30517578125), 'b5^1': (672.3179430321001, 0.0, 0.0), 'b6^1': (800.4129060321001, 800.4278564453125, 8865.6650390625), 'b7^1': (914.4558330321, 0.0, 0.0), 'b8^1': (1042.5144110321, 0.0, 0.0), 'b9^1': (1143.5620890321…	N3H5S1	1710.6	A2B2C1D1E2F1G3gfedD1E1edcba	Hybrid	0	0			1	1	1	21.6127	148.276	Sperm_cotton_fraction2_IGP2_Xin_20210206
55962	55964	55960	135.6108	3	1170.83	1170.83	-0.0065918	3509.46	3509.47	MKGFDVFNALDLMENK	M[Oxidation]KGFDVFNALDLM[Oxidation]ENK	1902.89	Glycylpeptide N-tetradecanoyltransferase 1	P30419	NMT1	458	8	{'b1^1': (148.04322465419997, 0.0, 0.0), 'b2^1': (276.1381876542, 0.0, 0.0), 'b3^1': (333.1596516542, 0.0, 0.0), 'b4^1': (480.2280656542, 0.0, 0.0), 'b5^1': (595.2550086542, 0.0, 0.0), 'b6^1': (694.3234226541999, 0.0, 0.0), 'b7^1': (841.3918366541999, 0.0, 0.0), 'b8^1': (955.4347636541999, 955.43115234375, 1659.3843994140625), 'b9^1': (1026.4718776542, 0.0, 0.0), 'b10^1': (1139.5559416541998, 0.0…	N4H4F1	1606.59	A2B2C1D1E2F1fedD1E2edcbB5ba	Complex	1	0	1		1	1	1	20.6103	154.543	Sperm_cotton_fraction2_IGP2_Xin_20210206
20749	20751	20747	51.0708	2	1104.48	1104.48	0.000244141	2206.95	2206.94	NCTKLK	NC[Carbamidomethyl]TKLK	762.406	F-box/LRR-repeat protein 7	Q9UJT9	FBXL7	400	5	{'b1^1': (115.05075203210001, 0.0, 0.0), 'b2^1': (275.0813997557, 0.0, 0.0), 'b3^1': (376.1290777557, 0.0, 0.0), 'b4^1': (504.2240407557, 0.0, 0.0), 'b5^1': (617.3081047557, 0.0, 0.0), 'b6^1': (745.4030677557, 745.4073486328125, 22620.857421875), 'y1^1': (147.11334809629997, 147.11277770996094, 3171.026123046875), 'y2^1': (260.19741209629996, 260.1964416503906, 6085.65966796875), 'y3^1': (388.292…	N4H3F1	1444.53	A2B2C1D1E2F2fedD1dcbB5ba	Complex	1	0	0.999551		1	1	1	20.3549	245.442	Sperm_cotton_fraction2_IGP2_Xin_20210206
63152	63154	63134	153.1885	2	1301.01	1300.51	-1.00073	2599	2598.99	FTNCSYADFMK	FTNC[Carbamidomethyl]SYADFMK	1382.56	Disintegrin and metalloproteinase domain-containing protein 21	Q9UKJ8	ADAM21	377	21	{'b1^1': (148.07623903209998, 0.0, 0.0), 'b2^1': (249.1239170321, 249.12303161621094, 4080.330810546875), 'b3^1': (363.1668440321, 363.1653747558594, 2560.36669921875), 'b4^1': (523.1974917557, 523.1956176757812, 10421.3046875), 'b5^1': (610.2295197556999, 610.22998046875, 6392.478515625), 'b6^1': (773.2928487556999, 773.2922973632812, 6239.6298828125), 'b7^1': (844.3299627556999, 844.33270263671…	N2H5	1216.42	A2B2C1D1dD1E1eE1edcba	High mannose	0	0			1			193.832	289.516	Sperm_cotton_fraction2_IGP3_Xin_20210206
71566	71568	71546	173.4431	3	1057.14	1057.14	-0.0065918	3168.38	3168.37	TYNITENMLCVGIVPGR	TYNITENM[Oxidation]LC[Carbamidomethyl]VGIVPGR	1951.95	Serine protease 58	Q8IYP2	PRSS58	173	17	{'b1^1': (102.0555030321, 0.0, 0.0), 'b2^1': (265.11883203210004, 265.1176452636719, 6524.52734375), 'b3^1': (379.16175903210006, 379.16094970703125, 6104.8525390625), 'b4^1': (492.2458230321001, 492.2441711425781, 5805.29833984375), 'b5^1': (593.2935010321, 0.0, 0.0), 'b6^1': (722.3360940321, 0.0, 0.0), 'b7^1': (836.3790210321, 0.0, 0.0), 'b8^1': (983.4144206542001, 0.0, 0.0), 'b9^1': (1096.4984…	N2H5	1216.42	A2B2C1D1dD1E1eE1edcba	High mannose	0	0			1			83.6114	124.908	Sperm_cotton_fraction2_IGP3_Xin_20210206
43111	43113	43098	105.1089	2	1267.5	1267.5	-0.0119629	2532.98	2532.97	NYFNCTNEGSK	NYFNC[Carbamidomethyl]TNEGSK	1332.54	Epididymal sperm-binding protein 1	Q96BH3	ELSPBP1	195	14	{'b1^1': (115.05075203210001, 0.0, 0.0), 'b2^1': (278.1140810321, 278.1139221191406, 2826.419677734375), 'b3^1': (425.18249503209995, 425.18304443359375, 3495.928955078125), 'b4^1': (539.2254220320999, 539.2216186523438, 1634.459716796875), 'b5^1': (699.2560697556999, 699.2520141601562, 3166.798828125), 'b6^1': (800.3037477556999, 0.0, 0.0), 'b7^1': (914.3466747556998, 0.0, 0.0), 'b8^1': (1043.38…	N2H4F1	1200.43	A2B2C1D1dD1E1edcbB5ba	High mannose	1	0	0.999578		1			79.5758	418.887	Sperm_cotton_fraction2_IGP3_Xin_20210206
28865	28867	28852	70.8424	2	958.934	958.433	-1.00171	1914.85	1914.85	VLQPYNK	VLQPYNK	860.476	Semaphorin-3D	O95025	SEMA3D	139	10	{'b1^1': (100.0762390321, 0.0, 0.0), 'b2^1': (213.1603030321, 213.15948486328125, 4161.06982421875), 'b3^1': (341.2188810321, 341.2171630859375, 10623.3623046875), 'b4^1': (438.27164503209997, 438.2708740234375, 1556.941650390625), 'b5^1': (601.3349740321, 601.3322143554688, 1934.3350830078125), 'b6^1': (715.3779010321, 0.0, 0.0), 'b7^1': (843.4728640321, 0.0, 0.0), 'y1^1': (147.11334809629986, 1…	N2H4	1054.37	A2B2C1D1dD1E1edcba	High mannose	0	0			1			62.6107	232.463	Sperm_cotton_fraction2_IGP3_Xin_20210206
20384	20386	20373	50.5228	3	956.38	956.045	-1.00635	2865.11	2865.11	YSDHPLNR	YSDHPLNR	1000.47	Cation channel sperm-associated protein subunit delta	Q86XM0	CATSPERD	230	7	{'b1^1': (164.0711540321, 0.0, 0.0), 'b2^1': (251.1031820321, 0.0, 0.0), 'b3^1': (366.1301250321, 0.0, 0.0), 'b4^1': (503.18903703210003, 503.1873474121094, 10939.064453125), 'b5^1': (600.2418010321, 0.0, 0.0), 'b6^1': (713.3258650321001, 713.3289794921875, 1858.2650146484375), 'b7^1': (827.3687920321, 827.3656005859375, 4731.267578125), 'b8^1': (983.4699030321001, 0.0, 0.0), 'y1^1': (175.1194960…	N2H9	1864.63	A2B2C1D1E1F1fedD1E1F1feE1F1fedcba	High mannose	0	0			1			27.3863	431.988	Sperm_cotton_fraction2_IGP3_Xin_20210206
60792	60794	60790	147.5185	2	1327.59	1327.1	-0.99292	2652.18	2653.17	APERRPAEELNR	APERRPAEELNR	1436.75	Probable ATP-dependent RNA helicase DDX43	Q9NXZ2	DDX43	36	7	{'b1^1': (72.0449390321, 0.0, 0.0), 'b2^1': (169.09770303210001, 0.0, 0.0), 'b3^1': (298.1402960321, 0.0, 0.0), 'b4^1': (454.2414070321, 0.0, 0.0), 'b5^1': (610.3425180321001, 0.0, 0.0), 'b6^1': (707.3952820321001, 0.0, 0.0), 'b7^1': (778.4323960321001, 0.0, 0.0), 'b8^1': (907.4749890321001, 907.47802734375, 2667.241455078125), 'b9^1': (1036.5175820321, 0.0, 0.0), 'b10^1': (1149.6016460321, 0.0, …	N2H5	1216.42	A2B2C1D1dD1E1eE1edcba	High mannose	0	0			1			21.0294	726.168	Sperm_cotton_fraction2_IGP3_Xin_20210206
49538	49540	49536	120.5469	3	1003.45	1003.05	-1.19531	3006.14	3006.13	MYYNCSCIK	MYYNC[Carbamidomethyl]SC[Carbamidomethyl]IK	1237.49	Solute carrier organic anion transporter family member 6A1	Q86UG4	SLCO6A1	546	17	{'b1^1': (132.04831003209998, 0.0, 0.0), 'b2^1': (295.1116390321, 295.1108093261719, 7039.4716796875), 'b3^1': (458.1749680321, 458.1734313964844, 4084.68994140625), 'b4^1': (572.2178950321, 572.2151489257812, 7084.603515625), 'b5^1': (732.2485427557001, 732.2472534179688, 18537.875), 'b6^1': (819.2805707557001, 819.27880859375, 8062.8642578125), 'b7^1': (979.3112184793001, 979.3093872070312, 124…	N4H5F1	1768.64	A2B2C1D1E2F1feE2edD1E1edcbB5ba	Hybrid	1	0	1		0.947335	1	1	154.735	211.174	Sperm_cotton_fraction2_IGP3_Xin_20210206
51988	51990	51970	126.4462	3	873.036	873.036	-0.00274658	2616.08	2616.08	LCGHANWSQFR	LC[Carbamidomethyl]GHANWSQFR	1374.63	Insulin-like peptide INSL6	Q9Y581	INSL6	49	18	{'b1^1': (114.0918890321, 0.0, 0.0), 'b2^1': (274.1225367557, 274.1218566894531, 5495.6943359375), 'b3^1': (331.1440007557, 331.1423645019531, 1868.65185546875), 'b4^1': (468.2029127557, 468.2021789550781, 12920.8671875), 'b5^1': (539.2400267557, 539.238037109375, 13584.7802734375), 'b6^1': (653.2829537557, 0.0, 0.0), 'b7^1': (839.3622667556999, 839.3568115234375, 6674.52685546875), 'b8^1': (926.…	N3H3F1	1241.45	A2B2C1D1E2edD1dcbB5ba	Complex	1	0	0.999578		1	1	1	136.301	154.643	Sperm_cotton_fraction2_IGP3_Xin_20210206
57920	57922	57904	140.6315	3	1171.5	1171.5	0.00512695	3511.48	3511.47	DGIHCLQCNSSLVYGAK	DGIHC[Carbamidomethyl]LQC[Carbamidomethyl]NSSLVYGAK	1920.88	Zona pellucida-binding protein 1	Q9BS86	ZPBP	340	20	{'b1^1': (116.0347680321, 0.0, 0.0), 'b2^1': (173.0562320321, 0.0, 0.0), 'b3^1': (286.1402960321, 0.0, 0.0), 'b4^1': (423.19920803210005, 423.19830322265625, 12224.296875), 'b5^1': (583.2298557557001, 583.2296752929688, 16183.791015625), 'b6^1': (696.3139197557001, 696.3121337890625, 9117.93359375), 'b7^1': (824.3724977557001, 824.3684692382812, 14134.330078125), 'b8^1': (984.4031454793001, 984.3…	N4H3F2	1590.59	A2B2C1D1E2F2fF5fedD1dcbB5ba	Complex	1	0	1		1	1	1	108.152	386.851	Sperm_cotton_fraction2_IGP3_Xin_20210206
49722	49724	49709	121.0014	3	1192.46	1192.46	0.00219727	3574.35	3574.34	MYYNCSCIK	MYYNC[Carbamidomethyl]SC[Carbamidomethyl]IK	1237.49	Solute carrier organic anion transporter family member 6A1	Q86UG4	SLCO6A1	546	11	{'b1^1': (132.04831003209998, 0.0, 0.0), 'b2^1': (295.1116390321, 295.1111755371094, 2309.4189453125), 'b3^1': (458.1749680321, 0.0, 0.0), 'b4^1': (572.2178950321, 572.2173461914062, 1772.1221923828125), 'b5^1': (732.2485427557001, 732.2490234375, 5325.01171875), 'b6^1': (819.2805707557001, 0.0, 0.0), 'b7^1': (979.3112184793001, 979.3013916015625, 2455.618896484375), 'b8^1': (1092.3952824793, 109…	N6H6F1	2336.85	A2B2C1D1E2F1fedD2dD1E2F1feE2F1fedcbB5ba	Complex	1	1	0.999578	0.998946	0.997681	1	1	59.4092	170.511	Sperm_cotton_fraction2_IGP3_Xin_20210206
51741	51743	51728	125.8554	3	1062.44	1062.44	-0.00109863	3184.3	3184.29	LCGHANWSQFR	LC[Carbamidomethyl]GHANWSQFR	1374.63	Insulin-like peptide INSL6	Q9Y581	INSL6	49	9	{'b1^1': (114.0918890321, 0.0, 0.0), 'b2^1': (274.1225367557, 0.0, 0.0), 'b3^1': (331.1440007557, 0.0, 0.0), 'b4^1': (468.2029127557, 468.20001220703125, 1959.857421875), 'b5^1': (539.2400267557, 539.2374267578125, 5115.73681640625), 'b6^1': (653.2829537557, 0.0, 0.0), 'b7^1': (839.3622667556999, 839.3536987304688, 1822.87158203125), 'b8^1': (926.3942947556999, 0.0, 0.0), 'b9^1': (1054.4528727557…	N5H4F1	1809.67	A2B2C1D1E2F1fedD2dD1E2edcbB5ba	Complex	1	1	0.999578	0.999789	0.999262	1	1	32.2921	249.782	Sperm_cotton_fraction2_IGP3_Xin_20210206
29890	29892	29889	73.2969	3	887.398	887.397	-0.00256348	2659.17	2659.17	NKTIFLR	NKTIFLR	890.534	Uncharacterized protein C11orf74	Q86VG3	C11orf74	82	7	{'b1^1': (115.05075203210001, 0.0, 0.0), 'b2^1': (243.14571503210001, 243.14422607421875, 1603.4293212890625), 'b3^1': (344.1933930321, 344.1925354003906, 2885.9306640625), 'b4^1': (457.2774570321, 457.2786865234375, 3598.286376953125), 'b5^1': (604.3458710321, 604.3428344726562, 1827.3209228515625), 'b6^1': (717.4299350321, 0.0, 0.0), 'b7^1': (873.5310460321, 873.5174560546875, 10885.017578125),…	N4H5F1	1768.64	A2B2C1D1E2F1fedD1E2F1fedcbB5ba	Complex	1	0	1		0.999684	1	1	31.512	154.139	Sperm_cotton_fraction2_IGP3_Xin_20210206
20173	20175	20172	50.0265	3	1012.42	1012.42	-0.00366211	3034.22	3034.22	DNRKNNMNR	DNRKNNM[Oxidation]NR	1176.54	Volume-regulated anion channel subunit LRRC8C	Q8TDW0	LRRC8C	194	7	{'b1^1': (116.0347680321, 0.0, 0.0), 'b2^1': (230.0776950321, 230.07693481445312, 3389.050048828125), 'b3^1': (386.1788060321, 386.1829528808594, 6077.89013671875), 'b4^1': (514.2737690321001, 514.2761840820312, 5524.25244140625), 'b5^1': (628.3166960321, 0.0, 0.0), 'b6^1': (742.3596230321, 0.0, 0.0), 'b7^1': (889.3950226541999, 0.0, 0.0), 'b8^1': (1003.4379496541999, 1003.4465942382812, 34618.48…	N3H5F3	1857.68	A2B2C1D1E2F1G5gfF5fedD1E1edcbB5ba	Hybrid	1	0	0.998313		1	1	1	29.6513	210.628	Sperm_cotton_fraction2_IGP3_Xin_20210206
26348	26350	26339	64.7922	2	1047.95	1047.95	-0.00268555	2093.88	2093.87	SSKSNK	SSKSNK	649.339	Synaptotagmin-4	Q9H2B2	SYT4	46	6	{'b1^1': (88.0398530321, 0.0, 0.0), 'b2^1': (175.0718810321, 0.0, 0.0), 'b3^1': (303.1668440321, 0.0, 0.0), 'b4^1': (390.1988720321, 390.20269775390625, 7112.3857421875), 'b5^1': (504.2417990321, 504.2449645996094, 4277.966796875), 'b6^1': (632.3367620321001, 632.3392944335938, 18871.248046875), 'y1^1': (147.11334809629992, 147.11293029785156, 1980.2176513671875), 'y2^1': (261.1562750962999, 261.…	N4H3F1	1444.53	A2B2C1D1E2edD2dD1dcbB5ba	Complex	1	1	1	1	1	1	1	29.4151	143	Sperm_cotton_fraction2_IGP3_Xin_20210206
31840	31842	31823	77.9312	3	1113.51	1113.17	-0.999756	3336.5	3336.49	TYHLKDPQKNATVK	TYHLKDPQKNATVK	1641.88	Disintegrin and metalloproteinase domain-containing protein 7	Q9H2U9	ADAM7	584	9	{'b1^1': (102.0555030321, 0.0, 0.0), 'b2^1': (265.11883203210004, 0.0, 0.0), 'b3^1': (402.1777440321, 402.1766357421875, 12181.4345703125), 'b4^1': (515.2618080321, 515.2608642578125, 3553.23095703125), 'b5^1': (643.3567710321, 643.3519897460938, 2673.94482421875), 'b6^1': (758.3837140321, 758.378173828125, 10326.12890625), 'b7^1': (855.4364780321, 0.0, 0.0), 'b8^1': (983.4950560321, 0.0, 0.0), '…	N3H4F1S1	1694.6	A2B2C1D1E2F1G3gfedD1dcbB5ba	Complex	1	0	1		1	1	1	25.9465	366.654	Sperm_cotton_fraction2_IGP3_Xin_20210206
13920	13922	13918	34.9857	2	1266.54	1266.54	0.00195312	2531.06	2531.06	KTNSSVK	KTNSSVK	762.424	Testis-expressed protein 9	Q8N6V9	TEX9	130	6	{'b1^1': (129.1027880321, 129.10208129882812, 4370.25439453125), 'b2^1': (230.15046603209998, 0.0, 0.0), 'b3^1': (344.1933930321, 0.0, 0.0), 'b4^1': (431.22542103210003, 0.0, 0.0), 'b5^1': (518.2574490321, 0.0, 0.0), 'b6^1': (617.3258630321, 0.0, 0.0), 'b7^1': (745.4208260321, 745.4075927734375, 34177.7890625), 'y1^1': (147.11334809629997, 147.11277770996094, 7827.689453125), 'y2^1': (246.1817620…	N4H5F1	1768.64	A2B2C1D1E2F1feE2edD1E1edcbB5ba	Hybrid	1	0	0.999578		0.994625	1	1	25.7162	159.073	Sperm_cotton_fraction2_IGP3_Xin_20210206
34512	34514	34510	84.3497	3	1019.41	1019.41	-0.00219727	3055.2	3055.19	MEKVSNK	M[Oxidation]EKVSNK	850.422	Coiled-coil domain-containing protein 141	Q6ZP82	CCDC141	966	6	{'b1^1': (148.04322465419997, 0.0, 0.0), 'b2^1': (277.0858176542, 0.0, 0.0), 'b3^1': (405.1807806542, 0.0, 0.0), 'b4^1': (504.24919465420004, 0.0, 0.0), 'b5^1': (591.2812226542001, 591.2756958007812, 14138.6552734375), 'b6^1': (705.3241496542, 705.3201293945312, 2228.859619140625), 'b7^1': (833.4191126542, 833.406005859375, 28667.61328125), 'y1^1': (147.11334809629997, 147.11276245117188, 1636.26…	N4H5S2	2204.77	A2B2C1D1E2F1G3gfedD1E2F1G3gfedcba	Complex	0	0			1	1	1	25.1033	206.785	Sperm_cotton_fraction2_IGP3_Xin_20210206
92756	92758	92755	224.5866	3	1222.18	1222.18	0.00695801	3663.51	3663.5	FITDKHFYFNK	FITDKHFYFNK	1458.73	Heparan sulfate glucosamine 3-O-sulfotransferase 2	Q9Y278	HS3ST2	306	7	{'b1^1': (148.07623903209998, 0.0, 0.0), 'b2^1': (261.1603030321, 261.15533447265625, 14183.4140625), 'b3^1': (362.2079810321, 0.0, 0.0), 'b4^1': (477.2349240321, 0.0, 0.0), 'b5^1': (605.3298870321, 0.0, 0.0), 'b6^1': (742.3887990321, 0.0, 0.0), 'b7^1': (889.4572130321, 0.0, 0.0), 'b8^1': (1052.5205420321, 0.0, 0.0), 'b9^1': (1199.5889560321, 1199.57470703125, 82163.1953125), 'b10^1': (1313.63188…	N4H5S2	2204.77	A2B2C1D1E2F1G3gfedD1E2F1G3gfedcba	Complex	0	0			1	1	1	24.9754	186.731	Sperm_cotton_fraction2_IGP3_Xin_20210206
45423	45425	45421	110.6450	2	1089.99	1089.99	-0.00170898	2177.96	2177.96	KFNKSEK	KFNKSEK	879.481	Acid-sensing ion channel 2	Q16515	ASIC2	392	6	{'b1^1': (129.1027880321, 129.10205078125, 2791.13671875), 'b2^1': (276.1712020321, 0.0, 0.0), 'b3^1': (390.2141290321, 0.0, 0.0), 'b4^1': (518.3090920321, 0.0, 0.0), 'b5^1': (605.3411200321, 0.0, 0.0), 'b6^1': (734.3837130321, 734.371337890625, 7982.10595703125), 'b7^1': (862.4786760321, 862.4658813476562, 8557.923828125), 'y1^1': (147.11334809629997, 147.11277770996094, 2277.549560546875), 'y2^…	N4H3	1298.48	A2B2C1D1E2F2fedD1dcba	Complex	0	0			1	0.822297	0.822297	24.5703	145.836	Sperm_cotton_fraction2_IGP3_Xin_20210206
23600	23602	23594	58.2357	2	1152.51	1152.5	-0.00341797	2302.99	2302.99	VVSVENR	VVSVENR	801.434	Zona pellucida-binding protein 1	Q9BS86	ZPBP	114	6	{'b1^1': (100.0762390321, 0.0, 0.0), 'b2^1': (199.1446530321, 199.14404296875, 2294.32958984375), 'b3^1': (286.17668103209996, 286.17620849609375, 1593.578369140625), 'b4^1': (385.2450950321, 0.0, 0.0), 'b5^1': (514.2876880321, 514.28662109375, 2624.529541015625), 'b6^1': (628.3306150321, 0.0, 0.0), 'b7^1': (784.4317260321, 784.4281616210938, 1697.2359619140625), 'y1^1': (175.1194960962998, 175.1…	N5H3	1501.56	A2B2C1D1E2edD2dD1E2edcba	Complex	0	1		1	1	1	1	22.2837	293.095	Sperm_cotton_fraction2_IGP3_Xin_20210206
40571	40573	40568	98.9943	3	1029.09	1029.09	-1.36424e-12	3084.24	3084.24	SSKSNK	SSKSNK	649.339	Synaptotagmin-4	Q9H2B2	SYT4	46	5	{'b1^1': (88.0398530321, 0.0, 0.0), 'b2^1': (175.0718810321, 0.0, 0.0), 'b3^1': (303.1668440321, 0.0, 0.0), 'b4^1': (390.1988720321, 390.20220947265625, 4805.99609375), 'b5^1': (504.2417990321, 504.2442321777344, 3450.239013671875), 'b6^1': (632.3367620321001, 632.3391723632812, 12829.3125), 'y1^1': (147.11334809629992, 0.0, 0.0), 'y2^1': (261.1562750962999, 261.15545654296875, 13910.220703125), …	N8H5	2434.9	A2B2C1D1E2F1feE2eE2edD1E2eE2eE2F1fedcba	Complex	0	0			1	1	1	20.7536	135.581	Sperm_cotton_fraction2_IGP3_Xin_20210206
20657	20659	20652	51.1815	2	1104.49	1104.49	-0.000732422	2206.95	2206.94	NCTKLK	NC[Carbamidomethyl]TKLK	762.406	F-box/LRR-repeat protein 7	Q9UJT9	FBXL7	400	5	{'b1^1': (115.05075203210001, 0.0, 0.0), 'b2^1': (275.0813997557, 0.0, 0.0), 'b3^1': (376.1290777557, 0.0, 0.0), 'b4^1': (504.2240407557, 0.0, 0.0), 'b5^1': (617.3081047557, 0.0, 0.0), 'b6^1': (745.4030677557, 745.4075927734375, 18196.671875), 'y1^1': (147.11334809629997, 147.11257934570312, 4616.38134765625), 'y2^1': (260.19741209629996, 260.1957092285156, 8693.775390625), 'y3^1': (388.292375096…	N4H3F1	1444.53	A2B2C1D1E2edD1E2edcbB5ba	Complex	1	0	1		1	1	1	20.5907	263.142	Sperm_cotton_fraction2_IGP3_Xin_20210206
22274	22276	22267	55.0670	3	1050.43	1050.43	-0.000732422	3148.25	3148.24	SSKSNK	SSKSNK	649.339	Synaptotagmin-4	Q9H2B2	SYT4	46	5	{'b1^1': (88.0398530321, 0.0, 0.0), 'b2^1': (175.0718810321, 0.0, 0.0), 'b3^1': (303.1668440321, 0.0, 0.0), 'b4^1': (390.1988720321, 390.2022399902344, 2660.906494140625), 'b5^1': (504.2417990321, 504.2448425292969, 4980.59228515625), 'b6^1': (632.3367620321001, 632.3399658203125, 11472.439453125), 'y1^1': (147.11334809629992, 0.0, 0.0), 'y2^1': (261.1562750962999, 261.1549987792969, 9113.5019531…	N6H7F1	2498.9	A2B2C1D1E2F1feE2F1fedD1E2F1feE2F1fedcbB5ba	Complex	1	0	1		0.999262	1	1	20.3305	153.257	Sperm_cotton_fraction2_IGP3_Xin_20210206
57673	57675	57671	140.7784	3	1046.78	1046.78	-0.00146484	3137.32	3137.31	DGIHCLQCNSSLVYGAK	DGIHC[Carbamidomethyl]LQC[Carbamidomethyl]NSSLVYGAK	1920.88	Zona pellucida-binding protein 1	Q9BS86	ZPBP	340	29	{'b1^1': (116.0347680321, 0.0, 0.0), 'b2^1': (173.0562320321, 0.0, 0.0), 'b3^1': (286.1402960321, 286.1392822265625, 3739.35546875), 'b4^1': (423.19920803210005, 423.1980285644531, 88913.28125), 'b5^1': (583.2298557557001, 583.2282104492188, 100181.515625), 'b6^1': (696.3139197557001, 696.3118286132812, 71351.9375), 'b7^1': (824.3724977557001, 824.3692626953125, 85636.9296875), 'b8^1': (984.40314…	N2H5	1216.42	A2B2C1D1dD1E1eE1edcba	High mannose	0	0			1			260.595	407.17	Sperm_cotton_fraction3_IGP1_Xin_20210206
57741	57743	57739	140.9389	3	1095.47	1095.47	0.00219727	3283.38	3283.36	DGIHCLQCNSSLVYGAK	DGIHC[Carbamidomethyl]LQC[Carbamidomethyl]NSSLVYGAK	1920.88	Zona pellucida-binding protein 1	Q9BS86	ZPBP	340	29	{'b1^1': (116.0347680321, 0.0, 0.0), 'b2^1': (173.0562320321, 0.0, 0.0), 'b3^1': (286.1402960321, 286.13983154296875, 1891.8988037109375), 'b4^1': (423.19920803210005, 423.1978759765625, 76105.1796875), 'b5^1': (583.2298557557001, 583.2279052734375, 73711.8125), 'b6^1': (696.3139197557001, 696.3116455078125, 56093.546875), 'b7^1': (824.3724977557001, 824.3700561523438, 69877.03125), 'b8^1': (984.…	N2H5F1	1362.48	A2B2C1D1dD1E1eE1edcbB5ba	High mannose	1	0	1		1			253.72	337.231	Sperm_cotton_fraction3_IGP1_Xin_20210206
57910	57912	57892	141.3385	3	992.762	992.763	0.00274658	2975.26	2975.25	DGIHCLQCNSSLVYGAK	DGIHC[Carbamidomethyl]LQC[Carbamidomethyl]NSSLVYGAK	1920.88	Zona pellucida-binding protein 1	Q9BS86	ZPBP	340	26	{'b1^1': (116.0347680321, 0.0, 0.0), 'b2^1': (173.0562320321, 0.0, 0.0), 'b3^1': (286.1402960321, 286.1395568847656, 1653.0089111328125), 'b4^1': (423.19920803210005, 423.19793701171875, 28817.892578125), 'b5^1': (583.2298557557001, 583.2276611328125, 26634.7421875), 'b6^1': (696.3139197557001, 696.3134155273438, 19777.0625), 'b7^1': (824.3724977557001, 824.3684692382812, 27788.771484375), 'b8^1'…	N2H4	1054.37	A2B2C1D1dD1E1edcba	High mannose	0	0			1			187.285	206.116	Sperm_cotton_fraction3_IGP1_Xin_20210206
57950	57952	57939	141.4306	3	1041.45	1041.45	-0.00585938	3121.32	3121.31	DGIHCLQCNSSLVYGAK	DGIHC[Carbamidomethyl]LQC[Carbamidomethyl]NSSLVYGAK	1920.88	Zona pellucida-binding protein 1	Q9BS86	ZPBP	340	25	{'b1^1': (116.0347680321, 0.0, 0.0), 'b2^1': (173.0562320321, 0.0, 0.0), 'b3^1': (286.1402960321, 286.13970947265625, 2556.594482421875), 'b4^1': (423.19920803210005, 423.197998046875, 44166.7578125), 'b5^1': (583.2298557557001, 583.22802734375, 43196.3828125), 'b6^1': (696.3139197557001, 696.3126831054688, 31562.3984375), 'b7^1': (824.3724977557001, 824.3699340820312, 37761.03515625), 'b8^1': (9…	N2H4F1	1200.43	A2B2C1D1dD1E1edcbB5ba	High mannose	1	0	1		1			181.114	451.933	Sperm_cotton_fraction3_IGP1_Xin_20210206
54129	54131	54117	132.2079	2	1384.59	1384.59	0.000488281	2767.17	2767.16	CLQNETYSALSPGK	C[Carbamidomethyl]LQNETYSALSPGK	1566.73	Acrosin-binding protein	Q8NEB7	ACRBP	512	23	{'b1^1': (161.03847275569998, 0.0, 0.0), 'b2^1': (274.12253675569997, 274.12139892578125, 5098.2724609375), 'b3^1': (402.1811147557, 402.18035888671875, 6900.76220703125), 'b4^1': (516.2240417557, 0.0, 0.0), 'b5^1': (645.2666347557, 645.2646484375, 8568.0205078125), 'b6^1': (746.3143127557, 746.3121337890625, 3946.5361328125), 'b7^1': (909.3776417557001, 909.3762817382812, 4135.552734375), 'b8^1'…	N2H4F1	1200.43	A2B2C1D1dD1E1edcbB5ba	High mannose	1	0	1		1			174.008	623.103	Sperm_cotton_fraction3_IGP1_Xin_20210206
65114	65116	65111	158.6080	3	1106.43	1106.43	-0.00292969	3316.28	3316.27	TCCHWGETALFMCNASR	TC[Carbamidomethyl]C[Carbamidomethyl]HWGETALFMC[Carbamidomethyl]NASR	2099.84	Beta-defensin 132	Q7Z7B7	DEFB132	50	22	{'b1^1': (102.0555030321, 0.0, 0.0), 'b2^1': (262.08615075570003, 262.0852966308594, 18715.29296875), 'b3^1': (422.11679847930003, 422.1152648925781, 27066.1875), 'b4^1': (559.1757104793, 559.1742553710938, 77888.4140625), 'b5^1': (745.2550234793, 745.2534790039062, 64343.1015625), 'b6^1': (802.2764874793, 802.2738647460938, 33214.328125), 'b7^1': (931.3190804793, 931.3173217773438, 42441.1328125…	N2H5	1216.42	A2B2C1D1dD1E1eE1edcba	High mannose	0	0			1			141.766	401.868	Sperm_cotton_fraction3_IGP1_Xin_20210206
62907	62909	62892	153.2968	3	1247.86	1247.53	-1.00232	3739.56	3739.55	KNCVNSSVLQFDCLPEK	KNC[Carbamidomethyl]VNSSVLQFDC[Carbamidomethyl]LPEK	2036.97	Disintegrin and metalloproteinase domain-containing protein 30	Q9UKF2	ADAM30	625	23	{'b1^1': (129.1027880321, 129.10227966308594, 5572.83251953125), 'b2^1': (243.1457150321, 243.14463806152344, 1660.0928955078125), 'b3^1': (403.1763627557, 403.173828125, 1848.113037109375), 'b4^1': (502.2447767557, 502.2434997558594, 3237.10693359375), 'b5^1': (616.2877037557, 0.0, 0.0), 'b6^1': (703.3197317557, 703.31591796875, 1828.43115234375), 'b7^1': (790.3517597557, 0.0, 0.0), 'b8^1': (889…	N2H8	1702.58	A2B2C1D1E1F1fedD1E1eE1F1fedcba	High mannose	0	0			1			139.901	323.531	Sperm_cotton_fraction3_IGP1_Xin_20210206
65380	65382	65371	159.2422	3	1052.41	1052.41	-0.00402832	3154.22	3154.21	TCCHWGETALFMCNASR	TC[Carbamidomethyl]C[Carbamidomethyl]HWGETALFMC[Carbamidomethyl]NASR	2099.84	Beta-defensin 132	Q7Z7B7	DEFB132	50	22	{'b1^1': (102.0555030321, 0.0, 0.0), 'b2^1': (262.08615075570003, 262.0852355957031, 16205.765625), 'b3^1': (422.11679847930003, 422.115478515625, 23061.056640625), 'b4^1': (559.1757104793, 559.1737060546875, 70429.375), 'b5^1': (745.2550234793, 745.2531127929688, 59541.0546875), 'b6^1': (802.2764874793, 802.2743530273438, 27506.42578125), 'b7^1': (931.3190804793, 931.3163452148438, 41083.875), '…	N2H4	1054.37	A2B2C1D1dD1E1edcba	High mannose	0	0			1			138.851	154.515	Sperm_cotton_fraction3_IGP1_Xin_20210206
65254	65256	65238	158.9443	3	1536.26	1536.25	-0.0249023	4605.74	4605.74	CCGVNNYTDFSGSSFEMTTGHTYPR	C[Carbamidomethyl]C[Carbamidomethyl]GVNNYTDFSGSSFEM[Oxidation]TTGHTYPR	2903.16	Tetraspanin-16	Q9UKR8	TSPAN16	158	26	{'b1^1': (161.03847275569998, 0.0, 0.0), 'b2^1': (321.06912047929995, 321.0686950683594, 9415.18359375), 'b3^1': (378.09058447929993, 378.09002685546875, 14903.6767578125), 'b4^1': (477.15899847929995, 477.156982421875, 10189.134765625), 'b5^1': (591.2019254792999, 591.1981201171875, 7237.29248046875), 'b6^1': (705.2448524792999, 705.2410888671875, 7367.2294921875), 'b7^1': (868.3081814793, 868.3…	N2H8	1702.58	A2B2C1D1E1F1fedD1E1eE1F1fedcba	High mannose	0	0			1			133.648	398.264	Sperm_cotton_fraction3_IGP1_Xin_20210206
26412	26414	26406	65.5527	2	1268.02	1267.52	-1.00684	2533.02	2533.02	LNSTCLASK	LNSTC[Carbamidomethyl]LASK	992.496	Anoctamin-5	Q75V66	ANO5	366	15	{'b1^1': (114.0918890321, 0.0, 0.0), 'b2^1': (228.1348160321, 228.13343811035156, 2415.327880859375), 'b3^1': (315.1668440321, 0.0, 0.0), 'b4^1': (416.21452203210004, 0.0, 0.0), 'b5^1': (576.2451697557001, 576.2432861328125, 3647.60595703125), 'b6^1': (689.3292337557001, 689.3256225585938, 6163.1796875), 'b7^1': (760.3663477557001, 760.365478515625, 3349.162841796875), 'b8^1': (847.3983757557, 84…	N2H7	1540.53	A2B2C1D1E1edD1E1eE1F1fedcba	High mannose	0	0			1			111.697	234.279	Sperm_cotton_fraction3_IGP1_Xin_20210206
34833	34835	34831	85.8101	3	921.084	921.083	-0.00256348	2760.23	2760.22	LINDSTNKQELNR	LINDSTNKQELNR	1543.8	Protein disulfide-isomerase-like protein of the testis	Q8N807	PDILT	238	17	{'b1^1': (114.0918890321, 0.0, 0.0), 'b2^1': (227.17595303209998, 227.1749267578125, 11213.759765625), 'b3^1': (341.2188800321, 341.217529296875, 2574.86181640625), 'b4^1': (456.2458230321, 456.2449645996094, 5555.9140625), 'b5^1': (543.2778510321, 0.0, 0.0), 'b6^1': (644.3255290321, 0.0, 0.0), 'b7^1': (758.3684560321, 0.0, 0.0), 'b8^1': (886.4634190321, 0.0, 0.0), 'b9^1': (1014.5219970321, 0.0, …	N2H5	1216.42	A2B2C1D1dD1E1eE1edcba	High mannose	0	0			1			109.619	843.267	Sperm_cotton_fraction3_IGP1_Xin_20210206
65195	65197	65176	158.7948	3	1591.28	1590.61	-2.01453	4768.82	4767.79	CCGVNNYTDFSGSSFEMTTGHTYPR	C[Carbamidomethyl]C[Carbamidomethyl]GVNNYTDFSGSSFEM[Oxidation]TTGHTYPR	2903.16	Tetraspanin-16	Q9UKR8	TSPAN16	158	22	{'b1^1': (161.03847275569998, 0.0, 0.0), 'b2^1': (321.06912047929995, 321.0677490234375, 5241.82421875), 'b3^1': (378.09058447929993, 378.08953857421875, 9395.2724609375), 'b4^1': (477.15899847929995, 477.1566467285156, 6494.36669921875), 'b5^1': (591.2019254792999, 591.2006225585938, 5112.00390625), 'b6^1': (705.2448524792999, 0.0, 0.0), 'b7^1': (868.3081814793, 868.3030395507812, 5653.978027343…	N2H9	1864.63	A2B2C1D1E1F1fedD1E1F1feE1F1fedcba	High mannose	0	0			0.9991			91.9783	584.713	Sperm_cotton_fraction3_IGP1_Xin_20210206
40739	40741	40724	100.0554	2	1194.98	1194.98	-0.0012207	2387.95	2387.94	NQSFCNKI	NQSFC[Carbamidomethyl]NKI	1009.47	Acrosomal protein SP-10	P26436	ACRV1	258	12	{'b1^1': (115.05075203210001, 0.0, 0.0), 'b2^1': (243.10933003210002, 243.1081085205078, 6301.62158203125), 'b3^1': (330.1413580321, 330.14080810546875, 1745.64404296875), 'b4^1': (477.2097720321, 0.0, 0.0), 'b5^1': (637.2404197557, 637.2327270507812, 2335.3896484375), 'b6^1': (751.2833467557, 751.2775268554688, 1978.87646484375), 'b7^1': (879.3783097557, 879.385986328125, 10205.681640625), 'b8^1…	N2H6	1378.48	A2B2C1D1E1edD1E1eE1edcba	High mannose	0	0			1			80.8168	171.55	Sperm_cotton_fraction3_IGP1_Xin_20210206
85486	85488	85470	207.6051	3	1079.82	1079.14	-2.05151	3234.39	3235.39	VDLIDLDLCNSTQWYNGR	VDLIDLDLC[Carbamidomethyl]NSTQWYNGR	2181.02	Acrosin	P10323	ACR	210	18	{'b1^1': (100.0762390321, 0.0, 0.0), 'b2^1': (215.1031820321, 215.1026611328125, 2267.7900390625), 'b3^1': (328.1872460321, 328.18572998046875, 12785.0126953125), 'b4^1': (441.2713100321, 441.2702941894531, 2536.191650390625), 'b5^1': (556.2982530321, 556.2970581054688, 3907.386474609375), 'b6^1': (669.3823170321, 669.3843994140625, 1477.041259765625), 'b7^1': (784.4092600321, 784.409423828125, 3…	N2H4	1054.37	A2B2C1D1dD1E1edcba	High mannose	0	0			1			79.4941	224.613	Sperm_cotton_fraction3_IGP1_Xin_20210206
21045	21047	21043	52.4983	3	902.028	902.027	-0.00256348	2703.06	2703.05	YSDHPLNR	YSDHPLNR	1000.47	Cation channel sperm-associated protein subunit delta	Q86XM0	CATSPERD	230	11	{'b1^1': (164.0711540321, 0.0, 0.0), 'b2^1': (251.1031820321, 251.10269165039062, 3858.36474609375), 'b3^1': (366.1301250321, 0.0, 0.0), 'b4^1': (503.18903703210003, 503.1876525878906, 113123.0546875), 'b5^1': (600.2418010321, 600.2406005859375, 5559.763671875), 'b6^1': (713.3258650321001, 713.32275390625, 17238.611328125), 'b7^1': (827.3687920321, 827.3657836914062, 27366.337890625), 'b8^1': (98…	N2H8	1702.58	A2B2C1D1E1F1fedD1E1eE1F1fedcba	High mannose	0	0			1			77.1782	484.924	Sperm_cotton_fraction3_IGP1_Xin_20210206
36909	36911	36907	90.8429	2	1032.43	1032.43	0.000488281	2062.85	2062.85	LGNETWK	LGNETWK	846.424	Izumo sperm-egg fusion protein 3	Q5VZ72	IZUMO3	96	11	{'b1^1': (114.0918890321, 0.0, 0.0), 'b2^1': (171.1133530321, 0.0, 0.0), 'b3^1': (285.1562800321, 0.0, 0.0), 'b4^1': (414.19887303210004, 414.1982421875, 5575.46142578125), 'b5^1': (515.2465510321, 515.2446899414062, 4289.673828125), 'b6^1': (701.3258640321001, 701.3248291015625, 5608.896484375), 'b7^1': (829.4208270321001, 829.419189453125, 4140.6611328125), 'y1^1': (147.11334809629986, 147.1126…	N2H5	1216.42	A2B2C1D1dD1E1eE1edcba	High mannose	0	0			1			75.4493	339.552	Sperm_cotton_fraction3_IGP1_Xin_20210206
37375	37377	37362	91.9666	2	1105.46	1105.47	0.00463867	2208.92	2208.9	LGNETWK	LGNETWK	846.424	Izumo sperm-egg fusion protein 3	Q5VZ72	IZUMO3	96	10	{'b1^1': (114.0918890321, 0.0, 0.0), 'b2^1': (171.1133530321, 0.0, 0.0), 'b3^1': (285.1562800321, 0.0, 0.0), 'b4^1': (414.19887303210004, 414.19769287109375, 1797.55517578125), 'b5^1': (515.2465510321, 515.2471313476562, 3116.468994140625), 'b6^1': (701.3258640321001, 701.3238525390625, 3202.12060546875), 'b7^1': (829.4208270321001, 829.4189453125, 2400.551025390625), 'y1^1': (147.11334809629986,…	N2H5F1	1362.48	A2B2C1D1dD1E1eE1edcbB5ba	High mannose	1	0	1		1			59.0877	312.735	Sperm_cotton_fraction3_IGP1_Xin_20210206
21962	21964	21956	54.6985	2	1415.58	1415.58	-0.00195312	2829.13	2829.12	VILGCNK	VILGC[Carbamidomethyl]NK	802.437	E3 ubiquitin-protein ligase ZNRF4	Q8WWF5	ZNRF4	229	8	{'b1^1': (100.0762390321, 0.0, 0.0), 'b2^1': (213.1603030321, 213.15931701660156, 3865.614990234375), 'b3^1': (326.2443670321, 326.2431640625, 1751.4814453125), 'b4^1': (383.2658310321, 0.0, 0.0), 'b5^1': (543.2964787557, 543.294921875, 3611.28759765625), 'b6^1': (657.3394057557, 657.3381958007812, 2858.245361328125), 'b7^1': (785.4343687557, 0.0, 0.0), 'y1^1': (147.11334809629997, 0.0, 0.0), 'y2…	N2H10	2026.69	A2B2C1D1E1F1G1gfedD1E1F1feE1F1fedcba	High mannose	0	0			1			40.1717	664.694	Sperm_cotton_fraction3_IGP1_Xin_20210206
14863	14865	14862	37.6923	3	928.048	928.047	-0.00292969	2781.12	2781.1	MNVTPEVK	MNVTPEVK	916.469	G patch domain-containing protein 4	Q5T3I0	GPATCH4	2	7	{'b1^1': (132.04831003209998, 0.0, 0.0), 'b2^1': (246.09123703209997, 246.0958251953125, 2588.77490234375), 'b3^1': (345.1596510321, 0.0, 0.0), 'b4^1': (446.2073290321, 0.0, 0.0), 'b5^1': (543.2600930321, 0.0, 0.0), 'b6^1': (672.3026860321, 672.3085327148438, 240476.734375), 'b7^1': (771.3711000321, 771.3766479492188, 197426.625), 'b8^1': (899.4660630321, 899.4713134765625, 274322.96875), 'y1^1':…	N2H9	1864.63	A2B2C1D1E1F1fedD1E1F1feE1F1fedcba	High mannose	0	0			1			36.4662	403.12	Sperm_cotton_fraction3_IGP1_Xin_20210206
57940	57943	57939	141.4078	3	1122.82	1122.82	-0.00292969	3365.43	3365.42	DGIHCLQCNSSLVYGAK	DGIHC[Carbamidomethyl]LQC[Carbamidomethyl]NSSLVYGAK	1920.88	Zona pellucida-binding protein 1	Q9BS86	ZPBP	340	29	{'b1^1': (116.0347680321, 0.0, 0.0), 'b2^1': (173.0562320321, 0.0, 0.0), 'b3^1': (286.1402960321, 286.1397399902344, 37457.9296875), 'b4^1': (423.19920803210005, 423.1979064941406, 763947.0625), 'b5^1': (583.2298557557001, 583.22802734375, 830876.5625), 'b6^1': (696.3139197557001, 696.3123168945312, 715787.375), 'b7^1': (824.3724977557001, 824.3697509765625, 795038.1875), 'b8^1': (984.40314547930…	N4H3F1	1444.53	A2B2C1D1E2edD2dD1dcbB5ba	Complex	1	1	1	0.99811	1	1	1	319.365	387.007	Sperm_cotton_fraction3_IGP1_Xin_20210206
58164	58166	58163	141.9381	3	1055.12	1055.12	-0.0032959	3162.34	3162.34	DGIHCLQCNSSLVYGAK	DGIHC[Carbamidomethyl]LQC[Carbamidomethyl]NSSLVYGAK	1920.88	Zona pellucida-binding protein 1	Q9BS86	ZPBP	340	29	{'b1^1': (116.0347680321, 0.0, 0.0), 'b2^1': (173.0562320321, 0.0, 0.0), 'b3^1': (286.1402960321, 286.1391296386719, 14971.380859375), 'b4^1': (423.19920803210005, 423.1980895996094, 439880.125), 'b5^1': (583.2298557557001, 583.2284545898438, 566800.25), 'b6^1': (696.3139197557001, 696.3123168945312, 399983.84375), 'b7^1': (824.3724977557001, 824.3699951171875, 503754.28125), 'b8^1': (984.4031454…	N3H3F1	1241.45	A2B2C1D1E2edD1dcbB5ba	Complex	1	0	1		1	1	1	306.352	446.173	Sperm_cotton_fraction3_IGP1_Xin_20210206
57763	57766	57762	140.9879	3	1122.82	1122.82	-0.0124512	3365.42	3365.42	DGIHCLQCNSSLVYGAK	DGIHC[Carbamidomethyl]LQC[Carbamidomethyl]NSSLVYGAK	1920.88	Zona pellucida-binding protein 1	Q9BS86	ZPBP	340	28	{'b1^1': (116.0347680321, 0.0, 0.0), 'b2^1': (173.0562320321, 0.0, 0.0), 'b3^1': (286.1402960321, 286.13958740234375, 27929.67578125), 'b4^1': (423.19920803210005, 423.1983337402344, 1027454.8125), 'b5^1': (583.2298557557001, 583.2288208007812, 1108740.0), 'b6^1': (696.3139197557001, 696.3128662109375, 872884.5625), 'b7^1': (824.3724977557001, 824.3707275390625, 1038887.375), 'b8^1': (984.4031454…	N4H3F1	1444.53	A2B2C1D1E2F2fedD1dcbB5ba	Complex	1	0	1		1	0.993533	0.993533	302.208	424.417	Sperm_cotton_fraction3_IGP1_Xin_20210206
37232	37234	37231	91.6222	3	925.405	925.405	-0.00128174	2773.19	2773.18	NQTQHLMGNSLK	NQTQHLMGNSLK	1369.68	Izumo sperm-egg fusion protein 2	Q6UXV1	IZUMO2	91	23	{'b1^1': (115.05075203210001, 0.0, 0.0), 'b2^1': (243.10933003210002, 243.10809326171875, 6636.56689453125), 'b3^1': (344.1570080321, 344.15460205078125, 1752.544921875), 'b4^1': (472.2155860321, 472.21160888671875, 1745.968505859375), 'b5^1': (609.2744980321, 609.2705688476562, 11524.970703125), 'b6^1': (722.3585620321, 722.353271484375, 23865.05859375), 'b7^1': (853.3990470321, 853.395874023437…	N3H4F1	1403.51	A2B2C1D1E2F1fedD1dcbB5ba	Complex	1	0	1		0.5	1	1	208.692	306.174	Sperm_cotton_fraction3_IGP1_Xin_20210206
37407	37409	37405	92.0429	3	925.406	925.406	-0.000732422	2773.19	2773.18	NQTQHLMGNSLK	NQTQHLMGNSLK	1369.68	Izumo sperm-egg fusion protein 2	Q6UXV1	IZUMO2	91	23	{'b1^1': (115.05075203210001, 0.0, 0.0), 'b2^1': (243.10933003210002, 243.10787963867188, 8023.576171875), 'b3^1': (344.1570080321, 344.1569519042969, 2059.648681640625), 'b4^1': (472.2155860321, 472.2131652832031, 2028.6080322265625), 'b5^1': (609.2744980321, 609.2728881835938, 10060.4697265625), 'b6^1': (722.3585620321, 722.355224609375, 22093.294921875), 'b7^1': (853.3990470321, 853.3960571289…	N3H4F1	1403.51	A2B2C1D1E2edD1E1edcbB5ba	Hybrid	1	0	1		0.957872	1	1	207.775	430	Sperm_cotton_fraction3_IGP1_Xin_20210206
57462	57464	57453	140.2738	3	1312.55	1312.22	-0.999023	3933.63	3933.63	DGIHCLQCNSSLVYGAK	DGIHC[Carbamidomethyl]LQC[Carbamidomethyl]NSSLVYGAK	1920.88	Zona pellucida-binding protein 1	Q9BS86	ZPBP	340	27	{'b1^1': (116.0347680321, 0.0, 0.0), 'b2^1': (173.0562320321, 0.0, 0.0), 'b3^1': (286.1402960321, 0.0, 0.0), 'b4^1': (423.19920803210005, 423.1983947753906, 29420.904296875), 'b5^1': (583.2298557557001, 583.228271484375, 34613.0390625), 'b6^1': (696.3139197557001, 696.3110961914062, 27409.66015625), 'b7^1': (824.3724977557001, 824.3701782226562, 33805.1640625), 'b8^1': (984.4031454793001, 984.401…	N6H4F1	2012.75	A2B2C1D1E2F2fedD2dD1E2F1fedcbB5ba	Complex	1	1	1	0.99811	0.99946	1	1	207.558	341.071	Sperm_cotton_fraction3_IGP1_Xin_20210206
87533	87535	87532	212.5687	4	1208.97	1208.98	0.0180664	4831.87	4832.86	INCSDGYIEYYICR	INC[Carbamidomethyl]SDGYIEYYIC[Carbamidomethyl]R	1824.78	Phospholipid phosphatase 1	O14494	PLPP1	142	23	{'b1^1': (114.0918890321, 0.0, 0.0), 'b2^1': (228.1348160321, 228.1342010498047, 3572.97265625), 'b3^1': (388.1654637557, 388.1651611328125, 5738.97705078125), 'b4^1': (475.19749175569996, 0.0, 0.0), 'b5^1': (590.2244347556999, 590.2252807617188, 2825.25537109375), 'b6^1': (647.2458987557, 647.2412109375, 1519.7978515625), 'b7^1': (810.3092277557, 810.3125, 8842.3994140625), 'b8^1': (923.39329175…	N5H6F3S2	3008.08	A2B2C1D1E2F1G3gfF5fedD1E2F1fF5feE2F1G3gfedcbB5ba	Complex	1	0	1		1	1	0.5	184.075	161.187	Sperm_cotton_fraction3_IGP1_Xin_20210206
57710	57712	57694	140.8643	3	1141.83	1141.82	-0.00769043	3422.45	3422.44	DGIHCLQCNSSLVYGAK	DGIHC[Carbamidomethyl]LQC[Carbamidomethyl]NSSLVYGAK	1920.88	Zona pellucida-binding protein 1	Q9BS86	ZPBP	340	24	{'b1^1': (116.0347680321, 0.0, 0.0), 'b2^1': (173.0562320321, 0.0, 0.0), 'b3^1': (286.1402960321, 0.0, 0.0), 'b4^1': (423.19920803210005, 423.19757080078125, 30046.3984375), 'b5^1': (583.2298557557001, 583.227783203125, 35013.62890625), 'b6^1': (696.3139197557001, 696.31201171875, 29355.083984375), 'b7^1': (824.3724977557001, 824.3680419921875, 39535.77734375), 'b8^1': (984.4031454793001, 0.0, 0.…	N5H3	1501.56	A2B2C1D1E2F2fedD2dD1dcba	Complex	0	1		1	1	1	1	167.155	381.925	Sperm_cotton_fraction3_IGP1_Xin_20210206
59295	59297	59294	144.6435	3	976.086	976.086	-0.000732422	2925.23	2925.23	FTFANTTSLR	FTFANTTSLR	1156.59	Leucine-rich repeat-containing protein 52	Q8N7C0	LRRC52	148	18	{'b1^1': (148.07623903209998, 0.0, 0.0), 'b2^1': (249.1239170321, 249.1234893798828, 9210.2158203125), 'b3^1': (396.1923310321, 396.1931457519531, 4808.44287109375), 'b4^1': (467.2294450321, 467.2294921875, 7825.75244140625), 'b5^1': (581.2723720321, 581.27001953125, 7398.79638671875), 'b6^1': (682.3200500321, 682.3211669921875, 7919.65380859375), 'b7^1': (783.3677280321, 783.3655395507812, 5394.…	N4H5F1	1768.64	A2B2C1D1E2F1feE2edD1E1edcbB5ba	Hybrid	1	0	1		0.943489	1	1	157.559	248.308	Sperm_cotton_fraction3_IGP1_Xin_20210206
37948	37950	37946	93.3513	3	1060.79	1060.79	-0.00183105	3179.35	3179.34	NQTQHLMGNSLK	NQTQHLMGNSLK	1369.68	Izumo sperm-egg fusion protein 2	Q6UXV1	IZUMO2	91	20	{'b1^1': (115.05075203210001, 0.0, 0.0), 'b2^1': (243.10933003210002, 243.10845947265625, 4325.2060546875), 'b3^1': (344.1570080321, 0.0, 0.0), 'b4^1': (472.2155860321, 0.0, 0.0), 'b5^1': (609.2744980321, 609.2734985351562, 8625.8486328125), 'b6^1': (722.3585620321, 722.3594360351562, 15135.0498046875), 'b7^1': (853.3990470321, 853.3978881835938, 14050.5849609375), 'b8^1': (910.4205110321001, 910…	N5H4F1	1809.67	A2B2C1D1E2F1fedD2dD1E2edcbB5ba	Complex	1	1	1	0.99811	0.998515	1	1	156.614	251.582	Sperm_cotton_fraction3_IGP1_Xin_20210206
59317	59319	59316	144.6961	2	1463.63	1463.63	-0.00195312	2925.23	2925.23	FTFANTTSLR	FTFANTTSLR	1156.59	Leucine-rich repeat-containing protein 52	Q8N7C0	LRRC52	148	17	{'b1^1': (148.07623903209998, 0.0, 0.0), 'b2^1': (249.1239170321, 249.123779296875, 6137.35595703125), 'b3^1': (396.1923310321, 396.19287109375, 2795.528564453125), 'b4^1': (467.2294450321, 467.2291259765625, 4322.87158203125), 'b5^1': (581.2723720321, 581.2703247070312, 7351.6826171875), 'b6^1': (682.3200500321, 682.3180541992188, 17563.23046875), 'b7^1': (783.3677280321, 783.3700561523438, 4992…	N4H5F1	1768.64	A2B2C1D1E2F1fedD1E2F1fedcbB5ba	Complex	1	0	1		0.99973	1	1	138.415	791.449	Sperm_cotton_fraction3_IGP1_Xin_20210206
85953	85955	85952	208.7301	3	1336.53	1336.53	-0.00219727	4006.57	4006.56	EFLGSNYSETFYSMK	EFLGSNYSETFYSMK	1801.79	Disintegrin and metalloproteinase domain-containing protein 7	Q9H2U9	ADAM7	84	20	{'b1^1': (130.0504180321, 0.0, 0.0), 'b2^1': (277.1188320321, 277.1176452636719, 3665.6708984375), 'b3^1': (390.2028960321, 0.0, 0.0), 'b4^1': (447.2243600321, 0.0, 0.0), 'b5^1': (534.2563880321, 0.0, 0.0), 'b6^1': (648.2993150320999, 648.2959594726562, 1618.7572021484375), 'b7^1': (811.3626440321, 811.3580322265625, 5006.7412109375), 'b8^1': (898.3946720321, 898.3964233398438, 3051.118896484375)…	N4H5S2	2204.77	A2B2C1D1E2F1G3gfedD1E2F1G3gfedcba	Complex	0	0			1	1	1	120.287	397.297	Sperm_cotton_fraction3_IGP1_Xin_20210206
37450	37452	37449	92.1466	2	1286.55	1286.55	0.000976562	2571.08	2571.07	VLQPYNK	VLQPYNK	860.476	Semaphorin-3D	O95025	SEMA3D	139	13	{'b1^1': (100.0762390321, 0.0, 0.0), 'b2^1': (213.1603030321, 213.15948486328125, 5070.21435546875), 'b3^1': (341.2188810321, 341.2179870605469, 20440.306640625), 'b4^1': (438.27164503209997, 438.26995849609375, 5007.41943359375), 'b5^1': (601.3349740321, 601.3339233398438, 10976.3251953125), 'b6^1': (715.3779010321, 715.3726806640625, 5725.28125), 'b7^1': (843.4728640321, 843.4669799804688, 4717…	N3H5S1	1710.6	A2B2C1D1E2F1G3gfedD1E1edcba	Hybrid	0	0			1	1	1	112.566	565.607	Sperm_cotton_fraction3_IGP1_Xin_20210206
59381	59383	59379	144.8512	2	1382.6	1382.6	0.0131836	2763.19	2763.17	FTFANTTSLR	FTFANTTSLR	1156.59	Leucine-rich repeat-containing protein 52	Q8N7C0	LRRC52	148	14	{'b1^1': (148.07623903209998, 0.0, 0.0), 'b2^1': (249.1239170321, 249.12380981445312, 3254.33642578125), 'b3^1': (396.1923310321, 0.0, 0.0), 'b4^1': (467.2294450321, 467.2296142578125, 2247.96044921875), 'b5^1': (581.2723720321, 581.2713012695312, 2718.17578125), 'b6^1': (682.3200500321, 682.3168334960938, 10193.783203125), 'b7^1': (783.3677280321, 783.3600463867188, 2114.87451171875), 'b8^1': (8…	N4H4F1	1606.59	A2B2C1D1E2F1fedD1E2edcbB5ba	Complex	1	0	1		0.99946	1	1	90.2702	290.192	Sperm_cotton_fraction3_IGP1_Xin_20210206
65293	65295	65282	159.0396	3	1577.61	1577.29	-0.986206	4728.84	4728.82	CCGVNNYTDFSGSSFEMTTGHTYPR	C[Carbamidomethyl]C[Carbamidomethyl]GVNNYTDFSGSSFEM[Oxidation]TTGHTYPR	2903.16	Tetraspanin-16	Q9UKR8	TSPAN16	158	22	{'b1^1': (161.03847275569998, 0.0, 0.0), 'b2^1': (321.06912047929995, 321.0685119628906, 3001.62890625), 'b3^1': (378.09058447929993, 378.08837890625, 8298.6513671875), 'b4^1': (477.15899847929995, 477.1568603515625, 5408.60302734375), 'b5^1': (591.2019254792999, 591.2012329101562, 3030.380859375), 'b6^1': (705.2448524792999, 0.0, 0.0), 'b7^1': (868.3081814793, 868.3076171875, 3568.4716796875), '…	N5H5	1825.66	A2B2C1D1E2F1fedD2dD1E2F1fedcba	Complex	0	1		1	0.999865	1	1	89.9918	462.528	Sperm_cotton_fraction3_IGP1_Xin_20210206
36657	36659	36647	90.2397	3	993.098	993.099	0.00494385	2976.27	2976.26	NQTQHLMGNSLK	NQTQHLMGNSLK	1369.68	Izumo sperm-egg fusion protein 2	Q6UXV1	IZUMO2	91	15	{'b1^1': (115.05075203210001, 0.0, 0.0), 'b2^1': (243.10933003210002, 243.10914611816406, 2571.80615234375), 'b3^1': (344.1570080321, 0.0, 0.0), 'b4^1': (472.2155860321, 0.0, 0.0), 'b5^1': (609.2744980321, 609.2708740234375, 2234.83349609375), 'b6^1': (722.3585620321, 722.353271484375, 9006.0439453125), 'b7^1': (853.3990470321, 853.3988037109375, 3757.363037109375), 'b8^1': (910.4205110321001, 0.…	N4H4F1	1606.59	A2B2C1D1E2F1fedD2dD1dcbB5ba	Complex	1	1	1	0.99892	0.99973	1	1	85.2503	304.82	Sperm_cotton_fraction3_IGP1_Xin_20210206
56189	56191	56184	137.2236	3	1236.18	1235.85	-1.00562	3704.52	3705.52	DGIHCLQCNSSLVYGAK	DGIHC[Carbamidomethyl]LQC[Carbamidomethyl]NSSLVYGAK	1920.88	Zona pellucida-binding protein 1	Q9BS86	ZPBP	340	17	{'b1^1': (116.0347680321, 0.0, 0.0), 'b2^1': (173.0562320321, 0.0, 0.0), 'b3^1': (286.1402960321, 0.0, 0.0), 'b4^1': (423.19920803210005, 423.1976623535156, 41371.9140625), 'b5^1': (583.2298557557001, 583.2275390625, 10150.25390625), 'b6^1': (696.3139197557001, 696.3134765625, 8810.4599609375), 'b7^1': (824.3724977557001, 824.3689575195312, 18014.123046875), 'b8^1': (984.4031454793001, 984.397277…	N4H6	1784.63	A2B2C1D1E2F2fedD1E1eE1F1fedcba	Hybrid	0	0			1	1	1	78.6535	257.469	Sperm_cotton_fraction3_IGP1_Xin_20210206
53504	53506	53489	130.7025	3	1162.83	1162.83	-0.00109863	3485.47	3486.44	DGIHCLQCNSSLVYGAK	DGIHC[Carbamidomethyl]LQC[Carbamidomethyl]NSSLVYGAK	1920.88	Zona pellucida-binding protein 1	Q9BS86	ZPBP	340	17	{'b1^1': (116.0347680321, 0.0, 0.0), 'b2^1': (173.0562320321, 0.0, 0.0), 'b3^1': (286.1402960321, 0.0, 0.0), 'b4^1': (423.19920803210005, 423.1979675292969, 7628.4931640625), 'b5^1': (583.2298557557001, 583.2272338867188, 8902.3291015625), 'b6^1': (696.3139197557001, 696.3121948242188, 6025.20703125), 'b7^1': (824.3724977557001, 824.3694458007812, 10573.279296875), 'b8^1': (984.4031454793001, 984…	N3H5F1	1565.56	A2B2C1D1E2edD1E1eE1edcbB5ba	Hybrid	1	0	1		1	1	1	76.117	268.15	Sperm_cotton_fraction3_IGP1_Xin_20210206
59066	59068	59053	144.0977	3	1209.52	1209.51	-0.00695801	3625.52	3625.52	DGIHCLQCNSSLVYGAK	DGIHC[Carbamidomethyl]LQC[Carbamidomethyl]NSSLVYGAK	1920.88	Zona pellucida-binding protein 1	Q9BS86	ZPBP	340	17	{'b1^1': (116.0347680321, 0.0, 0.0), 'b2^1': (173.0562320321, 0.0, 0.0), 'b3^1': (286.1402960321, 0.0, 0.0), 'b4^1': (423.19920803210005, 423.1979675292969, 4075.062255859375), 'b5^1': (583.2298557557001, 583.2291870117188, 3814.45361328125), 'b6^1': (696.3139197557001, 696.3080444335938, 2450.46435546875), 'b7^1': (824.3724977557001, 824.3706665039062, 2836.576171875), 'b8^1': (984.4031454793001…	N6H3	1704.63	A2B2C1D1E2F2fedD2dD1E2edcba	Complex	0	1		1	1	1	1	73.8513	153.802	Sperm_cotton_fraction3_IGP1_Xin_20210206
88318	88320	88317	214.4471	3	1562.95	1562.94	-0.0183105	4685.8	4685.78	INCSDGYIEYYICR	INC[Carbamidomethyl]SDGYIEYYIC[Carbamidomethyl]R	1824.78	Phospholipid phosphatase 1	O14494	PLPP1	142	15	{'b1^1': (114.0918890321, 0.0, 0.0), 'b2^1': (228.1348160321, 228.13394165039062, 1297.2198486328125), 'b3^1': (388.1654637557, 0.0, 0.0), 'b4^1': (475.19749175569996, 0.0, 0.0), 'b5^1': (590.2244347556999, 0.0, 0.0), 'b6^1': (647.2458987557, 0.0, 0.0), 'b7^1': (810.3092277557, 0.0, 0.0), 'b8^1': (923.3932917557, 0.0, 0.0), 'b9^1': (1052.4358847557, 0.0, 0.0), 'b10^1': (1215.4992137557, 1215.4918…	N5H6S3	2861	A2B2C1D1E2F1G3gfedD1E2F1G3gfeE2F1G3gfedcba	Complex	0	0			1	1	1	73.4674	284.213	Sperm_cotton_fraction3_IGP1_Xin_20210206
37926	37928	37925	93.2964	2	1308.54	1308.54	-0.000244141	2615.07	2615.06	LGNETWK	LGNETWK	846.424	Izumo sperm-egg fusion protein 3	Q5VZ72	IZUMO3	96	10	{'b1^1': (114.0918890321, 0.0, 0.0), 'b2^1': (171.1133530321, 0.0, 0.0), 'b3^1': (285.1562800321, 285.1550598144531, 2630.846923828125), 'b4^1': (414.19887303210004, 414.1971435546875, 12001.4560546875), 'b5^1': (515.2465510321, 515.2440185546875, 14772.3662109375), 'b6^1': (701.3258640321001, 701.3233032226562, 23706.97265625), 'b7^1': (829.4208270321001, 829.4161987304688, 42656.7109375), 'y1^1…	N4H5F1	1768.64	A2B2C1D1E2F1fedD1E2F1fedcbB5ba	Complex	1	0	1		0.999865	1	1	69.259	577.717	Sperm_cotton_fraction3_IGP1_Xin_20210206
87512	87514	87511	212.5184	4	1263.75	1263.74	-0.0244141	5050.93	5050.91	INCSDGYIEYYICR	INC[Carbamidomethyl]SDGYIEYYIC[Carbamidomethyl]R	1824.78	Phospholipid phosphatase 1	O14494	PLPP1	142	14	{'b1^1': (114.0918890321, 0.0, 0.0), 'b2^1': (228.1348160321, 228.1347198486328, 1486.2030029296875), 'b3^1': (388.1654637557, 0.0, 0.0), 'b4^1': (475.19749175569996, 0.0, 0.0), 'b5^1': (590.2244347556999, 0.0, 0.0), 'b6^1': (647.2458987557, 0.0, 0.0), 'b7^1': (810.3092277557, 0.0, 0.0), 'b8^1': (923.3932917557, 0.0, 0.0), 'b9^1': (1052.4358847557, 0.0, 0.0), 'b10^1': (1215.4992137557, 0.0, 0.0),…	N6H7S3	3226.13	A2B2C1D1E2F1G3gfeE2F1fedD1E2F1G3gfeE2F1G3gfedcba	Complex	0	0			1	1	1	64.3031	162.231	Sperm_cotton_fraction3_IGP1_Xin_20210206
64617	64619	64608	157.4099	3	1290.51	1290.51	-0.00512695	3868.5	3868.48	TCCHWGETALFMCNASR	TC[Carbamidomethyl]C[Carbamidomethyl]HWGETALFMC[Carbamidomethyl]NASR	2099.84	Beta-defensin 132	Q7Z7B7	DEFB132	50	15	{'b1^1': (102.0555030321, 0.0, 0.0), 'b2^1': (262.08615075570003, 262.0848693847656, 1986.9171142578125), 'b3^1': (422.11679847930003, 422.1148986816406, 3547.880859375), 'b4^1': (559.1757104793, 559.173095703125, 18222.3125), 'b5^1': (745.2550234793, 745.2503662109375, 14526.65234375), 'b6^1': (802.2764874793, 802.2726440429688, 5607.21484375), 'b7^1': (931.3190804793, 931.3230590820312, 9218.97…	N4H5F1	1768.64	A2B2C1D1E2F2fF5fedD1E1eE1edcba	Hybrid	0	0			0.996361	1	1	60.3948	159.347	Sperm_cotton_fraction3_IGP1_Xin_20210206
52525	52527	52516	128.3438	3	1347.53	1347.53	0.00512695	4039.57	4040.58	SPHNNGTCFGTDLNR	SPHNNGTC[Carbamidomethyl]FGTDLNR	1688.73	Carboxypeptidase O	Q8IVL8	CPO	174	14	{'b1^1': (88.0398530321, 0.0, 0.0), 'b2^1': (185.0926170321, 0.0, 0.0), 'b3^1': (322.15152903210003, 322.1499938964844, 4355.0126953125), 'b4^1': (436.19445603210005, 0.0, 0.0), 'b5^1': (550.2373830321001, 0.0, 0.0), 'b6^1': (607.2588470321001, 0.0, 0.0), 'b7^1': (708.3065250321001, 0.0, 0.0), 'b8^1': (868.3371727557001, 0.0, 0.0), 'b9^1': (1015.4055867557, 0.0, 0.0), 'b10^1': (1072.4270507557, 0…	N4H5F3S1	2351.85	A2B2C1D1E2F1G3gfF5fedD1E2F1fF5fedcbB5ba	Complex	1	0	1		1	1	1	59.5333	133.307	Sperm_cotton_fraction3_IGP1_Xin_20210206
56974	56976	56967	139.1206	3	1195.84	1195.51	-0.994629	3583.51	3584.49	DGIHCLQCNSSLVYGAK	DGIHC[Carbamidomethyl]LQC[Carbamidomethyl]NSSLVYGAK	1920.88	Zona pellucida-binding protein 1	Q9BS86	ZPBP	340	14	{'b1^1': (116.0347680321, 0.0, 0.0), 'b2^1': (173.0562320321, 0.0, 0.0), 'b3^1': (286.1402960321, 0.0, 0.0), 'b4^1': (423.19920803210005, 423.19793701171875, 34540.5546875), 'b5^1': (583.2298557557001, 0.0, 0.0), 'b6^1': (696.3139197557001, 0.0, 0.0), 'b7^1': (824.3724977557001, 0.0, 0.0), 'b8^1': (984.4031454793001, 0.0, 0.0), 'b9^1': (1098.4460724793, 0.0, 0.0), 'b10^1': (1185.4781004793, 0.0, …	N5H4	1663.61	A2B2C1D1E2F1fedD2dD1E2edcba	Complex	0	1		1	0.99892	1	1	52.6644	133.381	Sperm_cotton_fraction3_IGP1_Xin_20210206
9345	9347	9343	24.4386	3	702.966	702.967	0.00164795	2105.88	2105.87	VSIDNR	VSIDNR	702.366	Calcium-independent phospholipase A2-gamma	Q9NP80	PNPLA8	361	8	{'b1^1': (100.0762390321, 0.0, 0.0), 'b2^1': (187.1082670321, 187.10797119140625, 1272.2930908203125), 'b3^1': (300.1923310321, 0.0, 0.0), 'b4^1': (415.21927403210003, 415.2190856933594, 2248.228759765625), 'b5^1': (529.2622010321, 529.261962890625, 3336.93359375), 'b6^1': (685.3633120321001, 685.361328125, 11561.423828125), 'y1^1': (175.1194960962999, 175.11871337890625, 27472.8359375), 'y2^1': …	N3H4F1	1403.51	A2B2C1D1E2F1fedD1dcbB5ba	Complex	1	0	1		0.5	1	1	50.0349	270.892	Sperm_cotton_fraction3_IGP1_Xin_20210206
13474	13476	13473	34.3562	2	1185.51	1185.51	0.0012207	2369.01	2369.01	KTNSSVK	KTNSSVK	762.424	Testis-expressed protein 9	Q8N6V9	TEX9	130	8	{'b1^1': (129.1027880321, 129.10220336914062, 10133.1943359375), 'b2^1': (230.15046603209998, 230.14993286132812, 4784.23583984375), 'b3^1': (344.1933930321, 0.0, 0.0), 'b4^1': (431.22542103210003, 0.0, 0.0), 'b5^1': (518.2574490321, 0.0, 0.0), 'b6^1': (617.3258630321, 617.3165283203125, 5305.134765625), 'b7^1': (745.4208260321, 745.4070434570312, 106948.6953125), 'y1^1': (147.11334809629997, 147…	N4H4F1	1606.59	A2B2C1D1E2F1fedD1E2edcbB5ba	Complex	1	0	0.9973		0.999595	1	1	47.5064	146.644	Sperm_cotton_fraction3_IGP1_Xin_20210206
49953	49955	49933	122.2032	3	1112.76	1112.76	0.00476074	3335.27	3335.25	WCSLNK	WC[Carbamidomethyl]SLNK	806.375	Binder of sperm protein homolog 1	Q075Z2	BSPH1	72	8	{'b1^1': (187.0871380321, 0.0, 0.0), 'b2^1': (347.11778575569997, 347.11737060546875, 5180.0517578125), 'b3^1': (434.14981375569994, 434.14837646484375, 2439.960205078125), 'b4^1': (547.2338777557, 547.2332153320312, 3892.785400390625), 'b5^1': (661.2768047556999, 661.2741088867188, 2544.0771484375), 'b6^1': (789.3717677556999, 0.0, 0.0), 'y1^1': (147.1133480963001, 0.0, 0.0), 'y2^1': (261.156275…	N4H7S2	2528.88	A2B2C1D1E2F1G3gfeE2F1G3gfedD1E1eE1edcba	Hybrid	0	0			1	1	1	46.63	195.898	Sperm_cotton_fraction3_IGP1_Xin_20210206
65292	65294	65282	159.0374	4	1234.24	1233.73	-2.01025	4930.9	4931.9	CCGVNNYTDFSGSSFEMTTGHTYPR	C[Carbamidomethyl]C[Carbamidomethyl]GVNNYTDFSGSSFEM[Oxidation]TTGHTYPR	2903.16	Tetraspanin-16	Q9UKR8	TSPAN16	158	15	{'b1^1': (161.03847275569998, 0.0, 0.0), 'b2^1': (321.06912047929995, 0.0, 0.0), 'b3^1': (378.09058447929993, 378.0892028808594, 2845.082275390625), 'b4^1': (477.15899847929995, 477.1557922363281, 2964.713134765625), 'b5^1': (591.2019254792999, 0.0, 0.0), 'b6^1': (705.2448524792999, 0.0, 0.0), 'b7^1': (868.3081814793, 0.0, 0.0), 'b8^1': (969.3558594793, 0.0, 0.0), 'b9^1': (1084.3828024793, 1084.3…	N6H5	2028.74	A2B2C1D1E2F1fedD2dD1E2eE2F1fedcba	Complex	0	1		1	0.99892	1	1	39.8465	168.247	Sperm_cotton_fraction3_IGP1_Xin_20210206
42727	42729	42714	104.8203	3	1045.75	1045.42	-1.00635	3133.23	3134.23	KMYYNCSCIK	KMYYNC[Carbamidomethyl]SC[Carbamidomethyl]IK	1365.59	Solute carrier organic anion transporter family member 6A1	Q86UG4	SLCO6A1	546	9	{'b1^1': (129.1027880321, 129.10252380371094, 2981.613525390625), 'b2^1': (260.14327303209996, 0.0, 0.0), 'b3^1': (423.20660203209997, 423.2087097167969, 1798.2076416015625), 'b4^1': (586.2699310321, 0.0, 0.0), 'b5^1': (700.3128580320999, 0.0, 0.0), 'b6^1': (860.3435057556999, 0.0, 0.0), 'b7^1': (947.3755337556998, 0.0, 0.0), 'b8^1': (1107.4061814793, 0.0, 0.0), 'b9^1': (1220.4902454792998, 0.0, …	N4H5F1	1768.64	A2B2C1D1E2F1fedD1E2F1fedcbB5ba	Complex	1	0	1		0.999865	1	1	36.8515	262.822	Sperm_cotton_fraction3_IGP1_Xin_20210206
9407	9409	9406	24.5840	2	1053.95	1053.95	-0.0060224	2105.88	2105.87	VSIDNR	VSIDNR	702.366	Calcium-independent phospholipase A2-gamma	Q9NP80	PNPLA8	361	6	{'b1^1': (100.0762390321, 0.0, 0.0), 'b2^1': (187.1082670321, 0.0, 0.0), 'b3^1': (300.1923310321, 0.0, 0.0), 'b4^1': (415.21927403210003, 415.2185363769531, 56133.265625), 'b5^1': (529.2622010321, 529.2601928710938, 74090.9765625), 'b6^1': (685.3633120321001, 685.3626708984375, 54049.1328125), 'y1^1': (175.1194960962999, 175.11878967285156, 439137.90625), 'y2^1': (289.1624230962999, 289.161773681…	N3H4F1	1403.51	A2B2C1D1E2edD1E1edcbB5ba	Hybrid	1	0	1		0.954397	1	1	36.6673	730.63	Sperm_cotton_fraction3_IGP1_Xin_20210206
9303	9305	9297	24.3400	2	973.421	972.92	-1.0011	1943.82	1943.82	VSIDNR	VSIDNR	702.366	Calcium-independent phospholipase A2-gamma	Q9NP80	PNPLA8	361	6	{'b1^1': (100.0762390321, 0.0, 0.0), 'b2^1': (187.1082670321, 0.0, 0.0), 'b3^1': (300.1923310321, 0.0, 0.0), 'b4^1': (415.21927403210003, 415.2187805175781, 19038.876953125), 'b5^1': (529.2622010321, 529.259765625, 36328.32421875), 'b6^1': (685.3633120321001, 685.362548828125, 18872.875), 'y1^1': (175.1194960962999, 175.11878967285156, 305360.1875), 'y2^1': (289.1624230962999, 289.162109375, 2695…	N3H3F1	1241.45	A2B2C1D1E2edD1dcbB5ba	Complex	1	0	1		1	1	1	34.5915	686.256	Sperm_cotton_fraction3_IGP1_Xin_20210206
64818	64820	64801	157.9008	3	1406.55	1406.54	-0.0065918	4216.61	4216.6	TCCHWGETALFMCNASR	TC[Carbamidomethyl]C[Carbamidomethyl]HWGETALFM[Oxidation]C[Carbamidomethyl]NASR	2115.84	Beta-defensin 132	Q7Z7B7	DEFB132	50	11	{'b1^1': (102.0555030321, 0.0, 0.0), 'b2^1': (262.08615075570003, 0.0, 0.0), 'b3^1': (422.11679847930003, 422.1143493652344, 2756.407958984375), 'b4^1': (559.1757104793, 559.1727905273438, 8924.3525390625), 'b5^1': (745.2550234793, 745.2535400390625, 15752.3232421875), 'b6^1': (802.2764874793, 802.2689819335938, 2623.74072265625), 'b7^1': (931.3190804793, 931.3148193359375, 10139.70703125), 'b8^1…	N5H4F1S1	2100.76	A2B2C1D1E2F1G3gfedD1E2eE2edcbB5ba	Complex	1	0	1		1	1	1	32.1175	321.206	Sperm_cotton_fraction3_IGP1_Xin_20210206
46612	46614	46610	114.1910	3	924.357	924.358	0.00109863	2770.05	2770.03	ESMYSWNK	ESM[Oxidation]YSWNK	1059.43	Krueppel-like factor 10	Q13118	KLF10	31	7	{'b1^1': (130.0504180321, 130.04978942871094, 2643.06689453125), 'b2^1': (217.0824460321, 0.0, 0.0), 'b3^1': (364.1178456542, 0.0, 0.0), 'b4^1': (527.1811746542, 0.0, 0.0), 'b5^1': (614.2132026542, 0.0, 0.0), 'b6^1': (800.2925156542001, 800.302978515625, 12395.384765625), 'b7^1': (914.3354426542, 914.3408813476562, 13490.921875), 'b8^1': (1042.4304056542, 1042.4375, 161649.046875), 'y1^1': (147.1…	N3H5S1	1710.6	A2B2C1D1E2F1G3gfedD1E1edcba	Hybrid	0	0			1	1	1	31.9695	146.812	Sperm_cotton_fraction3_IGP1_Xin_20210206
37848	37850	37843	93.1033	2	1307.06	1307.06	-0.00292969	2612.11	2612.1	VLQPYNK	VLQPYNK	860.476	Semaphorin-3D	O95025	SEMA3D	139	7	{'b1^1': (100.0762390321, 0.0, 0.0), 'b2^1': (213.1603030321, 0.0, 0.0), 'b3^1': (341.2188810321, 341.21807861328125, 5181.5478515625), 'b4^1': (438.27164503209997, 0.0, 0.0), 'b5^1': (601.3349740321, 601.3319702148438, 1558.8397216796875), 'b6^1': (715.3779010321, 715.3707885742188, 3124.953125), 'b7^1': (843.4728640321, 0.0, 0.0), 'y1^1': (147.11334809629986, 0.0, 0.0), 'y2^1': (261.15627509629…	N4H4S1	1751.62	A2B2C1D1E2F2G3gfedD1E1edcba	Hybrid	0	0			0.997438	1	1	31.6493	508.061	Sperm_cotton_fraction3_IGP1_Xin_20210206
59143	59145	59141	144.2832	3	1307.82	1307.83	0.0102539	3920.46	3920.43	ESMYSWNK	ESM[Oxidation]YSWNK	1059.43	Krueppel-like factor 10	Q13118	KLF10	31	7	{'b1^1': (130.0504180321, 130.04981994628906, 2301.485595703125), 'b2^1': (217.0824460321, 0.0, 0.0), 'b3^1': (364.1178456542, 0.0, 0.0), 'b4^1': (527.1811746542, 0.0, 0.0), 'b5^1': (614.2132026542, 0.0, 0.0), 'b6^1': (800.2925156542001, 800.3024291992188, 11472.451171875), 'b7^1': (914.3354426542, 914.3461303710938, 12430.03515625), 'b8^1': (1042.4304056542, 1042.435546875, 121929.90625), 'y1^1'…	N5H6S3	2861	A2B2C1D1E2F1G3gfedD1E2F1G3gfeE2F1G3gfedcba	Complex	0	0			1	1	1	30.6652	172.499	Sperm_cotton_fraction3_IGP1_Xin_20210206
31937	31939	31936	78.8638	2	1647.65	1647.65	0.000976562	3293.29	3293.28	SSKSNK	SSKSNK	649.339	Synaptotagmin-4	Q9H2B2	SYT4	46	6	{'b1^1': (88.0398530321, 0.0, 0.0), 'b2^1': (175.0718810321, 0.0, 0.0), 'b3^1': (303.1668440321, 0.0, 0.0), 'b4^1': (390.1988720321, 390.20220947265625, 9284.212890625), 'b5^1': (504.2417990321, 504.24530029296875, 6427.3125), 'b6^1': (632.3367620321001, 632.3388671875, 29475.59765625), 'y1^1': (147.11334809629992, 147.1126708984375, 1113.9595947265625), 'y2^1': (261.1562750962999, 261.1554565429…	N6H7S1	2643.94	A2B2C1D1E2F1G3gfeE2F1fedD1E2F1feE2F1fedcba	Complex	0	0			1	1	1	29.9578	268.75	Sperm_cotton_fraction3_IGP1_Xin_20210206
31563	31565	31557	77.9737	2	1465.59	1465.09	-1.00293	2928.16	2928.15	SSKSNK	SSKSNK	649.339	Synaptotagmin-4	Q9H2B2	SYT4	46	6	{'b1^1': (88.0398530321, 0.0, 0.0), 'b2^1': (175.0718810321, 0.0, 0.0), 'b3^1': (303.1668440321, 0.0, 0.0), 'b4^1': (390.1988720321, 390.1996765136719, 6975.064453125), 'b5^1': (504.2417990321, 504.2444763183594, 5583.4609375), 'b6^1': (632.3367620321001, 632.33740234375, 19712.0078125), 'y1^1': (147.11334809629992, 147.1123809814453, 2312.560791015625), 'y2^1': (261.1562750962999, 261.1552124023…	N5H6S1	2278.81	A2B2C1D1E2F1G3gfedD1E2F1feE2F1fedcba	Complex	0	0			1	1	1	29.5634	335.687	Sperm_cotton_fraction3_IGP1_Xin_20210206
82274	82276	82260	199.2167	3	1145.53	1145.54	0.00183105	3433.58	3433.56	VTEVDIPSVQILNLSSDAR	VTEVDIPSVQILNLSSDAR	2055.08	Protein disulfide-isomerase-like protein of the testis	Q8N807	PDILT	340	20	{'b1^1': (100.0762390321, 0.0, 0.0), 'b2^1': (201.1239170321, 201.1232147216797, 10291.318359375), 'b3^1': (330.1665100321, 330.1650695800781, 13139.2724609375), 'b4^1': (429.2349240321, 429.2335205078125, 8205.458984375), 'b5^1': (544.2618670321, 544.2604370117188, 26478.705078125), 'b6^1': (657.3459310321, 657.3425903320312, 9445.1083984375), 'b7^1': (754.3986950321, 0.0, 0.0), 'b8^1': (841.430…	N2H6	1378.48	A2B2C1D1E1edD1E1eE1edcba	High mannose	0	0			1			96.0256	163.805	Sperm_cotton_fraction3_IGP2_Xin_20210206
81861	81863	81850	198.2168	3	1307.59	1307.59	0.000366211	3919.74	3919.72	VTEVDIPSVQILNLSSDAR	VTEVDIPSVQILNLSSDAR	2055.08	Protein disulfide-isomerase-like protein of the testis	Q8N807	PDILT	340	13	{'b1^1': (100.0762390321, 0.0, 0.0), 'b2^1': (201.1239170321, 201.12290954589844, 4936.13330078125), 'b3^1': (330.1665100321, 330.1648254394531, 7197.6875), 'b4^1': (429.2349240321, 429.23345947265625, 4537.58544921875), 'b5^1': (544.2618670321, 544.2606811523438, 20061.521484375), 'b6^1': (657.3459310321, 657.3450317382812, 8684.869140625), 'b7^1': (754.3986950321, 0.0, 0.0), 'b8^1': (841.430723…	N2H9	1864.63	A2B2C1D1E1F1fedD1E1F1feE1F1fedcba	High mannose	0	0			0.997593			41.5539	208.143	Sperm_cotton_fraction3_IGP2_Xin_20210206
40297	40299	40280	98.3590	2	1276.01	1275.51	-1.00073	2549.01	2549.99	NQSFCNKI	NQSFC[Carbamidomethyl]NKI	1009.47	Acrosomal protein SP-10	P26436	ACRV1	258	8	{'b1^1': (115.05075203210001, 0.0, 0.0), 'b2^1': (243.10933003210002, 243.10870361328125, 2876.61767578125), 'b3^1': (330.1413580321, 0.0, 0.0), 'b4^1': (477.2097720321, 0.0, 0.0), 'b5^1': (637.2404197557, 0.0, 0.0), 'b6^1': (751.2833467557, 0.0, 0.0), 'b7^1': (879.3783097557, 879.3828125, 3568.0419921875), 'b8^1': (992.4623737557, 992.4590454101562, 12968.6982421875), 'y1^1': (132.10244909629998…	N2H7	1540.53	A2B2C1D1E1edD1E1eE1F1fedcba	High mannose	0	0			1			36.6339	199.563	Sperm_cotton_fraction3_IGP2_Xin_20210206
26305	26307	26299	64.6490	2	1348.55	1349.05	1.00269	2696.09	2695.08	LNSTCLASK	LNSTC[Carbamidomethyl]LASK	992.496	Anoctamin-5	Q75V66	ANO5	366	8	{'b1^1': (114.0918890321, 0.0, 0.0), 'b2^1': (228.1348160321, 228.13485717773438, 1648.9134521484375), 'b3^1': (315.1668440321, 0.0, 0.0), 'b4^1': (416.21452203210004, 0.0, 0.0), 'b5^1': (576.2451697557001, 0.0, 0.0), 'b6^1': (689.3292337557001, 0.0, 0.0), 'b7^1': (760.3663477557001, 760.3666381835938, 2278.9765625), 'b8^1': (847.3983757557, 0.0, 0.0), 'b9^1': (975.4933387557, 0.0, 0.0), 'y1^1': …	N2H8	1702.58	A2B2C1D1E1F1fedD1E1eE1F1fedcba	High mannose	0	0			1			31.5258	390.709	Sperm_cotton_fraction3_IGP2_Xin_20210206
65545	65547	65543	158.9872	3	1148.17	1148.16	-0.00146484	3441.47	3441.46	KQELDLNSSMRLK	KQELDLNSSM[Oxidation]RLK	1576.82	MAGUK p55 subfamily member 5	Q8N3R9	MPP5	82	8	{'b1^1': (129.1027880321, 129.10223388671875, 5229.15380859375), 'b2^1': (257.1613660321, 0.0, 0.0), 'b3^1': (386.2039590321, 0.0, 0.0), 'b4^1': (499.2880230321, 0.0, 0.0), 'b5^1': (614.3149660321, 0.0, 0.0), 'b6^1': (727.3990300321, 727.3882446289062, 6767.9443359375), 'b7^1': (841.4419570320999, 0.0, 0.0), 'b8^1': (928.4739850320999, 0.0, 0.0), 'b9^1': (1015.5060130320999, 0.0, 0.0), 'b10^1': (…	N2H9	1864.63	A2B2C1D1E1F1fedD1E1F1feE1F1fedcba	High mannose	0	0			1			27.8115	596.215	Sperm_cotton_fraction3_IGP2_Xin_20210206
57685	57687	57668	140.1603	3	1239.2	1239.2	0.00402832	3714.58	3714.55	DGIHCLQCNSSLVYGAK	DGIHC[Carbamidomethyl]LQC[Carbamidomethyl]NSSLVYGAK	1920.88	Zona pellucida-binding protein 1	Q9BS86	ZPBP	340	29	{'b1^1': (116.0347680321, 0.0, 0.0), 'b2^1': (173.0562320321, 0.0, 0.0), 'b3^1': (286.1402960321, 286.13946533203125, 1724.494873046875), 'b4^1': (423.19920803210005, 423.19879150390625, 39066.01171875), 'b5^1': (583.2298557557001, 583.228515625, 45851.921875), 'b6^1': (696.3139197557001, 696.3128662109375, 33712.00390625), 'b7^1': (824.3724977557001, 824.3704833984375, 46037.66796875), 'b8^1': (…	N5H3F2	1793.67	A2B2C1D1E2F2fF5fedD1E2edcbB5ba	Complex	1	0	1		1	1	1	244.411	382.953	Sperm_cotton_fraction3_IGP2_Xin_20210206
58188	58190	58175	141.3522	3	1258.21	1258.21	-0.00366211	3771.59	3771.57	DGIHCLQCNSSLVYGAK	DGIHC[Carbamidomethyl]LQC[Carbamidomethyl]NSSLVYGAK	1920.88	Zona pellucida-binding protein 1	Q9BS86	ZPBP	340	27	{'b1^1': (116.0347680321, 0.0, 0.0), 'b2^1': (173.0562320321, 0.0, 0.0), 'b3^1': (286.1402960321, 0.0, 0.0), 'b4^1': (423.19920803210005, 423.1980895996094, 20395.0390625), 'b5^1': (583.2298557557001, 583.2285766601562, 24774.52734375), 'b6^1': (696.3139197557001, 696.3135986328125, 19727.37109375), 'b7^1': (824.3724977557001, 824.3705444335938, 20971.6484375), 'b8^1': (984.4031454793001, 984.398…	N6H3F1	1850.69	A2B2C1D1E2F2fedD2dD1E2edcbB5ba	Complex	1	1	1	0.999278	1	1	1	201.631	298.408	Sperm_cotton_fraction3_IGP2_Xin_20210206
53015	53017	53012	128.9050	3	892.044	892.045	0.00128174	2673.11	2673.1	LCGHANWSQFR	LC[Carbamidomethyl]GHANWSQFR	1374.63	Insulin-like peptide INSL6	Q9Y581	INSL6	49	18	{'b1^1': (114.0918890321, 0.0, 0.0), 'b2^1': (274.1225367557, 274.1215515136719, 3503.513427734375), 'b3^1': (331.1440007557, 0.0, 0.0), 'b4^1': (468.2029127557, 468.2012634277344, 13550.46484375), 'b5^1': (539.2400267557, 539.2411499023438, 11353.2568359375), 'b6^1': (653.2829537557, 653.282958984375, 7316.00390625), 'b7^1': (839.3622667556999, 839.3609619140625, 8276.283203125), 'b8^1': (926.39…	N4H3	1298.48	A2B2C1D1E2edD2dD1dcba	Complex	0	1		1	1	1	1	135.953	225.198	Sperm_cotton_fraction3_IGP2_Xin_20210206
57302	57304	57293	139.2500	3	1128.15	1128.15	-0.00695801	3381.42	3381.41	DGIHCLQCNSSLVYGAK	DGIHC[Carbamidomethyl]LQC[Carbamidomethyl]NSSLVYGAK	1920.88	Zona pellucida-binding protein 1	Q9BS86	ZPBP	340	15	{'b1^1': (116.0347680321, 0.0, 0.0), 'b2^1': (173.0562320321, 0.0, 0.0), 'b3^1': (286.1402960321, 0.0, 0.0), 'b4^1': (423.19920803210005, 423.1978759765625, 47658.47265625), 'b5^1': (583.2298557557001, 0.0, 0.0), 'b6^1': (696.3139197557001, 0.0, 0.0), 'b7^1': (824.3724977557001, 824.3738403320312, 1896.4825439453125), 'b8^1': (984.4031454793001, 0.0, 0.0), 'b9^1': (1098.4460724793, 0.0, 0.0), 'b1…	N4H4	1460.53	A2B2C1D1E2eE2edD1E1edcba	Hybrid	0	0			0.991941	1	1	61.0064	158.673	Sperm_cotton_fraction3_IGP2_Xin_20210206
65427	65429	65414	158.7063	3	1182.47	1182.47	-0.00549316	3544.39	3544.38	TCCHWGETALFMCNASR	TC[Carbamidomethyl]C[Carbamidomethyl]HWGETALFMC[Carbamidomethyl]NASR	2099.84	Beta-defensin 132	Q7Z7B7	DEFB132	50	15	{'b1^1': (102.0555030321, 0.0, 0.0), 'b2^1': (262.08615075570003, 262.0854187011719, 1531.911865234375), 'b3^1': (422.11679847930003, 422.1150207519531, 4683.6220703125), 'b4^1': (559.1757104793, 559.17431640625, 18445.654296875), 'b5^1': (745.2550234793, 745.2533569335938, 15558.212890625), 'b6^1': (802.2764874793, 802.2760009765625, 6323.8974609375), 'b7^1': (931.3190804793, 931.3168334960938, …	N4H3F1	1444.53	A2B2C1D1E2F2fedD1dcbB5ba	Complex	1	0	1		1	0.994261	0.994261	59.6647	203.14	Sperm_cotton_fraction3_IGP2_Xin_20210206
72248	72250	72242	175.0530	3	1320.53	1319.87	-1.99365	3956.58	3958.55	INCSDGYIEYYICR	INC[Carbamidomethyl]SDGYIEYYIC[Carbamidomethyl]R	1824.78	Phospholipid phosphatase 1	O14494	PLPP1	142	13	{'b1^1': (114.0918890321, 0.0, 0.0), 'b2^1': (228.1348160321, 0.0, 0.0), 'b3^1': (388.1654637557, 0.0, 0.0), 'b4^1': (475.19749175569996, 0.0, 0.0), 'b5^1': (590.2244347556999, 0.0, 0.0), 'b6^1': (647.2458987557, 0.0, 0.0), 'b7^1': (810.3092277557, 0.0, 0.0), 'b8^1': (923.3932917557, 0.0, 0.0), 'b9^1': (1052.4358847557, 0.0, 0.0), 'b10^1': (1215.4992137557, 0.0, 0.0), 'b11^1': (1378.5625427557002…	N5H6F1	2133.77	A2B2C1D1E2F1fedD1E2F1feE2F1fedcbB5ba	Complex	1	0	1		0.999398	1	1	59.1587	173.737	Sperm_cotton_fraction3_IGP2_Xin_20210206
63395	63397	63390	153.8102	2	1440.11	1440.11	0.00415039	2878.2	2878.2	TLRNNK	TLRNNK	744.424	Receptor-type tyrosine-protein phosphatase T	O14522	PTPRT	1416	7	{'b1^1': (102.0555030321, 0.0, 0.0), 'b2^1': (215.1395670321, 0.0, 0.0), 'b3^1': (371.2406780321, 0.0, 0.0), 'b4^1': (485.2836050321, 485.2755432128906, 35077.71484375), 'b5^1': (599.3265320321, 599.31982421875, 7977.35107421875), 'b6^1': (727.4214950321, 727.4137573242188, 3618.03369140625), 'y1^1': (147.11334809629997, 147.11285400390625, 2150.764892578125), 'y2^1': (261.1562750962999, 261.1561…	N5H6F1	2133.77	A2B2C1D1E2F1fedD1E2F1feE2F1fedcbB5ba	Complex	1	0	1		0.99988	1	1	40.5425	240.839	Sperm_cotton_fraction3_IGP2_Xin_20210206
57128	57130	57121	138.8254	3	1249.86	1249.86	-0.000732422	3746.56	3746.54	DGIHCLQCNSSLVYGAK	DGIHC[Carbamidomethyl]LQC[Carbamidomethyl]NSSLVYGAK	1920.88	Zona pellucida-binding protein 1	Q9BS86	ZPBP	340	12	{'b1^1': (116.0347680321, 0.0, 0.0), 'b2^1': (173.0562320321, 0.0, 0.0), 'b3^1': (286.1402960321, 0.0, 0.0), 'b4^1': (423.19920803210005, 423.1982116699219, 49757.5390625), 'b5^1': (583.2298557557001, 0.0, 0.0), 'b6^1': (696.3139197557001, 0.0, 0.0), 'b7^1': (824.3724977557001, 0.0, 0.0), 'b8^1': (984.4031454793001, 0.0, 0.0), 'b9^1': (1098.4460724793, 0.0, 0.0), 'b10^1': (1185.4781004793, 0.0, 0…	N5H5	1825.66	A2B2C1D1E2F1feE2edD2dD1E1edcba	Hybrid	0	1		1	0.979192	1	1	40.5026	220.851	Sperm_cotton_fraction3_IGP2_Xin_20210206
36034	36036	36032	88.1046	3	939.082	939.082	-0.00146484	2814.22	2814.21	NQTQHLMGNSLK	NQTQHLMGNSLK	1369.68	Izumo sperm-egg fusion protein 2	Q6UXV1	IZUMO2	91	10	{'b1^1': (115.05075203210001, 0.0, 0.0), 'b2^1': (243.10933003210002, 243.1085205078125, 1567.5364990234375), 'b3^1': (344.1570080321, 0.0, 0.0), 'b4^1': (472.2155860321, 0.0, 0.0), 'b5^1': (609.2744980321, 0.0, 0.0), 'b6^1': (722.3585620321, 722.3599853515625, 1903.13818359375), 'b7^1': (853.3990470321, 0.0, 0.0), 'b8^1': (910.4205110321001, 0.0, 0.0), 'b9^1': (1024.4634380321002, 1024.461181640…	N4H3F1	1444.53	A2B2C1D1E2edD1E2edcbB5ba	Complex	1	0	0.999759		1	1	1	36.1477	188.789	Sperm_cotton_fraction3_IGP2_Xin_20210206
44898	44900	44897	109.4252	4	1118.48	1118.48	-0.00537109	4469.88	4469.86	LISFSHHGPNATMTQK	LISFSHHGPNATMTQK	1767.87	Inactive serine protease 54	Q6PEW0	PRSS54	293	11	{'b1^1': (114.0918890321, 0.0, 0.0), 'b2^1': (227.17595303209998, 0.0, 0.0), 'b3^1': (314.20798103209995, 0.0, 0.0), 'b4^1': (461.2763950320999, 0.0, 0.0), 'b5^1': (548.3084230320999, 0.0, 0.0), 'b6^1': (685.3673350320998, 685.3618774414062, 7512.8291015625), 'b7^1': (822.4262470320998, 822.4268798828125, 23424.443359375), 'b8^1': (879.4477110320998, 879.44384765625, 11413.181640625), 'b9^1': (97…	N7H7F1	2701.98	A2B2C1D1E2F1feE2F1fedD2dD1E2F1feE2F1fedcbB5ba	Complex	1	1	0.999759	0.999037	0.99988	1	1	35.3953	334.564	Sperm_cotton_fraction3_IGP2_Xin_20210206
19895	19897	19894	49.1404	3	1033.09	1033.09	-0.000366211	3096.25	3096.24	ELNGTAR	ELNGTAR	759.388	Protein shisa-6	Q6ZSJ9	SHISA6	59	7	{'b1^1': (130.0504180321, 0.0, 0.0), 'b2^1': (243.13448203209998, 0.0, 0.0), 'b3^1': (357.1774090321, 0.0, 0.0), 'b4^1': (414.1988730321, 414.1983642578125, 15134.52734375), 'b5^1': (515.2465510321, 515.245361328125, 4542.86962890625), 'b6^1': (586.2836650321, 586.2825317382812, 4010.690185546875), 'b7^1': (742.3847760321, 0.0, 0.0), 'y1^1': (175.1194960962999, 175.11903381347656, 38498.78515625)…	N6H6F1	2336.85	A2B2C1D1E2F1fedD2dD1E2F1feE2F1fedcbB5ba	Complex	1	1	1	0.997834	0.99988	1	1	34.7411	166.717	Sperm_cotton_fraction3_IGP2_Xin_20210206
78856	78858	78854	190.9715	4	1579.64	1579.63	-0.0512695	6314.47	6315.47	YILEPPPCISAPENCTHLCTMQEDCEK	YILEPPPC[Carbamidomethyl]ISAPENC[Carbamidomethyl]THLC[Carbamidomethyl]TM[Oxidation]QEDC[Carbamidomethyl]EK	3307.4	WAP four-disulfide core domain protein 13	Q8IUB5	WFDC13	44	14	{'b1^1': (164.0711540321, 0.0, 0.0), 'b2^1': (277.1552180321, 277.1541442871094, 23198.544921875), 'b3^1': (390.2392820321, 390.2386169433594, 9783.5849609375), 'b4^1': (519.2818750321001, 519.2793579101562, 7303.81396484375), 'b5^1': (616.3346390321001, 0.0, 0.0), 'b6^1': (713.3874030321001, 713.3817749023438, 2169.238037109375), 'b7^1': (810.4401670321001, 0.0, 0.0), 'b8^1': (970.4708147557001,…	N5H6F3S2	3008.08	A2B2C1D1E2F1G3gfF5fedD1E2F1fF5feE2F1G3gfedcbB5ba	Complex	1	0	0.999759		1	0.999522	0.499761	33.1318	130.467	Sperm_cotton_fraction3_IGP2_Xin_20210206
37638	37640	37629	91.9720	3	1114.81	1114.81	-0.00512695	3341.41	3341.4	NQTQHLMGNSLK	NQTQHLMGNSLK	1369.68	Izumo sperm-egg fusion protein 2	Q6UXV1	IZUMO2	91	9	{'b1^1': (115.05075203210001, 0.0, 0.0), 'b2^1': (243.10933003210002, 0.0, 0.0), 'b3^1': (344.1570080321, 0.0, 0.0), 'b4^1': (472.2155860321, 0.0, 0.0), 'b5^1': (609.2744980321, 609.2717895507812, 3168.0224609375), 'b6^1': (722.3585620321, 722.3558959960938, 2624.307861328125), 'b7^1': (853.3990470321, 0.0, 0.0), 'b8^1': (910.4205110321001, 0.0, 0.0), 'b9^1': (1024.4634380321002, 1024.46105957031…	N5H5F1	1971.72	A2B2C1D1E2F1fF5fedD2dD1E2F1fedcba	Complex	0	1		1	0.999639	1	1	29.5179	162.165	Sperm_cotton_fraction3_IGP2_Xin_20210206
9732	9734	9731	24.6820	2	1074.46	1074.46	-0.00219727	2146.91	2146.9	VSIDNR	VSIDNR	702.366	Calcium-independent phospholipase A2-gamma	Q9NP80	PNPLA8	361	6	{'b1^1': (100.0762390321, 0.0, 0.0), 'b2^1': (187.1082670321, 0.0, 0.0), 'b3^1': (300.1923310321, 0.0, 0.0), 'b4^1': (415.21927403210003, 415.2196044921875, 3026.532958984375), 'b5^1': (529.2622010321, 529.2605590820312, 4520.41552734375), 'b6^1': (685.3633120321001, 685.3626708984375, 3248.518798828125), 'y1^1': (175.1194960962999, 175.11880493164062, 35448.0234375), 'y2^1': (289.1624230962999, …	N4H3F1	1444.53	A2B2C1D1E2edD2dD1dcbB5ba	Complex	1	1	1	0.999278	1	1	1	28.2213	296.313	Sperm_cotton_fraction3_IGP2_Xin_20210206
31131	31133	31122	76.3222	3	1220.49	1220.49	-0.00439453	3658.43	3658.41	SSKSNK	SSKSNK	649.339	Synaptotagmin-4	Q9H2B2	SYT4	46	6	{'b1^1': (88.0398530321, 0.0, 0.0), 'b2^1': (175.0718810321, 0.0, 0.0), 'b3^1': (303.1668440321, 0.0, 0.0), 'b4^1': (390.1988720321, 390.20135498046875, 6596.43310546875), 'b5^1': (504.2417990321, 504.245849609375, 2296.0888671875), 'b6^1': (632.3367620321001, 632.3410034179688, 12148.986328125), 'y1^1': (147.11334809629992, 147.1129608154297, 1452.19482421875), 'y2^1': (261.1562750962999, 261.15…	N7H8S1	3009.07	A2B2C1D1E2F1G3gfeE2F1fedD1E2F1feE2F1feE2F1fedcba	Complex	0	0			1	1	1	28.1165	135.64	Sperm_cotton_fraction3_IGP2_Xin_20210206
9842	9844	9839	24.9450	2	1102.97	1102.97	-0.000732422	2203.93	2203.92	VSIDNR	VSIDNR	702.366	Calcium-independent phospholipase A2-gamma	Q9NP80	PNPLA8	361	6	{'b1^1': (100.0762390321, 0.0, 0.0), 'b2^1': (187.1082670321, 0.0, 0.0), 'b3^1': (300.1923310321, 0.0, 0.0), 'b4^1': (415.21927403210003, 415.2184143066406, 3320.244384765625), 'b5^1': (529.2622010321, 529.2604370117188, 6051.7919921875), 'b6^1': (685.3633120321001, 685.36474609375, 2339.1142578125), 'y1^1': (175.1194960962999, 175.11883544921875, 28704.259765625), 'y2^1': (289.1624230962999, 289…	N5H3	1501.56	A2B2C1D1E2F2fedD2dD1dcba	Complex	0	1		1	1	1	1	28.0228	483.093	Sperm_cotton_fraction3_IGP2_Xin_20210206
53873	53875	53860	130.9761	3	1057.13	1057.13	-0.00512695	3168.37	3168.35	LRNETWEDLPK	LRNETWEDLPK	1399.71	Potassium channel subfamily U member 1	A8MYU2	KCNU1	8	8	{'b1^1': (114.0918890321, 0.0, 0.0), 'b2^1': (270.19300003210003, 0.0, 0.0), 'b3^1': (384.23592703210005, 0.0, 0.0), 'b4^1': (513.2785200321, 0.0, 0.0), 'b5^1': (614.3261980321, 0.0, 0.0), 'b6^1': (800.4055110321001, 0.0, 0.0), 'b7^1': (929.4481040321001, 0.0, 0.0), 'b8^1': (1044.4750470321, 1044.4736328125, 6031.890625), 'b9^1': (1157.5591110321, 1157.56787109375, 2154.317138671875), 'b10^1': (1…	N4H5F1	1768.64	A2B2C1D1E2F1fedD1E2F1fedcbB5ba	Complex	1	0	1		0.99988	1	1	26.3937	189.23	Sperm_cotton_fraction3_IGP2_Xin_20210206
65089	65091	65070	158.3365	3	1482.58	1482.24	-0.998291	4443.71	4443.69	CCGVNNYTDFSGSSFEMTTGHTYPR	C[Carbamidomethyl]C[Carbamidomethyl]GVNNYTDFSGSSFEM[Oxidation]TTGHTYPR	2903.16	Tetraspanin-16	Q9UKR8	TSPAN16	158	17	{'b1^1': (161.03847275569998, 0.0, 0.0), 'b2^1': (321.06912047929995, 321.0695495605469, 2352.246337890625), 'b3^1': (378.09058447929993, 378.0902404785156, 5112.6533203125), 'b4^1': (477.15899847929995, 477.1585693359375, 2255.53271484375), 'b5^1': (591.2019254792999, 591.1980590820312, 2709.951416015625), 'b6^1': (705.2448524792999, 0.0, 0.0), 'b7^1': (868.3081814793, 0.0, 0.0), 'b8^1': (969.35…	N2H7	1540.53	A2B2C1D1E1edD1E1eE1F1fedcba	High mannose	0	0			1			51.3063	791.552	Sperm_cotton_fraction3_IGP3_Xin_20210206
57330	57332	57320	139.7226	3	1128.48	1128.15	-1.00195	3381.42	3381.41	DGIHCLQCNSSLVYGAK	DGIHC[Carbamidomethyl]LQC[Carbamidomethyl]NSSLVYGAK	1920.88	Zona pellucida-binding protein 1	Q9BS86	ZPBP	340	27	{'b1^1': (116.0347680321, 0.0, 0.0), 'b2^1': (173.0562320321, 0.0, 0.0), 'b3^1': (286.1402960321, 0.0, 0.0), 'b4^1': (423.19920803210005, 423.19805908203125, 35152.671875), 'b5^1': (583.2298557557001, 583.22900390625, 37706.6796875), 'b6^1': (696.3139197557001, 696.3119506835938, 28718.513671875), 'b7^1': (824.3724977557001, 824.369140625, 38777.01953125), 'b8^1': (984.4031454793001, 984.40057373…	N4H4	1460.53	A2B2C1D1E2F1fedD1E2edcba	Complex	0	0			0.99895	1	1	210.966	247.372	Sperm_cotton_fraction3_IGP3_Xin_20210206
56152	56154	56143	136.8915	3	1249.86	1249.86	-0.00366211	3746.56	3746.54	DGIHCLQCNSSLVYGAK	DGIHC[Carbamidomethyl]LQC[Carbamidomethyl]NSSLVYGAK	1920.88	Zona pellucida-binding protein 1	Q9BS86	ZPBP	340	18	{'b1^1': (116.0347680321, 0.0, 0.0), 'b2^1': (173.0562320321, 0.0, 0.0), 'b3^1': (286.1402960321, 0.0, 0.0), 'b4^1': (423.19920803210005, 423.19854736328125, 55856.171875), 'b5^1': (583.2298557557001, 583.228271484375, 7332.28173828125), 'b6^1': (696.3139197557001, 696.3134155273438, 4849.61669921875), 'b7^1': (824.3724977557001, 824.3695068359375, 8170.9326171875), 'b8^1': (984.4031454793001, 0.…	N5H5	1825.66	A2B2C1D1E2F1fedD1E2eE2F1fedcba	Complex	0	0			0.99985	1	1	88.0878	248.761	Sperm_cotton_fraction3_IGP3_Xin_20210206
52247	52249	52241	127.4329	3	824.352	824.351	-0.00183105	2470.03	2470.02	LCGHANWSQFR	LC[Carbamidomethyl]GHANWSQFR	1374.63	Insulin-like peptide INSL6	Q9Y581	INSL6	49	14	{'b1^1': (114.0918890321, 0.0, 0.0), 'b2^1': (274.1225367557, 274.1212463378906, 5528.63525390625), 'b3^1': (331.1440007557, 0.0, 0.0), 'b4^1': (468.2029127557, 468.201171875, 7990.36181640625), 'b5^1': (539.2400267557, 539.240966796875, 7064.693359375), 'b6^1': (653.2829537557, 653.2891845703125, 2896.77001953125), 'b7^1': (839.3622667556999, 839.3616943359375, 3172.59375), 'b8^1': (926.39429475…	N3H3	1095.4	A2B2C1D1E2edD1dcba	Complex	0	0			1	1	1	80.0154	302.468	Sperm_cotton_fraction3_IGP3_Xin_20210206
44639	44641	44636	109.1546	4	1027.44	1027.19	-1.00537	4104.74	4104.72	LISFSHHGPNATMTQK	LISFSHHGPNATMTQK	1767.87	Inactive serine protease 54	Q6PEW0	PRSS54	293	11	{'b1^1': (114.0918890321, 0.0, 0.0), 'b2^1': (227.17595303209998, 227.1754150390625, 1894.1455078125), 'b3^1': (314.20798103209995, 0.0, 0.0), 'b4^1': (461.2763950320999, 0.0, 0.0), 'b5^1': (548.3084230320999, 0.0, 0.0), 'b6^1': (685.3673350320998, 685.36474609375, 5547.12939453125), 'b7^1': (822.4262470320998, 822.4246215820312, 10569.63671875), 'b8^1': (879.4477110320998, 879.4428100585938, 801…	N6H6F1	2336.85	A2B2C1D1E2F1fedD2dD1E2F1feE2F1fedcbB5ba	Complex	1	1	1	1	0.99955	1	1	35.0496	161.107	Sperm_cotton_fraction3_IGP3_Xin_20210206
41040	41042	41039	100.4970	3	1029.09	1029.09	-0.00439453	3084.25	3084.24	SSKSNK	SSKSNK	649.339	Synaptotagmin-4	Q9H2B2	SYT4	46	6	{'b1^1': (88.0398530321, 0.0, 0.0), 'b2^1': (175.0718810321, 0.0, 0.0), 'b3^1': (303.1668440321, 0.0, 0.0), 'b4^1': (390.1988720321, 390.2020568847656, 9393.1875), 'b5^1': (504.2417990321, 504.2449951171875, 4736.2236328125), 'b6^1': (632.3367620321001, 632.3401489257812, 22227.9453125), 'y1^1': (147.11334809629992, 147.1126251220703, 1574.8275146484375), 'y2^1': (261.1562750962999, 261.155731201…	N8H5	2434.9	A2B2C1D1E2F2feE2F1fedD1E2F1feE2F2fedcba	Complex	0	0			1	0.999942	0.999942	29.6906	136.094	Sperm_cotton_fraction3_IGP3_Xin_20210206
25591	25593	25586	63.1347	3	1066.13	1066.13	-0.00146484	3195.35	3195.34	NQTQHLMGNSLK	NQTQHLM[Oxidation]GNSLK	1385.67	Izumo sperm-egg fusion protein 2	Q6UXV1	IZUMO2	91	9	{'b1^1': (115.05075203210001, 0.0, 0.0), 'b2^1': (243.10933003210002, 0.0, 0.0), 'b3^1': (344.1570080321, 0.0, 0.0), 'b4^1': (472.2155860321, 0.0, 0.0), 'b5^1': (609.2744980321, 0.0, 0.0), 'b6^1': (722.3585620321, 722.3543090820312, 1753.1192626953125), 'b7^1': (869.3939616542, 869.3837280273438, 1755.2227783203125), 'b8^1': (926.4154256542, 0.0, 0.0), 'b9^1': (1040.4583526542, 0.0, 0.0), 'b10^1'…	N5H4F1	1809.67	A2B2C1D1E2F1fF5fedD2dD1E2edcba	Complex	0	1		1	1	1	1	28.1715	343.695	Sperm_cotton_fraction3_IGP3_Xin_20210206
59231	59233	59218	144.2754	3	1043.78	1043.78	0.000366211	3128.32	3128.31	FTFANTTSLR	FTFANTTSLR	1156.59	Leucine-rich repeat-containing protein 52	Q8N7C0	LRRC52	148	8	{'b1^1': (148.07623903209998, 0.0, 0.0), 'b2^1': (249.1239170321, 0.0, 0.0), 'b3^1': (396.1923310321, 0.0, 0.0), 'b4^1': (467.2294450321, 0.0, 0.0), 'b5^1': (581.2723720321, 0.0, 0.0), 'b6^1': (682.3200500321, 0.0, 0.0), 'b7^1': (783.3677280321, 0.0, 0.0), 'b8^1': (870.3997560321, 0.0, 0.0), 'b9^1': (983.4838200321, 0.0, 0.0), 'b10^1': (1139.5849310321, 0.0, 0.0), 'y1^1': (175.11949609630003, 175…	N5H5F1	1971.72	A2B2C1D1E2F1fedD2dD1E2F1fedcbB5ba	Complex	1	1	1	0.9982	0.995951	1	1	27.8914	189.238	Sperm_cotton_fraction3_IGP3_Xin_20210206
58346	58348	58344	142.1411	2	1263.53	1263.53	0.00463867	2525.04	2525.03	QNQSNLK	QNQSNLK	830.425	Proto-oncogene DBL	P10911	MCF2	462	6	{'b1^1': (129.0664030321, 0.0, 0.0), 'b2^1': (243.1093300321, 0.0, 0.0), 'b3^1': (371.1679080321, 371.16705322265625, 24007.201171875), 'b4^1': (458.1999360321, 0.0, 0.0), 'b5^1': (572.2428630321, 0.0, 0.0), 'b6^1': (685.3269270321, 0.0, 0.0), 'b7^1': (813.4218900321, 813.4234008789062, 27057.177734375), 'y1^1': (147.11334809629997, 147.11293029785156, 1460.796875), 'y2^1': (260.19741209629996, 0…	N3H4F1S1	1694.6	A2B2C1D1E2F1G3gfedD1dcbB5ba	Complex	1	0	1		1	1	1	25.5222	220.884	Sperm_cotton_fraction3_IGP3_Xin_20210206
21434	21436	21433	53.3619	2	1214.49	1214.49	-0.0012207	2426.96	2426.96	SCMNQSVIEK	SC[Carbamidomethyl]M[Oxidation]NQSVIEK	1210.53	Membrane metallo-endopeptidase-like 1	Q495T6	MMEL1	177	19	{'b1^1': (88.0398530321, 0.0, 0.0), 'b2^1': (248.07050075569998, 248.06988525390625, 30480.58984375), 'b3^1': (395.10590037779997, 395.1048583984375, 15464.4814453125), 'b4^1': (509.1488273778, 509.14788818359375, 32840.140625), 'b5^1': (637.2074053778, 637.2056274414062, 93733.1328125), 'b6^1': (724.2394333778, 724.24267578125, 31939.3203125), 'b7^1': (823.3078473777999, 823.30712890625, 46751.2…	N2H5	1216.42	A2B2C1D1dD1E1eE1edcba	High mannose	0	0			1			193.481	829.945	Sperm_cotton_fraction4_IGP1_Xin_20210207
27349	27351	27348	67.5748	2	1186.5	1186.5	-0.000732422	2370.98	2370.97	LNSTCLASK	LNSTC[Carbamidomethyl]LASK	992.496	Anoctamin-5	Q75V66	ANO5	366	17	{'b1^1': (114.0918890321, 0.0, 0.0), 'b2^1': (228.1348160321, 228.13446044921875, 9438.578125), 'b3^1': (315.1668440321, 315.16552734375, 7892.65185546875), 'b4^1': (416.21452203210004, 416.21429443359375, 4269.1650390625), 'b5^1': (576.2451697557001, 576.2439575195312, 20628.462890625), 'b6^1': (689.3292337557001, 689.3276977539062, 27322.6796875), 'b7^1': (760.3663477557001, 760.3654174804688, …	N2H6	1378.48	A2B2C1D1E1edD1E1eE1edcba	High mannose	0	0			1			166.203	764.274	Sperm_cotton_fraction4_IGP1_Xin_20210207
21392	21394	21391	53.2621	2	1253.52	1253.52	0.000244141	2505.03	2505.02	VILGCNK	VILGC[Carbamidomethyl]NK	802.437	E3 ubiquitin-protein ligase ZNRF4	Q8WWF5	ZNRF4	229	13	{'b1^1': (100.0762390321, 0.0, 0.0), 'b2^1': (213.1603030321, 213.1597900390625, 216966.578125), 'b3^1': (326.2443670321, 326.24365234375, 83114.0546875), 'b4^1': (383.2658310321, 383.26507568359375, 68152.296875), 'b5^1': (543.2964787557, 543.2960205078125, 105149.359375), 'b6^1': (657.3394057557, 657.3386840820312, 93038.984375), 'b7^1': (785.4343687557, 785.43212890625, 55261.47265625), 'y1^1'…	N2H8	1702.58	A2B2C1D1E1F1fedD1E1eE1F1fedcba	High mannose	0	0			1			142.706	603.984	Sperm_cotton_fraction4_IGP1_Xin_20210207
40790	40792	40787	99.8739	2	1113.95	1113.95	0.000732422	2225.89	2225.89	NQSFCNKI	NQSFC[Carbamidomethyl]NKI	1009.47	Acrosomal protein SP-10	P26436	ACRV1	258	14	{'b1^1': (115.05075203210001, 0.0, 0.0), 'b2^1': (243.10933003210002, 243.1085662841797, 33042.75390625), 'b3^1': (330.1413580321, 330.1408996582031, 14354.75), 'b4^1': (477.2097720321, 477.2083740234375, 9503.578125), 'b5^1': (637.2404197557, 637.2398071289062, 21189.412109375), 'b6^1': (751.2833467557, 751.2763061523438, 18924.62890625), 'b7^1': (879.3783097557, 879.381103515625, 53765.0078125)…	N2H5	1216.42	A2B2C1D1dD1E1eE1edcba	High mannose	0	0			1			126.163	556.571	Sperm_cotton_fraction4_IGP1_Xin_20210207
21362	21364	21348	53.1911	2	1010.44	1010.44	0.00231934	2018.87	2018.86	VILGCNK	VILGC[Carbamidomethyl]NK	802.437	E3 ubiquitin-protein ligase ZNRF4	Q8WWF5	ZNRF4	229	13	{'b1^1': (100.0762390321, 0.0, 0.0), 'b2^1': (213.1603030321, 213.1596221923828, 61159.5859375), 'b3^1': (326.2443670321, 326.243408203125, 19509.748046875), 'b4^1': (383.2658310321, 383.26483154296875, 15137.1767578125), 'b5^1': (543.2964787557, 543.2937622070312, 15562.912109375), 'b6^1': (657.3394057557, 657.3388061523438, 11500.3720703125), 'b7^1': (785.4343687557, 785.4307861328125, 6038.372…	N2H5	1216.42	A2B2C1D1dD1E1eE1edcba	High mannose	0	0			1			124.875	114.744	Sperm_cotton_fraction4_IGP1_Xin_20210207
49043	49045	49042	119.7241	3	1032.44	1032.44	0.00549316	3094.29	3094.28	GLPEQQSPELENMTK	GLPEQQSPELENM[Oxidation]TK	1715.8	Protein disulfide-isomerase-like protein of the testis	Q8N807	PDILT	540	20	{'b1^1': (58.0292890321, 0.0, 0.0), 'b2^1': (171.1133530321, 171.11318969726562, 1454.0869140625), 'b3^1': (268.16611703210003, 268.1653137207031, 3341.585693359375), 'b4^1': (397.20871003210004, 397.2078857421875, 6254.5986328125), 'b5^1': (525.2672880321, 525.265380859375, 4946.9482421875), 'b6^1': (653.3258660321001, 653.3273315429688, 6514.029296875), 'b7^1': (740.3578940321, 740.354370117187…	N2H6	1378.48	A2B2C1D1E1edD1E1eE1edcba	High mannose	0	0			1			116.391	386.936	Sperm_cotton_fraction4_IGP1_Xin_20210207
21193	21195	21179	52.7888	2	1091.47	1091.47	-0.00366211	2180.92	2180.91	VILGCNK	VILGC[Carbamidomethyl]NK	802.437	E3 ubiquitin-protein ligase ZNRF4	Q8WWF5	ZNRF4	229	12	{'b1^1': (100.0762390321, 0.0, 0.0), 'b2^1': (213.1603030321, 213.15966796875, 14929.0830078125), 'b3^1': (326.2443670321, 326.2436828613281, 6426.23291015625), 'b4^1': (383.2658310321, 383.2636413574219, 6100.138671875), 'b5^1': (543.2964787557, 543.2969970703125, 6282.41162109375), 'b6^1': (657.3394057557, 657.3372802734375, 5692.7236328125), 'b7^1': (785.4343687557, 785.4276733398438, 1680.033…	N2H6	1378.48	A2B2C1D1E1edD1E1eE1edcba	High mannose	0	0			1			97.4512	214.301	Sperm_cotton_fraction4_IGP1_Xin_20210207
21883	21885	21881	54.4493	2	1172.5	1172.49	-0.00439453	2342.97	2342.97	VILGCNK	VILGC[Carbamidomethyl]NK	802.437	E3 ubiquitin-protein ligase ZNRF4	Q8WWF5	ZNRF4	229	12	{'b1^1': (100.0762390321, 0.0, 0.0), 'b2^1': (213.1603030321, 213.1597137451172, 11837.056640625), 'b3^1': (326.2443670321, 326.24346923828125, 3199.687744140625), 'b4^1': (383.2658310321, 383.2659606933594, 1867.4312744140625), 'b5^1': (543.2964787557, 543.2955322265625, 4521.1875), 'b6^1': (657.3394057557, 657.3380737304688, 3753.87646484375), 'b7^1': (785.4343687557, 785.4356079101562, 3333.67…	N2H7	1540.53	A2B2C1D1E1edD1E1eE1F1fedcba	High mannose	0	0			1			93.2902	307.888	Sperm_cotton_fraction4_IGP1_Xin_20210207
21536	21538	21519	53.6111	3	755.978	755.978	-0.00146484	2264.91	2264.9	SCMNQSVIEK	SC[Carbamidomethyl]M[Oxidation]NQSVIEK	1210.53	Membrane metallo-endopeptidase-like 1	Q495T6	MMEL1	177	11	{'b1^1': (88.0398530321, 0.0, 0.0), 'b2^1': (248.07050075569998, 248.0703125, 2217.143798828125), 'b3^1': (395.10590037779997, 0.0, 0.0), 'b4^1': (509.1488273778, 0.0, 0.0), 'b5^1': (637.2074053778, 637.2067260742188, 2637.168701171875), 'b6^1': (724.2394333778, 0.0, 0.0), 'b7^1': (823.3078473777999, 823.3065795898438, 2271.01806640625), 'b8^1': (936.3919113777999, 0.0, 0.0), 'b9^1': (1065.434504…	N2H4	1054.37	A2B2C1D1dD1E1edcba	High mannose	0	0			1			51.1744	165.573	Sperm_cotton_fraction4_IGP1_Xin_20210207
35386	35388	35384	86.8796	2	1203.49	1203.49	-9.09495e-13	2404.97	2404.96	QIAEYNK	QIAEYNK	864.434	Intraflagellar transport protein 74 homolog	Q96LB3	IFT74	587	7	{'b1^1': (129.0664030321, 0.0, 0.0), 'b2^1': (242.15046703209998, 242.1494903564453, 2521.331298828125), 'b3^1': (313.18758103209996, 0.0, 0.0), 'b4^1': (442.23017403209997, 0.0, 0.0), 'b5^1': (605.2935030321, 605.2905883789062, 27167.7265625), 'b6^1': (719.3364300321, 719.33544921875, 12996.7685546875), 'b7^1': (847.4313930321, 847.4287109375, 76915.3046875), 'y1^1': (147.11334809629986, 147.112…	N2H7	1540.53	A2B2C1D1E1edD1E1eE1F1fedcba	High mannose	0	0			1			36.6301	474.861	Sperm_cotton_fraction4_IGP1_Xin_20210207
33984	33986	33971	83.5189	2	1265.85	1265.04	-1.61426	2528.06	2528.06	RVCAQINK	RVC[Carbamidomethyl]AQINK	987.528	Caspase-8	Q14790	CASP8	168	7	{'b1^1': (157.1089360321, 0.0, 0.0), 'b2^1': (256.1773500321, 0.0, 0.0), 'b3^1': (416.2079977557, 0.0, 0.0), 'b4^1': (487.2451117557, 0.0, 0.0), 'b5^1': (615.3036897557, 0.0, 0.0), 'b6^1': (728.3877537557, 728.3828125, 7967.7021484375), 'b7^1': (842.4306807557, 842.4234008789062, 24789.310546875), 'b8^1': (970.5256437557, 970.5217895507812, 100757.4765625), 'y1^1': (147.11334809629997, 147.112731…	N2H7	1540.53	A2B2C1D1E1edD1E1eE1F1fedcba	High mannose	0	0			1			31.421	297.585	Sperm_cotton_fraction4_IGP1_Xin_20210207
21307	21309	21306	53.0578	2	1271.51	1271.51	-0.000488281	2541.01	2541	YSDHPLNR	YSDHPLNR	1000.47	Cation channel sperm-associated protein subunit delta	Q86XM0	CATSPERD	230	7	{'b1^1': (164.0711540321, 0.0, 0.0), 'b2^1': (251.1031820321, 0.0, 0.0), 'b3^1': (366.1301250321, 0.0, 0.0), 'b4^1': (503.18903703210003, 503.1873779296875, 23619.6171875), 'b5^1': (600.2418010321, 0.0, 0.0), 'b6^1': (713.3258650321001, 713.3284912109375, 4059.2236328125), 'b7^1': (827.3687920321, 827.3676147460938, 9250.2734375), 'b8^1': (983.4699030321001, 0.0, 0.0), 'y1^1': (175.1194960962999,…	N2H7	1540.53	A2B2C1D1E1edD1E1eE1F1fedcba	High mannose	0	0			1			29.3246	689.444	Sperm_cotton_fraction4_IGP1_Xin_20210207
53662	53664	53653	130.8181	2	1484.15	1484.15	0.00268555	2966.28	2966.26	IFNNKSSVDLK	IFNNKSSVDLK	1263.68	Exosome complex component RRP42	Q15024	EXOSC7	115	8	{'b1^1': (114.0918890321, 0.0, 0.0), 'b2^1': (261.1603030321, 261.15570068359375, 5795.8447265625), 'b3^1': (375.2032300321, 0.0, 0.0), 'b4^1': (489.24615703210003, 0.0, 0.0), 'b5^1': (617.3411200321, 0.0, 0.0), 'b6^1': (704.3731480321, 0.0, 0.0), 'b7^1': (791.4051760320999, 791.402099609375, 2881.874755859375), 'b8^1': (890.4735900320999, 0.0, 0.0), 'b9^1': (1005.5005330320998, 0.0, 0.0), 'b10^1…	N2H8	1702.58	A2B2C1D1E1F1fedD1E1eE1F1fedcba	High mannose	0	0			1			29.1292	558.559	Sperm_cotton_fraction4_IGP1_Xin_20210207
57854	57856	57833	140.9098	3	1006.44	1006.44	0.00292969	3016.29	3016.28	DGIHCLQCNSSLVYGAK	DGIHC[Carbamidomethyl]LQC[Carbamidomethyl]NSSLVYGAK	1920.88	Zona pellucida-binding protein 1	Q9BS86	ZPBP	340	28	{'b1^1': (116.0347680321, 0.0, 0.0), 'b2^1': (173.0562320321, 0.0, 0.0), 'b3^1': (286.1402960321, 286.1390075683594, 4549.7392578125), 'b4^1': (423.19920803210005, 423.19818115234375, 137137.125), 'b5^1': (583.2298557557001, 583.228515625, 153955.96875), 'b6^1': (696.3139197557001, 696.3125610351562, 111157.875), 'b7^1': (824.3724977557001, 824.3702392578125, 142926.328125), 'b8^1': (984.40314547…	N3H3	1095.4	A2B2C1D1E2edD1dcba	Complex	0	0			1	1	1	250.929	318.391	Sperm_cotton_fraction4_IGP1_Xin_20210207
57759	57761	57745	140.6904	3	1074.13	1074.13	0.00439453	3219.37	3219.36	DGIHCLQCNSSLVYGAK	DGIHC[Carbamidomethyl]LQC[Carbamidomethyl]NSSLVYGAK	1920.88	Zona pellucida-binding protein 1	Q9BS86	ZPBP	340	26	{'b1^1': (116.0347680321, 0.0, 0.0), 'b2^1': (173.0562320321, 0.0, 0.0), 'b3^1': (286.1402960321, 0.0, 0.0), 'b4^1': (423.19920803210005, 423.19781494140625, 50588.42578125), 'b5^1': (583.2298557557001, 583.2283935546875, 70282.5546875), 'b6^1': (696.3139197557001, 696.3123779296875, 47177.875), 'b7^1': (824.3724977557001, 824.3692626953125, 65709.6875), 'b8^1': (984.4031454793001, 0.0, 0.0), 'b9…	N4H3	1298.48	A2B2C1D1E2edD2dD1dcba	Complex	0	1		1	1	1	1	207.505	220.13	Sperm_cotton_fraction4_IGP1_Xin_20210207
37417	37419	37416	91.7819	2	1227.52	1227.52	-0.000244141	2453.02	2453.01	LGNETWK	LGNETWK	846.424	Izumo sperm-egg fusion protein 3	Q5VZ72	IZUMO3	96	13	{'b1^1': (114.0918890321, 0.0, 0.0), 'b2^1': (171.1133530321, 171.1131591796875, 1092.6226806640625), 'b3^1': (285.1562800321, 285.1554260253906, 5077.11474609375), 'b4^1': (414.19887303210004, 414.1979064941406, 19021.95703125), 'b5^1': (515.2465510321, 515.2455444335938, 19836.181640625), 'b6^1': (701.3258640321001, 701.3238525390625, 35717.41015625), 'b7^1': (829.4208270321001, 829.41931152343…	N4H4F1	1606.59	A2B2C1D1E2F1fedD1E2edcbB5ba	Complex	1	0	1		1	1	1	114.599	626.151	Sperm_cotton_fraction4_IGP1_Xin_20210207
50101	50103	50099	122.2621	3	1058.75	1058.74	-0.00256348	3173.21	3173.2	WCSLNK	WC[Carbamidomethyl]SLNK	806.375	Binder of sperm protein homolog 1	Q075Z2	BSPH1	72	11	{'b1^1': (187.0871380321, 0.0, 0.0), 'b2^1': (347.11778575569997, 347.11663818359375, 20892.11328125), 'b3^1': (434.14981375569994, 434.1492614746094, 13404.81640625), 'b4^1': (547.2338777557, 547.2322998046875, 7050.1591796875), 'b5^1': (661.2768047556999, 661.2752075195312, 6779.35009765625), 'b6^1': (789.3717677556999, 789.3685302734375, 3777.1611328125), 'y1^1': (147.1133480963001, 147.112625…	N4H6S2	2366.83	A2B2C1D1E2F1G3gfeE2F1G3gfedD1E1edcba	Hybrid	0	0			1	1	1	92.5289	684.27	Sperm_cotton_fraction4_IGP1_Xin_20210207
49818	49820	49816	121.5789	3	1126.44	1126.44	-0.00219727	3376.29	3376.28	WCSLNK	WC[Carbamidomethyl]SLNK	806.375	Binder of sperm protein homolog 1	Q075Z2	BSPH1	72	11	{'b1^1': (187.0871380321, 187.08750915527344, 1339.9066162109375), 'b2^1': (347.11778575569997, 347.11712646484375, 20105.3203125), 'b3^1': (434.14981375569994, 434.1484069824219, 13585.126953125), 'b4^1': (547.2338777557, 547.2329711914062, 5835.88671875), 'b5^1': (661.2768047556999, 661.2709350585938, 6985.9111328125), 'b6^1': (789.3717677556999, 789.3688354492188, 3139.85498046875), 'y1^1': (1…	N5H6S2	2569.9	A2B2C1D1E2F1G3gfedD1E2F1feE2F1G3gfedcba	Complex	0	0			1	1	1	92.1832	501.171	Sperm_cotton_fraction4_IGP1_Xin_20210207
51158	51160	51152	124.7944	3	1004.73	1004.73	0.00439453	3011.16	3011.15	WCSLNK	WC[Carbamidomethyl]SLNK	806.375	Binder of sperm protein homolog 1	Q075Z2	BSPH1	72	11	{'b1^1': (187.0871380321, 0.0, 0.0), 'b2^1': (347.11778575569997, 347.1173095703125, 7726.134765625), 'b3^1': (434.14981375569994, 434.1477966308594, 5967.9052734375), 'b4^1': (547.2338777557, 547.2322387695312, 2612.049072265625), 'b5^1': (661.2768047556999, 661.2761840820312, 5081.763671875), 'b6^1': (789.3717677556999, 789.3676147460938, 1600.89990234375), 'y1^1': (147.1133480963001, 147.11277…	N4H5S2	2204.77	A2B2C1D1E2F1G3gfedD1E2F1G3gfedcba	Complex	0	0			1	1	1	86.8025	369.848	Sperm_cotton_fraction4_IGP1_Xin_20210207
46986	46988	46980	114.7739	4	976.422	976.42	-0.00488281	3901.65	3901.64	LISFSHHGPNATMTQK	LISFSHHGPNATMTQK	1767.87	Inactive serine protease 54	Q6PEW0	PRSS54	293	17	{'b1^1': (114.0918890321, 0.0, 0.0), 'b2^1': (227.17595303209998, 227.17506408691406, 2048.556884765625), 'b3^1': (314.20798103209995, 0.0, 0.0), 'b4^1': (461.2763950320999, 0.0, 0.0), 'b5^1': (548.3084230320999, 0.0, 0.0), 'b6^1': (685.3673350320998, 685.3646240234375, 16775.595703125), 'b7^1': (822.4262470320998, 822.4248657226562, 36948.39453125), 'b8^1': (879.4477110320998, 879.4449462890625,…	N5H6F1	2133.77	A2B2C1D1E2F1fedD1E2F1feE2F1fedcbB5ba	Complex	1	0	1		1	1	1	84.8015	265.607	Sperm_cotton_fraction4_IGP1_Xin_20210207
47268	47270	47262	115.4554	3	1041.08	1041.08	-0.00622559	3120.21	3120.2	NGTYYDCIK	NGTYYDC[Carbamidomethyl]IK	1132.49	Binder of sperm protein homolog 1	Q075Z2	BSPH1	53	12	{'b1^1': (115.05075203210001, 0.0, 0.0), 'b2^1': (172.07221603210002, 0.0, 0.0), 'b3^1': (273.11989403210004, 273.11859130859375, 3842.22607421875), 'b4^1': (436.18322303210005, 0.0, 0.0), 'b5^1': (599.2465520321, 0.0, 0.0), 'b6^1': (714.2734950321, 714.2736206054688, 7091.5810546875), 'b7^1': (874.3041427557, 874.299560546875, 3156.06298828125), 'b8^1': (987.3882067557, 987.3883666992188, 7227.0…	N5H6	1987.71	A2B2C1D1E2F1fedD1E2F1feE2F1fedcba	Complex	0	0			0.999843	1	1	78.5425	104.445	Sperm_cotton_fraction4_IGP1_Xin_20210207
37103	37105	37101	91.0221	3	872.699	872.698	-0.00311279	2615.07	2615.06	LGNETWK	LGNETWK	846.424	Izumo sperm-egg fusion protein 3	Q5VZ72	IZUMO3	96	9	{'b1^1': (114.0918890321, 0.0, 0.0), 'b2^1': (171.1133530321, 0.0, 0.0), 'b3^1': (285.1562800321, 0.0, 0.0), 'b4^1': (414.19887303210004, 414.1978759765625, 7236.458984375), 'b5^1': (515.2465510321, 515.2449951171875, 10259.396484375), 'b6^1': (701.3258640321001, 701.3242797851562, 15282.6337890625), 'b7^1': (829.4208270321001, 829.4190063476562, 31957.9453125), 'y1^1': (147.11334809629986, 147.1…	N4H5F1	1768.64	A2B2C1D1E2F1feE2edD1E1edcbB5ba	Hybrid	1	0	1		0.971002	1	1	55.9188	246.291	Sperm_cotton_fraction4_IGP1_Xin_20210207
25079	25081	25074	62.1264	3	1012.11	1012.11	-0.00256348	3033.29	3033.29	NQTQHLMGNSLK	NQTQHLM[Oxidation]GNSLK	1385.67	Izumo sperm-egg fusion protein 2	Q6UXV1	IZUMO2	91	12	{'b1^1': (115.05075203210001, 0.0, 0.0), 'b2^1': (243.10933003210002, 243.10865783691406, 2341.763671875), 'b3^1': (344.1570080321, 0.0, 0.0), 'b4^1': (472.2155860321, 0.0, 0.0), 'b5^1': (609.2744980321, 609.2726440429688, 3753.822021484375), 'b6^1': (722.3585620321, 722.3587036132812, 3639.59814453125), 'b7^1': (869.3939616542, 869.385009765625, 1796.0714111328125), 'b8^1': (926.4154256542, 0.0,…	N5H3F1	1647.61	A2B2C1D1E2edD2dD1E2edcbB5ba	Complex	1	1	0.999372	0.999686	1	1	1	51.6983	260.179	Sperm_cotton_fraction4_IGP1_Xin_20210207
47714	47716	47696	116.5322	2	1378.55	1378.55	0.00634766	2755.08	2755.07	NGTYYDCIK	NGTYYDC[Carbamidomethyl]IK	1132.49	Binder of sperm protein homolog 1	Q075Z2	BSPH1	53	10	{'b1^1': (115.05075203210001, 0.0, 0.0), 'b2^1': (172.07221603210002, 0.0, 0.0), 'b3^1': (273.11989403210004, 0.0, 0.0), 'b4^1': (436.18322303210005, 0.0, 0.0), 'b5^1': (599.2465520321, 0.0, 0.0), 'b6^1': (714.2734950321, 714.2727661132812, 3611.9951171875), 'b7^1': (874.3041427557, 0.0, 0.0), 'b8^1': (987.3882067557, 987.3822021484375, 2418.650390625), 'b9^1': (1115.4831697557001, 0.0, 0.0), 'y1…	N4H5	1622.58	A2B2C1D1E2F1fedD1E2F1fedcba	Complex	0	0			1	1	1	49.3738	182.74	Sperm_cotton_fraction4_IGP1_Xin_20210207
47352	47354	47350	115.6552	4	986.681	986.678	-0.0100098	3942.68	3942.67	LISFSHHGPNATMTQK	LISFSHHGPNATMTQK	1767.87	Inactive serine protease 54	Q6PEW0	PRSS54	293	13	{'b1^1': (114.0918890321, 0.0, 0.0), 'b2^1': (227.17595303209998, 227.17581176757812, 1569.374267578125), 'b3^1': (314.20798103209995, 0.0, 0.0), 'b4^1': (461.2763950320999, 0.0, 0.0), 'b5^1': (548.3084230320999, 0.0, 0.0), 'b6^1': (685.3673350320998, 685.3658447265625, 7312.7734375), 'b7^1': (822.4262470320998, 822.4276733398438, 15495.7861328125), 'b8^1': (879.4477110320998, 879.4469604492188, …	N6H5F1	2174.8	A2B2C1D1E2F1fedD2dD1E2eE2F1fedcbB5ba	Complex	1	1	1	0.999686	1	1	1	46.9346	140.636	Sperm_cotton_fraction4_IGP1_Xin_20210207
12990	12992	12988	33.1068	2	1104.49	1104.49	-0.000976562	2206.95	2206.96	KTNSSVK	KTNSSVK	762.424	Testis-expressed protein 9	Q8N6V9	TEX9	130	8	{'b1^1': (129.1027880321, 129.1022491455078, 6556.4248046875), 'b2^1': (230.15046603209998, 230.15016174316406, 3224.39208984375), 'b3^1': (344.1933930321, 0.0, 0.0), 'b4^1': (431.22542103210003, 0.0, 0.0), 'b5^1': (518.2574490321, 0.0, 0.0), 'b6^1': (617.3258630321, 617.3153076171875, 3675.9296875), 'b7^1': (745.4208260321, 745.4091796875, 47230.31640625), 'y1^1': (147.11334809629997, 147.113113…	N4H3F1	1444.53	A2B2C1D1E2F2fedD1dcbB5ba	Complex	1	0	0.997803		1	1	1	44.4486	132.57	Sperm_cotton_fraction4_IGP1_Xin_20210207
10381	10383	10380	26.8545	2	1176	1176	0.00219727	2349.99	2349.98	VSIDNR	VSIDNR	702.366	Calcium-independent phospholipase A2-gamma	Q9NP80	PNPLA8	361	7	{'b1^1': (100.0762390321, 0.0, 0.0), 'b2^1': (187.1082670321, 187.10743713378906, 4197.80908203125), 'b3^1': (300.1923310321, 0.0, 0.0), 'b4^1': (415.21927403210003, 415.2176818847656, 25071.279296875), 'b5^1': (529.2622010321, 529.2608642578125, 24203.9296875), 'b6^1': (685.3633120321001, 685.3614501953125, 13555.078125), 'y1^1': (175.1194960962999, 175.1190643310547, 180597.703125), 'y2^1': (28…	N5H3F1	1647.61	A2B2C1D1E2F2fedD2dD1dcbB5ba	Complex	1	1	1	1	1	1	1	43.6309	340.3	Sperm_cotton_fraction4_IGP1_Xin_20210207
45149	45151	45134	110.3599	3	1179.85	1179.85	0.00402832	3536.54	3536.51	LISFSHHGPNATMTQK	LISFSHHGPNATMTQK	1767.87	Inactive serine protease 54	Q6PEW0	PRSS54	293	12	{'b1^1': (114.0918890321, 0.0, 0.0), 'b2^1': (227.17595303209998, 0.0, 0.0), 'b3^1': (314.20798103209995, 0.0, 0.0), 'b4^1': (461.2763950320999, 0.0, 0.0), 'b5^1': (548.3084230320999, 0.0, 0.0), 'b6^1': (685.3673350320998, 685.3663330078125, 4492.51416015625), 'b7^1': (822.4262470320998, 822.423583984375, 20611.560546875), 'b8^1': (879.4477110320998, 879.4449462890625, 10738.8505859375), 'b9^1': …	N4H5F1	1768.64	A2B2C1D1E2F1fedD2dD1E1edcbB5ba	Hybrid	1	1	1	1	1	1	1	40.716	292.275	Sperm_cotton_fraction4_IGP1_Xin_20210207
40351	40353	40341	98.8190	4	940.627	939.906	-2.88428	3755.59	3755.59	LISFSHHGPNATMTQK	LISFSHHGPNATM[Oxidation]TQK	1783.87	Inactive serine protease 54	Q6PEW0	PRSS54	293	12	{'b1^1': (114.0918890321, 0.0, 0.0), 'b2^1': (227.17595303209998, 0.0, 0.0), 'b3^1': (314.20798103209995, 314.2078857421875, 1717.3585205078125), 'b4^1': (461.2763950320999, 0.0, 0.0), 'b5^1': (548.3084230320999, 0.0, 0.0), 'b6^1': (685.3673350320998, 685.3629760742188, 5663.6806640625), 'b7^1': (822.4262470320998, 822.4265747070312, 15181.0302734375), 'b8^1': (879.4477110320998, 879.444946289062…	N5H5F1	1971.72	A2B2C1D1E2F1fedD1E2eE2F1fedcbB5ba	Complex	1	0	0.999372		1	1	1	40.1109	93.248	Sperm_cotton_fraction4_IGP1_Xin_20210207
17820	17822	17818	44.6818	2	1246.49	1246.49	-0.000244141	2490.97	2490.96	NTSECFK	NTSEC[Carbamidomethyl]FK	884.37	Uncharacterized protein C9orf57	Q5W0N0	C9orf57	129	8	{'b1^1': (115.05075203210001, 0.0, 0.0), 'b2^1': (216.0984300321, 0.0, 0.0), 'b3^1': (303.1304580321, 0.0, 0.0), 'b4^1': (432.17305103210003, 432.1722412109375, 2051.760498046875), 'b5^1': (592.2036987557001, 592.2023315429688, 1970.1943359375), 'b6^1': (739.2721127557, 0.0, 0.0), 'b7^1': (867.3670757557001, 867.3656005859375, 2781.63525390625), 'y1^1': (147.11334809629997, 0.0, 0.0), 'y2^1': (29…	N4H4F1	1606.59	A2B2C1D1E2F1fedD1E2edcbB5ba	Complex	1	0	1		0.999843	1	1	40.0737	352.929	Sperm_cotton_fraction4_IGP1_Xin_20210207
36137	36139	36135	88.6926	3	939.081	939.081	-0.000366211	2814.22	2814.21	NQTQHLMGNSLK	NQTQHLMGNSLK	1369.68	Izumo sperm-egg fusion protein 2	Q6UXV1	IZUMO2	91	10	{'b1^1': (115.05075203210001, 0.0, 0.0), 'b2^1': (243.10933003210002, 243.1073455810547, 1817.6610107421875), 'b3^1': (344.1570080321, 0.0, 0.0), 'b4^1': (472.2155860321, 0.0, 0.0), 'b5^1': (609.2744980321, 0.0, 0.0), 'b6^1': (722.3585620321, 722.3546752929688, 3848.510986328125), 'b7^1': (853.3990470321, 853.396484375, 2774.377197265625), 'b8^1': (910.4205110321001, 0.0, 0.0), 'b9^1': (1024.4634…	N4H3F1	1444.53	A2B2C1D1E2edD2dD1dcbB5ba	Complex	1	1	1	0.999686	1	1	1	37.445	105.369	Sperm_cotton_fraction4_IGP1_Xin_20210207
13226	13228	13224	33.6737	3	1044.44	1044.44	0.00146484	3130.3	3130.28	IFKENK	IFKENK	777.438	Kinesin-like protein KIF9	Q9HAQ2	KIF9	599	7	{'b1^1': (114.0918890321, 0.0, 0.0), 'b2^1': (261.1603030321, 261.1567077636719, 2940.787353515625), 'b3^1': (389.2552660321, 0.0, 0.0), 'b4^1': (518.2978590321, 518.296630859375, 7879.060546875), 'b5^1': (632.3407860320999, 632.34033203125, 2710.8544921875), 'b6^1': (760.4357490320999, 760.4376220703125, 2982.809814453125), 'y1^1': (147.11334809629997, 0.0, 0.0), 'y2^1': (261.1562750962999, 261.…	N6H7	2352.85	A2B2C1D1E2F1feE2F1fedD1E2F1feE2F1fedcba	Complex	0	0			1	1	1	37.0884	498.006	Sperm_cotton_fraction4_IGP1_Xin_20210207
13899	13901	13885	35.2978	3	1094.47	1093.13	-4.02063	3276.36	3276.34	IFKENK	IFKENK	777.438	Kinesin-like protein KIF9	Q9HAQ2	KIF9	599	7	{'b1^1': (114.0918890321, 0.0, 0.0), 'b2^1': (261.1603030321, 261.1567687988281, 4022.054443359375), 'b3^1': (389.2552660321, 0.0, 0.0), 'b4^1': (518.2978590321, 518.2966918945312, 7899.25), 'b5^1': (632.3407860320999, 632.3416748046875, 1819.35791015625), 'b6^1': (760.4357490320999, 760.4326782226562, 2357.564453125), 'y1^1': (147.11334809629997, 0.0, 0.0), 'y2^1': (261.1562750962999, 261.156768…	N6H7F1	2498.9	A2B2C1D1E2F1feE2F1fedD1E2F1feE2F1fedcbB5ba	Complex	1	0	1		1	1	1	36.8072	124.24	Sperm_cotton_fraction4_IGP1_Xin_20210207
10766	10768	10765	27.7669	2	1257.03	1257.03	0.00317383	2512.05	2512.03	VSIDNR	VSIDNR	702.366	Calcium-independent phospholipase A2-gamma	Q9NP80	PNPLA8	361	6	{'b1^1': (100.0762390321, 0.0, 0.0), 'b2^1': (187.1082670321, 0.0, 0.0), 'b3^1': (300.1923310321, 0.0, 0.0), 'b4^1': (415.21927403210003, 415.2185363769531, 30064.498046875), 'b5^1': (529.2622010321, 529.2637939453125, 38566.3671875), 'b6^1': (685.3633120321001, 685.3612670898438, 14491.439453125), 'y1^1': (175.1194960962999, 175.1190948486328, 228329.8125), 'y2^1': (289.1624230962999, 289.162536…	N5H4F1	1809.67	A2B2C1D1E2F1fedD2dD1E2edcbB5ba	Complex	1	1	1	0.999686	1	1	1	34.3589	320.251	Sperm_cotton_fraction4_IGP1_Xin_20210207
45074	45076	45067	110.1808	4	935.909	935.91	0.00366211	3739.61	3739.59	LISFSHHGPNATMTQK	LISFSHHGPNATMTQK	1767.87	Inactive serine protease 54	Q6PEW0	PRSS54	293	11	{'b1^1': (114.0918890321, 0.0, 0.0), 'b2^1': (227.17595303209998, 227.1759490966797, 1699.851318359375), 'b3^1': (314.20798103209995, 0.0, 0.0), 'b4^1': (461.2763950320999, 0.0, 0.0), 'b5^1': (548.3084230320999, 0.0, 0.0), 'b6^1': (685.3673350320998, 685.3624877929688, 4986.09765625), 'b7^1': (822.4262470320998, 822.429443359375, 14396.359375), 'b8^1': (879.4477110320998, 879.4444580078125, 6591.…	N5H5F1	1971.72	A2B2C1D1E2F1fedD2dD1E2F1fedcbB5ba	Complex	1	1	1	1	0.999843	1	1	34.099	353.349	Sperm_cotton_fraction4_IGP1_Xin_20210207
31100	31102	31099	76.5969	3	1147.46	1147.46	-0.00146484	3439.35	3439.34	SSKSNK	SSKSNK	649.339	Synaptotagmin-4	Q9H2B2	SYT4	46	6	{'b1^1': (88.0398530321, 0.0, 0.0), 'b2^1': (175.0718810321, 0.0, 0.0), 'b3^1': (303.1668440321, 0.0, 0.0), 'b4^1': (390.1988720321, 390.20147705078125, 23577.48046875), 'b5^1': (504.2417990321, 504.24493408203125, 10944.1318359375), 'b6^1': (632.3367620321001, 632.3392944335938, 72280.4453125), 'y1^1': (147.11334809629992, 147.11302185058594, 2584.3291015625), 'y2^1': (261.1562750962999, 261.155…	N6H7F1S1	2790	A2B2C1D1E2F1G3gfeE2F1fedD1E2F1feE2F1fedcbB5ba	Complex	1	0	1		1	1	1	32.4891	201.98	Sperm_cotton_fraction4_IGP1_Xin_20210207
45922	45924	45912	112.2234	3	881.343	881.344	0.00146484	2641.01	2640.99	ESMYSWNK	ESM[Oxidation]YSWNK	1059.43	Krueppel-like factor 10	Q13118	KLF10	31	7	{'b1^1': (130.0504180321, 0.0, 0.0), 'b2^1': (217.0824460321, 0.0, 0.0), 'b3^1': (364.1178456542, 0.0, 0.0), 'b4^1': (527.1811746542, 0.0, 0.0), 'b5^1': (614.2132026542, 0.0, 0.0), 'b6^1': (800.2925156542001, 800.3027954101562, 11491.462890625), 'b7^1': (914.3354426542, 914.35009765625, 6875.20751953125), 'b8^1': (1042.4304056542, 1042.435791015625, 139746.46875), 'y1^1': (147.11334809629997, 147…	N3H6	1581.56	A2B2C1D1E2F1fedD1E1eE1edcba	Hybrid	0	0			1	1	1	31.6344	175.167	Sperm_cotton_fraction4_IGP1_Xin_20210207
10853	10855	10852	27.9702	3	892.375	892.377	0.00585938	2674.11	2674.08	VSIDNR	VSIDNR	702.366	Calcium-independent phospholipase A2-gamma	Q9NP80	PNPLA8	361	6	{'b1^1': (100.0762390321, 0.0, 0.0), 'b2^1': (187.1082670321, 0.0, 0.0), 'b3^1': (300.1923310321, 0.0, 0.0), 'b4^1': (415.21927403210003, 415.2186584472656, 13360.9892578125), 'b5^1': (529.2622010321, 529.26416015625, 10506.5048828125), 'b6^1': (685.3633120321001, 685.363037109375, 8239.7509765625), 'y1^1': (175.1194960962999, 175.11912536621094, 81192.7890625), 'y2^1': (289.1624230962999, 289.16…	N5H5F1	1971.72	A2B2C1D1E2F1fedD2dD1E2F1fedcbB5ba	Complex	1	1	1	0.999372	0.99592	1	1	31.3758	105.392	Sperm_cotton_fraction4_IGP1_Xin_20210207
46263	46265	46261	113.0454	3	992.052	992.051	-0.000732422	2973.13	2973.11	ESMYSWNK	ESM[Oxidation]YSWNK	1059.43	Krueppel-like factor 10	Q13118	KLF10	31	7	{'b1^1': (130.0504180321, 130.0498046875, 2048.535400390625), 'b2^1': (217.0824460321, 0.0, 0.0), 'b3^1': (364.1178456542, 0.0, 0.0), 'b4^1': (527.1811746542, 0.0, 0.0), 'b5^1': (614.2132026542, 0.0, 0.0), 'b6^1': (800.2925156542001, 800.2989501953125, 9351.056640625), 'b7^1': (914.3354426542, 914.3418579101562, 16484.033203125), 'b8^1': (1042.4304056542, 1042.44091796875, 124258.875), 'y1^1': (1…	N4H5S1	1913.68	A2B2C1D1E2F1G3gfedD1E2F1fedcba	Complex	0	0			1	1	1	30.9347	208.701	Sperm_cotton_fraction4_IGP1_Xin_20210207
31681	31683	31679	77.9829	3	1195.48	1195.48	-0.00366211	3583.41	3585.4	SSKSNK	SSKSNK	649.339	Synaptotagmin-4	Q9H2B2	SYT4	46	6	{'b1^1': (88.0398530321, 0.0, 0.0), 'b2^1': (175.0718810321, 0.0, 0.0), 'b3^1': (303.1668440321, 0.0, 0.0), 'b4^1': (390.1988720321, 390.2013244628906, 11007.4892578125), 'b5^1': (504.2417990321, 504.24267578125, 7880.90380859375), 'b6^1': (632.3367620321001, 632.3388671875, 32554.822265625), 'y1^1': (147.11334809629992, 147.11289978027344, 1359.802001953125), 'y2^1': (261.1562750962999, 261.1556…	N6H7F2S1	2936.06	A2B2C1D1E2F1G3gfeE2F1fedD1E2F1fF5feE2F1fF5fedcba	Complex	0	0			1	1	0.5	30.5059	114.671	Sperm_cotton_fraction4_IGP1_Xin_20210207
30544	30546	30542	75.2637	3	1044.75	1044.76	0.00146484	3131.24	3131.23	SSKSNK	SSKSNK	649.339	Synaptotagmin-4	Q9H2B2	SYT4	46	6	{'b1^1': (88.0398530321, 0.0, 0.0), 'b2^1': (175.0718810321, 0.0, 0.0), 'b3^1': (303.1668440321, 0.0, 0.0), 'b4^1': (390.1988720321, 390.2013854980469, 9368.3681640625), 'b5^1': (504.2417990321, 504.2450866699219, 6134.8994140625), 'b6^1': (632.3367620321001, 632.3389892578125, 25139.845703125), 'y1^1': (147.11334809629992, 147.11260986328125, 2082.975830078125), 'y2^1': (261.1562750962999, 261.1…	N6H6S1	2481.89	A2B2C1D1E2F1G3gfedD2dD1E2F1feE2F1fedcba	Complex	0	1		1	1	1	1	30.3218	229.456	Sperm_cotton_fraction4_IGP1_Xin_20210207
45852	45854	45845	112.0606	2	1421.56	1422.06	1.00171	2842.1	2841.1	NYTEDLSK	NYTEDLSK	968.445	Hermansky-Pudlak syndrome 3 protein	Q969F9	HPS3	854	7	{'b1^1': (115.05075203210001, 0.0, 0.0), 'b2^1': (278.1140810321, 278.11309814453125, 32889.6796875), 'b3^1': (379.1617590321, 379.1618957519531, 5408.5078125), 'b4^1': (508.2043520321, 0.0, 0.0), 'b5^1': (623.2312950321, 0.0, 0.0), 'b6^1': (736.3153590321, 0.0, 0.0), 'b7^1': (823.3473870321, 823.3372192382812, 1706.8114013671875), 'b8^1': (951.4423500321, 951.4296875, 57550.96875), 'y1^1': (147.…	N3H6S1	1872.65	A2B2C1D1E2F1G3gfedD1E1eE1edcba	Hybrid	0	0			1	1	1	30.2272	222.259	Sperm_cotton_fraction4_IGP1_Xin_20210207
10857	10859	10852	27.9815	2	1155.49	1155.49	0.0012207	2308.96	2308.95	VSIDNR	VSIDNR	702.366	Calcium-independent phospholipase A2-gamma	Q9NP80	PNPLA8	361	6	{'b1^1': (100.0762390321, 0.0, 0.0), 'b2^1': (187.1082670321, 0.0, 0.0), 'b3^1': (300.1923310321, 0.0, 0.0), 'b4^1': (415.21927403210003, 415.2195129394531, 6810.4208984375), 'b5^1': (529.2622010321, 529.2633666992188, 6263.46484375), 'b6^1': (685.3633120321001, 685.3616333007812, 4898.47265625), 'y1^1': (175.1194960962999, 175.1190185546875, 53121.98828125), 'y2^1': (289.1624230962999, 289.16134…	N4H4F1	1606.59	A2B2C1D1E2F1fedD2dD1dcbB5ba	Complex	1	1	1	0.999686	0.994193	1	1	29.6061	549.531	Sperm_cotton_fraction4_IGP1_Xin_20210207
31255	31257	31250	76.9694	3	1044.76	1044.75	-0.00109863	3131.24	3131.23	SSKSNK	SSKSNK	649.339	Synaptotagmin-4	Q9H2B2	SYT4	46	6	{'b1^1': (88.0398530321, 0.0, 0.0), 'b2^1': (175.0718810321, 0.0, 0.0), 'b3^1': (303.1668440321, 0.0, 0.0), 'b4^1': (390.1988720321, 390.2024230957031, 7340.1416015625), 'b5^1': (504.2417990321, 504.2430725097656, 5568.0107421875), 'b6^1': (632.3367620321001, 632.3387451171875, 17054.478515625), 'y1^1': (147.11334809629992, 147.11264038085938, 1898.615966796875), 'y2^1': (261.1562750962999, 261.1…	N6H6S1	2481.89	A2B2C1D1E2F1G3gfeE2edD1E2F1feE2F1fedcba	Complex	0	0			1	1	1	29.4248	229.475	Sperm_cotton_fraction4_IGP1_Xin_20210207
29711	29713	29705	73.2632	2	1259.03	1259.03	0.00610352	2516.05	2516.03	SSKSNK	SSKSNK	649.339	Synaptotagmin-4	Q9H2B2	SYT4	46	6	{'b1^1': (88.0398530321, 0.0, 0.0), 'b2^1': (175.0718810321, 0.0, 0.0), 'b3^1': (303.1668440321, 0.0, 0.0), 'b4^1': (390.1988720321, 390.20263671875, 4608.48974609375), 'b5^1': (504.2417990321, 504.2429504394531, 3518.416015625), 'b6^1': (632.3367620321001, 632.3389892578125, 14662.4267578125), 'y1^1': (147.11334809629992, 147.11257934570312, 2300.60791015625), 'y2^1': (261.1562750962999, 261.155…	N6H4	1866.69	A2B2C1D1E2F1fedD2dD1E2eE2edcba	Complex	0	1		1	1	1	1	28.7392	179.423	Sperm_cotton_fraction4_IGP1_Xin_20210207
27564	27566	27562	68.0971	2	1149.49	1149.49	0.00195312	2296.97	2296.95	SSKSNK	SSKSNK	649.339	Synaptotagmin-4	Q9H2B2	SYT4	46	6	{'b1^1': (88.0398530321, 0.0, 0.0), 'b2^1': (175.0718810321, 0.0, 0.0), 'b3^1': (303.1668440321, 0.0, 0.0), 'b4^1': (390.1988720321, 390.2013854980469, 5361.029296875), 'b5^1': (504.2417990321, 504.243896484375, 3146.11328125), 'b6^1': (632.3367620321001, 632.3397216796875, 15494.2275390625), 'y1^1': (147.11334809629992, 147.11251831054688, 1650.744873046875), 'y2^1': (261.1562750962999, 261.1555…	N5H3F1	1647.61	A2B2C1D1E2edD2dD1E2edcbB5ba	Complex	1	1	1	1	1	1	1	28.7067	144.663	Sperm_cotton_fraction4_IGP1_Xin_20210207
63366	63368	63352	154.1751	2	1331.01	1330.57	-0.877197	2659.12	2659.12	TLRNNK	TLRNNK	744.424	Receptor-type tyrosine-protein phosphatase T	O14522	PTPRT	1416	6	{'b1^1': (102.0555030321, 0.0, 0.0), 'b2^1': (215.1395670321, 0.0, 0.0), 'b3^1': (371.2406780321, 0.0, 0.0), 'b4^1': (485.2836050321, 485.27471923828125, 15335.27734375), 'b5^1': (599.3265320321, 599.3156127929688, 2599.10498046875), 'b6^1': (727.4214950321, 0.0, 0.0), 'y1^1': (147.11334809629997, 147.1127166748047, 1341.0853271484375), 'y2^1': (261.1562750962999, 261.1554870605469, 10323.1152343…	N4H5F2	1914.7	A2B2C1D1E2F1fF5fedD1E2F1fedcbB5ba	Complex	1	0	1		1	1	1	28.2833	126.674	Sperm_cotton_fraction4_IGP1_Xin_20210207
[truncated: 717 more rows]
