# Supplementary material for: Precision Glycoproteomics Reveals Distinctive N-Glycosylation in Human Spermatozoa
Source: Mol Cell Proteomics. 2022 Feb 18;21(4):100214. doi: 10.1016/j.mcpro.2022.100214 (PMC8958358; doi:10.1016/j.mcpro.2022.100214)
Supplement: Supplemental Table S6 [file mmc5.xlsx]

## Sheet: Supplementary Table S6
Supplemenrtary Table S6. Glycoproteins modified by heavily fucosylated N-glycans in spermatozoa (at least six fucoses per glycan)
MS2Scan	LowEnergy_MS2Scan	MS1Scan	RetentionTime	PrecursorCharge	OriginalPrecursorMz	PrecursorMz	PMZShift	PrecursorMass	TheoreticalPrecursorMass	PeptideSequence	Peptide	PeptideMass	Protein	ProteinID	GeneName	Glycosite_Position	Matched_Pepfragment_Number	Matched_Pepfragment_Ions	GlycanComposition	GlycanMass	structure_coding	Glycan_type	Corefucose	Bisection	CoreFucose_probability	Bisection_probability	GlycanType_probability	Branch-1_probability	BranchesOverall_probability	PeptideScore	GlycanScore	FileName	PeptideSequence+structure_coding
60721	60723	60709	146.483	4	1225	1224.99	-0.0117188	4895.94	4895.93	NGSDCPDKFCLFQSETK	NGSDC[Carbamidomethyl]PDKFC[Carbamidomethyl]LFQSETK	2031.87	Lactotransferrin	P02788	LTF	642	23	{'b1^1': (115.05075203210001, 0.0, 0.0), 'b2^1': (172.07221603210002, 0.0, 0.0), 'b3^1': (259.10424403210004, 0.0, 0.0), 'b4^1': (374.13118703210006, 374.1297607421875, 5158.70849609375), 'b5^1': (534.1618347557, 534.1602172851562, 2594.7568359375), 'b6^1': (631.2145987557001, 0.0, 0.0), 'b7^1': (746.2415417557, 746.2392578125, 3883.15673828125), 'b8^1': (874.3365047557, 874.3333129882812, 2826.0…	N5H6F6	2864.06	A2B2C1D1E2F1G5gfF5fedD1E2F1fF5feE2F1G5gfF5fedcbB5ba	Complex	1	0	1		1	1	1	146.25	208.989	Sperm_cotton_fraction1_IGP1_Xin_20210205	NGSDCPDKFCLFQSETK+A2B2C1D1E2F1G5gfF5fedD1E2F1fF5feE2F1G5gfF5fedcbB5ba
60175	60177	60169	145.174	4	1316.28	1316.28	-0.00341797	5261.08	5261.06	NGSDCPDKFCLFQSETK	NGSDC[Carbamidomethyl]PDKFC[Carbamidomethyl]LFQSETK	2031.87	Lactotransferrin	P02788	LTF	642	22	{'b1^1': (115.05075203210001, 0.0, 0.0), 'b2^1': (172.07221603210002, 0.0, 0.0), 'b3^1': (259.10424403210004, 0.0, 0.0), 'b4^1': (374.13118703210006, 374.12921142578125, 3864.60693359375), 'b5^1': (534.1618347557, 534.15625, 2892.57421875), 'b6^1': (631.2145987557001, 0.0, 0.0), 'b7^1': (746.2415417557, 746.2401733398438, 6847.1552734375), 'b8^1': (874.3365047557, 0.0, 0.0), 'b9^1': (1021.4049187…	N6H7F6	3229.19	A2B2C1D1E2F1G5gfF5feE2F1fedD1E2F1fF5feE2F1G5gfF5fedcbB5ba	Complex	1	0	1		1	1	1	137.037	296.211	Sperm_cotton_fraction1_IGP1_Xin_20210205	NGSDCPDKFCLFQSETK+A2B2C1D1E2F1G5gfF5feE2F1fedD1E2F1fF5feE2F1G5gfF5fedcbB5ba
65070	65072	65069	156.903	3	1404.6	1404.6	-0.00915527	4210.78	4210.76	ALGFENATQALGR	ALGFENATQALGR	1346.69	Galectin-3-binding protein	Q08380	LGALS3BP	69	13	{'b1^1': (72.0449390321, 0.0, 0.0), 'b2^1': (185.1290030321, 0.0, 0.0), 'b3^1': (242.1504670321, 0.0, 0.0), 'b4^1': (389.2188810321, 0.0, 0.0), 'b5^1': (518.2614740321001, 0.0, 0.0), 'b6^1': (632.3044010321, 0.0, 0.0), 'b7^1': (703.3415150321, 703.3390502929688, 2029.7608642578125), 'b8^1': (804.3891930321, 0.0, 0.0), 'b9^1': (932.4477710321, 0.0, 0.0), 'b10^1': (1003.4848850321, 1003.48132324218…	N5H6F6	2864.06	A2B2C1D1E2F1G5gfF5fedD1E2F1fF5feE2F1G5gfF5fedcbB5ba	Complex	1	0	1		1	1	1	59.3187	179.355	Sperm_cotton_fraction1_IGP1_Xin_20210205	ALGFENATQALGR+A2B2C1D1E2F1G5gfF5fedD1E2F1fF5feE2F1G5gfF5fedcbB5ba
68049	68051	68032	165.337	5	1236.52	1235.51	-5.02258	6172.53	6173.53	TPEDTAEDTCHLIPGVAESVATCHFNHSSK	TPEDTAEDTC[Carbamidomethyl]HLIPGVAESVATC[Carbamidomethyl]HFNHSSK	3309.47	Lipoprotein lipase	P06858	LPL	70	20	{'b1^1': (102.0555030321, 0.0, 0.0), 'b2^1': (199.1082670321, 199.10704040527344, 4039.0185546875), 'b3^1': (328.1508600321, 328.14947509765625, 2220.783935546875), 'b4^1': (443.17780303210003, 443.1759338378906, 4530.2021484375), 'b5^1': (544.2254810321, 544.2215576171875, 1803.697265625), 'b6^1': (615.2625950321, 615.2608642578125, 1716.3646240234375), 'b7^1': (744.3051880321, 744.3065795898438…	N5H6F6	2864.06	A2B2C1D1E2F1G5gfF5fedD1E2F1fF5feE2F1G5gfF5fedcbB5ba	Complex	1	0	1		1	1	1	61.4553	135.883	Sperm_cotton_fraction1_IGP2_Xin_20210205	TPEDTAEDTCHLIPGVAESVATCHFNHSSK+A2B2C1D1E2F1G5gfF5fedD1E2F1fF5feE2F1G5gfF5fedcbB5ba
59013	59015	59011	143.448	4	1278.29	1278.29	0.00341797	5109.11	5109.09	TCSDAAYNHTTFPNLLQHR	TC[Carbamidomethyl]SDAAYNHTTFPNLLQHR	2245.03	Carboxypeptidase Z	Q66K79	CPZ	57	17	{'b1^1': (102.0555030321, 0.0, 0.0), 'b2^1': (262.08615075570003, 262.08563232421875, 1914.8648681640625), 'b3^1': (349.1181787557, 0.0, 0.0), 'b4^1': (464.1451217557, 464.14422607421875, 2263.168701171875), 'b5^1': (535.1822357557, 0.0, 0.0), 'b6^1': (606.2193497557, 606.2183837890625, 4501.37939453125), 'b7^1': (769.2826787557001, 769.2838745117188, 3517.05029296875), 'b8^1': (883.3256057557, 8…	N5H6F6	2864.06	A2B2C1D1E2F1G5gfF5fedD1E2F1fF5feE2F1G5gfF5fedcbB5ba	Complex	1	0	1		1	1	1	74.3059	556.114	Sperm_cotton_fraction2_IGP1_Xin_20210206	TCSDAAYNHTTFPNLLQHR+A2B2C1D1E2F1G5gfF5fedD1E2F1fF5feE2F1G5gfF5fedcbB5ba
66409	66411	66408	161.202	3	1735.39	1735.39	0.00585938	5203.14	5203.12	LANLTQGEDQYYLR	LANLTQGEDQYYLR	1682.83	Clusterin	P10909	CLU	374	14	{'b1^1': (114.0918890321, 0.0, 0.0), 'b2^1': (185.1290030321, 0.0, 0.0), 'b3^1': (299.1719300321, 299.1711730957031, 1716.1810302734375), 'b4^1': (412.25599403210003, 412.25323486328125, 2122.584716796875), 'b5^1': (513.3036720321, 0.0, 0.0), 'b6^1': (641.3622500321001, 0.0, 0.0), 'b7^1': (698.3837140321001, 0.0, 0.0), 'b8^1': (827.4263070321001, 0.0, 0.0), 'b9^1': (942.4532500321001, 0.0, 0.0), …	N6H7F6S1	3520.29	A2B2C1D1E2F1G3gfF5feE2F1fF5fedD1E2F1fF5feE2F1G5gfF5fedcbB5ba	Complex	1	0	1		1	1	0.333333	63.8992	162.25	Sperm_cotton_fraction2_IGP1_Xin_20210206	LANLTQGEDQYYLR+A2B2C1D1E2F1G3gfF5feE2F1fF5fedD1E2F1fF5feE2F1G5gfF5fedcbB5ba
36627	36629	36624	89.7185	3	1473.96	1473.96	-0.00109863	4418.87	4418.84	SPIVTHCNVSTVNK	SPIVTHC[Carbamidomethyl]NVSTVNK	1554.78	Sodium- and chloride-dependent neutral and basic amino acid transporter B(0+)	Q9UN76	SLC6A14	174	14	{'b1^1': (88.0398530321, 0.0, 0.0), 'b2^1': (185.0926170321, 0.0, 0.0), 'b3^1': (298.1766810321, 298.1759033203125, 3721.076416015625), 'b4^1': (397.24509503210004, 397.2442932128906, 3040.81494140625), 'b5^1': (498.29277303210006, 0.0, 0.0), 'b6^1': (635.3516850321, 635.3502197265625, 3132.199462890625), 'b7^1': (795.3823327557, 795.3761596679688, 4022.58349609375), 'b8^1': (909.4252597556999, 9…	N5H6F6	2864.06	A2B2C1D1E2F1G5gfF5fedD1E2F1fF5feE2F1G5gfF5fedcbB5ba	Complex	1	0	1		1	1	1	63.1651	234.596	Sperm_cotton_fraction2_IGP1_Xin_20210206	SPIVTHCNVSTVNK+A2B2C1D1E2F1G5gfF5fedD1E2F1fF5feE2F1G5gfF5fedcbB5ba
59512	59515	59497	144.085	4	1326.54	1326.53	-0.0205078	5302.1	5302.09	NGSDCPDKFCLFQSETK	NGSDC[Carbamidomethyl]PDKFC[Carbamidomethyl]LFQSETK	2031.87	Lactotransferrin	P02788	LTF	642	19	{'b1^1': (115.05075203210001, 0.0, 0.0), 'b2^1': (172.07221603210002, 0.0, 0.0), 'b3^1': (259.10424403210004, 0.0, 0.0), 'b4^1': (374.13118703210006, 374.1300048828125, 3152.87841796875), 'b5^1': (534.1618347557, 534.1626586914062, 2399.15966796875), 'b6^1': (631.2145987557001, 0.0, 0.0), 'b7^1': (746.2415417557, 0.0, 0.0), 'b8^1': (874.3365047557, 874.3402709960938, 1790.983154296875), 'b9^1': (…	N7H6F6	3270.22	A2B2C1D1E2F1G5gfF5feE2edD1E2eE2F1fF5feE2F1G5gfF5fedcbB5ba	Complex	1	0	1		1	1	0.5	96.8467	158.623	Sperm_cotton_fraction2_IGP2_Xin_20210206	NGSDCPDKFCLFQSETK+A2B2C1D1E2F1G5gfF5feE2edD1E2eE2F1fF5feE2F1G5gfF5fedcbB5ba
59235	59237	59234	143.419	4	1369.33	1369.57	0.966309	5474.24	5474.23	TCSDAAYNHTTFPNLLQHR	TC[Carbamidomethyl]SDAAYNHTTFPNLLQHR	2245.03	Carboxypeptidase Z	Q66K79	CPZ	57	19	{'b1^1': (102.0555030321, 0.0, 0.0), 'b2^1': (262.08615075570003, 262.085693359375, 2356.248779296875), 'b3^1': (349.1181787557, 0.0, 0.0), 'b4^1': (464.1451217557, 0.0, 0.0), 'b5^1': (535.1822357557, 535.1812133789062, 2170.03173828125), 'b6^1': (606.2193497557, 606.2191772460938, 4510.15234375), 'b7^1': (769.2826787557001, 769.2835083007812, 5274.58447265625), 'b8^1': (883.3256057557, 883.32434…	N6H7F6	3229.19	A2B2C1D1E2F1G5gfF5feE2F1fedD1E2F1fF5feE2F1G5gfF5fedcbB5ba	Complex	1	0	1		1	1	1	92.1565	446.739	Sperm_cotton_fraction2_IGP2_Xin_20210206	TCSDAAYNHTTFPNLLQHR+A2B2C1D1E2F1G5gfF5feE2F1fedD1E2F1fF5feE2F1G5gfF5fedcbB5ba
79833	79835	79832	193.023	4	1390.58	1390.33	-1.00781	5557.27	5558.26	ELPGVCNETMMALWEECKPCLK	ELPGVC[Carbamidomethyl]NETMMALWEEC[Carbamidomethyl]KPC[Carbamidomethyl]LK	2694.2	Clusterin	P10909	CLU	103	14	{'b1^1': (130.0504180321, 0.0, 0.0), 'b2^1': (243.13448203209998, 243.13392639160156, 1808.695556640625), 'b3^1': (340.1872460321, 0.0, 0.0), 'b4^1': (397.2087100321, 0.0, 0.0), 'b5^1': (496.2771240321, 0.0, 0.0), 'b6^1': (656.3077717557001, 0.0, 0.0), 'b7^1': (770.3506987557, 0.0, 0.0), 'b8^1': (899.3932917557, 0.0, 0.0), 'b9^1': (1000.4409697557, 0.0, 0.0), 'b10^1': (1131.4814547557, 1131.47692…	N5H6F6	2864.06	A2B2C1D1E2F1G5gfF5fedD1E2F1fF5feE2F1G5gfF5fedcbB5ba	Complex	1	0	1		1	1	1	43.063	188.94	Sperm_cotton_fraction2_IGP2_Xin_20210206	ELPGVCNETMMALWEECKPCLK+A2B2C1D1E2F1G5gfF5fedD1E2F1fF5feE2F1G5gfF5fedcbB5ba
67404	67406	67399	163.068	5	1308.74	1308.55	-0.996704	6537.69	6538.66	TPEDTAEDTCHLIPGVAESVATCHFNHSSK	TPEDTAEDTC[Carbamidomethyl]HLIPGVAESVATC[Carbamidomethyl]HFNHSSK	3309.47	Lipoprotein lipase	P06858	LPL	70	12	{'b1^1': (102.0555030321, 0.0, 0.0), 'b2^1': (199.1082670321, 199.1079864501953, 1570.9453125), 'b3^1': (328.1508600321, 0.0, 0.0), 'b4^1': (443.17780303210003, 443.17791748046875, 4877.87109375), 'b5^1': (544.2254810321, 0.0, 0.0), 'b6^1': (615.2625950321, 0.0, 0.0), 'b7^1': (744.3051880321, 0.0, 0.0), 'b8^1': (859.3321310320999, 859.3284301757812, 14865.76953125), 'b9^1': (960.3798090321, 0.0, …	N6H7F6	3229.19	A2B2C1D1E2F1G5gfF5feE2F1fedD1E2F1fF5feE2F1G5gfF5fedcbB5ba	Complex	1	0	1		1	1	1	23.5588	158.12	Sperm_cotton_fraction2_IGP2_Xin_20210206	TPEDTAEDTCHLIPGVAESVATCHFNHSSK+A2B2C1D1E2F1G5gfF5feE2F1fedD1E2F1fF5feE2F1G5gfF5fedcbB5ba
58540	58542	58539	142.114	4	1460.85	1460.6	-0.994141	5838.39	5839.36	TCSDAAYNHTTFPNLLQHR	TC[Carbamidomethyl]SDAAYNHTTFPNLLQHR	2245.03	Carboxypeptidase Z	Q66K79	CPZ	57	15	{'b1^1': (102.0555030321, 0.0, 0.0), 'b2^1': (262.08615075570003, 0.0, 0.0), 'b3^1': (349.1181787557, 0.0, 0.0), 'b4^1': (464.1451217557, 0.0, 0.0), 'b5^1': (535.1822357557, 0.0, 0.0), 'b6^1': (606.2193497557, 606.2218627929688, 1695.6954345703125), 'b7^1': (769.2826787557001, 769.2814331054688, 2503.213623046875), 'b8^1': (883.3256057557, 883.3233642578125, 1621.5045166015625), 'b9^1': (1020.384…	N7H8F6	3594.33	A2B2C1D1E2F1G5gfF5feE2F1fF5fedD1E2F1feE2F1fF5feE2F1fF5fedcbB5ba	Complex	1	0	1		1	1	1	55.9915	148.214	Sperm_cotton_fraction2_IGP3_Xin_20210206	TCSDAAYNHTTFPNLLQHR+A2B2C1D1E2F1G5gfF5feE2F1fF5fedD1E2F1feE2F1fF5feE2F1fF5fedcbB5ba
57593	57595	57579	139.944	3	1500.33	1500.67	1.00415	4498.97	4496.96	LHNQLLPNVTTVER	LHNQLLPNVTTVER	1632.89	Glutathione hydrolase 1 proenzyme;Glutathione hydrolase light chain 2;Glutathione hydrolase light chain 1	P19440;Q14390;Q9BX51	GGT1;GGTLC2;GGTLC1	511;160;167	10	{'b1^1': (114.0918890321, 0.0, 0.0), 'b2^1': (251.1508010321, 251.1501922607422, 9010.8828125), 'b3^1': (365.1937280321, 365.1920471191406, 3302.834716796875), 'b4^1': (493.2523060321, 493.2520446777344, 4964.16064453125), 'b5^1': (606.3363700321, 606.3344116210938, 15856.65625), 'b6^1': (719.4204340321, 719.418212890625, 25777.5390625), 'b7^1': (816.4731980321001, 0.0, 0.0), 'b8^1': (930.5161250…	N5H6F6	2864.06	A2B2C1D1E2F1G5gfF5fedD1E2F1G5gfF5feE2F1G5gfF5fedcba	Complex	0	0			1	1	1	32.8186	134.379	Sperm_cotton_fraction3_IGP2_Xin_20210206	LHNQLLPNVTTVER+A2B2C1D1E2F1G5gfF5fedD1E2F1G5gfF5feE2F1G5gfF5fedcba
39949	39951	39939	97.513	3	1345.23	1345.24	0.00219727	4032.68	4032.66	NMQIANHTLK	NMQIANHTLK	1168.6	Angiotensin-converting enzyme	P12821	ACE	695	8	{'b1^1': (115.05075203210001, 0.0, 0.0), 'b2^1': (246.0912370321, 0.0, 0.0), 'b3^1': (374.14981503210004, 374.148193359375, 2391.860595703125), 'b4^1': (487.23387903210005, 487.23138427734375, 1847.7119140625), 'b5^1': (558.2709930321, 0.0, 0.0), 'b6^1': (672.3139200321, 0.0, 0.0), 'b7^1': (809.3728320321, 809.3713989257812, 6503.0673828125), 'b8^1': (910.4205100321, 910.41650390625, 2223.0419921…	N5H6F6	2864.06	A2B2C1D1E2F1G5gfF5fedD1E2F1fF5feE2F1G5gfF5fedcbB5ba	Complex	1	0	1		1	1	1	28.8615	205.232	Sperm_cotton_fraction3_IGP2_Xin_20210206	NMQIANHTLK+A2B2C1D1E2F1G5gfF5fedD1E2F1fF5feE2F1G5gfF5fedcbB5ba
60682	60684	60679	148.676	4	1411.59	1411.59	-0.00488281	5642.31	5642.28	LANLTQGEDQYYLR	LANLTQGEDQYYLR	1682.83	Clusterin	P10909	CLU	374	16	{'b1^1': (114.0918890321, 0.0, 0.0), 'b2^1': (185.1290030321, 0.0, 0.0), 'b3^1': (299.1719300321, 299.1722106933594, 2397.951904296875), 'b4^1': (412.25599403210003, 412.2536315917969, 6747.67041015625), 'b5^1': (513.3036720321, 0.0, 0.0), 'b6^1': (641.3622500321001, 641.3594360351562, 2211.558349609375), 'b7^1': (698.3837140321001, 0.0, 0.0), 'b8^1': (827.4263070321001, 0.0, 0.0), 'b9^1': (942.4…	N8H9F6	3959.46	A2B2C1D1E2F1G5gfF5feE2F1feE2F1fedD1E2F1feE2F1fF5feE2F1G5gfF5fedcbB5ba	Complex	1	0	1		1	1	1	88.1809	125.363	Sperm_cotton_fraction6_IGP2_Xin_20210208	LANLTQGEDQYYLR+A2B2C1D1E2F1G5gfF5feE2F1feE2F1fedD1E2F1feE2F1fF5feE2F1G5gfF5fedcbB5ba
61141	61143	61135	149.786	3	1638.36	1638.36	-0.00183106	4912.06	4912.02	LANLTQGEDQYYLR	LANLTQGEDQYYLR	1682.83	Clusterin	P10909	CLU	374	14	{'b1^1': (114.0918890321, 0.0, 0.0), 'b2^1': (185.1290030321, 0.0, 0.0), 'b3^1': (299.1719300321, 299.17095947265625, 2380.72509765625), 'b4^1': (412.25599403210003, 412.25555419921875, 3021.39501953125), 'b5^1': (513.3036720321, 0.0, 0.0), 'b6^1': (641.3622500321001, 0.0, 0.0), 'b7^1': (698.3837140321001, 0.0, 0.0), 'b8^1': (827.4263070321001, 0.0, 0.0), 'b9^1': (942.4532500321001, 0.0, 0.0), 'b…	N6H7F6	3229.19	A2B2C1D1E2F1G5gfF5feE2F1fF5fedD1E2F1fF5feE2F1fF5fedcbB5ba	Complex	1	0	1		1	1	1	63.994	104.416	Sperm_cotton_fraction6_IGP2_Xin_20210208	LANLTQGEDQYYLR+A2B2C1D1E2F1G5gfF5feE2F1fF5fedD1E2F1fF5feE2F1fF5fedcbB5ba
61618	61620	61614	150.939	3	1638.36	1638.36	-0.020874	4912.04	4912.02	LANLTQGEDQYYLR	LANLTQGEDQYYLR	1682.83	Clusterin	P10909	CLU	374	13	{'b1^1': (114.0918890321, 0.0, 0.0), 'b2^1': (185.1290030321, 0.0, 0.0), 'b3^1': (299.1719300321, 299.1721496582031, 2880.476318359375), 'b4^1': (412.25599403210003, 412.2538757324219, 3025.05859375), 'b5^1': (513.3036720321, 0.0, 0.0), 'b6^1': (641.3622500321001, 0.0, 0.0), 'b7^1': (698.3837140321001, 0.0, 0.0), 'b8^1': (827.4263070321001, 0.0, 0.0), 'b9^1': (942.4532500321001, 0.0, 0.0), 'b10^1…	N6H7F6	3229.19	A2B2C1D1E2F1G5gfF5feE2F1fedD1E2F1fF5feE2F1G5gfF5fedcbB5ba	Complex	1	0	1		1	1	1	55.7155	225.295	Sperm_cotton_fraction6_IGP2_Xin_20210208	LANLTQGEDQYYLR+A2B2C1D1E2F1G5gfF5feE2F1fedD1E2F1fF5feE2F1G5gfF5fedcbB5ba
73971	73973	73969	182.732	3	1699.76	1699.42	-1.00049	5095.24	5095.2	LDAPTNLQFVNETDSTVLVR	LDAPTNLQFVNETDSTVLVR	2231.14	Fibronectin	P02751	FN1	1007	16	{'b1^1': (114.0918890321, 0.0, 0.0), 'b2^1': (229.1188320321, 0.0, 0.0), 'b3^1': (300.1559460321, 0.0, 0.0), 'b4^1': (397.20871003210004, 0.0, 0.0), 'b5^1': (498.25638803210006, 0.0, 0.0), 'b6^1': (612.2993150321, 612.3005981445312, 4139.701171875), 'b7^1': (725.3833790321, 725.37939453125, 6003.97021484375), 'b8^1': (853.4419570321, 853.4398193359375, 2703.325927734375), 'b9^1': (1000.5103710321…	N5H6F6	2864.06	A2B2C1D1E2F1G5gfF5fedD1E2F1fF5feE2F1G5gfF5fedcbB5ba	Complex	1	0	0.999602		1	1	1	57.9139	130.615	Sperm_cotton_fraction6_IGP3_Xin_20210208	LDAPTNLQFVNETDSTVLVR+A2B2C1D1E2F1G5gfF5fedD1E2F1fF5feE2F1G5gfF5fedcbB5ba
62674	62676	62673	151.544	3	1516.65	1516.65	0.00585938	4546.92	4546.89	LANLTQGEDQYYLR	LANLTQGEDQYYLR	1682.83	Clusterin	P10909	CLU	374	23	{'b1^1': (114.0918890321, 0.0, 0.0), 'b2^1': (185.1290030321, 185.12841796875, 2150.206298828125), 'b3^1': (299.1719300321, 299.1713562011719, 10296.09765625), 'b4^1': (412.25599403210003, 412.2554626464844, 18795.9765625), 'b5^1': (513.3036720321, 513.3003540039062, 6649.5361328125), 'b6^1': (641.3622500321001, 641.3607788085938, 9037.2265625), 'b7^1': (698.3837140321001, 698.3778076171875, 2947…	N5H6F6	2864.06	A2B2C1D1E2F1G5gfF5fedD1E2F1fF5feE2F1G5gfF5fedcbB5ba	Complex	1	0	1		1	1	1	188.071	174.123	Sperm_cotton_fraction7_IGP1_Xin_20210208	LANLTQGEDQYYLR+A2B2C1D1E2F1G5gfF5fedD1E2F1fF5feE2F1G5gfF5fedcbB5ba
62033	62035	62028	150.004	3	1706.06	1706.05	-0.0395508	5115.12	5115.1	LANLTQGEDQYYLR	LANLTQGEDQYYLR	1682.83	Clusterin	P10909	CLU	374	16	{'b1^1': (114.0918890321, 0.0, 0.0), 'b2^1': (185.1290030321, 0.0, 0.0), 'b3^1': (299.1719300321, 299.171630859375, 4205.42578125), 'b4^1': (412.25599403210003, 412.25506591796875, 4166.55517578125), 'b5^1': (513.3036720321, 0.0, 0.0), 'b6^1': (641.3622500321001, 641.3610229492188, 2250.117919921875), 'b7^1': (698.3837140321001, 0.0, 0.0), 'b8^1': (827.4263070321001, 0.0, 0.0), 'b9^1': (942.45325…	N7H7F6	3432.27	A2B2C1D1E2F1G5gfF5feE2F1fF5fedD1E2eE2F1fF5feE2F1fF5fedcbB5ba	Complex	1	0	1		1	1	1	88.5665	190.424	Sperm_cotton_fraction7_IGP1_Xin_20210208	LANLTQGEDQYYLR+A2B2C1D1E2F1G5gfF5feE2F1fF5fedD1E2eE2F1fF5feE2F1fF5fedcbB5ba
61395	61397	61389	149.594	4	1320.3	1320.3	0.00976562	5277.18	5277.15	LANLTQGEDQYYLR	LANLTQGEDQYYLR	1682.83	Clusterin	P10909	CLU	374	23	{'b1^1': (114.0918890321, 0.0, 0.0), 'b2^1': (185.1290030321, 185.12838745117188, 2637.304931640625), 'b3^1': (299.1719300321, 299.1722717285156, 8116.5068359375), 'b4^1': (412.25599403210003, 412.2550048828125, 11461.845703125), 'b5^1': (513.3036720321, 513.3038940429688, 5336.7314453125), 'b6^1': (641.3622500321001, 641.3618774414062, 6316.6162109375), 'b7^1': (698.3837140321001, 698.3777465820…	N7H8F6	3594.33	A2B2C1D1E2F1G5gfF5feE2F1fF5fedD1E2F1feE2F1fF5feE2F1fF5fedcbB5ba	Complex	1	0	1		1	1	1	184.582	123.884	Sperm_cotton_fraction7_IGP2_Xin_20210208	LANLTQGEDQYYLR+A2B2C1D1E2F1G5gfF5feE2F1fF5fedD1E2F1feE2F1fF5feE2F1fF5fedcbB5ba
61850	61852	61837	150.756	3	1652.03	1651.36	-2.00171	4951.07	4953.05	LANLTQGEDQYYLR	LANLTQGEDQYYLR	1682.83	Clusterin	P10909	CLU	374	12	{'b1^1': (114.0918890321, 0.0, 0.0), 'b2^1': (185.1290030321, 0.0, 0.0), 'b3^1': (299.1719300321, 0.0, 0.0), 'b4^1': (412.25599403210003, 412.256103515625, 1703.3673095703125), 'b5^1': (513.3036720321, 0.0, 0.0), 'b6^1': (641.3622500321001, 0.0, 0.0), 'b7^1': (698.3837140321001, 0.0, 0.0), 'b8^1': (827.4263070321001, 0.0, 0.0), 'b9^1': (942.4532500321001, 0.0, 0.0), 'b10^1': (1070.5118280321, 0.0…	N7H6F6	3270.22	A2B2C1D1E2F1G5gfF5feE2F1fF5fedD1E2F1fF5feE2F2fF5fedcbB5ba	Complex	1	0	1		1	1	0.5	48.2222	117.664	Sperm_cotton_fraction7_IGP2_Xin_20210208	LANLTQGEDQYYLR+A2B2C1D1E2F1G5gfF5feE2F1fF5fedD1E2F1fF5feE2F2fF5fedcbB5ba
46658	46660	46649	113.623	3	1327.89	1327.56	-0.978516	3979.67	3980.65	VQPFNVTQGK	VQPFNVTQGK	1116.59	Lysosome-associated membrane glycoprotein 2	P13473	LAMP2	356	13	{'b1^1': (100.0762390321, 0.0, 0.0), 'b2^1': (228.13481703210002, 228.13412475585938, 7978.07080078125), 'b3^1': (325.1875810321, 0.0, 0.0), 'b4^1': (472.25599503210003, 0.0, 0.0), 'b5^1': (586.2989220321, 586.2970581054688, 1721.5338134765625), 'b6^1': (685.3673360321, 685.3665161132812, 24717.291015625), 'b7^1': (786.4150140321, 786.4119873046875, 7553.56591796875), 'b8^1': (914.4735920321, 914…	N5H6F6	2864.06	A2B2C1D1E2F1G5gfF5fedD1E2F1fF5feE2F1G5gfF5fedcbB5ba	Complex	1	0	1		1	1	1	82.3566	213.059	Sperm_cotton_fraction8_IGP1_Xin_20210208	VQPFNVTQGK+A2B2C1D1E2F1G5gfF5fedD1E2F1fF5feE2F1G5gfF5fedcbB5ba
61575	61577	61574	150.298	3	1652.03	1652.03	-0.0032959	4953.06	4953.05	LANLTQGEDQYYLR	LANLTQGEDQYYLR	1682.83	Clusterin	P10909	CLU	374	20	{'b1^1': (114.0918890321, 0.0, 0.0), 'b2^1': (185.1290030321, 0.0, 0.0), 'b3^1': (299.1719300321, 299.1710205078125, 4817.390625), 'b4^1': (412.25599403210003, 412.2557067871094, 10545.673828125), 'b5^1': (513.3036720321, 513.3013916015625, 2520.52587890625), 'b6^1': (641.3622500321001, 641.3604125976562, 2745.62451171875), 'b7^1': (698.3837140321001, 0.0, 0.0), 'b8^1': (827.4263070321001, 827.42…	N7H6F6	3270.22	A2B2C1D1E2F1G5gfF5feE2edD1E2eE2F1fF5feE2F1G5gfF5fedcbB5ba	Complex	1	0	1		1	1	0.500568	137.456	130.16	Sperm_cotton_fraction8_IGP2_Xin_20210208	LANLTQGEDQYYLR+A2B2C1D1E2F1G5gfF5feE2edD1E2eE2F1fF5feE2F1G5gfF5fedcbB5ba
61844	61846	61836	150.939	3	1584.34	1584.34	0.00952148	4750	4749.97	LANLTQGEDQYYLR	LANLTQGEDQYYLR	1682.83	Clusterin	P10909	CLU	374	16	{'b1^1': (114.0918890321, 0.0, 0.0), 'b2^1': (185.1290030321, 0.0, 0.0), 'b3^1': (299.1719300321, 299.1712646484375, 3131.267822265625), 'b4^1': (412.25599403210003, 412.2543029785156, 3824.58447265625), 'b5^1': (513.3036720321, 513.3009643554688, 1757.57568359375), 'b6^1': (641.3622500321001, 0.0, 0.0), 'b7^1': (698.3837140321001, 0.0, 0.0), 'b8^1': (827.4263070321001, 0.0, 0.0), 'b9^1': (942.45…	N6H6F6	3067.14	A2B2C1D1E2F1G5gfF5feE2edD1E2F1fF5feE2F1G5gfF5fedcbB5ba	Complex	1	0	1		1	1	1	86.9175	159.628	Sperm_cotton_fraction8_IGP2_Xin_20210208	LANLTQGEDQYYLR+A2B2C1D1E2F1G5gfF5feE2edD1E2F1fF5feE2F1G5gfF5fedcbB5ba
65000	65002	64999	163.129	3	1496.97	1496.97	0.00256348	4487.88	4487.86	VTNDTESDINYLLK	VTNDTESDINYLLK	1623.8	Angiotensin-converting enzyme	P12821	ACE	445	13	{'b1^1': (100.0762390321, 0.0, 0.0), 'b2^1': (201.1239170321, 0.0, 0.0), 'b3^1': (315.1668440321, 0.0, 0.0), 'b4^1': (430.19378703210003, 0.0, 0.0), 'b5^1': (531.2414650321, 0.0, 0.0), 'b6^1': (660.2840580321, 0.0, 0.0), 'b7^1': (747.3160860321, 0.0, 0.0), 'b8^1': (862.3430290320999, 0.0, 0.0), 'b9^1': (975.4270930321, 0.0, 0.0), 'b10^1': (1089.4700200321, 0.0, 0.0), 'b11^1': (1252.5333490321, 12…	N5H6F6	2864.06	A2B2C1D1E2F1G5gfF5fedD1E2F1fF5feE2F1G5gfF5fedcbB5ba	Complex	1	0	1		1	1	1	53.817	216.169	Sperm_cotton_fraction9_IGP1_Xin_20210208	VTNDTESDINYLLK+A2B2C1D1E2F1G5gfF5fedD1E2F1fF5feE2F1G5gfF5fedcbB5ba
7675	7677	7673	22.2272	3	1391.89	1391.89	-1.36424e-12	4172.64	4172.62	HNSTGCLR	HNSTGC[Carbamidomethyl]LR	943.429	Clusterin	P10909	CLU	291	7	{'b1^1': (138.06673703209998, 0.0, 0.0), 'b2^1': (252.1096640321, 0.0, 0.0), 'b3^1': (339.14169203209997, 0.0, 0.0), 'b4^1': (440.1893700321, 0.0, 0.0), 'b5^1': (497.21083403209997, 0.0, 0.0), 'b6^1': (657.2414817557, 0.0, 0.0), 'b7^1': (770.3255457557, 770.3314208984375, 1919.4305419921875), 'b8^1': (926.4266567556999, 0.0, 0.0), 'y1^1': (175.11949609630014, 175.1191864013672, 2469.77587890625),…	N6H7F6	3229.19	A2B2C1D1E2F1G5gfF5feE2F1fedD1E2F1fF5feE2F1G5gfF5fedcbB5ba	Complex	1	0	1		1	1	1	27.6707	432.891	Sperm_cotton_fraction10_IGP1_Xin_20210208	HNSTGCLR+A2B2C1D1E2F1G5gfF5feE2F1fedD1E2F1fF5feE2F1G5gfF5fedcbB5ba
7932	7934	7931	22.8505	3	1270.18	1270.18	-0.00183106	3807.51	3807.49	HNSTGCLR	HNSTGC[Carbamidomethyl]LR	943.429	Clusterin	P10909	CLU	291	7	{'b1^1': (138.06673703209998, 0.0, 0.0), 'b2^1': (252.1096640321, 252.1090087890625, 1456.34033203125), 'b3^1': (339.14169203209997, 0.0, 0.0), 'b4^1': (440.1893700321, 0.0, 0.0), 'b5^1': (497.21083403209997, 0.0, 0.0), 'b6^1': (657.2414817557, 0.0, 0.0), 'b7^1': (770.3255457557, 0.0, 0.0), 'b8^1': (926.4266567556999, 0.0, 0.0), 'y1^1': (175.11949609630014, 175.11874389648438, 1379.9722900390625)…	N5H6F6	2864.06	A2B2C1D1E2F1G5gfF5fedD1E2F1fF5feE2F1G5gfF5fedcbB5ba	Complex	1	0	1		1	1	1	26.898	580.04	Sperm_cotton_fraction10_IGP1_Xin_20210208	HNSTGCLR+A2B2C1D1E2F1G5gfF5fedD1E2F1fF5feE2F1G5gfF5fedcbB5ba
47505	47507	47490	123.809	3	1305.21	1305.21	0.00878906	3912.62	3912.62	LGIYADVGNK	LGIYADVGNK	1048.56	Alpha-galactosidase A	P06280	GLA	139	13	{'b1^1': (114.0918890321, 0.0, 0.0), 'b2^1': (171.1133530321, 0.0, 0.0), 'b3^1': (284.1974170321, 284.19610595703125, 2419.135986328125), 'b4^1': (447.26074603210003, 0.0, 0.0), 'b5^1': (518.2978600321001, 518.2977294921875, 2998.9248046875), 'b6^1': (633.3248030321, 633.3238525390625, 13747.2490234375), 'b7^1': (732.3932170321, 732.3899536132812, 23642.8046875), 'b8^1': (789.4146810321, 789.4123…	N5H6F6	2864.06	A2B2C1D1E2F1G5gfF5fedD1E2F1fF5feE2F1G5gfF5fedcbB5ba	Complex	1	0	1		1	1	1	79.4943	316.681	Sperm_cotton_fraction12_IGP1_Xin_20210208	LGIYADVGNK+A2B2C1D1E2F1G5gfF5fedD1E2F1fF5feE2F1G5gfF5fedcbB5ba
60962	60964	60960	151.98	3	1556.29	1556.63	0.994995	4666.86	4664.86	TAVNCSSDFDACLITK	TAVNC[Carbamidomethyl]SSDFDAC[Carbamidomethyl]LITK	1800.8	CD59 glycoprotein	P13987	CD59	43	16	{'b1^1': (102.0555030321, 0.0, 0.0), 'b2^1': (173.0926170321, 173.09188842773438, 4218.53369140625), 'b3^1': (272.1610310321, 0.0, 0.0), 'b4^1': (386.20395803210005, 0.0, 0.0), 'b5^1': (546.2346057557, 0.0, 0.0), 'b6^1': (633.2666337557, 0.0, 0.0), 'b7^1': (720.2986617557, 0.0, 0.0), 'b8^1': (835.3256047556999, 0.0, 0.0), 'b9^1': (982.3940187556999, 0.0, 0.0), 'b10^1': (1097.4209617556999, 0.0, 0…	N5H6F6	2864.06	A2B2C1D1E2F1G5gfF5fedD1E2F1fF5feE2F1G5gfF5fedcbB5ba	Complex	1	0	1		1	1	1	77.3549	133.346	Sperm_cotton_fraction12_IGP1_Xin_20210208	TAVNCSSDFDACLITK+A2B2C1D1E2F1G5gfF5fedD1E2F1fF5feE2F1G5gfF5fedcbB5ba
60757	60759	60755	146.569	3	1681.68	1681.67	-0.019043	5041.99	5041.99	NGSDCPDKFCLFQSETK	NGSDC[Carbamidomethyl]PDKFC[Carbamidomethyl]LFQSETK	2031.87	Lactotransferrin	P02788	LTF	642	27	{'b1^1': (115.05075203210001, 0.0, 0.0), 'b2^1': (172.07221603210002, 0.0, 0.0), 'b3^1': (259.10424403210004, 0.0, 0.0), 'b4^1': (374.13118703210006, 374.12884521484375, 7529.22412109375), 'b5^1': (534.1618347557, 534.1609497070312, 5860.90771484375), 'b6^1': (631.2145987557001, 0.0, 0.0), 'b7^1': (746.2415417557, 746.23828125, 5383.4130859375), 'b8^1': (874.3365047557, 874.3316040039062, 3168.17…	N5H6F7	3010.12	A2B2C1D1E2F1G5gfF5fedD1E2F1G5gfF5feE2F1G5gfF5fedcbB5ba	Complex	1	0	1		1	1	1	203.709	231.862	Sperm_cotton_fraction1_IGP1_Xin_20210205	NGSDCPDKFCLFQSETK+A2B2C1D1E2F1G5gfF5fedD1E2F1G5gfF5feE2F1G5gfF5fedcbB5ba
60411	60413	60406	145.741	4	1352.79	1352.8	0.0136719	5407.15	5407.12	NGSDCPDKFCLFQSETK	NGSDC[Carbamidomethyl]PDKFC[Carbamidomethyl]LFQSETK	2031.87	Lactotransferrin	P02788	LTF	642	16	{'b1^1': (115.05075203210001, 0.0, 0.0), 'b2^1': (172.07221603210002, 0.0, 0.0), 'b3^1': (259.10424403210004, 0.0, 0.0), 'b4^1': (374.13118703210006, 374.1294860839844, 3104.13623046875), 'b5^1': (534.1618347557, 0.0, 0.0), 'b6^1': (631.2145987557001, 0.0, 0.0), 'b7^1': (746.2415417557, 746.241943359375, 1796.427490234375), 'b8^1': (874.3365047557, 0.0, 0.0), 'b9^1': (1021.4049187557, 0.0, 0.0), …	N6H7F7	3375.25	A2B2C1D1E2F1G5gfF5feE2F1fedD1E2F1G5gfF5feE2F1G5gfF5fedcbB5ba	Complex	1	0	1		1	1	1	71.819	131.081	Sperm_cotton_fraction1_IGP1_Xin_20210205	NGSDCPDKFCLFQSETK+A2B2C1D1E2F1G5gfF5feE2F1fedD1E2F1G5gfF5feE2F1G5gfF5fedcbB5ba
64877	64879	64876	156.431	3	1453.29	1453.29	0.00805664	4356.84	4356.81	ALGFENATQALGR	ALGFENATQALGR	1346.69	Galectin-3-binding protein	Q08380	LGALS3BP	69	8	{'b1^1': (72.0449390321, 0.0, 0.0), 'b2^1': (185.1290030321, 0.0, 0.0), 'b3^1': (242.1504670321, 0.0, 0.0), 'b4^1': (389.2188810321, 0.0, 0.0), 'b5^1': (518.2614740321001, 0.0, 0.0), 'b6^1': (632.3044010321, 0.0, 0.0), 'b7^1': (703.3415150321, 0.0, 0.0), 'b8^1': (804.3891930321, 0.0, 0.0), 'b9^1': (932.4477710321, 0.0, 0.0), 'b10^1': (1003.4848850321, 0.0, 0.0), 'b11^1': (1116.5689490321, 0.0, 0.…	N5H6F7	3010.12	A2B2C1D1E2F1G5gfF5fedD1E2F1G5gfF5feE2F1G5gfF5fedcbB5ba	Complex	1	0	1		1	1	1	21.7115	128.007	Sperm_cotton_fraction1_IGP1_Xin_20210205	ALGFENATQALGR+A2B2C1D1E2F1G5gfF5fedD1E2F1G5gfF5feE2F1G5gfF5fedcbB5ba
59473	59475	59470	144.552	4	1352.79	1352.79	0.0102539	5407.14	5407.12	NGSDCPDKFCLFQSETK	NGSDC[Carbamidomethyl]PDKFC[Carbamidomethyl]LFQSETK	2031.87	Lactotransferrin	P02788	LTF	642	23	{'b1^1': (115.05075203210001, 0.0, 0.0), 'b2^1': (172.07221603210002, 0.0, 0.0), 'b3^1': (259.10424403210004, 0.0, 0.0), 'b4^1': (374.13118703210006, 374.1313781738281, 5221.99951171875), 'b5^1': (534.1618347557, 534.1602783203125, 2859.4130859375), 'b6^1': (631.2145987557001, 0.0, 0.0), 'b7^1': (746.2415417557, 746.2389526367188, 5155.1484375), 'b8^1': (874.3365047557, 874.3367309570312, 3710.59…	N6H7F7	3375.25	A2B2C1D1E2F1G5gfF5feE2F1fF5fedD1E2F1fF5feE2F1G5gfF5fedcbB5ba	Complex	1	0	1		1	1	0.5	148.376	193.549	Sperm_cotton_fraction1_IGP3_Xin_20210205	NGSDCPDKFCLFQSETK+A2B2C1D1E2F1G5gfF5feE2F1fF5fedD1E2F1fF5feE2F1G5gfF5fedcbB5ba
67877	67879	67861	164.736	5	1265.13	1264.93	-1.00708	6319.6	6319.59	TPEDTAEDTCHLIPGVAESVATCHFNHSSK	TPEDTAEDTC[Carbamidomethyl]HLIPGVAESVATC[Carbamidomethyl]HFNHSSK	3309.47	Lipoprotein lipase	P06858	LPL	70	14	{'b1^1': (102.0555030321, 0.0, 0.0), 'b2^1': (199.1082670321, 199.10716247558594, 2548.01171875), 'b3^1': (328.1508600321, 328.1494140625, 1912.7117919921875), 'b4^1': (443.17780303210003, 443.1756286621094, 1923.6517333984375), 'b5^1': (544.2254810321, 0.0, 0.0), 'b6^1': (615.2625950321, 0.0, 0.0), 'b7^1': (744.3051880321, 744.3029174804688, 2611.839599609375), 'b8^1': (859.3321310320999, 859.33…	N5H6F7	3010.12	A2B2C1D1E2F1G5gfF5fedD1E2F1G5gfF5feE2F1G5gfF5fedcbB5ba	Complex	1	0	1		1	1	1	29.8417	150.433	Sperm_cotton_fraction1_IGP3_Xin_20210205	TPEDTAEDTCHLIPGVAESVATCHFNHSSK+A2B2C1D1E2F1G5gfF5fedD1E2F1G5gfF5feE2F1G5gfF5fedcbB5ba
59338	59340	59336	144.236	4	1314.8	1314.8	-0.00488281	5255.17	5255.15	TCSDAAYNHTTFPNLLQHR	TC[Carbamidomethyl]SDAAYNHTTFPNLLQHR	2245.03	Carboxypeptidase Z	Q66K79	CPZ	57	21	{'b1^1': (102.0555030321, 0.0, 0.0), 'b2^1': (262.08615075570003, 262.0852966308594, 5238.798828125), 'b3^1': (349.1181787557, 0.0, 0.0), 'b4^1': (464.1451217557, 0.0, 0.0), 'b5^1': (535.1822357557, 535.1807861328125, 3110.011962890625), 'b6^1': (606.2193497557, 606.219482421875, 5542.79833984375), 'b7^1': (769.2826787557001, 769.2814331054688, 6021.771484375), 'b8^1': (883.3256057557, 883.324829…	N5H6F7	3010.12	A2B2C1D1E2F1G5gfF5fedD1E2F1G5gfF5feE2F1G5gfF5fedcbB5ba	Complex	1	0	1		1	1	1	114.605	530.438	Sperm_cotton_fraction2_IGP1_Xin_20210206	TCSDAAYNHTTFPNLLQHR+A2B2C1D1E2F1G5gfF5fedD1E2F1G5gfF5feE2F1G5gfF5fedcbB5ba
79813	79815	79810	192.978	4	1427.1	1426.59	-2.03369	5702.32	5704.32	ELPGVCNETMMALWEECKPCLK	ELPGVC[Carbamidomethyl]NETMMALWEEC[Carbamidomethyl]KPC[Carbamidomethyl]LK	2694.2	Clusterin	P10909	CLU	103	15	{'b1^1': (130.0504180321, 0.0, 0.0), 'b2^1': (243.13448203209998, 243.13426208496094, 2111.560791015625), 'b3^1': (340.1872460321, 0.0, 0.0), 'b4^1': (397.2087100321, 0.0, 0.0), 'b5^1': (496.2771240321, 496.2758483886719, 1846.15673828125), 'b6^1': (656.3077717557001, 656.3110961914062, 2582.960205078125), 'b7^1': (770.3506987557, 0.0, 0.0), 'b8^1': (899.3932917557, 0.0, 0.0), 'b9^1': (1000.44096…	N5H6F7	3010.12	A2B2C1D1E2F1G5gfF5fedD1E2F1G5gfF5feE2F1G5gfF5fedcbB5ba	Complex	1	0	1		1	1	1	48.4391	151.489	Sperm_cotton_fraction2_IGP2_Xin_20210206	ELPGVCNETMMALWEECKPCLK+A2B2C1D1E2F1G5gfF5fedD1E2F1G5gfF5feE2F1G5gfF5fedcbB5ba
62056	62058	62046	150.713	4	1265.53	1265.53	0.0078125	5058.1	5058.08	LANLTQGEDQYYLR	LANLTQGEDQYYLR	1682.83	Clusterin	P10909	CLU	374	15	{'b1^1': (114.0918890321, 0.0, 0.0), 'b2^1': (185.1290030321, 0.0, 0.0), 'b3^1': (299.1719300321, 299.1711730957031, 3310.59912109375), 'b4^1': (412.25599403210003, 412.2558898925781, 4733.640625), 'b5^1': (513.3036720321, 0.0, 0.0), 'b6^1': (641.3622500321001, 641.3565063476562, 1555.659423828125), 'b7^1': (698.3837140321001, 0.0, 0.0), 'b8^1': (827.4263070321001, 0.0, 0.0), 'b9^1': (942.4532500…	N6H7F7	3375.25	A2B2C1D1E2F1G5gfF5feE2F1fF5fedD1E2F1fF5feE2F1G5gfF5fedcbB5ba	Complex	1	0	1		1	1	0.5	78.8093	106.619	Sperm_cotton_fraction6_IGP1_Xin_20210208	LANLTQGEDQYYLR+A2B2C1D1E2F1G5gfF5feE2F1fF5fedD1E2F1fF5feE2F1G5gfF5fedcbB5ba
61115	61117	61113	149.724	4	1356.82	1356.82	-0.0214844	5423.24	5423.21	LANLTQGEDQYYLR	LANLTQGEDQYYLR	1682.83	Clusterin	P10909	CLU	374	17	{'b1^1': (114.0918890321, 0.0, 0.0), 'b2^1': (185.1290030321, 0.0, 0.0), 'b3^1': (299.1719300321, 299.1722106933594, 4251.685546875), 'b4^1': (412.25599403210003, 412.2540588378906, 7672.5966796875), 'b5^1': (513.3036720321, 0.0, 0.0), 'b6^1': (641.3622500321001, 641.3583984375, 3129.418701171875), 'b7^1': (698.3837140321001, 0.0, 0.0), 'b8^1': (827.4263070321001, 0.0, 0.0), 'b9^1': (942.45325003…	N7H8F7	3740.38	A2B2C1D1E2F1G5gfF5feE2F1fF5fedD1E2F1feE2F1fF5feE2F1G5gfF5fedcbB5ba	Complex	1	0	1		1	1	0.666667	100.527	117.527	Sperm_cotton_fraction6_IGP2_Xin_20210208	LANLTQGEDQYYLR+A2B2C1D1E2F1G5gfF5feE2F1fF5fedD1E2F1feE2F1fF5feE2F1G5gfF5fedcbB5ba
62704	62706	62694	151.618	3	1565.33	1565.33	0.000732422	4692.97	4692.95	LANLTQGEDQYYLR	LANLTQGEDQYYLR	1682.83	Clusterin	P10909	CLU	374	10	{'b1^1': (114.0918890321, 0.0, 0.0), 'b2^1': (185.1290030321, 0.0, 0.0), 'b3^1': (299.1719300321, 299.1710205078125, 1395.2725830078125), 'b4^1': (412.25599403210003, 412.25469970703125, 2398.889892578125), 'b5^1': (513.3036720321, 0.0, 0.0), 'b6^1': (641.3622500321001, 0.0, 0.0), 'b7^1': (698.3837140321001, 0.0, 0.0), 'b8^1': (827.4263070321001, 0.0, 0.0), 'b9^1': (942.4532500321001, 0.0, 0.0), …	N5H6F7	3010.12	A2B2C1D1E2F1G5gfF5fedD1E2F1G5gfF5feE2F1G5gfF5fedcbB5ba	Complex	1	0	0.997342		1	1	1	31.9658	186.865	Sperm_cotton_fraction7_IGP1_Xin_20210208	LANLTQGEDQYYLR+A2B2C1D1E2F1G5gfF5fedD1E2F1G5gfF5feE2F1G5gfF5fedcbB5ba
47478	47480	47466	123.751	3	1353.9	1353.9	-1.36424e-12	4058.66	4058.67	LGIYADVGNK	LGIYADVGNK	1048.56	Alpha-galactosidase A	P06280	GLA	139	10	{'b1^1': (114.0918890321, 0.0, 0.0), 'b2^1': (171.1133530321, 0.0, 0.0), 'b3^1': (284.1974170321, 284.197265625, 1810.4149169921875), 'b4^1': (447.26074603210003, 0.0, 0.0), 'b5^1': (518.2978600321001, 0.0, 0.0), 'b6^1': (633.3248030321, 633.322509765625, 5343.37890625), 'b7^1': (732.3932170321, 732.3907470703125, 15763.4609375), 'b8^1': (789.4146810321, 789.415771484375, 4347.21875), 'b9^1': (90…	N5H6F7	3010.12	A2B2C1D1E2F1G5gfF5fedD1E2F1G5gfF5feE2F1G5gfF5fedcbB5ba	Complex	1	0	1		1	1	1	45.5972	141.73	Sperm_cotton_fraction12_IGP1_Xin_20210208	LGIYADVGNK+A2B2C1D1E2F1G5gfF5fedD1E2F1G5gfF5feE2F1G5gfF5fedcbB5ba
59922	59924	59916	145.808	4	1389.31	1388.8	-2.00684	5551.19	5553.18	NGSDCPDKFCLFQSETK	NGSDC[Carbamidomethyl]PDKFC[Carbamidomethyl]LFQSETK	2031.87	Lactotransferrin	P02788	LTF	642	23	{'b1^1': (115.05075203210001, 0.0, 0.0), 'b2^1': (172.07221603210002, 0.0, 0.0), 'b3^1': (259.10424403210004, 0.0, 0.0), 'b4^1': (374.13118703210006, 374.1290588378906, 4240.8798828125), 'b5^1': (534.1618347557, 534.159912109375, 3830.752685546875), 'b6^1': (631.2145987557001, 0.0, 0.0), 'b7^1': (746.2415417557, 746.2393798828125, 5077.3447265625), 'b8^1': (874.3365047557, 874.331298828125, 6688.…	N6H7F8	3521.31	A2B2C1D1E2F1G5gfF5feE2F1fF5fedD1E2F1G5gfF5feE2F1G5gfF5fedcbB5ba	Complex	1	0	1		1	1	1	148.856	248.633	Sperm_cotton_fraction1_IGP2_Xin_20210205	NGSDCPDKFCLFQSETK+A2B2C1D1E2F1G5gfF5feE2F1fF5fedD1E2F1G5gfF5feE2F1G5gfF5fedcbB5ba
61942	61944	61936	150.436	4	1302.3	1302.04	-1.02197	5204.15	5204.14	LANLTQGEDQYYLR	LANLTQGEDQYYLR	1682.83	Clusterin	P10909	CLU	374	17	{'b1^1': (114.0918890321, 0.0, 0.0), 'b2^1': (185.1290030321, 0.0, 0.0), 'b3^1': (299.1719300321, 299.17205810546875, 4739.58984375), 'b4^1': (412.25599403210003, 412.2549743652344, 6486.97998046875), 'b5^1': (513.3036720321, 513.3017578125, 1931.013916015625), 'b6^1': (641.3622500321001, 0.0, 0.0), 'b7^1': (698.3837140321001, 0.0, 0.0), 'b8^1': (827.4263070321001, 0.0, 0.0), 'b9^1': (942.4532500…	N6H7F8	3521.31	A2B2C1D1E2F1G5gfF5feE2F1fF5fedD1E2F1G5gfF5feE2F1G5gfF5fedcbB5ba	Complex	1	0	1		1	1	1	98.3768	105.747	Sperm_cotton_fraction6_IGP1_Xin_20210208	LANLTQGEDQYYLR+A2B2C1D1E2F1G5gfF5feE2F1fF5fedD1E2F1G5gfF5feE2F1G5gfF5fedcbB5ba
60040	60042	60038	149.241	4	1393.33	1393.33	0.0131836	5569.3	5569.27	LANLTQGEDQYYLR	LANLTQGEDQYYLR	1682.83	Clusterin	P10909	CLU	374	17	{'b1^1': (114.0918890321, 0.0, 0.0), 'b2^1': (185.1290030321, 0.0, 0.0), 'b3^1': (299.1719300321, 299.1709899902344, 2134.712890625), 'b4^1': (412.25599403210003, 412.2551574707031, 3879.64794921875), 'b5^1': (513.3036720321, 0.0, 0.0), 'b6^1': (641.3622500321001, 641.3606567382812, 2062.30126953125), 'b7^1': (698.3837140321001, 0.0, 0.0), 'b8^1': (827.4263070321001, 0.0, 0.0), 'b9^1': (942.45325…	N7H8F8	3886.44	A2B2C1D1E2F1G5gfF5feE2F1fF5fedD1E2F1fF5feE2F1fF5feE2F1G5gfF5fedcbB5ba	Complex	1	0	1		1	1	1	97.0246	114.404	Sperm_cotton_fraction6_IGP3_Xin_20210208	LANLTQGEDQYYLR+A2B2C1D1E2F1G5gfF5feE2F1fF5fedD1E2F1fF5feE2F1fF5feE2F1G5gfF5fedcbB5ba
60259	60261	60257	145.375	4	1425.82	1425.82	0.012207	5699.26	5699.23	NGSDCPDKFCLFQSETK	NGSDC[Carbamidomethyl]PDKFC[Carbamidomethyl]LFQSETK	2031.87	Lactotransferrin	P02788	LTF	642	18	{'b1^1': (115.05075203210001, 0.0, 0.0), 'b2^1': (172.07221603210002, 0.0, 0.0), 'b3^1': (259.10424403210004, 0.0, 0.0), 'b4^1': (374.13118703210006, 374.131591796875, 4532.830078125), 'b5^1': (534.1618347557, 534.1620483398438, 3361.8173828125), 'b6^1': (631.2145987557001, 0.0, 0.0), 'b7^1': (746.2415417557, 746.2381591796875, 2918.68408203125), 'b8^1': (874.3365047557, 0.0, 0.0), 'b9^1': (1021.…	N6H7F9	3667.37	A2B2C1D1E2F1G5gfF5feE2F1G5gfF5fedD1E2F1G5gfF5feE2F1G5gfF5fedcbB5ba	Complex	1	0	1		1	1	1	93.716	169.793	Sperm_cotton_fraction1_IGP1_Xin_20210205	NGSDCPDKFCLFQSETK+A2B2C1D1E2F1G5gfF5feE2F1G5gfF5fedD1E2F1G5gfF5feE2F1G5gfF5fedcbB5ba
60939	60941	60936	149.306	4	1429.85	1429.6	-1.01514	5714.35	5715.33	LANLTQGEDQYYLR	LANLTQGEDQYYLR	1682.83	Clusterin	P10909	CLU	374	20	{'b1^1': (114.0918890321, 0.0, 0.0), 'b2^1': (185.1290030321, 0.0, 0.0), 'b3^1': (299.1719300321, 299.1724853515625, 4457.45068359375), 'b4^1': (412.25599403210003, 412.2565612792969, 4484.328125), 'b5^1': (513.3036720321, 513.2977905273438, 2101.72119140625), 'b6^1': (641.3622500321001, 641.3616943359375, 3647.891845703125), 'b7^1': (698.3837140321001, 0.0, 0.0), 'b8^1': (827.4263070321001, 0.0,…	N7H8F9	4032.5	A2B2C1D1E2F1G5gfF5feE2F1fF5fedD1E2F1fF5feE2F1G5gfF5feE2F1G5gfF5fedcbB5ba	Complex	1	0	1		1	1	0.5	134.243	169.523	Sperm_cotton_fraction6_IGP2_Xin_20210208	LANLTQGEDQYYLR+A2B2C1D1E2F1G5gfF5feE2F1fF5fedD1E2F1fF5feE2F1G5gfF5feE2F1G5gfF5fedcbB5ba
60334	60336	60321	149.951	4	1339.06	1338.56	-2.00537	5350.21	5350.19	LANLTQGEDQYYLR	LANLTQGEDQYYLR	1682.83	Clusterin	P10909	CLU	374	13	{'b1^1': (114.0918890321, 0.0, 0.0), 'b2^1': (185.1290030321, 0.0, 0.0), 'b3^1': (299.1719300321, 299.1726379394531, 1742.5628662109375), 'b4^1': (412.25599403210003, 412.2548828125, 3381.830078125), 'b5^1': (513.3036720321, 0.0, 0.0), 'b6^1': (641.3622500321001, 0.0, 0.0), 'b7^1': (698.3837140321001, 0.0, 0.0), 'b8^1': (827.4263070321001, 0.0, 0.0), 'b9^1': (942.4532500321001, 0.0, 0.0), 'b10^1'…	N6H7F9	3667.37	A2B2C1D1E2F1G5gfF5feE2F1G5gfF5fedD1E2F1G5gfF5feE2F1G5gfF5fedcbB5ba	Complex	1	0	1		1	1	0.999738	54.9897	113.785	Sperm_cotton_fraction6_IGP3_Xin_20210208	LANLTQGEDQYYLR+A2B2C1D1E2F1G5gfF5feE2F1G5gfF5fedD1E2F1G5gfF5feE2F1G5gfF5fedcbB5ba
59826	59828	59820	148.731	4	1466.36	1466.36	-0.00488281	5861.41	5861.38	LANLTQGEDQYYLR	LANLTQGEDQYYLR	1682.83	Clusterin	P10909	CLU	374	15	{'b1^1': (114.0918890321, 0.0, 0.0), 'b2^1': (185.1290030321, 0.0, 0.0), 'b3^1': (299.1719300321, 299.1727600097656, 1673.3743896484375), 'b4^1': (412.25599403210003, 412.25665283203125, 3819.8017578125), 'b5^1': (513.3036720321, 513.2994995117188, 1768.2274169921875), 'b6^1': (641.3622500321001, 0.0, 0.0), 'b7^1': (698.3837140321001, 0.0, 0.0), 'b8^1': (827.4263070321001, 0.0, 0.0), 'b9^1': (942…	N7H8F10	4178.56	A2B2C1D1E2F1G5gfF5feE2F1G5gfF5fedD1E2F1fF5feE2F1G5gfF5feE2F1G5gfF5fedcbB5ba	Complex	1	0	0.999602		1	1	1	75.2394	90.718	Sperm_cotton_fraction6_IGP3_Xin_20210208	LANLTQGEDQYYLR+A2B2C1D1E2F1G5gfF5feE2F1G5gfF5fedD1E2F1fF5feE2F1G5gfF5feE2F1G5gfF5fedcbB5ba
