# Supplementary material for: Precision Glycoproteomics Reveals Distinctive N-Glycosylation in Human Spermatozoa
Source: Mol Cell Proteomics. 2022 Feb 18;21(4):100214. doi: 10.1016/j.mcpro.2022.100214 (PMC8958358; doi:10.1016/j.mcpro.2022.100214)
Supplement: Supplemental Table S7 [file mmc6.xlsx]

## Sheet: Supplementary Table S7A
Supplementary Table S7A. The glycan structures on peptide: EIRHNSTGCLR of clusterin in human spermatozoa
MS2Scan	LowEnergy_MS2Scan	MS1Scan	RetentionTime	PrecursorCharge	OriginalPrecursorMz	PrecursorMz	PMZShift	PrecursorMass	TheoreticalPrecursorMass	PeptideSequence	Peptide	PeptideMass	Protein	ProteinID	GeneName	Glycosite_Position	Matched_Pepfragment_Number	Matched_Pepfragment_Ions	GlycanComposition	GlycanMass	structure_coding	Glycan_type	Corefucose	Bisection	CoreFucose_probability	Bisection_probability	GlycanType_probability	Branch-1_probability	BranchesOverall_probability	PeptideScore	GlycanScore	FileName
10143	10145	10142	25.0698	2	1357.05	1357.05	-0.00244141	2712.08	2712.07	HNSTGCLR	HNSTGC[Carbamidomethyl]LR	943.429	Clusterin	P10909	CLU	291	13	{'b1^1': (138.06673703209998, 0.0, 0.0), 'b2^1': (252.1096640321, 252.10906982421875, 7910.01806640625), 'b3^1': (339.14169203209997, 0.0, 0.0), 'b4^1': (440.1893700321, 440.18756103515625, 1758.1898193359375), 'b5^1': (497.21083403209997, 0.0, 0.0), 'b6^1': (657.2414817557, 657.2418212890625, 3842.16796875), 'b7^1': (770.3255457557, 770.3231201171875, 17971.318359375), 'b8^1': (926.4266567556999…	N4H5F1	1768.64	A2B2C1D1E2F1fedD1E2F1fedcbB5ba	Complex	1	0	1		1	1	1	102.191	657.454	Sperm_cotton_fraction1_IGP1_Xin_20210205
28961	28963	28959	70.2705	3	1317.84	1317.84	-0.00476074	3950.49	3951.51	HNSTGCLR	HNSTGC[Carbamidomethyl]LR	943.429	Clusterin	P10909	CLU	291	11	{'b1^1': (138.06673703209998, 0.0, 0.0), 'b2^1': (252.1096640321, 252.1087188720703, 10055.560546875), 'b3^1': (339.14169203209997, 0.0, 0.0), 'b4^1': (440.1893700321, 0.0, 0.0), 'b5^1': (497.21083403209997, 0.0, 0.0), 'b6^1': (657.2414817557, 657.2337036132812, 63112.6484375), 'b7^1': (770.3255457557, 770.3256225585938, 4919.06787109375), 'b8^1': (926.4266567556999, 926.4251098632812, 3713.06396…	N5H6F3S2	3008.08	A2B2C1D1E2F1G3gfF5fedD1E2F1fF5feE2F1G3gfedcbB5ba	Complex	1	0	1		1	1	0.5	74.9193	131.032	Sperm_cotton_fraction1_IGP1_Xin_20210205
10272	10274	10271	25.3762	2	1174.48	1174.48	-0.000976563	2346.94	2346.94	HNSTGCLR	HNSTGC[Carbamidomethyl]LR	943.429	Clusterin	P10909	CLU	291	11	{'b1^1': (138.06673703209998, 0.0, 0.0), 'b2^1': (252.1096640321, 252.10887145996094, 7792.20263671875), 'b3^1': (339.14169203209997, 0.0, 0.0), 'b4^1': (440.1893700321, 0.0, 0.0), 'b5^1': (497.21083403209997, 0.0, 0.0), 'b6^1': (657.2414817557, 0.0, 0.0), 'b7^1': (770.3255457557, 770.3237915039062, 14265.8681640625), 'b8^1': (926.4266567556999, 926.4164428710938, 116854.8828125), 'y1^1': (175.11…	N3H4F1	1403.51	A2B2C1D1E2F1fedD1dcbB5ba	Complex	1	0	1		1	1	1	74.0659	635.738	Sperm_cotton_fraction1_IGP1_Xin_20210205
9845	9847	9843	24.3520	3	953.052	953.051	-0.00183105	2856.13	2858.13	HNSTGCLR	HNSTGC[Carbamidomethyl]LR	943.429	Clusterin	P10909	CLU	291	11	{'b1^1': (138.06673703209998, 0.0, 0.0), 'b2^1': (252.1096640321, 252.10879516601562, 6253.232421875), 'b3^1': (339.14169203209997, 0.0, 0.0), 'b4^1': (440.1893700321, 0.0, 0.0), 'b5^1': (497.21083403209997, 0.0, 0.0), 'b6^1': (657.2414817557, 0.0, 0.0), 'b7^1': (770.3255457557, 770.3236694335938, 7281.84375), 'b8^1': (926.4266567556999, 926.4293823242188, 1652.2794189453125), 'y1^1': (175.119496…	N4H5F2	1914.7	A2B2C1D1E2F1fF5fedD1E2F1fF5fedcba	Complex	0	0			1	1	1	70.621	421.785	Sperm_cotton_fraction1_IGP1_Xin_20210205
11868	11870	11867	29.2064	3	1026.74	1026.74	-0.000366211	3077.21	3077.2	HNSTGCLR	HNSTGC[Carbamidomethyl]LR	943.429	Clusterin	P10909	CLU	291	11	{'b1^1': (138.06673703209998, 0.0, 0.0), 'b2^1': (252.1096640321, 252.10885620117188, 2889.026123046875), 'b3^1': (339.14169203209997, 0.0, 0.0), 'b4^1': (440.1893700321, 0.0, 0.0), 'b5^1': (497.21083403209997, 0.0, 0.0), 'b6^1': (657.2414817557, 657.2366943359375, 1812.9808349609375), 'b7^1': (770.3255457557, 770.3253784179688, 3396.882568359375), 'b8^1': (926.4266567556999, 926.4221801757812, 7…	N5H6F1	2133.77	A2B2C1D1E2F1fedD1E2F1feE2F1fedcbB5ba	Complex	1	0	1		1	1	1	69.8377	358.617	Sperm_cotton_fraction1_IGP1_Xin_20210205
16793	16795	16791	41.0513	3	1172.12	1172.12	0.00512695	3513.35	3513.33	HNSTGCLR	HNSTGC[Carbamidomethyl]LR	943.429	Clusterin	P10909	CLU	291	11	{'b1^1': (138.06673703209998, 0.0, 0.0), 'b2^1': (252.1096640321, 252.10853576660156, 6467.51416015625), 'b3^1': (339.14169203209997, 0.0, 0.0), 'b4^1': (440.1893700321, 0.0, 0.0), 'b5^1': (497.21083403209997, 0.0, 0.0), 'b6^1': (657.2414817557, 657.2334594726562, 26341.6640625), 'b7^1': (770.3255457557, 770.323486328125, 3900.4169921875), 'b8^1': (926.4266567556999, 0.0, 0.0), 'y1^1': (175.11949…	N5H6S2	2569.9	A2B2C1D1E2F1G3gfedD1E2F1feE2F1G3gfedcba	Complex	0	0			1	1	1	69.3441	567.311	Sperm_cotton_fraction1_IGP1_Xin_20210205
17808	17810	17806	43.4885	3	1050.41	1050.41	0.00109863	3148.21	3148.2	HNSTGCLR	HNSTGC[Carbamidomethyl]LR	943.429	Clusterin	P10909	CLU	291	11	{'b1^1': (138.06673703209998, 0.0, 0.0), 'b2^1': (252.1096640321, 252.10879516601562, 4437.17333984375), 'b3^1': (339.14169203209997, 0.0, 0.0), 'b4^1': (440.1893700321, 0.0, 0.0), 'b5^1': (497.21083403209997, 0.0, 0.0), 'b6^1': (657.2414817557, 657.2344970703125, 17023.5390625), 'b7^1': (770.3255457557, 770.3261108398438, 3835.41259765625), 'b8^1': (926.4266567556999, 0.0, 0.0), 'y1^1': (175.119…	N4H5S2	2204.77	A2B2C1D1E2F1G3gfedD1E2F1G3gfedcba	Complex	0	0			1	1	1	67.8327	579.435	Sperm_cotton_fraction1_IGP1_Xin_20210205
8637	8639	8636	21.4509	3	953.72	953.72	-0.000915527	2858.14	2858.13	HNSTGCLR	HNSTGC[Carbamidomethyl]LR	943.429	Clusterin	P10909	CLU	291	10	{'b1^1': (138.06673703209998, 0.0, 0.0), 'b2^1': (252.1096640321, 252.10899353027344, 9222.7353515625), 'b3^1': (339.14169203209997, 0.0, 0.0), 'b4^1': (440.1893700321, 0.0, 0.0), 'b5^1': (497.21083403209997, 0.0, 0.0), 'b6^1': (657.2414817557, 0.0, 0.0), 'b7^1': (770.3255457557, 770.32470703125, 6880.642578125), 'b8^1': (926.4266567556999, 926.4283447265625, 3139.254150390625), 'y1^1': (175.1194…	N4H5F2	1914.7	A2B2C1D1E2F1fF5fedD1E2F1fedcbB5ba	Complex	1	0	1		1	1	1	60.6947	616.038	Sperm_cotton_fraction1_IGP1_Xin_20210205
10374	10376	10357	25.6204	3	1002.43	1002.4	-0.088623	3004.19	3004.18	HNSTGCLR	HNSTGC[Carbamidomethyl]LR	943.429	Clusterin	P10909	CLU	291	10	{'b1^1': (138.06673703209998, 0.0, 0.0), 'b2^1': (252.1096640321, 252.10885620117188, 4284.0966796875), 'b3^1': (339.14169203209997, 0.0, 0.0), 'b4^1': (440.1893700321, 0.0, 0.0), 'b5^1': (497.21083403209997, 0.0, 0.0), 'b6^1': (657.2414817557, 0.0, 0.0), 'b7^1': (770.3255457557, 770.327880859375, 17835.26171875), 'b8^1': (926.4266567556999, 0.0, 0.0), 'y1^1': (175.11949609630014, 175.11869812011…	N4H5F3	2060.76	A2B2C1D1E2F1G5gfF5fedD1E2F1fedcbB5ba	Complex	1	0	1		0.999863	1	1	58.5107	481.856	Sperm_cotton_fraction1_IGP1_Xin_20210205
11382	11384	11369	28.0456	3	1002.94	1001.74	-3.59619	3002.19	3004.18	HNSTGCLR	HNSTGC[Carbamidomethyl]LR	943.429	Clusterin	P10909	CLU	291	10	{'b1^1': (138.06673703209998, 0.0, 0.0), 'b2^1': (252.1096640321, 252.10874938964844, 5596.63330078125), 'b3^1': (339.14169203209997, 0.0, 0.0), 'b4^1': (440.1893700321, 0.0, 0.0), 'b5^1': (497.21083403209997, 497.2097473144531, 1883.84521484375), 'b6^1': (657.2414817557, 0.0, 0.0), 'b7^1': (770.3255457557, 770.3214111328125, 12285.580078125), 'b8^1': (926.4266567556999, 0.0, 0.0), 'y1^1': (175.1…	N4H5F3	2060.76	A2B2C1D1E2F1fF5fedD1E2F1fF5fedcbB5ba	Complex	1	0	1		1	1	1	57.7192	355.449	Sperm_cotton_fraction1_IGP1_Xin_20210205
10055	10057	10054	24.8615	3	851.016	851.015	-0.00219727	2550.02	2550.02	HNSTGCLR	HNSTGC[Carbamidomethyl]LR	943.429	Clusterin	P10909	CLU	291	10	{'b1^1': (138.06673703209998, 0.0, 0.0), 'b2^1': (252.1096640321, 252.109619140625, 3530.873779296875), 'b3^1': (339.14169203209997, 0.0, 0.0), 'b4^1': (440.1893700321, 0.0, 0.0), 'b5^1': (497.21083403209997, 0.0, 0.0), 'b6^1': (657.2414817557, 0.0, 0.0), 'b7^1': (770.3255457557, 770.3235473632812, 2952.689208984375), 'b8^1': (926.4266567556999, 0.0, 0.0), 'y1^1': (175.11949609630014, 175.1187744…	N4H4F1	1606.59	A2B2C1D1E2F1fedD1E2edcbB5ba	Complex	1	0	1		1	1	1	56.6314	511.473	Sperm_cotton_fraction1_IGP1_Xin_20210205
17758	17760	17740	43.3691	3	1295.06	1293.83	-3.67566	3878.48	3878.47	HNSTGCLR	HNSTGC[Carbamidomethyl]LR	943.429	Clusterin	P10909	CLU	291	10	{'b1^1': (138.06673703209998, 0.0, 0.0), 'b2^1': (252.1096640321, 252.10874938964844, 4890.984375), 'b3^1': (339.14169203209997, 0.0, 0.0), 'b4^1': (440.1893700321, 0.0, 0.0), 'b5^1': (497.21083403209997, 0.0, 0.0), 'b6^1': (657.2414817557, 657.2373657226562, 9225.3193359375), 'b7^1': (770.3255457557, 770.326171875, 5055.54443359375), 'b8^1': (926.4266567556999, 0.0, 0.0), 'y1^1': (175.1194960963…	N6H7S2	2935.04	A2B2C1D1E2F1G3gfeE2F1fedD1E2F1feE2F1G3gfedcba	Complex	0	0			1	1	1	56.5233	536.941	Sperm_cotton_fraction1_IGP1_Xin_20210205
20709	20711	20708	50.4672	3	1134.81	1134.81	0.00366211	3401.4	3401.39	EIRHNSTGCLR	EIRHNSTGC[Carbamidomethyl]LR	1341.66	Clusterin	P10909	CLU	291	11	{'b1^1': (130.0504180321, 130.049560546875, 1263.335205078125), 'b2^1': (243.13448203209998, 0.0, 0.0), 'b3^1': (399.2355930321, 399.2344055175781, 31916.380859375), 'b4^1': (536.2945050321, 536.2933349609375, 5779.755859375), 'b5^1': (650.3374320321, 0.0, 0.0), 'b6^1': (737.3694600320999, 0.0, 0.0), 'b7^1': (838.4171380321, 0.0, 0.0), 'b8^1': (895.4386020321, 0.0, 0.0), 'b9^1': (1055.4692497557,…	N4H5F1S1	2059.73	A2B2C1D1E2F1G3gfedD1E2F1fedcbB5ba	Complex	1	0	1		1	1	1	53.4406	519.236	Sperm_cotton_fraction1_IGP1_Xin_20210205
19806	19808	19805	48.3084	4	942.641	942.641	0.000244141	3766.53	3766.52	EIRHNSTGCLR	EIRHNSTGC[Carbamidomethyl]LR	1341.66	Clusterin	P10909	CLU	291	11	{'b1^1': (130.0504180321, 130.04991149902344, 3425.4951171875), 'b2^1': (243.13448203209998, 0.0, 0.0), 'b3^1': (399.2355930321, 399.234619140625, 20231.251953125), 'b4^1': (536.2945050321, 536.2932739257812, 3761.97607421875), 'b5^1': (650.3374320321, 0.0, 0.0), 'b6^1': (737.3694600320999, 0.0, 0.0), 'b7^1': (838.4171380321, 0.0, 0.0), 'b8^1': (895.4386020321, 0.0, 0.0), 'b9^1': (1055.4692497557…	N5H6F1S1	2424.87	A2B2C1D1E2F1G3gfedD1E2F1feE2F1fedcbB5ba	Complex	1	0	1		1	1	1	50.1138	261.365	Sperm_cotton_fraction1_IGP1_Xin_20210205
10214	10216	10208	25.2407	2	1093.45	1093.45	0.000732422	2184.89	2184.88	HNSTGCLR	HNSTGC[Carbamidomethyl]LR	943.429	Clusterin	P10909	CLU	291	9	{'b1^1': (138.06673703209998, 0.0, 0.0), 'b2^1': (252.1096640321, 252.10858154296875, 7168.5400390625), 'b3^1': (339.14169203209997, 0.0, 0.0), 'b4^1': (440.1893700321, 0.0, 0.0), 'b5^1': (497.21083403209997, 0.0, 0.0), 'b6^1': (657.2414817557, 0.0, 0.0), 'b7^1': (770.3255457557, 770.3240966796875, 3423.315673828125), 'b8^1': (926.4266567556999, 0.0, 0.0), 'y1^1': (175.11949609630014, 175.1186065…	N3H3F1	1241.45	A2B2C1D1E2edD1dcbB5ba	Complex	1	0	1		1	1	1	46.8991	797.981	Sperm_cotton_fraction1_IGP1_Xin_20210205
17913	17915	17911	43.7398	3	1158.45	1158.45	0.00292969	3472.32	3472.31	HNSTGCLR	HNSTGC[Carbamidomethyl]LR	943.429	Clusterin	P10909	CLU	291	9	{'b1^1': (138.06673703209998, 0.0, 0.0), 'b2^1': (252.1096640321, 252.1084747314453, 4533.28515625), 'b3^1': (339.14169203209997, 0.0, 0.0), 'b4^1': (440.1893700321, 0.0, 0.0), 'b5^1': (497.21083403209997, 0.0, 0.0), 'b6^1': (657.2414817557, 657.2322387695312, 14478.0078125), 'b7^1': (770.3255457557, 0.0, 0.0), 'b8^1': (926.4266567556999, 0.0, 0.0), 'y1^1': (175.11949609630014, 175.11854553222656…	N4H7S2	2528.88	A2B2C1D1E2F1G3gfeE2F1G3gfedD1E1eE1edcba	Hybrid	0	0			1	1	1	46.7094	660.252	Sperm_cotton_fraction1_IGP1_Xin_20210205
11562	11564	11560	28.4825	3	939.701	939.703	0.00439453	2816.09	2816.08	HNSTGCLR	HNSTGC[Carbamidomethyl]LR	943.429	Clusterin	P10909	CLU	291	9	{'b1^1': (138.06673703209998, 0.0, 0.0), 'b2^1': (252.1096640321, 252.1083221435547, 3529.424072265625), 'b3^1': (339.14169203209997, 0.0, 0.0), 'b4^1': (440.1893700321, 0.0, 0.0), 'b5^1': (497.21083403209997, 0.0, 0.0), 'b6^1': (657.2414817557, 657.2359008789062, 3802.567138671875), 'b7^1': (770.3255457557, 0.0, 0.0), 'b8^1': (926.4266567556999, 0.0, 0.0), 'y1^1': (175.11949609630014, 175.118927…	N3H6S1	1872.65	A2B2C1D1E2F1G3gfedD1E1eE1edcba	Hybrid	0	0			1	1	1	44.7131	311.693	Sperm_cotton_fraction1_IGP1_Xin_20210205
20536	20538	20518	50.0484	4	851.708	851.357	-1.40381	3401.4	3401.39	EIRHNSTGCLR	EIRHNSTGC[Carbamidomethyl]LR	1341.66	Clusterin	P10909	CLU	291	10	{'b1^1': (130.0504180321, 130.04986572265625, 1969.750244140625), 'b2^1': (243.13448203209998, 0.0, 0.0), 'b3^1': (399.2355930321, 399.2339782714844, 15968.1064453125), 'b4^1': (536.2945050321, 536.2944946289062, 2719.426513671875), 'b5^1': (650.3374320321, 650.3317260742188, 1989.6851806640625), 'b6^1': (737.3694600320999, 0.0, 0.0), 'b7^1': (838.4171380321, 0.0, 0.0), 'b8^1': (895.4386020321, 0…	N4H5F1S1	2059.73	A2B2C1D1E2F1G3gfedD2dD1E1edcbB5ba	Hybrid	1	1	1	1	1	1	1	40.6353	118.706	Sperm_cotton_fraction1_IGP1_Xin_20210205
19040	19042	19039	46.4575	4	887.874	887.874	-0.000976563	3547.46	3547.45	EIRHNSTGCLR	EIRHNSTGC[Carbamidomethyl]LR	1341.66	Clusterin	P10909	CLU	291	10	{'b1^1': (130.0504180321, 130.0500030517578, 2337.725341796875), 'b2^1': (243.13448203209998, 0.0, 0.0), 'b3^1': (399.2355930321, 399.2342834472656, 18546.337890625), 'b4^1': (536.2945050321, 536.2941284179688, 3578.005859375), 'b5^1': (650.3374320321, 650.3343505859375, 1768.1033935546875), 'b6^1': (737.3694600320999, 0.0, 0.0), 'b7^1': (838.4171380321, 0.0, 0.0), 'b8^1': (895.4386020321, 0.0, 0…	N4H5F2S1	2205.79	A2B2C1D1E2F1G3gfF5fedD1E2F1fedcbB5ba	Complex	1	0	1		1	0.994676	0.994676	40.3286	527.141	Sperm_cotton_fraction1_IGP1_Xin_20210205
15666	15668	15664	38.3546	3	1318.18	1318.18	0.00256348	3951.52	3951.51	HNSTGCLR	HNSTGC[Carbamidomethyl]LR	943.429	Clusterin	P10909	CLU	291	8	{'b1^1': (138.06673703209998, 0.0, 0.0), 'b2^1': (252.1096640321, 252.10824584960938, 3425.82958984375), 'b3^1': (339.14169203209997, 0.0, 0.0), 'b4^1': (440.1893700321, 0.0, 0.0), 'b5^1': (497.21083403209997, 0.0, 0.0), 'b6^1': (657.2414817557, 657.231689453125, 19445.095703125), 'b7^1': (770.3255457557, 0.0, 0.0), 'b8^1': (926.4266567556999, 0.0, 0.0), 'y1^1': (175.11949609630014, 175.118774414…	N5H6F3S2	3008.08	A2B2C1D1E2F1G3gfF5fedD1E2F1fF5feE2F1G3gfF5fedcba	Complex	0	0			1	1	1	37.1726	561.964	Sperm_cotton_fraction1_IGP1_Xin_20210205
18404	18406	18403	44.9279	3	1104.43	1104.43	-0.000366211	3310.26	3310.25	HNSTGCLR	HNSTGC[Carbamidomethyl]LR	943.429	Clusterin	P10909	CLU	291	8	{'b1^1': (138.06673703209998, 0.0, 0.0), 'b2^1': (252.1096640321, 252.10877990722656, 3480.524658203125), 'b3^1': (339.14169203209997, 0.0, 0.0), 'b4^1': (440.1893700321, 0.0, 0.0), 'b5^1': (497.21083403209997, 0.0, 0.0), 'b6^1': (657.2414817557, 657.2330932617188, 7850.11474609375), 'b7^1': (770.3255457557, 0.0, 0.0), 'b8^1': (926.4266567556999, 0.0, 0.0), 'y1^1': (175.11949609630014, 175.118942…	N4H6S2	2366.83	A2B2C1D1E2F1G3gfeE2F1G3gfedD1E1edcba	Hybrid	0	0			1	1	1	36.4754	599.443	Sperm_cotton_fraction1_IGP1_Xin_20210205
10554	10556	10551	26.0525	3	1002.43	1002.4	-0.0871582	3004.19	3004.18	HNSTGCLR	HNSTGC[Carbamidomethyl]LR	943.429	Clusterin	P10909	CLU	291	8	{'b1^1': (138.06673703209998, 0.0, 0.0), 'b2^1': (252.1096640321, 252.1087188720703, 4968.712890625), 'b3^1': (339.14169203209997, 0.0, 0.0), 'b4^1': (440.1893700321, 0.0, 0.0), 'b5^1': (497.21083403209997, 0.0, 0.0), 'b6^1': (657.2414817557, 0.0, 0.0), 'b7^1': (770.3255457557, 770.322998046875, 6842.30078125), 'b8^1': (926.4266567556999, 0.0, 0.0), 'y1^1': (175.11949609630014, 175.11878967285156…	N4H5F3	2060.76	A2B2C1D1E2F1G5gfF5fedD2dD1E1edcbB5ba	Hybrid	1	1	1	0.995331	1	1	1	36.1302	308.76	Sperm_cotton_fraction1_IGP1_Xin_20210205
21775	21777	21774	53.0334	3	1099.1	1099.1	-1.36424e-12	3294.27	3295.28	HNSTGCLR	HNSTGC[Carbamidomethyl]LR	943.429	Clusterin	P10909	CLU	291	8	{'b1^1': (138.06673703209998, 0.0, 0.0), 'b2^1': (252.1096640321, 252.10841369628906, 1744.3707275390625), 'b3^1': (339.14169203209997, 0.0, 0.0), 'b4^1': (440.1893700321, 0.0, 0.0), 'b5^1': (497.21083403209997, 0.0, 0.0), 'b6^1': (657.2414817557, 657.2379760742188, 8911.6474609375), 'b7^1': (770.3255457557, 0.0, 0.0), 'b8^1': (926.4266567556999, 0.0, 0.0), 'y1^1': (175.11949609630014, 175.118377…	N4H5F3S1	2351.85	A2B2C1D1E2F1G3gfF5fedD1E2F1fF5fedcbB5ba	Complex	1	0	1		1	1	1	35.6598	129.344	Sperm_cotton_fraction1_IGP1_Xin_20210205
11261	11263	11260	27.7516	3	1051.09	1051.09	-0.00109863	3150.25	3150.24	HNSTGCLR	HNSTGC[Carbamidomethyl]LR	943.429	Clusterin	P10909	CLU	291	7	{'b1^1': (138.06673703209998, 0.0, 0.0), 'b2^1': (252.1096640321, 0.0, 0.0), 'b3^1': (339.14169203209997, 0.0, 0.0), 'b4^1': (440.1893700321, 0.0, 0.0), 'b5^1': (497.21083403209997, 0.0, 0.0), 'b6^1': (657.2414817557, 0.0, 0.0), 'b7^1': (770.3255457557, 770.327392578125, 2799.029541015625), 'b8^1': (926.4266567556999, 0.0, 0.0), 'y1^1': (175.11949609630014, 175.11883544921875, 2767.035400390625),…	N4H5F4	2206.81	A2B2C1D1E2F1G5gfF5fedD1E2F1fF5fedcbB5ba	Complex	1	0	1		1	1	1	27.7197	456.876	Sperm_cotton_fraction1_IGP1_Xin_20210205
11615	11617	11604	28.6075	3	1075.19	1074.76	-1.29565	3221.26	3223.26	HNSTGCLR	HNSTGC[Carbamidomethyl]LR	943.429	Clusterin	P10909	CLU	291	7	{'b1^1': (138.06673703209998, 0.0, 0.0), 'b2^1': (252.1096640321, 252.10845947265625, 2248.213623046875), 'b3^1': (339.14169203209997, 0.0, 0.0), 'b4^1': (440.1893700321, 0.0, 0.0), 'b5^1': (497.21083403209997, 0.0, 0.0), 'b6^1': (657.2414817557, 0.0, 0.0), 'b7^1': (770.3255457557, 770.3206176757812, 2838.55859375), 'b8^1': (926.4266567556999, 0.0, 0.0), 'y1^1': (175.11949609630014, 175.118606567…	N5H6F2	2279.83	A2B2C1D1E2F1fF5fedD1E2F1feE2F1fedcbB5ba	Complex	1	0	1		1	1	1	27.6327	368.595	Sperm_cotton_fraction1_IGP1_Xin_20210205
10319	10321	10314	25.4917	3	918.708	918.708	-0.000183105	2753.1	2753.1	HNSTGCLR	HNSTGC[Carbamidomethyl]LR	943.429	Clusterin	P10909	CLU	291	7	{'b1^1': (138.06673703209998, 0.0, 0.0), 'b2^1': (252.1096640321, 252.109375, 1702.256591796875), 'b3^1': (339.14169203209997, 0.0, 0.0), 'b4^1': (440.1893700321, 0.0, 0.0), 'b5^1': (497.21083403209997, 0.0, 0.0), 'b6^1': (657.2414817557, 0.0, 0.0), 'b7^1': (770.3255457557, 0.0, 0.0), 'b8^1': (926.4266567556999, 0.0, 0.0), 'y1^1': (175.11949609630014, 175.11874389648438, 3366.30859375), 'y2^1': (…	N5H4F1	1809.67	A2B2C1D1E2F2fedD1E2F1fedcbB5ba	Complex	1	0	1		0.999863	0.995563	0.995563	26.8621	385.2	Sperm_cotton_fraction1_IGP1_Xin_20210205
16732	16734	16726	40.9076	3	1147.78	1147.78	-0.00585938	3440.32	3440.32	HNSTGCLR	HNSTGC[Carbamidomethyl]LR	943.429	Clusterin	P10909	CLU	291	7	{'b1^1': (138.06673703209998, 0.0, 0.0), 'b2^1': (252.1096640321, 252.10743713378906, 2070.1787109375), 'b3^1': (339.14169203209997, 0.0, 0.0), 'b4^1': (440.1893700321, 0.0, 0.0), 'b5^1': (497.21083403209997, 0.0, 0.0), 'b6^1': (657.2414817557, 657.2327880859375, 4604.43896484375), 'b7^1': (770.3255457557, 0.0, 0.0), 'b8^1': (926.4266567556999, 0.0, 0.0), 'y1^1': (175.11949609630014, 175.11894226…	N4H5F2S2	2496.89	A2B2C1D1E2F1G3gfF5fedD1E2F1G3gfF5fedcba	Complex	0	0			1	1	1	26.7721	337.789	Sperm_cotton_fraction1_IGP1_Xin_20210205
28626	28628	28625	70.6565	3	1317.84	1317.84	-0.000366211	3950.49	3950.49	HNSTGCLR	HNSTGC[Carbamidomethyl]LR	943.429	Clusterin	P10909	CLU	291	9	{'b1^1': (138.06673703209998, 0.0, 0.0), 'b2^1': (252.1096640321, 252.10919189453125, 14263.142578125), 'b3^1': (339.14169203209997, 0.0, 0.0), 'b4^1': (440.1893700321, 0.0, 0.0), 'b5^1': (497.21083403209997, 0.0, 0.0), 'b6^1': (657.2414817557, 657.2344360351562, 66198.1875), 'b7^1': (770.3255457557, 770.3191528320312, 11322.630859375), 'b8^1': (926.4266567556999, 0.0, 0.0), 'y1^1': (175.11949609…	N5H6F1S3	3007.06	A2B2C1D1E2F1G3gfedD1E2F1G3gfeE2F1G3gfedcbB5ba	Complex	1	0	1		1	1	1	53.8032	500.818	Sperm_cotton_fraction1_IGP2_Xin_20210205
9759	9761	9757	25.3380	3	1172.8	1172.47	-0.974487	3514.4	3515.37	HNSTGCLR	HNSTGC[Carbamidomethyl]LR	943.429	Clusterin	P10909	CLU	291	9	{'b1^1': (138.06673703209998, 0.0, 0.0), 'b2^1': (252.1096640321, 252.10914611816406, 2100.01025390625), 'b3^1': (339.14169203209997, 0.0, 0.0), 'b4^1': (440.1893700321, 0.0, 0.0), 'b5^1': (497.21083403209997, 0.0, 0.0), 'b6^1': (657.2414817557, 0.0, 0.0), 'b7^1': (770.3255457557, 770.3201293945312, 1577.088623046875), 'b8^1': (926.4266567556999, 926.4359130859375, 2176.033447265625), 'y1^1': (17…	N5H6F4	2571.95	A2B2C1D1E2F1G5gfF5fedD1E2F1feE2F1fF5fedcbB5ba	Complex	1	0	1		1	1	1	43.8275	200.323	Sperm_cotton_fraction1_IGP2_Xin_20210205
18503	18505	18502	46.3536	4	887.874	887.874	-0.00195313	3547.46	3547.45	EIRHNSTGCLR	EIRHNSTGC[Carbamidomethyl]LR	1341.66	Clusterin	P10909	CLU	291	9	{'b1^1': (130.0504180321, 130.04962158203125, 2418.20068359375), 'b2^1': (243.13448203209998, 0.0, 0.0), 'b3^1': (399.2355930321, 399.23516845703125, 11910.73046875), 'b4^1': (536.2945050321, 536.2920532226562, 3960.6748046875), 'b5^1': (650.3374320321, 0.0, 0.0), 'b6^1': (737.3694600320999, 0.0, 0.0), 'b7^1': (838.4171380321, 0.0, 0.0), 'b8^1': (895.4386020321, 0.0, 0.0), 'b9^1': (1055.469249755…	N4H5F2S1	2205.79	A2B2C1D1E2F1G3gfedD1E2F1fF5fedcbB5ba	Complex	1	0	1		1	1	1	33.1768	402.205	Sperm_cotton_fraction1_IGP2_Xin_20210205
9906	9908	9905	25.6972	3	978.058	978.057	-0.000915527	2931.15	2931.14	HNSTGCLR	HNSTGC[Carbamidomethyl]LR	943.429	Clusterin	P10909	CLU	291	7	{'b1^1': (138.06673703209998, 0.0, 0.0), 'b2^1': (252.1096640321, 252.10926818847656, 1508.7705078125), 'b3^1': (339.14169203209997, 0.0, 0.0), 'b4^1': (440.1893700321, 0.0, 0.0), 'b5^1': (497.21083403209997, 0.0, 0.0), 'b6^1': (657.2414817557, 0.0, 0.0), 'b7^1': (770.3255457557, 770.3239135742188, 2118.595703125), 'b8^1': (926.4266567556999, 0.0, 0.0), 'y1^1': (175.11949609630014, 175.1189575195…	N5H6	1987.71	A2B2C1D1E2F1fedD1E2F1feE2F1fedcba	Complex	0	0			1	1	1	28.1997	368.05	Sperm_cotton_fraction1_IGP2_Xin_20210205
8533	8535	8531	22.3884	3	837.339	837.34	0.000915527	2509	2508.99	HNSTGCLR	HNSTGC[Carbamidomethyl]LR	943.429	Clusterin	P10909	CLU	291	7	{'b1^1': (138.06673703209998, 0.0, 0.0), 'b2^1': (252.1096640321, 252.10812377929688, 2847.95458984375), 'b3^1': (339.14169203209997, 0.0, 0.0), 'b4^1': (440.1893700321, 0.0, 0.0), 'b5^1': (497.21083403209997, 0.0, 0.0), 'b6^1': (657.2414817557, 0.0, 0.0), 'b7^1': (770.3255457557, 0.0, 0.0), 'b8^1': (926.4266567556999, 0.0, 0.0), 'y1^1': (175.11949609630014, 175.11883544921875, 4265.9052734375), …	N3H5F1	1565.56	A2B2C1D1E2edD1E1eE1edcbB5ba	Hybrid	1	0	1		1	1	1	28.0496	455.386	Sperm_cotton_fraction1_IGP2_Xin_20210205
8190	8192	8188	21.5599	3	891.357	891.357	0.000915527	2671.05	2671.04	HNSTGCLR	HNSTGC[Carbamidomethyl]LR	943.429	Clusterin	P10909	CLU	291	7	{'b1^1': (138.06673703209998, 0.0, 0.0), 'b2^1': (252.1096640321, 252.10804748535156, 2384.279541015625), 'b3^1': (339.14169203209997, 0.0, 0.0), 'b4^1': (440.1893700321, 0.0, 0.0), 'b5^1': (497.21083403209997, 0.0, 0.0), 'b6^1': (657.2414817557, 0.0, 0.0), 'b7^1': (770.3255457557, 0.0, 0.0), 'b8^1': (926.4266567556999, 0.0, 0.0), 'y1^1': (175.11949609630014, 175.11843872070312, 2336.97119140625)…	N3H6F1	1727.61	A2B2C1D1E2edD1E1eE1F1fedcbB5ba	Hybrid	1	0	1		1	1	1	27.4	447.007	Sperm_cotton_fraction1_IGP2_Xin_20210205
20937	20939	20936	52.2077	3	1099.1	1099.1	0.000732422	3294.27	3294.26	HNSTGCLR	HNSTGC[Carbamidomethyl]LR	943.429	Clusterin	P10909	CLU	291	7	{'b1^1': (138.06673703209998, 0.0, 0.0), 'b2^1': (252.1096640321, 252.10922241210938, 1672.8472900390625), 'b3^1': (339.14169203209997, 0.0, 0.0), 'b4^1': (440.1893700321, 0.0, 0.0), 'b5^1': (497.21083403209997, 0.0, 0.0), 'b6^1': (657.2414817557, 657.2337036132812, 4178.2880859375), 'b7^1': (770.3255457557, 0.0, 0.0), 'b8^1': (926.4266567556999, 0.0, 0.0), 'y1^1': (175.11949609630014, 175.118896…	N4H5F1S2	2350.83	A2B2C1D1E2F1G3gfedD1E2F1G3gfedcbB5ba	Complex	1	0	1		1	1	1	27.0947	704.593	Sperm_cotton_fraction1_IGP2_Xin_20210205
11628	11630	11610	29.8317	3	1124.5	1123.45	-3.14539	3367.32	3369.32	HNSTGCLR	HNSTGC[Carbamidomethyl]LR	943.429	Clusterin	P10909	CLU	291	7	{'b1^1': (138.06673703209998, 0.0, 0.0), 'b2^1': (252.1096640321, 0.0, 0.0), 'b3^1': (339.14169203209997, 0.0, 0.0), 'b4^1': (440.1893700321, 0.0, 0.0), 'b5^1': (497.21083403209997, 0.0, 0.0), 'b6^1': (657.2414817557, 0.0, 0.0), 'b7^1': (770.3255457557, 770.3267822265625, 3054.904052734375), 'b8^1': (926.4266567556999, 0.0, 0.0), 'y1^1': (175.11949609630014, 175.1187286376953, 1887.2647705078125)…	N5H6F3	2425.89	A2B2C1D1E2F1G5gfF5fedD1E2F1feE2F1fedcbB5ba	Complex	1	0	1		1	1	1	26.7405	353.934	Sperm_cotton_fraction1_IGP2_Xin_20210205
8338	8340	8337	21.9228	3	856.347	856.346	-0.00292969	2566.02	2566.01	HNSTGCLR	HNSTGC[Carbamidomethyl]LR	943.429	Clusterin	P10909	CLU	291	7	{'b1^1': (138.06673703209998, 0.0, 0.0), 'b2^1': (252.1096640321, 252.10850524902344, 1449.6614990234375), 'b3^1': (339.14169203209997, 0.0, 0.0), 'b4^1': (440.1893700321, 0.0, 0.0), 'b5^1': (497.21083403209997, 0.0, 0.0), 'b6^1': (657.2414817557, 0.0, 0.0), 'b7^1': (770.3255457557, 770.3175659179688, 1723.8541259765625), 'b8^1': (926.4266567556999, 0.0, 0.0), 'y1^1': (175.11949609630014, 175.118…	N4H5	1622.58	A2B2C1D1E2F1fedD1E2F1fedcba	Complex	0	0			1	1	1	26.1799	347.886	Sperm_cotton_fraction1_IGP2_Xin_20210205
10040	10042	10038	26.0201	3	1070.1	1070.1	-0.00476074	3207.27	3207.26	HNSTGCLR	HNSTGC[Carbamidomethyl]LR	943.429	Clusterin	P10909	CLU	291	6	{'b1^1': (138.06673703209998, 0.0, 0.0), 'b2^1': (252.1096640321, 0.0, 0.0), 'b3^1': (339.14169203209997, 0.0, 0.0), 'b4^1': (440.1893700321, 0.0, 0.0), 'b5^1': (497.21083403209997, 0.0, 0.0), 'b6^1': (657.2414817557, 0.0, 0.0), 'b7^1': (770.3255457557, 770.327392578125, 2383.047607421875), 'b8^1': (926.4266567556999, 0.0, 0.0), 'y1^1': (175.11949609630014, 175.1182861328125, 2160.67822265625), '…	N5H5F3	2263.83	A2B2C1D1E2F1G5gfF5fedD1E2eE2F1fedcbB5ba	Complex	1	0	1		1	1	1	20.7802	410.236	Sperm_cotton_fraction1_IGP2_Xin_20210205
11873	11875	11872	30.4140	3	1294.51	1294.51	-0.000732422	3880.52	3880.51	HNSTGCLR	HNSTGC[Carbamidomethyl]LR	943.429	Clusterin	P10909	CLU	291	6	{'b1^1': (138.06673703209998, 0.0, 0.0), 'b2^1': (252.1096640321, 252.1092071533203, 1557.5948486328125), 'b3^1': (339.14169203209997, 0.0, 0.0), 'b4^1': (440.1893700321, 0.0, 0.0), 'b5^1': (497.21083403209997, 0.0, 0.0), 'b6^1': (657.2414817557, 0.0, 0.0), 'b7^1': (770.3255457557, 0.0, 0.0), 'b8^1': (926.4266567556999, 0.0, 0.0), 'y1^1': (175.11949609630014, 175.11886596679688, 1735.565673828125…	N6H7F4	2937.08	A2B2C1D1E2F1G5gfF5feE2F1fedD1E2F1feE2F1fF5fedcbB5ba	Complex	1	0	1		1	1	1	20.7538	371.585	Sperm_cotton_fraction1_IGP2_Xin_20210205
9325	9327	9312	24.2124	3	837.339	837.34	0.00146484	2509	2508.99	HNSTGCLR	HNSTGC[Carbamidomethyl]LR	943.429	Clusterin	P10909	CLU	291	6	{'b1^1': (138.06673703209998, 0.0, 0.0), 'b2^1': (252.1096640321, 252.10838317871094, 3092.447265625), 'b3^1': (339.14169203209997, 0.0, 0.0), 'b4^1': (440.1893700321, 0.0, 0.0), 'b5^1': (497.21083403209997, 0.0, 0.0), 'b6^1': (657.2414817557, 0.0, 0.0), 'b7^1': (770.3255457557, 0.0, 0.0), 'b8^1': (926.4266567556999, 0.0, 0.0), 'y1^1': (175.11949609630014, 175.1183624267578, 3329.083984375), 'y2^…	N3H5F1	1565.56	A2B2C1D1E2F1fedD1E1edcbB5ba	Hybrid	1	0	1		1	1	1	20.4321	150.928	Sperm_cotton_fraction1_IGP3_Xin_20210205
13724	13726	13721	34.7605	3	934.372	934.372	-0.000183105	2800.09	2800.08	HNSTGCLR	HNSTGC[Carbamidomethyl]LR	943.429	Clusterin	P10909	CLU	291	6	{'b1^1': (138.06673703209998, 0.0, 0.0), 'b2^1': (252.1096640321, 0.0, 0.0), 'b3^1': (339.14169203209997, 0.0, 0.0), 'b4^1': (440.1893700321, 0.0, 0.0), 'b5^1': (497.21083403209997, 0.0, 0.0), 'b6^1': (657.2414817557, 0.0, 0.0), 'b7^1': (770.3255457557, 0.0, 0.0), 'b8^1': (926.4266567556999, 926.412353515625, 14999.072265625), 'y1^1': (175.11949609630014, 175.11912536621094, 2165.54736328125), 'y…	N3H5F1S1	1856.66	A2B2C1D1E2F1G3gfedD1E1edcbB5ba	Hybrid	1	0	1		1	1	1	20.3268	382.574	Sperm_cotton_fraction1_IGP3_Xin_20210205
10189	10191	10188	26.2794	3	918.708	918.708	0.000183105	2753.1	2753.1	HNSTGCLR	HNSTGC[Carbamidomethyl]LR	943.429	Clusterin	P10909	CLU	291	6	{'b1^1': (138.06673703209998, 0.0, 0.0), 'b2^1': (252.1096640321, 252.10833740234375, 2883.506591796875), 'b3^1': (339.14169203209997, 0.0, 0.0), 'b4^1': (440.1893700321, 0.0, 0.0), 'b5^1': (497.21083403209997, 0.0, 0.0), 'b6^1': (657.2414817557, 0.0, 0.0), 'b7^1': (770.3255457557, 0.0, 0.0), 'b8^1': (926.4266567556999, 0.0, 0.0), 'y1^1': (175.11949609630014, 175.1186065673828, 3961.588134765625)…	N5H4F1	1809.67	A2B2C1D1E2F1fedD1E2eE2edcbB5ba	Complex	1	0	1		1	1	1	20.1675	284.809	Sperm_cotton_fraction1_IGP3_Xin_20210205
18702	18704	18685	46.7746	3	902.128	902.388	0.778931	2704.14	2704.14	EIRHNSTGCLR	EIRHNSTGC[Carbamidomethyl]LR	1341.66	Clusterin	P10909	CLU	291	9	{'b1^1': (130.0504180321, 0.0, 0.0), 'b2^1': (243.13448203209998, 0.0, 0.0), 'b3^1': (399.2355930321, 399.2351989746094, 13964.7158203125), 'b4^1': (536.2945050321, 536.294677734375, 3117.185791015625), 'b5^1': (650.3374320321, 0.0, 0.0), 'b6^1': (737.3694600320999, 0.0, 0.0), 'b7^1': (838.4171380321, 0.0, 0.0), 'b8^1': (895.4386020321, 0.0, 0.0), 'b9^1': (1055.4692497557, 0.0, 0.0), 'b10^1': (11…	N2H5F1	1362.48	A2B2C1D1dD1E1eE1edcbB5ba	High mannose	1	0	1		1			33.0203	399.832	Sperm_cotton_fraction2_IGP1_Xin_20210206
18563	18565	18562	46.4316	3	1121.14	1121.13	-0.00915527	3360.38	3360.37	EIRHNSTGCLR	EIRHNSTGC[Carbamidomethyl]LR	1341.66	Clusterin	P10909	CLU	291	14	{'b1^1': (130.0504180321, 130.05006408691406, 7771.2470703125), 'b2^1': (243.13448203209998, 243.1347198486328, 2733.747314453125), 'b3^1': (399.2355930321, 399.2351989746094, 102553.4375), 'b4^1': (536.2945050321, 536.2925415039062, 20136.125), 'b5^1': (650.3374320321, 0.0, 0.0), 'b6^1': (737.3694600320999, 0.0, 0.0), 'b7^1': (838.4171380321, 0.0, 0.0), 'b8^1': (895.4386020321, 0.0, 0.0), 'b9^1'…	N3H6F1S1	2018.71	A2B2C1D1E2F1G3gfedD1E1eE1edcbB5ba	Hybrid	1	0	1		1	1	1	90.3598	628.367	Sperm_cotton_fraction2_IGP1_Xin_20210206
17815	17817	17814	44.6350	3	1220.81	1220.81	-0.0113525	3659.41	3660.41	HNSTGCLR	HNSTGC[Carbamidomethyl]LR	943.429	Clusterin	P10909	CLU	291	12	{'b1^1': (138.06673703209998, 0.0, 0.0), 'b2^1': (252.1096640321, 252.10934448242188, 4396.91552734375), 'b3^1': (339.14169203209997, 0.0, 0.0), 'b4^1': (440.1893700321, 0.0, 0.0), 'b5^1': (497.21083403209997, 0.0, 0.0), 'b6^1': (657.2414817557, 657.2341918945312, 48381.69921875), 'b7^1': (770.3255457557, 770.32080078125, 7380.025390625), 'b8^1': (926.4266567556999, 926.4190063476562, 100700.4687…	N5H6F3S1	2716.98	A2B2C1D1E2F1G3gfF5fedD1E2F1feE2F1fF5fedcbB5ba	Complex	1	0	1		1	1	1	87.2245	226.941	Sperm_cotton_fraction2_IGP1_Xin_20210206
10360	10362	10347	26.7162	3	783.676	783.323	-1.05963	2346.95	2346.94	HNSTGCLR	HNSTGC[Carbamidomethyl]LR	943.429	Clusterin	P10909	CLU	291	10	{'b1^1': (138.06673703209998, 0.0, 0.0), 'b2^1': (252.1096640321, 252.10916137695312, 9663.9931640625), 'b3^1': (339.14169203209997, 0.0, 0.0), 'b4^1': (440.1893700321, 0.0, 0.0), 'b5^1': (497.21083403209997, 0.0, 0.0), 'b6^1': (657.2414817557, 0.0, 0.0), 'b7^1': (770.3255457557, 770.3228759765625, 2824.227294921875), 'b8^1': (926.4266567556999, 0.0, 0.0), 'y1^1': (175.11949609630014, 175.1190795…	N3H4F1	1403.51	A2B2C1D1E2edD1E1edcbB5ba	Hybrid	1	0	1		0.982978	1	1	59.1107	378.557	Sperm_cotton_fraction2_IGP1_Xin_20210206
16775	16777	16774	42.1331	3	1268.83	1268.83	-1.36424e-12	3803.46	3805.45	HNSTGCLR	HNSTGC[Carbamidomethyl]LR	943.429	Clusterin	P10909	CLU	291	10	{'b1^1': (138.06673703209998, 0.0, 0.0), 'b2^1': (252.1096640321, 252.10911560058594, 4040.89501953125), 'b3^1': (339.14169203209997, 0.0, 0.0), 'b4^1': (440.1893700321, 0.0, 0.0), 'b5^1': (497.21083403209997, 0.0, 0.0), 'b6^1': (657.2414817557, 657.2346801757812, 40301.61328125), 'b7^1': (770.3255457557, 770.3226928710938, 1777.2147216796875), 'b8^1': (926.4266567556999, 0.0, 0.0), 'y1^1': (175.…	N5H6F2S2	2862.02	A2B2C1D1E2F1G3gfF5fedD1E2F1feE2F1G3gfF5fedcba	Complex	0	0			1	1	1	58.226	483.258	Sperm_cotton_fraction2_IGP1_Xin_20210206
18050	18052	18049	45.1969	3	1239.82	1239.82	-0.000732422	3716.43	3717.43	HNSTGCLR	HNSTGC[Carbamidomethyl]LR	943.429	Clusterin	P10909	CLU	291	10	{'b1^1': (138.06673703209998, 0.0, 0.0), 'b2^1': (252.1096640321, 252.10903930664062, 4480.7392578125), 'b3^1': (339.14169203209997, 0.0, 0.0), 'b4^1': (440.1893700321, 0.0, 0.0), 'b5^1': (497.21083403209997, 0.0, 0.0), 'b6^1': (657.2414817557, 657.233154296875, 24098.65625), 'b7^1': (770.3255457557, 0.0, 0.0), 'b8^1': (926.4266567556999, 0.0, 0.0), 'y1^1': (175.11949609630014, 175.1189422607422,…	N6H6F2S1	2774	A2B2C1D1E2F1G3gfeE2edD1E2F1fF5feE2F1fF5fedcba	Complex	0	0			1	1	0.5	57.9773	122.029	Sperm_cotton_fraction2_IGP1_Xin_20210206
18135	18137	18133	45.4118	3	1268.83	1268.83	0.00146484	3803.46	3805.45	HNSTGCLR	HNSTGC[Carbamidomethyl]LR	943.429	Clusterin	P10909	CLU	291	10	{'b1^1': (138.06673703209998, 0.0, 0.0), 'b2^1': (252.1096640321, 252.1094970703125, 4222.423828125), 'b3^1': (339.14169203209997, 0.0, 0.0), 'b4^1': (440.1893700321, 0.0, 0.0), 'b5^1': (497.21083403209997, 0.0, 0.0), 'b6^1': (657.2414817557, 657.2347412109375, 27003.013671875), 'b7^1': (770.3255457557, 770.3215942382812, 2370.105224609375), 'b8^1': (926.4266567556999, 0.0, 0.0), 'y1^1': (175.119…	N5H6F2S2	2862.02	A2B2C1D1E2F1G3gfF5fedD1E2F1fF5feE2F1G3gfedcba	Complex	0	0			1	1	1	56.6224	594.534	Sperm_cotton_fraction2_IGP1_Xin_20210206
18897	18899	18879	47.2391	4	851.711	851.359	-1.41113	3401.4	3401.39	EIRHNSTGCLR	EIRHNSTGC[Carbamidomethyl]LR	1341.66	Clusterin	P10909	CLU	291	11	{'b1^1': (130.0504180321, 130.04998779296875, 4430.22705078125), 'b2^1': (243.13448203209998, 243.13414001464844, 1699.076171875), 'b3^1': (399.2355930321, 399.2350769042969, 32317.560546875), 'b4^1': (536.2945050321, 536.2947998046875, 5276.43310546875), 'b5^1': (650.3374320321, 0.0, 0.0), 'b6^1': (737.3694600320999, 0.0, 0.0), 'b7^1': (838.4171380321, 0.0, 0.0), 'b8^1': (895.4386020321, 0.0, 0.…	N4H5F1S1	2059.73	A2B2C1D1E2F1fF3fedD2dD1E1edcbB5ba	Hybrid	1	1	1	1	1	0.998252	0.998252	50.8801	255.309	Sperm_cotton_fraction2_IGP1_Xin_20210206
19659	19661	19654	49.0563	2	1247	1247	0.00195312	2491.99	2491.97	HNSTGCLR	HNSTGC[Carbamidomethyl]LR	943.429	Clusterin	P10909	CLU	291	9	{'b1^1': (138.06673703209998, 0.0, 0.0), 'b2^1': (252.1096640321, 252.1088409423828, 3994.0029296875), 'b3^1': (339.14169203209997, 0.0, 0.0), 'b4^1': (440.1893700321, 0.0, 0.0), 'b5^1': (497.21083403209997, 0.0, 0.0), 'b6^1': (657.2414817557, 657.2374877929688, 2306.62548828125), 'b7^1': (770.3255457557, 770.3236694335938, 5374.630859375), 'b8^1': (926.4266567556999, 0.0, 0.0), 'y1^1': (175.1194…	N3H4S1	1548.54	A2B2C1D1E2F1G3gfedD1dcba	Complex	0	0			1	1	1	45.8495	516.59	Sperm_cotton_fraction2_IGP1_Xin_20210206
12022	12024	12020	30.6998	3	1123.45	1123.45	0.00256348	3367.33	3369.32	HNSTGCLR	HNSTGC[Carbamidomethyl]LR	943.429	Clusterin	P10909	CLU	291	8	{'b1^1': (138.06673703209998, 0.0, 0.0), 'b2^1': (252.1096640321, 252.10951232910156, 3175.98583984375), 'b3^1': (339.14169203209997, 0.0, 0.0), 'b4^1': (440.1893700321, 0.0, 0.0), 'b5^1': (497.21083403209997, 0.0, 0.0), 'b6^1': (657.2414817557, 0.0, 0.0), 'b7^1': (770.3255457557, 770.3289794921875, 2939.154296875), 'b8^1': (926.4266567556999, 0.0, 0.0), 'y1^1': (175.11949609630014, 175.119003295…	N5H6F3	2425.89	A2B2C1D1E2F1fF5fedD1E2F1feE2F1fF5fedcbB5ba	Complex	1	0	1		1	1	1	36.9712	406.801	Sperm_cotton_fraction2_IGP1_Xin_20210206
9539	9541	9537	24.7493	3	796.998	796.998	-0.000732422	2387.97	2387.96	HNSTGCLR	HNSTGC[Carbamidomethyl]LR	943.429	Clusterin	P10909	CLU	291	8	{'b1^1': (138.06673703209998, 0.0, 0.0), 'b2^1': (252.1096640321, 252.10940551757812, 4902.296875), 'b3^1': (339.14169203209997, 0.0, 0.0), 'b4^1': (440.1893700321, 0.0, 0.0), 'b5^1': (497.21083403209997, 0.0, 0.0), 'b6^1': (657.2414817557, 0.0, 0.0), 'b7^1': (770.3255457557, 0.0, 0.0), 'b8^1': (926.4266567556999, 0.0, 0.0), 'y1^1': (175.11949609630014, 175.11904907226562, 3464.4970703125), 'y2^1…	N4H3F1	1444.53	A2B2C1D1E2edD1E2edcbB5ba	Complex	1	0	1		1	1	1	36.7157	467.593	Sperm_cotton_fraction2_IGP1_Xin_20210206
9710	9712	9708	25.1580	3	796.998	796.998	0.00109863	2387.97	2387.96	HNSTGCLR	HNSTGC[Carbamidomethyl]LR	943.429	Clusterin	P10909	CLU	291	8	{'b1^1': (138.06673703209998, 0.0, 0.0), 'b2^1': (252.1096640321, 252.1094970703125, 4504.0458984375), 'b3^1': (339.14169203209997, 0.0, 0.0), 'b4^1': (440.1893700321, 0.0, 0.0), 'b5^1': (497.21083403209997, 0.0, 0.0), 'b6^1': (657.2414817557, 0.0, 0.0), 'b7^1': (770.3255457557, 0.0, 0.0), 'b8^1': (926.4266567556999, 0.0, 0.0), 'y1^1': (175.11949609630014, 175.11891174316406, 4243.96728515625), '…	N4H3F1	1444.53	A2B2C1D1E2F2fedD1dcbB5ba	Complex	1	0	1		1	1	1	36.5989	548	Sperm_cotton_fraction2_IGP1_Xin_20210206
10522	10524	10520	27.1050	3	924.041	924.041	-0.000366211	2769.1	2769.09	HNSTGCLR	HNSTGC[Carbamidomethyl]LR	943.429	Clusterin	P10909	CLU	291	8	{'b1^1': (138.06673703209998, 0.0, 0.0), 'b2^1': (252.1096640321, 252.1092071533203, 2819.020751953125), 'b3^1': (339.14169203209997, 0.0, 0.0), 'b4^1': (440.1893700321, 0.0, 0.0), 'b5^1': (497.21083403209997, 0.0, 0.0), 'b6^1': (657.2414817557, 0.0, 0.0), 'b7^1': (770.3255457557, 770.3228149414062, 1725.9549560546875), 'b8^1': (926.4266567556999, 0.0, 0.0), 'y1^1': (175.11949609630014, 175.11885…	N5H5	1825.66	A2B2C1D1E2F1fedD2dD1E2F1fedcba	Complex	0	1		1	1	1	1	35.6372	397.642	Sperm_cotton_fraction2_IGP1_Xin_20210206
13313	13315	13311	33.8158	3	982.719	982.718	-0.00494385	2945.13	2945.12	HNSTGCLR	HNSTGC[Carbamidomethyl]LR	943.429	Clusterin	P10909	CLU	291	8	{'b1^1': (138.06673703209998, 0.0, 0.0), 'b2^1': (252.1096640321, 252.10855102539062, 2941.07958984375), 'b3^1': (339.14169203209997, 0.0, 0.0), 'b4^1': (440.1893700321, 0.0, 0.0), 'b5^1': (497.21083403209997, 0.0, 0.0), 'b6^1': (657.2414817557, 657.2346801757812, 2154.06884765625), 'b7^1': (770.3255457557, 0.0, 0.0), 'b8^1': (926.4266567556999, 0.0, 0.0), 'y1^1': (175.11949609630014, 175.1187133…	N3H5S2	2001.69	A2B2C1D1E2F1G3gfF3fedD1E1edcba	Hybrid	0	0			1	1	1	35.1767	296.931	Sperm_cotton_fraction2_IGP1_Xin_20210206
18816	18818	18814	47.0455	3	1013.1	1013.1	-0.0137329	3036.27	3036.26	EIRHNSTGCLR	EIRHNSTGC[Carbamidomethyl]LR	1341.66	Clusterin	P10909	CLU	291	9	{'b1^1': (130.0504180321, 0.0, 0.0), 'b2^1': (243.13448203209998, 0.0, 0.0), 'b3^1': (399.2355930321, 399.23480224609375, 17866.76953125), 'b4^1': (536.2945050321, 536.2926635742188, 3565.5498046875), 'b5^1': (650.3374320321, 0.0, 0.0), 'b6^1': (737.3694600320999, 0.0, 0.0), 'b7^1': (838.4171380321, 0.0, 0.0), 'b8^1': (895.4386020321, 0.0, 0.0), 'b9^1': (1055.4692497557, 0.0, 0.0), 'b10^1': (1168…	N3H4F1S1	1694.6	A2B2C1D1E2F1G3gfedD1dcbB5ba	Complex	1	0	1		1	1	1	33.9201	462.086	Sperm_cotton_fraction2_IGP1_Xin_20210206
18648	18650	18646	46.6360	3	1390.54	1390.54	0.00109863	4168.6	4169.56	HNSTGCLR	HNSTGC[Carbamidomethyl]LR	943.429	Clusterin	P10909	CLU	291	7	{'b1^1': (138.06673703209998, 0.0, 0.0), 'b2^1': (252.1096640321, 0.0, 0.0), 'b3^1': (339.14169203209997, 0.0, 0.0), 'b4^1': (440.1893700321, 0.0, 0.0), 'b5^1': (497.21083403209997, 0.0, 0.0), 'b6^1': (657.2414817557, 657.2349853515625, 28559.64453125), 'b7^1': (770.3255457557, 0.0, 0.0), 'b8^1': (926.4266567556999, 0.0, 0.0), 'y1^1': (175.11949609630014, 175.11888122558594, 2900.44140625), 'y2^1…	N6H7S3	3226.13	A2B2C1D1E2F1G3gfeE2F1fedD1E2F1G3gfeE2F1G3gfedcba	Complex	0	0			1	1	1	28.8529	199.225	Sperm_cotton_fraction2_IGP1_Xin_20210206
18386	18388	18369	46.0100	3	1343.03	1342.52	-1.51392	4024.55	4025.54	HNSTGCLR	HNSTGC[Carbamidomethyl]LR	943.429	Clusterin	P10909	CLU	291	7	{'b1^1': (138.06673703209998, 0.0, 0.0), 'b2^1': (252.1096640321, 0.0, 0.0), 'b3^1': (339.14169203209997, 0.0, 0.0), 'b4^1': (440.1893700321, 0.0, 0.0), 'b5^1': (497.21083403209997, 0.0, 0.0), 'b6^1': (657.2414817557, 657.2361450195312, 11380.505859375), 'b7^1': (770.3255457557, 770.3220825195312, 2617.88427734375), 'b8^1': (926.4266567556999, 0.0, 0.0), 'y1^1': (175.11949609630014, 175.118820190…	N6H7F3S1	3082.12	A2B2C1D1E2F1G3gfF5feE2F1fedD1E2F1feE2F1fF5fedcbB5ba	Complex	1	0	1		1	0.996737	0.996737	28.6693	134.308	Sperm_cotton_fraction2_IGP1_Xin_20210206
20130	20132	20116	50.1791	4	779.086	778.584	-2.00928	3110.3	3110.3	EIRHNSTGCLR	EIRHNSTGC[Carbamidomethyl]LR	1341.66	Clusterin	P10909	CLU	291	8	{'b1^1': (130.0504180321, 0.0, 0.0), 'b2^1': (243.13448203209998, 0.0, 0.0), 'b3^1': (399.2355930321, 399.2347717285156, 18836.23828125), 'b4^1': (536.2945050321, 536.294189453125, 3171.52978515625), 'b5^1': (650.3374320321, 0.0, 0.0), 'b6^1': (737.3694600320999, 0.0, 0.0), 'b7^1': (838.4171380321, 0.0, 0.0), 'b8^1': (895.4386020321, 0.0, 0.0), 'b9^1': (1055.4692497557, 0.0, 0.0), 'b10^1': (1168.…	N4H5F1	1768.64	A2B2C1D1E2F1feE2edD1E1edcbB5ba	Hybrid	1	0	1		0.994078	1	1	27.5348	204.663	Sperm_cotton_fraction2_IGP1_Xin_20210206
17223	17225	17221	43.2081	3	1239.82	1239.82	0.00109863	3716.43	3716.41	HNSTGCLR	HNSTGC[Carbamidomethyl]LR	943.429	Clusterin	P10909	CLU	291	7	{'b1^1': (138.06673703209998, 0.0, 0.0), 'b2^1': (252.1096640321, 252.10873413085938, 2215.60302734375), 'b3^1': (339.14169203209997, 0.0, 0.0), 'b4^1': (440.1893700321, 0.0, 0.0), 'b5^1': (497.21083403209997, 0.0, 0.0), 'b6^1': (657.2414817557, 657.2333984375, 9088.9462890625), 'b7^1': (770.3255457557, 770.3250732421875, 1713.0382080078125), 'b8^1': (926.4266567556999, 0.0, 0.0), 'y1^1': (175.11…	N6H6S2	2772.98	A2B2C1D1E2F1G3gfeE2edD1E2F1feE2F1G3gfedcba	Complex	0	0			1	1	1	27.4881	523.044	Sperm_cotton_fraction2_IGP1_Xin_20210206
18823	18825	18814	47.0625	4	902.393	902.129	-1.05566	3604.48	3604.47	EIRHNSTGCLR	EIRHNSTGC[Carbamidomethyl]LR	1341.66	Clusterin	P10909	CLU	291	8	{'b1^1': (130.0504180321, 0.0, 0.0), 'b2^1': (243.13448203209998, 0.0, 0.0), 'b3^1': (399.2355930321, 399.2341003417969, 14420.8037109375), 'b4^1': (536.2945050321, 0.0, 0.0), 'b5^1': (650.3374320321, 0.0, 0.0), 'b6^1': (737.3694600320999, 0.0, 0.0), 'b7^1': (838.4171380321, 0.0, 0.0), 'b8^1': (895.4386020321, 0.0, 0.0), 'b9^1': (1055.4692497557, 0.0, 0.0), 'b10^1': (1168.5533137557, 0.0, 0.0), '…	N5H5F1S1	2262.81	A2B2C1D1E2F1G3gfedD1E2eE2F1fedcbB5ba	Complex	1	0	1		1	1	1	27.3233	182.868	Sperm_cotton_fraction2_IGP1_Xin_20210206
10677	10679	10673	27.4722	3	972.727	972.726	-0.00494385	2915.15	2915.15	HNSTGCLR	HNSTGC[Carbamidomethyl]LR	943.429	Clusterin	P10909	CLU	291	7	{'b1^1': (138.06673703209998, 0.0, 0.0), 'b2^1': (252.1096640321, 252.10865783691406, 1556.6556396484375), 'b3^1': (339.14169203209997, 0.0, 0.0), 'b4^1': (440.1893700321, 0.0, 0.0), 'b5^1': (497.21083403209997, 0.0, 0.0), 'b6^1': (657.2414817557, 0.0, 0.0), 'b7^1': (770.3255457557, 770.3302612304688, 1936.4859619140625), 'b8^1': (926.4266567556999, 0.0, 0.0), 'y1^1': (175.11949609630014, 175.118…	N5H5F1	1971.72	A2B2C1D1E2F1fedD1E2eE2F1fedcbB5ba	Complex	1	0	1		1	1	1	27.1106	315.49	Sperm_cotton_fraction2_IGP1_Xin_20210206
11530	11532	11525	29.5123	3	885.687	885.686	-0.000366211	2654.04	2654.03	HNSTGCLR	HNSTGC[Carbamidomethyl]LR	943.429	Clusterin	P10909	CLU	291	7	{'b1^1': (138.06673703209998, 0.0, 0.0), 'b2^1': (252.1096640321, 252.1094207763672, 2833.88427734375), 'b3^1': (339.14169203209997, 0.0, 0.0), 'b4^1': (440.1893700321, 0.0, 0.0), 'b5^1': (497.21083403209997, 0.0, 0.0), 'b6^1': (657.2414817557, 0.0, 0.0), 'b7^1': (770.3255457557, 0.0, 0.0), 'b8^1': (926.4266567556999, 0.0, 0.0), 'y1^1': (175.11949609630014, 175.11915588378906, 2240.603759765625),…	N3H5S1	1710.6	A2B2C1D1E2F1G3gfedD1E1edcba	Hybrid	0	0			1	1	1	26.8909	404.208	Sperm_cotton_fraction2_IGP1_Xin_20210206
18613	18615	18604	46.5527	4	1043.16	1043.16	-0.00292969	4168.59	4170.58	HNSTGCLR	HNSTGC[Carbamidomethyl]LR	943.429	Clusterin	P10909	CLU	291	7	{'b1^1': (138.06673703209998, 0.0, 0.0), 'b2^1': (252.1096640321, 0.0, 0.0), 'b3^1': (339.14169203209997, 0.0, 0.0), 'b4^1': (440.1893700321, 0.0, 0.0), 'b5^1': (497.21083403209997, 0.0, 0.0), 'b6^1': (657.2414817557, 657.2332763671875, 14859.89453125), 'b7^1': (770.3255457557, 770.314208984375, 2942.187744140625), 'b8^1': (926.4266567556999, 0.0, 0.0), 'y1^1': (175.11949609630014, 175.1187896728…	N6H7F2S2	3227.15	A2B2C1D1E2F1G3gfeE2F1fF5fedD1E2F1fF5feE2F1G3gfedcba	Complex	0	0			1	1	0.5	26.7465	145.022	Sperm_cotton_fraction2_IGP1_Xin_20210206
18715	18717	18706	46.8069	4	768.327	768.326	-0.00512695	3069.27	3069.27	EIRHNSTGCLR	EIRHNSTGC[Carbamidomethyl]LR	1341.66	Clusterin	P10909	CLU	291	8	{'b1^1': (130.0504180321, 0.0, 0.0), 'b2^1': (243.13448203209998, 0.0, 0.0), 'b3^1': (399.2355930321, 399.2344055175781, 15339.4755859375), 'b4^1': (536.2945050321, 536.2941284179688, 3316.46240234375), 'b5^1': (650.3374320321, 0.0, 0.0), 'b6^1': (737.3694600320999, 0.0, 0.0), 'b7^1': (838.4171380321, 0.0, 0.0), 'b8^1': (895.4386020321, 0.0, 0.0), 'b9^1': (1055.4692497557, 0.0, 0.0), 'b10^1': (11…	N3H6F1	1727.61	A2B2C1D1E2F1fedD1E1eE1edcbB5ba	Hybrid	1	0	1		1	1	1	26.3957	385.31	Sperm_cotton_fraction2_IGP1_Xin_20210206
20119	20121	20116	50.1535	4	810.845	810.844	-0.00439453	3239.34	3239.34	EIRHNSTGCLR	EIRHNSTGC[Carbamidomethyl]LR	1341.66	Clusterin	P10909	CLU	291	8	{'b1^1': (130.0504180321, 130.04998779296875, 2527.495849609375), 'b2^1': (243.13448203209998, 0.0, 0.0), 'b3^1': (399.2355930321, 399.2340393066406, 10855.90234375), 'b4^1': (536.2945050321, 536.2943115234375, 2098.989990234375), 'b5^1': (650.3374320321, 0.0, 0.0), 'b6^1': (737.3694600320999, 0.0, 0.0), 'b7^1': (838.4171380321, 0.0, 0.0), 'b8^1': (895.4386020321, 0.0, 0.0), 'b9^1': (1055.4692497…	N4H4F1S1	1897.68	A2B2C1D1E2F1G3gfedD1E2edcbB5ba	Complex	1	0	1		1	1	1	26.1698	277.566	Sperm_cotton_fraction2_IGP1_Xin_20210206
13826	13828	13820	35.0438	3	953.38	953.38	-0.000915527	2857.12	2857.11	HNSTGCLR	HNSTGC[Carbamidomethyl]LR	943.429	Clusterin	P10909	CLU	291	7	{'b1^1': (138.06673703209998, 0.0, 0.0), 'b2^1': (252.1096640321, 0.0, 0.0), 'b3^1': (339.14169203209997, 0.0, 0.0), 'b4^1': (440.1893700321, 0.0, 0.0), 'b5^1': (497.21083403209997, 0.0, 0.0), 'b6^1': (657.2414817557, 657.2413940429688, 1903.232177734375), 'b7^1': (770.3255457557, 0.0, 0.0), 'b8^1': (926.4266567556999, 0.0, 0.0), 'y1^1': (175.11949609630014, 175.1184539794922, 1680.764404296875),…	N4H5S1	1913.68	A2B2C1D1E2F1G3gfedD1E2F1fedcba	Complex	0	0			1	1	1	26.0531	619.903	Sperm_cotton_fraction2_IGP1_Xin_20210206
20248	20250	20247	50.4569	4	891.872	891.871	-0.00366211	3563.45	3563.44	EIRHNSTGCLR	EIRHNSTGC[Carbamidomethyl]LR	1341.66	Clusterin	P10909	CLU	291	8	{'b1^1': (130.0504180321, 130.04981994628906, 1318.541259765625), 'b2^1': (243.13448203209998, 0.0, 0.0), 'b3^1': (399.2355930321, 399.23431396484375, 8454.0361328125), 'b4^1': (536.2945050321, 536.2938842773438, 2628.085205078125), 'b5^1': (650.3374320321, 0.0, 0.0), 'b6^1': (737.3694600320999, 0.0, 0.0), 'b7^1': (838.4171380321, 0.0, 0.0), 'b8^1': (895.4386020321, 0.0, 0.0), 'b9^1': (1055.46924…	N4H6F1S1	2221.79	A2B2C1D1E2F1G3gfeE2edD1E1eE1edcbB5ba	Hybrid	1	0	1		1	1	1	25.0732	232.022	Sperm_cotton_fraction2_IGP1_Xin_20210206
18134	18136	18133	45.4074	3	1342.52	1342.52	0.00109863	4024.54	4024.52	HNSTGCLR	HNSTGC[Carbamidomethyl]LR	943.429	Clusterin	P10909	CLU	291	6	{'b1^1': (138.06673703209998, 0.0, 0.0), 'b2^1': (252.1096640321, 0.0, 0.0), 'b3^1': (339.14169203209997, 0.0, 0.0), 'b4^1': (440.1893700321, 0.0, 0.0), 'b5^1': (497.21083403209997, 0.0, 0.0), 'b6^1': (657.2414817557, 657.2342529296875, 23479.412109375), 'b7^1': (770.3255457557, 0.0, 0.0), 'b8^1': (926.4266567556999, 0.0, 0.0), 'y1^1': (175.11949609630014, 175.118896484375, 3290.19580078125), 'y2…	N6H7F1S2	3081.09	A2B2C1D1E2F1G3gfeE2F1fedD1E2F1feE2F1G3gfedcbB5ba	Complex	1	0	1		1	1	1	22.038	429.15	Sperm_cotton_fraction2_IGP1_Xin_20210206
18018	18020	18013	44.5595	3	1268.83	1268.82	-0.000366211	3803.45	3805.45	HNSTGCLR	HNSTGC[Carbamidomethyl]LR	943.429	Clusterin	P10909	CLU	291	8	{'b1^1': (138.06673703209998, 0.0, 0.0), 'b2^1': (252.1096640321, 0.0, 0.0), 'b3^1': (339.14169203209997, 0.0, 0.0), 'b4^1': (440.1893700321, 0.0, 0.0), 'b5^1': (497.21083403209997, 0.0, 0.0), 'b6^1': (657.2414817557, 657.2330932617188, 20102.984375), 'b7^1': (770.3255457557, 770.319580078125, 1536.5361328125), 'b8^1': (926.4266567556999, 0.0, 0.0), 'y1^1': (175.11949609630014, 175.11878967285156…	N5H6F2S2	2862.02	A2B2C1D1E2F1G3gfF5fedD1E2F1feE2F1G3gfedcbB5ba	Complex	1	0	1		1	1	1	36.021	390.052	Sperm_cotton_fraction2_IGP2_Xin_20210206
17753	17755	17752	43.9252	3	1268.83	1268.83	0.00842285	3803.46	3804.43	HNSTGCLR	HNSTGC[Carbamidomethyl]LR	943.429	Clusterin	P10909	CLU	291	7	{'b1^1': (138.06673703209998, 0.0, 0.0), 'b2^1': (252.1096640321, 0.0, 0.0), 'b3^1': (339.14169203209997, 0.0, 0.0), 'b4^1': (440.1893700321, 0.0, 0.0), 'b5^1': (497.21083403209997, 0.0, 0.0), 'b6^1': (657.2414817557, 657.2335205078125, 20287.705078125), 'b7^1': (770.3255457557, 0.0, 0.0), 'b8^1': (926.4266567556999, 0.0, 0.0), 'y1^1': (175.11949609630014, 175.1183319091797, 3554.79248046875), 'y…	N5H6S3	2861	A2B2C1D1E2F1G3gfedD1E2F1G3gfeE2F1G3gfedcba	Complex	0	0			1	1	1	29.658	166.516	Sperm_cotton_fraction2_IGP2_Xin_20210206
11986	11988	11985	30.0591	3	1075.43	1075.43	-0.00183105	3223.27	3223.26	HNSTGCLR	HNSTGC[Carbamidomethyl]LR	943.429	Clusterin	P10909	CLU	291	6	{'b1^1': (138.06673703209998, 0.0, 0.0), 'b2^1': (252.1096640321, 252.10763549804688, 2185.24658203125), 'b3^1': (339.14169203209997, 0.0, 0.0), 'b4^1': (440.1893700321, 0.0, 0.0), 'b5^1': (497.21083403209997, 0.0, 0.0), 'b6^1': (657.2414817557, 0.0, 0.0), 'b7^1': (770.3255457557, 0.0, 0.0), 'b8^1': (926.4266567556999, 0.0, 0.0), 'y1^1': (175.11949609630014, 175.11834716796875, 2556.418212890625)…	N5H6F2	2279.83	A2B2C1D1E2F1G5gfF5fedD1E2F1feE2F1fedcba	Complex	0	0			1	1	1	20.6502	444.302	Sperm_cotton_fraction2_IGP2_Xin_20210206
20545	20547	20544	50.9133	3	1188.83	1188.83	0.00146484	3563.45	3563.44	EIRHNSTGCLR	EIRHNSTGC[Carbamidomethyl]LR	1341.66	Clusterin	P10909	CLU	291	11	{'b1^1': (130.0504180321, 0.0, 0.0), 'b2^1': (243.13448203209998, 243.13473510742188, 1335.0411376953125), 'b3^1': (399.2355930321, 399.2345275878906, 26434.572265625), 'b4^1': (536.2945050321, 536.2918701171875, 2772.015625), 'b5^1': (650.3374320321, 0.0, 0.0), 'b6^1': (737.3694600320999, 0.0, 0.0), 'b7^1': (838.4171380321, 0.0, 0.0), 'b8^1': (895.4386020321, 0.0, 0.0), 'b9^1': (1055.4692497557,…	N4H6F1S1	2221.79	A2B2C1D1E2F1G3gfeE2F1fedD1E1edcbB5ba	Hybrid	1	0	1		1	1	1	50.3795	646.101	Sperm_cotton_fraction2_IGP3_Xin_20210206
16660	16662	16658	41.5960	3	1050.41	1050.41	0.00109863	3148.22	3148.2	HNSTGCLR	HNSTGC[Carbamidomethyl]LR	943.429	Clusterin	P10909	CLU	291	9	{'b1^1': (138.06673703209998, 0.0, 0.0), 'b2^1': (252.1096640321, 252.1087646484375, 3618.897705078125), 'b3^1': (339.14169203209997, 0.0, 0.0), 'b4^1': (440.1893700321, 0.0, 0.0), 'b5^1': (497.21083403209997, 0.0, 0.0), 'b6^1': (657.2414817557, 657.2342529296875, 7070.64892578125), 'b7^1': (770.3255457557, 770.3201904296875, 2666.678466796875), 'b8^1': (926.4266567556999, 0.0, 0.0), 'y1^1': (175…	N4H5S2	2204.77	A2B2C1D1E2F1fF3fedD1E2F1fF3fedcba	Complex	0	0			1	1	1	45.3663	248.544	Sperm_cotton_fraction2_IGP3_Xin_20210206
19750	19752	19737	49.0155	4	861.616	861.615	-0.000244141	3442.43	3442.42	EIRHNSTGCLR	EIRHNSTGC[Carbamidomethyl]LR	1341.66	Clusterin	P10909	CLU	291	9	{'b1^1': (130.0504180321, 130.0492706298828, 1002.5321655273438), 'b2^1': (243.13448203209998, 0.0, 0.0), 'b3^1': (399.2355930321, 399.23480224609375, 8177.7626953125), 'b4^1': (536.2945050321, 536.2930908203125, 3488.52783203125), 'b5^1': (650.3374320321, 0.0, 0.0), 'b6^1': (737.3694600320999, 0.0, 0.0), 'b7^1': (838.4171380321, 0.0, 0.0), 'b8^1': (895.4386020321, 0.0, 0.0), 'b9^1': (1055.469249…	N5H4F1S1	2100.76	A2B2C1D1E2F2G3gfedD1E2F1fedcbB5ba	Complex	1	0	0.999578		0.999895	0.99955	0.99955	31.5947	216.451	Sperm_cotton_fraction2_IGP3_Xin_20210206
21939	21941	21937	54.2673	4	1015.17	1015.17	-0.000732422	4056.64	4058.64	EIRHNSTGCLR	EIRHNSTGC[Carbamidomethyl]LR	1341.66	Clusterin	P10909	CLU	291	8	{'b1^1': (130.0504180321, 130.0491180419922, 1244.614013671875), 'b2^1': (243.13448203209998, 0.0, 0.0), 'b3^1': (399.2355930321, 399.23388671875, 10322.9755859375), 'b4^1': (536.2945050321, 0.0, 0.0), 'b5^1': (650.3374320321, 0.0, 0.0), 'b6^1': (737.3694600320999, 0.0, 0.0), 'b7^1': (838.4171380321, 0.0, 0.0), 'b8^1': (895.4386020321, 0.0, 0.0), 'b9^1': (1055.4692497557, 0.0, 0.0), 'b10^1': (116…	N5H6F3S1	2716.98	A2B2C1D1E2F1G3gfedD1E2F1fF5feE2F1fF5fedcbB5ba	Complex	1	0	1		1	1	1	25.6599	234.555	Sperm_cotton_fraction2_IGP3_Xin_20210206
19484	19486	19483	48.7889	3	1118.1	1118.1	-0.00292969	3351.29	3351.28	HNSTGCLR	HNSTGC[Carbamidomethyl]LR	943.429	Clusterin	P10909	CLU	291	12	{'b1^1': (138.06673703209998, 0.0, 0.0), 'b2^1': (252.1096640321, 252.1086883544922, 7067.4072265625), 'b3^1': (339.14169203209997, 0.0, 0.0), 'b4^1': (440.1893700321, 0.0, 0.0), 'b5^1': (497.21083403209997, 0.0, 0.0), 'b6^1': (657.2414817557, 657.2321166992188, 12294.14453125), 'b7^1': (770.3255457557, 770.3244018554688, 4788.1337890625), 'b8^1': (926.4266567556999, 926.4343872070312, 2282.1875)…	N5H5S2	2407.85	A2B2C1D1E2F1G3gfedD1E2eE2F1G3gfedcba	Complex	0	0			1	1	1	82.2271	538.911	Sperm_cotton_fraction3_IGP1_Xin_20210206
20161	20163	20159	50.3819	3	1064.09	1064.09	-0.000366211	3189.24	3189.23	HNSTGCLR	HNSTGC[Carbamidomethyl]LR	943.429	Clusterin	P10909	CLU	291	11	{'b1^1': (138.06673703209998, 0.0, 0.0), 'b2^1': (252.1096640321, 252.10885620117188, 3273.14892578125), 'b3^1': (339.14169203209997, 0.0, 0.0), 'b4^1': (440.1893700321, 0.0, 0.0), 'b5^1': (497.21083403209997, 0.0, 0.0), 'b6^1': (657.2414817557, 657.2354736328125, 4843.95458984375), 'b7^1': (770.3255457557, 770.3198852539062, 2022.5028076171875), 'b8^1': (926.4266567556999, 0.0, 0.0), 'y1^1': (17…	N5H4S2	2245.8	A2B2C1D1E2F2G3gfedD1E2F1G3gfedcba	Complex	0	0			1	1	0.5	64.8377	343.004	Sperm_cotton_fraction3_IGP1_Xin_20210206
19729	19731	19718	49.3731	3	1153.11	1153.11	0.000732422	3456.32	3456.31	HNSTGCLR	HNSTGC[Carbamidomethyl]LR	943.429	Clusterin	P10909	CLU	291	10	{'b1^1': (138.06673703209998, 0.0, 0.0), 'b2^1': (252.1096640321, 252.1083221435547, 2450.6962890625), 'b3^1': (339.14169203209997, 0.0, 0.0), 'b4^1': (440.1893700321, 0.0, 0.0), 'b5^1': (497.21083403209997, 0.0, 0.0), 'b6^1': (657.2414817557, 657.23291015625, 5691.7548828125), 'b7^1': (770.3255457557, 770.3197021484375, 1768.7607421875), 'b8^1': (926.4266567556999, 0.0, 0.0), 'y1^1': (175.119496…	N4H6F1S2	2512.88	A2B2C1D1E2F1G3gfeE2F1G3gfedD1E1edcbB5ba	Hybrid	1	0	1		1	1	1	54.1366	514.312	Sperm_cotton_fraction3_IGP1_Xin_20210206
20813	20815	20807	51.9480	3	983.759	983.758	-0.00128174	2948.25	2948.24	EIRHNSTGCLR	EIRHNSTGC[Carbamidomethyl]LR	1341.66	Clusterin	P10909	CLU	291	11	{'b1^1': (130.0504180321, 0.0, 0.0), 'b2^1': (243.13448203209998, 0.0, 0.0), 'b3^1': (399.2355930321, 399.23370361328125, 19622.4921875), 'b4^1': (536.2945050321, 536.29248046875, 4505.9716796875), 'b5^1': (650.3374320321, 650.330322265625, 1991.861572265625), 'b6^1': (737.3694600320999, 0.0, 0.0), 'b7^1': (838.4171380321, 0.0, 0.0), 'b8^1': (895.4386020321, 0.0, 0.0), 'b9^1': (1055.4692497557, 0…	N4H4F1	1606.59	A2B2C1D1E2F1fF5fedD1E2edcba	Complex	0	0			1	1	1	49.6131	729.934	Sperm_cotton_fraction3_IGP1_Xin_20210206
19905	19907	19892	49.7799	3	1153.11	1153.11	0.00146484	3456.32	3457.33	HNSTGCLR	HNSTGC[Carbamidomethyl]LR	943.429	Clusterin	P10909	CLU	291	9	{'b1^1': (138.06673703209998, 0.0, 0.0), 'b2^1': (252.1096640321, 252.10916137695312, 2637.3525390625), 'b3^1': (339.14169203209997, 0.0, 0.0), 'b4^1': (440.1893700321, 0.0, 0.0), 'b5^1': (497.21083403209997, 0.0, 0.0), 'b6^1': (657.2414817557, 657.2319946289062, 7767.74609375), 'b7^1': (770.3255457557, 0.0, 0.0), 'b8^1': (926.4266567556999, 0.0, 0.0), 'y1^1': (175.11949609630014, 175.11862182617…	N4H6F3S1	2513.9	A2B2C1D1E2F1G3gfF5feE2F1fF5fedD1E1edcbB5ba	Hybrid	1	0	1		1	0.999596	0.999596	44.5008	137.197	Sperm_cotton_fraction3_IGP1_Xin_20210206
18753	18755	18751	47.0331	3	1166.79	1166.79	1.00992	3497.35	3498.36	HNSTGCLR	HNSTGC[Carbamidomethyl]LR	943.429	Clusterin	P10909	CLU	291	8	{'b1^1': (138.06673703209998, 0.0, 0.0), 'b2^1': (252.1096640321, 252.10865783691406, 4435.0380859375), 'b3^1': (339.14169203209997, 0.0, 0.0), 'b4^1': (440.1893700321, 0.0, 0.0), 'b5^1': (497.21083403209997, 0.0, 0.0), 'b6^1': (657.2414817557, 657.2332763671875, 7235.8740234375), 'b7^1': (770.3255457557, 770.322998046875, 2570.83251953125), 'b8^1': (926.4266567556999, 0.0, 0.0), 'y1^1': (175.119…	N5H5F3S1	2554.93	A2B2C1D1E2F1G3gfF5fedD1E2eE2F1fF5fedcbB5ba	Complex	1	0	1		1	0.999596	0.999596	36.1296	172.609	Sperm_cotton_fraction3_IGP1_Xin_20210206
19944	19946	19939	49.8710	2	1348.54	1348.54	-0.00292969	2695.06	2695.05	HNSTGCLR	HNSTGC[Carbamidomethyl]LR	943.429	Clusterin	P10909	CLU	291	8	{'b1^1': (138.06673703209998, 0.0, 0.0), 'b2^1': (252.1096640321, 252.1083984375, 3077.4765625), 'b3^1': (339.14169203209997, 0.0, 0.0), 'b4^1': (440.1893700321, 0.0, 0.0), 'b5^1': (497.21083403209997, 0.0, 0.0), 'b6^1': (657.2414817557, 0.0, 0.0), 'b7^1': (770.3255457557, 770.3239135742188, 2995.188720703125), 'b8^1': (926.4266567556999, 0.0, 0.0), 'y1^1': (175.11949609630014, 175.1186065673828,…	N4H4S1	1751.62	A2B2C1D1E2F1G3gfedD1E2edcba	Complex	0	0			1	1	1	35.6421	669.633	Sperm_cotton_fraction3_IGP1_Xin_20210206
19462	19464	19461	48.7352	3	1112.77	1112.77	-1.36424e-12	3335.3	3335.29	HNSTGCLR	HNSTGC[Carbamidomethyl]LR	943.429	Clusterin	P10909	CLU	291	8	{'b1^1': (138.06673703209998, 0.0, 0.0), 'b2^1': (252.1096640321, 252.10867309570312, 2263.642333984375), 'b3^1': (339.14169203209997, 0.0, 0.0), 'b4^1': (440.1893700321, 0.0, 0.0), 'b5^1': (497.21083403209997, 0.0, 0.0), 'b6^1': (657.2414817557, 657.2349853515625, 2144.6708984375), 'b7^1': (770.3255457557, 770.3240356445312, 2175.165771484375), 'b8^1': (926.4266567556999, 0.0, 0.0), 'y1^1': (175…	N5H4F1S2	2391.86	A2B2C1D1E2F2G3gfedD1E2F1G3gfedcbB5ba	Complex	1	0	1		1	1	0.5	35.2393	446.54	Sperm_cotton_fraction3_IGP1_Xin_20210206
19148	19150	19147	47.3638	3	1207.14	1207.13	-0.00402832	3618.38	3619.39	HNSTGCLR	HNSTGC[Carbamidomethyl]LR	943.429	Clusterin	P10909	CLU	291	8	{'b1^1': (138.06673703209998, 0.0, 0.0), 'b2^1': (252.1096640321, 252.10923767089844, 4266.2314453125), 'b3^1': (339.14169203209997, 0.0, 0.0), 'b4^1': (440.1893700321, 0.0, 0.0), 'b5^1': (497.21083403209997, 0.0, 0.0), 'b6^1': (657.2414817557, 657.2335205078125, 27874.62890625), 'b7^1': (770.3255457557, 0.0, 0.0), 'b8^1': (926.4266567556999, 0.0, 0.0), 'y1^1': (175.11949609630014, 175.1189880371…	N4H7F3S1	2675.96	A2B2C1D1E2F1G3gfF5feE2F1fF5fedD1E1eE1edcbB5ba	Hybrid	1	0	1		1	0.998924	0.998924	39.5669	177.73	Sperm_cotton_fraction3_IGP2_Xin_20210206
19448	19450	19447	48.0910	3	1288.5	1288.5	-0.000366211	3862.49	3863.49	HNSTGCLR	HNSTGC[Carbamidomethyl]LR	943.429	Clusterin	P10909	CLU	291	7	{'b1^1': (138.06673703209998, 0.0, 0.0), 'b2^1': (252.1096640321, 252.10873413085938, 2492.024169921875), 'b3^1': (339.14169203209997, 0.0, 0.0), 'b4^1': (440.1893700321, 0.0, 0.0), 'b5^1': (497.21083403209997, 0.0, 0.0), 'b6^1': (657.2414817557, 657.2348022460938, 17497.1640625), 'b7^1': (770.3255457557, 0.0, 0.0), 'b8^1': (926.4266567556999, 0.0, 0.0), 'y1^1': (175.11949609630014, 175.118576049…	N6H6F3S1	2920.06	A2B2C1D1E2F1G3gfF5feE2edD1E2F1feE2F1fF5fedcbB5ba	Complex	1	0	0.999759		1	0.987566	0.987566	28.8055	164.772	Sperm_cotton_fraction3_IGP2_Xin_20210206
19149	19151	19147	47.3682	3	1166.79	1166.79	-0.00292969	3497.35	3497.34	HNSTGCLR	HNSTGC[Carbamidomethyl]LR	943.429	Clusterin	P10909	CLU	291	7	{'b1^1': (138.06673703209998, 0.0, 0.0), 'b2^1': (252.1096640321, 0.0, 0.0), 'b3^1': (339.14169203209997, 0.0, 0.0), 'b4^1': (440.1893700321, 0.0, 0.0), 'b5^1': (497.21083403209997, 0.0, 0.0), 'b6^1': (657.2414817557, 657.2335815429688, 14895.658203125), 'b7^1': (770.3255457557, 770.3239135742188, 2045.3553466796875), 'b8^1': (926.4266567556999, 0.0, 0.0), 'y1^1': (175.11949609630014, 175.1193084…	N5H5F1S2	2553.91	A2B2C1D1E2F1G3gfedD1E2eE2F1G3gfedcbB5ba	Complex	1	0	1		1	1	1	27.5084	733.093	Sperm_cotton_fraction3_IGP2_Xin_20210206
10062	10064	10052	25.4788	2	1223.51	1223.51	0.000732422	2445	2444.98	HNSTGCLR	HNSTGC[Carbamidomethyl]LR	943.429	Clusterin	P10909	CLU	291	7	{'b1^1': (138.06673703209998, 0.0, 0.0), 'b2^1': (252.1096640321, 252.10897827148438, 2059.79052734375), 'b3^1': (339.14169203209997, 0.0, 0.0), 'b4^1': (440.1893700321, 0.0, 0.0), 'b5^1': (497.21083403209997, 0.0, 0.0), 'b6^1': (657.2414817557, 0.0, 0.0), 'b7^1': (770.3255457557, 770.327392578125, 2181.116455078125), 'b8^1': (926.4266567556999, 0.0, 0.0), 'y1^1': (175.11949609630014, 175.1189270…	N5H3	1501.56	A2B2C1D1E2edD2dD1E2edcba	Complex	0	1		1	1	1	1	26.5923	682.669	Sperm_cotton_fraction3_IGP2_Xin_20210206
19030	19032	19029	47.3642	3	1220.81	1220.81	-0.00219727	3659.41	3659.39	HNSTGCLR	HNSTGC[Carbamidomethyl]LR	943.429	Clusterin	P10909	CLU	291	8	{'b1^1': (138.06673703209998, 0.0, 0.0), 'b2^1': (252.1096640321, 252.10919189453125, 2674.66650390625), 'b3^1': (339.14169203209997, 0.0, 0.0), 'b4^1': (440.1893700321, 0.0, 0.0), 'b5^1': (497.21083403209997, 0.0, 0.0), 'b6^1': (657.2414817557, 657.2354125976562, 10341.6201171875), 'b7^1': (770.3255457557, 0.0, 0.0), 'b8^1': (926.4266567556999, 0.0, 0.0), 'y1^1': (175.11949609630014, 175.1192626…	N5H6F1S2	2715.96	A2B2C1D1E2F1G3gfedD1E2F1feE2F1G3gfedcbB5ba	Complex	1	0	1		1	1	1	36.519	570.05	Sperm_cotton_fraction3_IGP3_Xin_20210206
19559	19561	19553	48.6333	3	1147.78	1147.45	-0.997925	3439.33	3440.32	HNSTGCLR	HNSTGC[Carbamidomethyl]LR	943.429	Clusterin	P10909	CLU	291	8	{'b1^1': (138.06673703209998, 0.0, 0.0), 'b2^1': (252.1096640321, 252.10931396484375, 1809.0028076171875), 'b3^1': (339.14169203209997, 0.0, 0.0), 'b4^1': (440.1893700321, 0.0, 0.0), 'b5^1': (497.21083403209997, 0.0, 0.0), 'b6^1': (657.2414817557, 657.234375, 6974.689453125), 'b7^1': (770.3255457557, 770.3348388671875, 1653.3631591796875), 'b8^1': (926.4266567556999, 0.0, 0.0), 'y1^1': (175.11949…	N4H5F2S2	2496.89	A2B2C1D1E2F1G3gfF5fedD1E2F1G3gfedcbB5ba	Complex	1	0	1		1	1	1	34.9839	738.594	Sperm_cotton_fraction3_IGP3_Xin_20210206
11191	11193	11190	28.7853	3	864.692	864.692	0.000915527	2591.05	2591.04	HNSTGCLR	HNSTGC[Carbamidomethyl]LR	943.429	Clusterin	P10909	CLU	291	11	{'b1^1': (138.06673703209998, 0.0, 0.0), 'b2^1': (252.1096640321, 252.1090545654297, 5127.16796875), 'b3^1': (339.14169203209997, 339.14288330078125, 1552.4132080078125), 'b4^1': (440.1893700321, 0.0, 0.0), 'b5^1': (497.21083403209997, 0.0, 0.0), 'b6^1': (657.2414817557, 0.0, 0.0), 'b7^1': (770.3255457557, 770.3284912109375, 6277.44921875), 'b8^1': (926.4266567556999, 0.0, 0.0), 'y1^1': (175.1194…	N5H3F1	1647.61	A2B2C1D1E2F2fedD2dD1dcbB5ba	Complex	1	1	1	0.999686	1	1	1	68.2455	545.345	Sperm_cotton_fraction4_IGP1_Xin_20210207
11235	11237	11233	28.8926	2	1296.53	1296.53	0.000244141	2591.05	2591.04	HNSTGCLR	HNSTGC[Carbamidomethyl]LR	943.429	Clusterin	P10909	CLU	291	9	{'b1^1': (138.06673703209998, 0.0, 0.0), 'b2^1': (252.1096640321, 252.1087188720703, 5059.71728515625), 'b3^1': (339.14169203209997, 0.0, 0.0), 'b4^1': (440.1893700321, 0.0, 0.0), 'b5^1': (497.21083403209997, 0.0, 0.0), 'b6^1': (657.2414817557, 0.0, 0.0), 'b7^1': (770.3255457557, 770.328125, 4121.6904296875), 'b8^1': (926.4266567556999, 0.0, 0.0), 'y1^1': (175.11949609630014, 175.11911010742188, …	N5H3F1	1647.61	A2B2C1D1E2edD2dD1E2edcbB5ba	Complex	1	1	1	0.999686	1	1	1	45.5483	711.949	Sperm_cotton_fraction4_IGP1_Xin_20210207
11384	11386	11382	29.2491	3	918.71	918.711	0.00128174	2753.11	2753.1	HNSTGCLR	HNSTGC[Carbamidomethyl]LR	943.429	Clusterin	P10909	CLU	291	7	{'b1^1': (138.06673703209998, 0.0, 0.0), 'b2^1': (252.1096640321, 252.1092987060547, 1609.018310546875), 'b3^1': (339.14169203209997, 0.0, 0.0), 'b4^1': (440.1893700321, 0.0, 0.0), 'b5^1': (497.21083403209997, 0.0, 0.0), 'b6^1': (657.2414817557, 0.0, 0.0), 'b7^1': (770.3255457557, 0.0, 0.0), 'b8^1': (926.4266567556999, 0.0, 0.0), 'y1^1': (175.11949609630014, 175.1190185546875, 2762.930419921875),…	N5H4F1	1809.67	A2B2C1D1E2F1fedD2dD1E2edcbB5ba	Complex	1	1	1	0.999686	1	1	1	25.871	314.692	Sperm_cotton_fraction4_IGP1_Xin_20210207
11505	11507	11499	29.2019	2	1194.99	1195	0.00366211	2387.98	2387.96	HNSTGCLR	HNSTGC[Carbamidomethyl]LR	943.429	Clusterin	P10909	CLU	291	8	{'b1^1': (138.06673703209998, 0.0, 0.0), 'b2^1': (252.1096640321, 252.10911560058594, 3417.49462890625), 'b3^1': (339.14169203209997, 0.0, 0.0), 'b4^1': (440.1893700321, 0.0, 0.0), 'b5^1': (497.21083403209997, 0.0, 0.0), 'b6^1': (657.2414817557, 0.0, 0.0), 'b7^1': (770.3255457557, 770.3256225585938, 2378.039794921875), 'b8^1': (926.4266567556999, 0.0, 0.0), 'y1^1': (175.11949609630014, 175.118850…	N4H3F1	1444.53	A2B2C1D1E2edD2dD1dcbB5ba	Complex	1	1	1	0.999693	1	1	1	35.9091	481.573	Sperm_cotton_fraction4_IGP2_Xin_20210207
18734	18736	18732	46.5571	3	1207.13	1207.13	0.00219727	3618.38	3618.37	HNSTGCLR	HNSTGC[Carbamidomethyl]LR	943.429	Clusterin	P10909	CLU	291	7	{'b1^1': (138.06673703209998, 0.0, 0.0), 'b2^1': (252.1096640321, 252.1091766357422, 2439.00537109375), 'b3^1': (339.14169203209997, 0.0, 0.0), 'b4^1': (440.1893700321, 0.0, 0.0), 'b5^1': (497.21083403209997, 0.0, 0.0), 'b6^1': (657.2414817557, 657.2341918945312, 4586.505859375), 'b7^1': (770.3255457557, 0.0, 0.0), 'b8^1': (926.4266567556999, 0.0, 0.0), 'y1^1': (175.11949609630014, 175.1185760498…	N4H7F1S2	2674.94	A2B2C1D1E2F1G3gfeE2F1G3gfedD1E1eE1edcbB5ba	Hybrid	1	0	1		1	1	1	27.168	421.959	Sperm_cotton_fraction4_IGP2_Xin_20210207
13502	13504	13501	34.0059	3	1021.41	1021.41	0.000732422	3061.21	3061.21	HNSTGCLR	HNSTGC[Carbamidomethyl]LR	943.429	Clusterin	P10909	CLU	291	7	{'b1^1': (138.06673703209998, 0.0, 0.0), 'b2^1': (252.1096640321, 252.10829162597656, 2031.8759765625), 'b3^1': (339.14169203209997, 0.0, 0.0), 'b4^1': (440.1893700321, 0.0, 0.0), 'b5^1': (497.21083403209997, 0.0, 0.0), 'b6^1': (657.2414817557, 0.0, 0.0), 'b7^1': (770.3255457557, 0.0, 0.0), 'b8^1': (926.4266567556999, 0.0, 0.0), 'y1^1': (175.11949609630014, 175.11891174316406, 2811.773681640625),…	N5H5F2	2117.78	A2B2C1D1E2F1fF5fedD1E2eE2F1fedcbB5ba	Complex	1	0	1		1	1	1	26.3272	373.573	Sperm_cotton_fraction4_IGP2_Xin_20210207
10490	10492	10485	26.6891	3	1221.15	1221.15	-0.00219727	3660.42	3659.39	HNSTGCLR	HNSTGC[Carbamidomethyl]LR	943.429	Clusterin	P10909	CLU	291	11	{'b1^1': (138.06673703209998, 0.0, 0.0), 'b2^1': (252.1096640321, 252.10951232910156, 7088.109375), 'b3^1': (339.14169203209997, 0.0, 0.0), 'b4^1': (440.1893700321, 0.0, 0.0), 'b5^1': (497.21083403209997, 0.0, 0.0), 'b6^1': (657.2414817557, 657.235107421875, 29715.240234375), 'b7^1': (770.3255457557, 770.3234252929688, 6871.85546875), 'b8^1': (926.4266567556999, 926.4229125976562, 112468.59375), …	N5H6F1S2	2715.96	A2B2C1D1E2F1G3gfF5fedD1E2F1feE2F1G3gfedcba	Complex	0	0			1	1	1	74.6647	281.952	Sperm_cotton_fraction5_IGP1_Xin_20210207
12480	12482	12479	31.4429	3	1237.85	1237.85	0.0032959	3710.54	3710.52	EIRHNSTGCLR	EIRHNSTGC[Carbamidomethyl]LR	1341.66	Clusterin	P10909	CLU	291	10	{'b1^1': (130.0504180321, 0.0, 0.0), 'b2^1': (243.13448203209998, 243.13385009765625, 2092.463134765625), 'b3^1': (399.2355930321, 399.2354431152344, 29017.53125), 'b4^1': (536.2945050321, 536.2955932617188, 6169.43115234375), 'b5^1': (650.3374320321, 0.0, 0.0), 'b6^1': (737.3694600320999, 0.0, 0.0), 'b7^1': (838.4171380321, 0.0, 0.0), 'b8^1': (895.4386020321, 0.0, 0.0), 'b9^1': (1055.4692497557,…	N4H6F4	2368.87	A2B2C1D1E2F1G5gfF5feE2F1fF5fedD1E1edcbB5ba	Hybrid	1	0	1		1	1	1	44.3746	679.245	Sperm_cotton_fraction5_IGP1_Xin_20210207
12225	12227	12220	30.8365	4	1067.45	1066.44	-4.02881	4261.74	4262.74	EIRHNSTGCLR	EIRHNSTGC[Carbamidomethyl]LR	1341.66	Clusterin	P10909	CLU	291	8	{'b1^1': (130.0504180321, 0.0, 0.0), 'b2^1': (243.13448203209998, 0.0, 0.0), 'b3^1': (399.2355930321, 399.2345275878906, 9049.4130859375), 'b4^1': (536.2945050321, 536.2930908203125, 3656.8271484375), 'b5^1': (650.3374320321, 0.0, 0.0), 'b6^1': (737.3694600320999, 0.0, 0.0), 'b7^1': (838.4171380321, 0.0, 0.0), 'b8^1': (895.4386020321, 0.0, 0.0), 'b9^1': (1055.4692497557, 0.0, 0.0), 'b10^1': (1168…	N6H6F5	2921.08	A2B2C1D1E2F1G5gfF5feE2edD1E2F1fF5feE2F1fF5fedcbB5ba	Complex	1	0	1		1	1	1	27.3191	131.092	Sperm_cotton_fraction5_IGP1_Xin_20210207
12136	12138	12134	30.6302	4	892.131	892.127	-0.0124512	3564.48	3564.47	EIRHNSTGCLR	EIRHNSTGC[Carbamidomethyl]LR	1341.66	Clusterin	P10909	CLU	291	8	{'b1^1': (130.0504180321, 0.0, 0.0), 'b2^1': (243.13448203209998, 0.0, 0.0), 'b3^1': (399.2355930321, 399.23529052734375, 11807.0859375), 'b4^1': (536.2945050321, 536.294677734375, 2742.34423828125), 'b5^1': (650.3374320321, 0.0, 0.0), 'b6^1': (737.3694600320999, 0.0, 0.0), 'b7^1': (838.4171380321, 0.0, 0.0), 'b8^1': (895.4386020321, 0.0, 0.0), 'b9^1': (1055.4692497557, 0.0, 0.0), 'b10^1': (1168.…	N4H6F3	2222.81	A2B2C1D1E2F1G5gfF5feE2F1fedD1E1edcbB5ba	Hybrid	1	0	1		1	1	1	26.4951	452.729	Sperm_cotton_fraction5_IGP1_Xin_20210207
9991	9993	9990	25.3389	3	1050.75	1050.75	-1.36424e-12	3149.23	3149.22	HNSTGCLR	HNSTGC[Carbamidomethyl]LR	943.429	Clusterin	P10909	CLU	291	8	{'b1^1': (138.06673703209998, 0.0, 0.0), 'b2^1': (252.1096640321, 252.10911560058594, 2206.965087890625), 'b3^1': (339.14169203209997, 0.0, 0.0), 'b4^1': (440.1893700321, 0.0, 0.0), 'b5^1': (497.21083403209997, 0.0, 0.0), 'b6^1': (657.2414817557, 657.2374267578125, 3516.785888671875), 'b7^1': (770.3255457557, 0.0, 0.0), 'b8^1': (926.4266567556999, 0.0, 0.0), 'y1^1': (175.11949609630014, 175.11918…	N4H5F2S1	2205.79	A2B2C1D1E2F1G3gfF5fedD1E2F1fF5fedcba	Complex	0	0			1	1	1	34.9642	451.585	Sperm_cotton_fraction5_IGP2_Xin_20210207
12852	12854	12847	32.2054	4	965.16	965.159	-0.00488281	3856.6	3856.58	EIRHNSTGCLR	EIRHNSTGC[Carbamidomethyl]LR	1341.66	Clusterin	P10909	CLU	291	8	{'b1^1': (130.0504180321, 0.0, 0.0), 'b2^1': (243.13448203209998, 0.0, 0.0), 'b3^1': (399.2355930321, 399.2353515625, 12232.5341796875), 'b4^1': (536.2945050321, 0.0, 0.0), 'b5^1': (650.3374320321, 0.0, 0.0), 'b6^1': (737.3694600320999, 0.0, 0.0), 'b7^1': (838.4171380321, 0.0, 0.0), 'b8^1': (895.4386020321, 0.0, 0.0), 'b9^1': (1055.4692497557, 0.0, 0.0), 'b10^1': (1168.5533137557, 0.0, 0.0), 'b11…	N4H6F5	2514.92	A2B2C1D1E2F1G5gfF5feE2F1G5gfF5fedD1E1edcbB5ba	Hybrid	1	0	1		1	1	1	27.0036	224.934	Sperm_cotton_fraction5_IGP2_Xin_20210207
11032	11034	11019	28.1219	2	999.91	999.909	-0.000366211	1997.8	1997.8	HNSTGCLR	HNSTGC[Carbamidomethyl]LR	943.429	Clusterin	P10909	CLU	291	7	{'b1^1': (138.06673703209998, 0.0, 0.0), 'b2^1': (252.1096640321, 252.10919189453125, 4033.349365234375), 'b3^1': (339.14169203209997, 0.0, 0.0), 'b4^1': (440.1893700321, 0.0, 0.0), 'b5^1': (497.21083403209997, 0.0, 0.0), 'b6^1': (657.2414817557, 0.0, 0.0), 'b7^1': (770.3255457557, 770.32373046875, 1706.5994873046875), 'b8^1': (926.4266567556999, 0.0, 0.0), 'y1^1': (175.11949609630014, 175.119064…	N2H4	1054.37	A2B2C1D1dD1E1edcba	High mannose	0	0			1			27.3844	479.526	Sperm_cotton_fraction5_IGP3_Xin_20210207
12463	12465	12461	31.5692	4	1005.67	1005.67	-0.00390625	4018.65	4018.63	EIRHNSTGCLR	EIRHNSTGC[Carbamidomethyl]LR	1341.66	Clusterin	P10909	CLU	291	8	{'b1^1': (130.0504180321, 0.0, 0.0), 'b2^1': (243.13448203209998, 0.0, 0.0), 'b3^1': (399.2355930321, 399.23486328125, 8797.6826171875), 'b4^1': (536.2945050321, 536.2952270507812, 2211.37451171875), 'b5^1': (650.3374320321, 0.0, 0.0), 'b6^1': (737.3694600320999, 0.0, 0.0), 'b7^1': (838.4171380321, 0.0, 0.0), 'b8^1': (895.4386020321, 0.0, 0.0), 'b9^1': (1055.4692497557, 0.0, 0.0), 'b10^1': (1168.…	N4H7F5	2676.98	A2B2C1D1E2F1G5gfF5feE2F1G5gfF5fedD1E1eE1edcbB5ba	Hybrid	1	0	1		1	1	1	26.3684	353.227	Sperm_cotton_fraction5_IGP3_Xin_20210207
11325	11327	11324	28.9659	2	1080.94	1080.94	-0.00146484	2159.86	2159.85	HNSTGCLR	HNSTGC[Carbamidomethyl]LR	943.429	Clusterin	P10909	CLU	291	14	{'b1^1': (138.06673703209998, 0.0, 0.0), 'b2^1': (252.1096640321, 252.1088409423828, 28800.26171875), 'b3^1': (339.14169203209997, 339.1427917480469, 2342.31689453125), 'b4^1': (440.1893700321, 440.18670654296875, 1779.767578125), 'b5^1': (497.21083403209997, 0.0, 0.0), 'b6^1': (657.2414817557, 657.2406616210938, 4419.45166015625), 'b7^1': (770.3255457557, 770.3218994140625, 23464.900390625), 'b8…	N2H5	1216.42	A2B2C1D1dD1E1eE1edcba	High mannose	0	0			1			122.422	728.428	Sperm_cotton_fraction6_IGP1_Xin_20210208
11241	11243	11239	28.7630	3	842.672	842.669	-0.00805664	2524.99	2524.98	HNSTGCLR	HNSTGC[Carbamidomethyl]LR	943.429	Clusterin	P10909	CLU	291	12	{'b1^1': (138.06673703209998, 0.0, 0.0), 'b2^1': (252.1096640321, 252.10894775390625, 18404.85546875), 'b3^1': (339.14169203209997, 0.0, 0.0), 'b4^1': (440.1893700321, 0.0, 0.0), 'b5^1': (497.21083403209997, 0.0, 0.0), 'b6^1': (657.2414817557, 657.2412719726562, 2264.31982421875), 'b7^1': (770.3255457557, 770.3243408203125, 8435.48046875), 'b8^1': (926.4266567556999, 926.4283447265625, 5914.54199…	N3H6	1581.56	A2B2C1D1E2edD1E1eE1F1fedcba	Hybrid	0	0			1	1	1	87.4382	333.65	Sperm_cotton_fraction6_IGP1_Xin_20210208
11370	11372	11368	29.0766	2	1182.48	1182.48	-0.00146484	2362.94	2362.93	HNSTGCLR	HNSTGC[Carbamidomethyl]LR	943.429	Clusterin	P10909	CLU	291	12	{'b1^1': (138.06673703209998, 0.0, 0.0), 'b2^1': (252.1096640321, 252.1090087890625, 6880.65185546875), 'b3^1': (339.14169203209997, 0.0, 0.0), 'b4^1': (440.1893700321, 0.0, 0.0), 'b5^1': (497.21083403209997, 0.0, 0.0), 'b6^1': (657.2414817557, 657.2496337890625, 1866.901123046875), 'b7^1': (770.3255457557, 770.3252563476562, 6862.88720703125), 'b8^1': (926.4266567556999, 926.4183349609375, 85828…	N3H5	1419.5	A2B2C1D1E2edD1E1eE1edcba	Hybrid	0	0			1	1	1	83.5701	667.653	Sperm_cotton_fraction6_IGP1_Xin_20210208
10868	10870	10867	27.8743	3	1075.09	1075.09	-0.00512695	3222.25	3222.24	HNSTGCLR	HNSTGC[Carbamidomethyl]LR	943.429	Clusterin	P10909	CLU	291	11	{'b1^1': (138.06673703209998, 0.0, 0.0), 'b2^1': (252.1096640321, 252.10902404785156, 4250.0888671875), 'b3^1': (339.14169203209997, 0.0, 0.0), 'b4^1': (440.1893700321, 0.0, 0.0), 'b5^1': (497.21083403209997, 0.0, 0.0), 'b6^1': (657.2414817557, 657.2326049804688, 14686.0400390625), 'b7^1': (770.3255457557, 770.3231811523438, 5280.74609375), 'b8^1': (926.4266567556999, 0.0, 0.0), 'y1^1': (175.1194…	N5H6S1	2278.81	A2B2C1D1E2F1G3gfedD1E2F1feE2F1fedcba	Complex	0	0			1	1	1	68.4003	569.612	Sperm_cotton_fraction6_IGP1_Xin_20210208
13302	13304	13297	33.7100	3	964.751	964.751	0.000183105	2891.23	2891.22	EIRHNSTGCLR	EIRHNSTGC[Carbamidomethyl]LR	1341.66	Clusterin	P10909	CLU	291	12	{'b1^1': (130.0504180321, 0.0, 0.0), 'b2^1': (243.13448203209998, 243.1346435546875, 1783.23828125), 'b3^1': (399.2355930321, 399.23492431640625, 54743.2578125), 'b4^1': (536.2945050321, 536.2947387695312, 12495.5498046875), 'b5^1': (650.3374320321, 0.0, 0.0), 'b6^1': (737.3694600320999, 0.0, 0.0), 'b7^1': (838.4171380321, 0.0, 0.0), 'b8^1': (895.4386020321, 0.0, 0.0), 'b9^1': (1055.4692497557, 1…	N3H4F2	1549.57	A2B2C1D1E2F1fF5fedD1dcbB5ba	Complex	1	0	1		1	1	1	64.4693	628.703	Sperm_cotton_fraction6_IGP1_Xin_20210208
10247	10249	10245	26.3670	3	1002.07	1002.07	-0.000183105	3003.17	3003.16	HNSTGCLR	HNSTGC[Carbamidomethyl]LR	943.429	Clusterin	P10909	CLU	291	11	{'b1^1': (138.06673703209998, 0.0, 0.0), 'b2^1': (252.1096640321, 252.1096649169922, 2693.397705078125), 'b3^1': (339.14169203209997, 0.0, 0.0), 'b4^1': (440.1893700321, 0.0, 0.0), 'b5^1': (497.21083403209997, 0.0, 0.0), 'b6^1': (657.2414817557, 657.2335815429688, 3740.909423828125), 'b7^1': (770.3255457557, 770.326171875, 2478.6787109375), 'b8^1': (926.4266567556999, 926.43115234375, 1548.923583…	N4H5F1S1	2059.73	A2B2C1D1E2F1G3gfF5feE2edD1E1edcba	Hybrid	0	0			0.994553	1	1	63.5724	448.046	Sperm_cotton_fraction6_IGP1_Xin_20210208
12599	12601	12597	32.0281	3	1061.41	1061.41	-0.00891788	3181.22	3181.21	HNSTGCLR	HNSTGC[Carbamidomethyl]LR	943.429	Clusterin	P10909	CLU	291	10	{'b1^1': (138.06673703209998, 0.0, 0.0), 'b2^1': (252.1096640321, 252.10885620117188, 5893.767578125), 'b3^1': (339.14169203209997, 0.0, 0.0), 'b4^1': (440.1893700321, 0.0, 0.0), 'b5^1': (497.21083403209997, 0.0, 0.0), 'b6^1': (657.2414817557, 657.2329711914062, 10413.306640625), 'b7^1': (770.3255457557, 770.325927734375, 3842.62158203125), 'b8^1': (926.4266567556999, 0.0, 0.0), 'y1^1': (175.1194…	N4H7S1	2237.78	A2B2C1D1E2F1G3gfeE2edD1E1eE1F1fedcba	Hybrid	0	0			1	1	1	59.2937	433.513	Sperm_cotton_fraction6_IGP1_Xin_20210208
11455	11457	11453	29.2805	3	953.38	953.379	-0.00384521	2857.11	2857.11	HNSTGCLR	HNSTGC[Carbamidomethyl]LR	943.429	Clusterin	P10909	CLU	291	10	{'b1^1': (138.06673703209998, 0.0, 0.0), 'b2^1': (252.1096640321, 252.10877990722656, 3649.353271484375), 'b3^1': (339.14169203209997, 0.0, 0.0), 'b4^1': (440.1893700321, 0.0, 0.0), 'b5^1': (497.21083403209997, 0.0, 0.0), 'b6^1': (657.2414817557, 657.2415771484375, 1715.1549072265625), 'b7^1': (770.3255457557, 0.0, 0.0), 'b8^1': (926.4266567556999, 0.0, 0.0), 'y1^1': (175.11949609630014, 175.1189…	N4H5S1	1913.68	A2B2C1D1E2F2G3gfedD1E1eE1edcba	Hybrid	0	0			1	1	1	54.8072	218.118	Sperm_cotton_fraction6_IGP1_Xin_20210208
14843	14845	14834	37.3825	4	925.714	924.643	-4.2854	3694.54	3694.53	EIRHNSTGCLR	EIRHNSTGC[Carbamidomethyl]LR	1341.66	Clusterin	P10909	CLU	291	10	{'b1^1': (130.0504180321, 0.0, 0.0), 'b2^1': (243.13448203209998, 0.0, 0.0), 'b3^1': (399.2355930321, 399.2350158691406, 41249.4921875), 'b4^1': (536.2945050321, 536.2930908203125, 11058.9892578125), 'b5^1': (650.3374320321, 0.0, 0.0), 'b6^1': (737.3694600320999, 0.0, 0.0), 'b7^1': (838.4171380321, 0.0, 0.0), 'b8^1': (895.4386020321, 0.0, 0.0), 'b9^1': (1055.4692497557, 0.0, 0.0), 'b10^1': (1168.…	N4H5F5	2352.87	A2B2C1D1E2F1G5gfF5fedD1E2F1G5gfF5fedcbB5ba	Complex	1	0	1		1	1	1	47.4279	584.233	Sperm_cotton_fraction6_IGP1_Xin_20210208
12708	12710	12707	32.2889	3	1172.13	1171.8	-1.00415	3512.36	3514.35	HNSTGCLR	HNSTGC[Carbamidomethyl]LR	943.429	Clusterin	P10909	CLU	291	9	{'b1^1': (138.06673703209998, 0.0, 0.0), 'b2^1': (252.1096640321, 252.10903930664062, 3075.575439453125), 'b3^1': (339.14169203209997, 0.0, 0.0), 'b4^1': (440.1893700321, 0.0, 0.0), 'b5^1': (497.21083403209997, 0.0, 0.0), 'b6^1': (657.2414817557, 657.23486328125, 14479.7822265625), 'b7^1': (770.3255457557, 770.3270263671875, 2167.57861328125), 'b8^1': (926.4266567556999, 0.0, 0.0), 'y1^1': (175.1…	N5H6F2S1	2570.93	A2B2C1D1E2F1G3gfF5fedD1E2F1feE2F1fF5fedcba	Complex	0	0			1	1	1	46.8105	573.845	Sperm_cotton_fraction6_IGP1_Xin_20210208
12249	12251	12248	31.1865	3	1196.8	1196.8	-0.000732422	3587.38	3587.37	HNSTGCLR	HNSTGC[Carbamidomethyl]LR	943.429	Clusterin	P10909	CLU	291	9	{'b1^1': (138.06673703209998, 0.0, 0.0), 'b2^1': (252.1096640321, 252.10910034179688, 3053.930908203125), 'b3^1': (339.14169203209997, 0.0, 0.0), 'b4^1': (440.1893700321, 0.0, 0.0), 'b5^1': (497.21083403209997, 0.0, 0.0), 'b6^1': (657.2414817557, 657.234619140625, 11201.1484375), 'b7^1': (770.3255457557, 0.0, 0.0), 'b8^1': (926.4266567556999, 0.0, 0.0), 'y1^1': (175.11949609630014, 175.1189727783…	N6H7S1	2643.94	A2B2C1D1E2F1G3gfeE2F1fedD1E2F1feE2F1fedcba	Complex	0	0			1	1	1	44.939	523.259	Sperm_cotton_fraction6_IGP1_Xin_20210208
11326	11328	11324	28.9703	3	1002.07	1002.07	0.000732422	3003.17	3003.16	HNSTGCLR	HNSTGC[Carbamidomethyl]LR	943.429	Clusterin	P10909	CLU	291	8	{'b1^1': (138.06673703209998, 0.0, 0.0), 'b2^1': (252.1096640321, 252.10877990722656, 2247.154541015625), 'b3^1': (339.14169203209997, 0.0, 0.0), 'b4^1': (440.1893700321, 0.0, 0.0), 'b5^1': (497.21083403209997, 0.0, 0.0), 'b6^1': (657.2414817557, 657.236328125, 3160.33935546875), 'b7^1': (770.3255457557, 0.0, 0.0), 'b8^1': (926.4266567556999, 0.0, 0.0), 'y1^1': (175.11949609630014, 175.1187744140…	N4H5F1S1	2059.73	A2B2C1D1E2F1G3gfF5fedD1E2F1fedcba	Complex	0	0			1	1	1	35.7931	332.879	Sperm_cotton_fraction6_IGP1_Xin_20210208
10225	10227	10223	26.3133	3	988.392	988.39	-0.00622559	2962.15	2962.14	HNSTGCLR	HNSTGC[Carbamidomethyl]LR	943.429	Clusterin	P10909	CLU	291	8	{'b1^1': (138.06673703209998, 0.0, 0.0), 'b2^1': (252.1096640321, 252.10948181152344, 2276.983642578125), 'b3^1': (339.14169203209997, 0.0, 0.0), 'b4^1': (440.1893700321, 0.0, 0.0), 'b5^1': (497.21083403209997, 0.0, 0.0), 'b6^1': (657.2414817557, 657.2349243164062, 2456.1259765625), 'b7^1': (770.3255457557, 0.0, 0.0), 'b8^1': (926.4266567556999, 0.0, 0.0), 'y1^1': (175.11949609630014, 175.1190185…	N3H6F1S1	2018.71	A2B2C1D1E2F1G3gfF5fedD1E1eE1edcba	Hybrid	0	0			1	1	1	34.2167	259.309	Sperm_cotton_fraction6_IGP1_Xin_20210208
11968	11970	11966	30.5157	3	953.379	953.38	0.00146484	2857.12	2857.11	HNSTGCLR	HNSTGC[Carbamidomethyl]LR	943.429	Clusterin	P10909	CLU	291	7	{'b1^1': (138.06673703209998, 0.0, 0.0), 'b2^1': (252.1096640321, 252.10862731933594, 2460.329345703125), 'b3^1': (339.14169203209997, 0.0, 0.0), 'b4^1': (440.1893700321, 0.0, 0.0), 'b5^1': (497.21083403209997, 0.0, 0.0), 'b6^1': (657.2414817557, 657.2303466796875, 1650.91748046875), 'b7^1': (770.3255457557, 0.0, 0.0), 'b8^1': (926.4266567556999, 0.0, 0.0), 'y1^1': (175.11949609630014, 175.118713…	N4H5S1	1913.68	A2B2C1D1E2F1fF3fedD1E2F1fedcba	Complex	0	0			1	0.997773	0.997773	26.3646	398.163	Sperm_cotton_fraction6_IGP1_Xin_20210208
10183	10185	10181	26.2130	3	993.723	993.722	-0.00512695	2978.14	2978.13	HNSTGCLR	HNSTGC[Carbamidomethyl]LR	943.429	Clusterin	P10909	CLU	291	7	{'b1^1': (138.06673703209998, 0.0, 0.0), 'b2^1': (252.1096640321, 252.1080322265625, 2272.12890625), 'b3^1': (339.14169203209997, 0.0, 0.0), 'b4^1': (440.1893700321, 0.0, 0.0), 'b5^1': (497.21083403209997, 0.0, 0.0), 'b6^1': (657.2414817557, 0.0, 0.0), 'b7^1': (770.3255457557, 0.0, 0.0), 'b8^1': (926.4266567556999, 0.0, 0.0), 'y1^1': (175.11949609630014, 175.1189727783203, 1925.2618408203125), 'y…	N3H7S1	2034.7	A2B2C1D1E2F1G3gfedD1E1eE1F1fedcba	Hybrid	0	0			1	1	1	26.3642	365.244	Sperm_cotton_fraction6_IGP1_Xin_20210208
14358	14360	14356	36.2207	3	1013.44	1013.44	0.00311279	3037.29	3037.28	EIRHNSTGCLR	EIRHNSTGC[Carbamidomethyl]LR	1341.66	Clusterin	P10909	CLU	291	8	{'b1^1': (130.0504180321, 0.0, 0.0), 'b2^1': (243.13448203209998, 0.0, 0.0), 'b3^1': (399.2355930321, 399.234130859375, 11957.802734375), 'b4^1': (536.2945050321, 536.296142578125, 1948.1873779296875), 'b5^1': (650.3374320321, 0.0, 0.0), 'b6^1': (737.3694600320999, 0.0, 0.0), 'b7^1': (838.4171380321, 0.0, 0.0), 'b8^1': (895.4386020321, 0.0, 0.0), 'b9^1': (1055.4692497557, 0.0, 0.0), 'b10^1': (116…	N3H4F3	1695.62	A2B2C1D1E2F1G5gfF5fedD1dcbB5ba	Complex	1	0	1		1	1	1	26.1811	509.043	Sperm_cotton_fraction6_IGP1_Xin_20210208
11162	11164	11153	28.5732	3	1021.07	1021.07	-0.00311279	3060.19	3060.19	HNSTGCLR	HNSTGC[Carbamidomethyl]LR	943.429	Clusterin	P10909	CLU	291	7	{'b1^1': (138.06673703209998, 0.0, 0.0), 'b2^1': (252.1096640321, 252.10891723632812, 1513.9151611328125), 'b3^1': (339.14169203209997, 0.0, 0.0), 'b4^1': (440.1893700321, 0.0, 0.0), 'b5^1': (497.21083403209997, 0.0, 0.0), 'b6^1': (657.2414817557, 657.2412109375, 1826.673583984375), 'b7^1': (770.3255457557, 770.3226928710938, 1778.240966796875), 'b8^1': (926.4266567556999, 0.0, 0.0), 'y1^1': (175…	N5H5S1	2116.76	A2B2C1D1E2F1G3gfedD1E2eE2F1fedcba	Complex	0	0			1	1	1	25.9512	388.328	Sperm_cotton_fraction6_IGP1_Xin_20210208
14581	14583	14575	36.7524	4	892.127	892.126	-0.00268555	3564.47	3564.47	EIRHNSTGCLR	EIRHNSTGC[Carbamidomethyl]LR	1341.66	Clusterin	P10909	CLU	291	7	{'b1^1': (130.0504180321, 0.0, 0.0), 'b2^1': (243.13448203209998, 0.0, 0.0), 'b3^1': (399.2355930321, 399.2347106933594, 13282.7490234375), 'b4^1': (536.2945050321, 0.0, 0.0), 'b5^1': (650.3374320321, 0.0, 0.0), 'b6^1': (737.3694600320999, 0.0, 0.0), 'b7^1': (838.4171380321, 0.0, 0.0), 'b8^1': (895.4386020321, 0.0, 0.0), 'b9^1': (1055.4692497557, 0.0, 0.0), 'b10^1': (1168.5533137557, 0.0, 0.0), '…	N4H6F3	2222.81	A2B2C1D1E2F1G5gfF5feE2edD1E1eE1edcbB5ba	Hybrid	1	0	1		1	1	1	20.478	416.098	Sperm_cotton_fraction6_IGP1_Xin_20210208
12227	12229	12226	31.1340	3	1294.18	1294.18	-0.000732422	3879.5	3879.49	HNSTGCLR	HNSTGC[Carbamidomethyl]LR	943.429	Clusterin	P10909	CLU	291	6	{'b1^1': (138.06673703209998, 0.0, 0.0), 'b2^1': (252.1096640321, 252.10975646972656, 1527.005615234375), 'b3^1': (339.14169203209997, 0.0, 0.0), 'b4^1': (440.1893700321, 0.0, 0.0), 'b5^1': (497.21083403209997, 0.0, 0.0), 'b6^1': (657.2414817557, 657.2333374023438, 5679.71875), 'b7^1': (770.3255457557, 0.0, 0.0), 'b8^1': (926.4266567556999, 0.0, 0.0), 'y1^1': (175.11949609630014, 0.0, 0.0), 'y2^1…	N6H7F2S1	2936.06	A2B2C1D1E2F1G3gfF5feE2F1fedD1E2F1feE2F1fedcbB5ba	Complex	1	0	1		1	1	1	19.9106	294.591	Sperm_cotton_fraction6_IGP1_Xin_20210208
11507	11509	11498	29.4033	3	1002.07	1002.07	-0.00311279	3003.17	3003.16	HNSTGCLR	HNSTGC[Carbamidomethyl]LR	943.429	Clusterin	P10909	CLU	291	6	{'b1^1': (138.06673703209998, 0.0, 0.0), 'b2^1': (252.1096640321, 252.10899353027344, 2287.846923828125), 'b3^1': (339.14169203209997, 0.0, 0.0), 'b4^1': (440.1893700321, 0.0, 0.0), 'b5^1': (497.21083403209997, 0.0, 0.0), 'b6^1': (657.2414817557, 0.0, 0.0), 'b7^1': (770.3255457557, 0.0, 0.0), 'b8^1': (926.4266567556999, 0.0, 0.0), 'y1^1': (175.11949609630014, 175.11856079101562, 2114.46728515625)…	N4H5F1S1	2059.73	A2B2C1D1E2F1G3gfedD1E2F1fF5fedcba	Complex	0	0			1	1	1	19.6037	355.25	Sperm_cotton_fraction6_IGP1_Xin_20210208
12929	12931	12927	32.8236	3	1007.4	1007.4	-0.00751866	3019.17	3019.16	HNSTGCLR	HNSTGC[Carbamidomethyl]LR	943.429	Clusterin	P10909	CLU	291	6	{'b1^1': (138.06673703209998, 0.0, 0.0), 'b2^1': (252.1096640321, 0.0, 0.0), 'b3^1': (339.14169203209997, 0.0, 0.0), 'b4^1': (440.1893700321, 0.0, 0.0), 'b5^1': (497.21083403209997, 0.0, 0.0), 'b6^1': (657.2414817557, 657.2349853515625, 4837.7080078125), 'b7^1': (770.3255457557, 0.0, 0.0), 'b8^1': (926.4266567556999, 0.0, 0.0), 'y1^1': (175.11949609630014, 175.11900329589844, 1474.37548828125), '…	N4H6S1	2075.73	A2B2C1D1E2F1G3gfeE2edD1E1eE1edcba	Hybrid	0	0			1	1	1	19.5112	312.906	Sperm_cotton_fraction6_IGP1_Xin_20210208
12252	12254	12248	31.1964	3	1124.81	1123.78	-3.09485	3368.31	3368.3	HNSTGCLR	HNSTGC[Carbamidomethyl]LR	943.429	Clusterin	P10909	CLU	291	6	{'b1^1': (138.06673703209998, 0.0, 0.0), 'b2^1': (252.1096640321, 252.10874938964844, 1657.63232421875), 'b3^1': (339.14169203209997, 0.0, 0.0), 'b4^1': (440.1893700321, 0.0, 0.0), 'b5^1': (497.21083403209997, 0.0, 0.0), 'b6^1': (657.2414817557, 657.231689453125, 3243.4287109375), 'b7^1': (770.3255457557, 0.0, 0.0), 'b8^1': (926.4266567556999, 0.0, 0.0), 'y1^1': (175.11949609630014, 175.118942260…	N5H6F1S1	2424.87	A2B2C1D1E2F1G3gfF5fedD1E2F1feE2F1fedcba	Complex	0	0			1	0.999443	0.999443	19.4665	350.541	Sperm_cotton_fraction6_IGP1_Xin_20210208
12837	12839	12836	32.8591	3	1061.42	1061.42	0.0135498	3181.24	3181.21	HNSTGCLR	HNSTGC[Carbamidomethyl]LR	943.429	Clusterin	P10909	CLU	291	8	{'b1^1': (138.06673703209998, 0.0, 0.0), 'b2^1': (252.1096640321, 252.1090087890625, 2655.14892578125), 'b3^1': (339.14169203209997, 0.0, 0.0), 'b4^1': (440.1893700321, 0.0, 0.0), 'b5^1': (497.21083403209997, 0.0, 0.0), 'b6^1': (657.2414817557, 657.234375, 5235.99072265625), 'b7^1': (770.3255457557, 0.0, 0.0), 'b8^1': (926.4266567556999, 0.0, 0.0), 'y1^1': (175.11949609630014, 175.1189727783203, …	N4H7S1	2237.78	A2B2C1D1E2F1G3gfeE2F1fedD1E1eE1edcba	Hybrid	0	0			1	1	1	35.8028	136.094	Sperm_cotton_fraction6_IGP2_Xin_20210208
10859	10861	10858	28.0153	3	1221.16	1221.16	0.000732422	3660.45	3660.41	HNSTGCLR	HNSTGC[Carbamidomethyl]LR	943.429	Clusterin	P10909	CLU	291	8	{'b1^1': (138.06673703209998, 0.0, 0.0), 'b2^1': (252.1096640321, 252.1101837158203, 1448.193115234375), 'b3^1': (339.14169203209997, 0.0, 0.0), 'b4^1': (440.1893700321, 0.0, 0.0), 'b5^1': (497.21083403209997, 0.0, 0.0), 'b6^1': (657.2414817557, 657.2361450195312, 8850.21875), 'b7^1': (770.3255457557, 0.0, 0.0), 'b8^1': (926.4266567556999, 0.0, 0.0), 'y1^1': (175.11949609630014, 175.1188812255859…	N5H6F3S1	2716.98	A2B2C1D1E2F1G3gfF5fedD1E2F1fF5feE2F1fF5fedcba	Complex	0	0			1	1	1	34.7968	208.886	Sperm_cotton_fraction6_IGP2_Xin_20210208
14435	14437	14433	36.7724	4	938.899	938.904	0.0214844	3751.58	3751.55	EIRHNSTGCLR	EIRHNSTGC[Carbamidomethyl]LR	1341.66	Clusterin	P10909	CLU	291	7	{'b1^1': (130.0504180321, 0.0, 0.0), 'b2^1': (243.13448203209998, 0.0, 0.0), 'b3^1': (399.2355930321, 399.235595703125, 8541.11328125), 'b4^1': (536.2945050321, 536.2966918945312, 2042.9957275390625), 'b5^1': (650.3374320321, 0.0, 0.0), 'b6^1': (737.3694600320999, 0.0, 0.0), 'b7^1': (838.4171380321, 0.0, 0.0), 'b8^1': (895.4386020321, 0.0, 0.0), 'b9^1': (1055.4692497557, 0.0, 0.0), 'b10^1': (1168…	N5H5F4	2409.89	A2B2C1D1E2F1G5gfF5fedD1E2eE2F1fF5fedcbB5ba	Complex	1	0	1		1	1	1	20.241	95.8949	Sperm_cotton_fraction6_IGP2_Xin_20210208
12526	12528	12508	32.1308	3	1269.51	1269.84	0.990967	3806.48	3806.47	HNSTGCLR	HNSTGC[Carbamidomethyl]LR	943.429	Clusterin	P10909	CLU	291	7	{'b1^1': (138.06673703209998, 0.0, 0.0), 'b2^1': (252.1096640321, 252.1090545654297, 2592.39599609375), 'b3^1': (339.14169203209997, 0.0, 0.0), 'b4^1': (440.1893700321, 0.0, 0.0), 'b5^1': (497.21083403209997, 0.0, 0.0), 'b6^1': (657.2414817557, 657.2322998046875, 2160.909423828125), 'b7^1': (770.3255457557, 0.0, 0.0), 'b8^1': (926.4266567556999, 0.0, 0.0), 'y1^1': (175.11949609630014, 175.1187744…	N5H6F4S1	2863.04	A2B2C1D1E2F1G3gfF5fedD1E2F1feE2F1G5gfF5fedcbB5ba	Complex	1	0	1		1	1	0.99965	27.0729	375.179	Sperm_cotton_fraction6_IGP3_Xin_20210208
13217	13219	13215	33.8251	3	1007.4	1007.4	-0.00622559	3019.18	3019.16	HNSTGCLR	HNSTGC[Carbamidomethyl]LR	943.429	Clusterin	P10909	CLU	291	7	{'b1^1': (138.06673703209998, 0.0, 0.0), 'b2^1': (252.1096640321, 252.1089630126953, 1744.958740234375), 'b3^1': (339.14169203209997, 0.0, 0.0), 'b4^1': (440.1893700321, 0.0, 0.0), 'b5^1': (497.21083403209997, 0.0, 0.0), 'b6^1': (657.2414817557, 657.2330322265625, 1539.52490234375), 'b7^1': (770.3255457557, 0.0, 0.0), 'b8^1': (926.4266567556999, 0.0, 0.0), 'y1^1': (175.11949609630014, 175.1189422…	N4H6S1	2075.73	A2B2C1D1E2F1G3gfeE2F1fedD1E1edcba	Hybrid	0	0			1	1	1	25.1449	214.225	Sperm_cotton_fraction6_IGP3_Xin_20210208
12382	12384	12379	30.7640	2	1072.94	1072.94	0.000244141	2143.87	2143.86	HNSTGCLR	HNSTGC[Carbamidomethyl]LR	943.429	Clusterin	P10909	CLU	291	11	{'b1^1': (138.06673703209998, 0.0, 0.0), 'b2^1': (252.1096640321, 252.10934448242188, 7757.4130859375), 'b3^1': (339.14169203209997, 0.0, 0.0), 'b4^1': (440.1893700321, 0.0, 0.0), 'b5^1': (497.21083403209997, 0.0, 0.0), 'b6^1': (657.2414817557, 0.0, 0.0), 'b7^1': (770.3255457557, 770.3261108398438, 2954.876708984375), 'b8^1': (926.4266567556999, 926.4242553710938, 56010.35546875), 'y1^1': (175.11…	N2H4F1	1200.43	A2B2C1D1dD1E1edcbB5ba	High mannose	1	0	1		1			69.4528	841.159	Sperm_cotton_fraction7_IGP1_Xin_20210208
11410	11412	11408	28.4415	2	1101.45	1101.45	-0.000732422	2200.89	2200.88	HNSTGCLR	HNSTGC[Carbamidomethyl]LR	943.429	Clusterin	P10909	CLU	291	14	{'b1^1': (138.06673703209998, 0.0, 0.0), 'b2^1': (252.1096640321, 252.1091766357422, 16200.5087890625), 'b3^1': (339.14169203209997, 339.1418762207031, 1653.451416015625), 'b4^1': (440.1893700321, 0.0, 0.0), 'b5^1': (497.21083403209997, 497.2126159667969, 1914.977783203125), 'b6^1': (657.2414817557, 657.2408447265625, 3929.796142578125), 'b7^1': (770.3255457557, 770.3232421875, 14964.283203125), …	N3H4	1257.45	A2B2C1D1E2edD1E1edcba	Hybrid	0	0			0.999169	1	1	116.151	618.273	Sperm_cotton_fraction7_IGP1_Xin_20210208
11868	11870	11861	29.5269	2	1020.42	1020.42	-0.00012207	2038.83	2038.83	HNSTGCLR	HNSTGC[Carbamidomethyl]LR	943.429	Clusterin	P10909	CLU	291	12	{'b1^1': (138.06673703209998, 0.0, 0.0), 'b2^1': (252.1096640321, 252.10888671875, 7439.66845703125), 'b3^1': (339.14169203209997, 0.0, 0.0), 'b4^1': (440.1893700321, 0.0, 0.0), 'b5^1': (497.21083403209997, 497.2102966308594, 1571.256103515625), 'b6^1': (657.2414817557, 657.2413940429688, 2523.285400390625), 'b7^1': (770.3255457557, 770.3240966796875, 6576.5419921875), 'b8^1': (926.4266567556999,…	N3H3	1095.4	A2B2C1D1E2edD1dcba	Complex	0	0			1	1	1	78.3489	595.872	Sperm_cotton_fraction7_IGP1_Xin_20210208
14404	14406	14392	35.6266	3	1246.49	1245.49	-3.00952	3733.45	3733.43	HNSTGCLR	HNSTGC[Carbamidomethyl]LR	943.429	Clusterin	P10909	CLU	291	11	{'b1^1': (138.06673703209998, 0.0, 0.0), 'b2^1': (252.1096640321, 252.1094970703125, 4948.3251953125), 'b3^1': (339.14169203209997, 0.0, 0.0), 'b4^1': (440.1893700321, 0.0, 0.0), 'b5^1': (497.21083403209997, 0.0, 0.0), 'b6^1': (657.2414817557, 657.2395629882812, 4267.69482421875), 'b7^1': (770.3255457557, 770.3258056640625, 8058.65185546875), 'b8^1': (926.4266567556999, 0.0, 0.0), 'y1^1': (175.11…	N6H7F1S1	2790	A2B2C1D1E2F1G3gfeE2F1fedD1E2F1feE2F1fF5fedcba	Complex	0	0			1	1	1	66.7019	144.988	Sperm_cotton_fraction7_IGP1_Xin_20210208
13981	13983	13980	34.6105	3	1018.77	1018.77	-0.00366211	3053.29	3053.28	EIRHNSTGCLR	EIRHNSTGC[Carbamidomethyl]LR	1341.66	Clusterin	P10909	CLU	291	11	{'b1^1': (130.0504180321, 0.0, 0.0), 'b2^1': (243.13448203209998, 243.1346893310547, 1721.8955078125), 'b3^1': (399.2355930321, 399.2349548339844, 17447.24609375), 'b4^1': (536.2945050321, 536.2947387695312, 3544.44580078125), 'b5^1': (650.3374320321, 0.0, 0.0), 'b6^1': (737.3694600320999, 0.0, 0.0), 'b7^1': (838.4171380321, 0.0, 0.0), 'b8^1': (895.4386020321, 0.0, 0.0), 'b9^1': (1055.4692497557,…	N3H5F2	1711.62	A2B2C1D1E2F1fF5fedD1E1edcbB5ba	Hybrid	1	0	1		1	1	1	49.2758	581.784	Sperm_cotton_fraction7_IGP1_Xin_20210208
11481	11483	11471	28.6108	3	1001.92	1002.07	0.447144	3003.17	3003.16	HNSTGCLR	HNSTGC[Carbamidomethyl]LR	943.429	Clusterin	P10909	CLU	291	9	{'b1^1': (138.06673703209998, 0.0, 0.0), 'b2^1': (252.1096640321, 252.10922241210938, 6948.05859375), 'b3^1': (339.14169203209997, 0.0, 0.0), 'b4^1': (440.1893700321, 0.0, 0.0), 'b5^1': (497.21083403209997, 0.0, 0.0), 'b6^1': (657.2414817557, 0.0, 0.0), 'b7^1': (770.3255457557, 770.3296508789062, 3070.1552734375), 'b8^1': (926.4266567556999, 0.0, 0.0), 'y1^1': (175.11949609630014, 175.11917114257…	N4H5F1S1	2059.73	A2B2C1D1E2F2G3gfedD1E1eE1edcbB5ba	Hybrid	1	0	1		0.99834	1	1	47.2097	251.595	Sperm_cotton_fraction7_IGP1_Xin_20210208
11754	11756	11753	29.2538	3	899.363	899.363	-0.000549316	2695.06	2695.05	HNSTGCLR	HNSTGC[Carbamidomethyl]LR	943.429	Clusterin	P10909	CLU	291	9	{'b1^1': (138.06673703209998, 0.0, 0.0), 'b2^1': (252.1096640321, 252.10922241210938, 6123.2578125), 'b3^1': (339.14169203209997, 0.0, 0.0), 'b4^1': (440.1893700321, 0.0, 0.0), 'b5^1': (497.21083403209997, 0.0, 0.0), 'b6^1': (657.2414817557, 0.0, 0.0), 'b7^1': (770.3255457557, 770.323486328125, 4276.11474609375), 'b8^1': (926.4266567556999, 0.0, 0.0), 'y1^1': (175.11949609630014, 175.118972778320…	N4H4S1	1751.62	A2B2C1D1E2F2G3gfedD1E1edcba	Hybrid	0	0			1	1	1	46.7717	450.672	Sperm_cotton_fraction7_IGP1_Xin_20210208
14480	14482	14478	35.8090	4	778.585	778.585	9.09495e-13	3110.31	3110.3	EIRHNSTGCLR	EIRHNSTGC[Carbamidomethyl]LR	1341.66	Clusterin	P10909	CLU	291	9	{'b1^1': (130.0504180321, 0.0, 0.0), 'b2^1': (243.13448203209998, 243.13343811035156, 1515.8831787109375), 'b3^1': (399.2355930321, 399.2349853515625, 32160.25390625), 'b4^1': (536.2945050321, 536.2935791015625, 2923.033447265625), 'b5^1': (650.3374320321, 0.0, 0.0), 'b6^1': (737.3694600320999, 0.0, 0.0), 'b7^1': (838.4171380321, 0.0, 0.0), 'b8^1': (895.4386020321, 0.0, 0.0), 'b9^1': (1055.469249…	N4H5F1	1768.64	A2B2C1D1E2eE2edD1E1eE1edcbB5ba	Hybrid	1	0	1		0.996682	1	1	35.7228	297.671	Sperm_cotton_fraction7_IGP1_Xin_20210208
14112	14114	14111	34.9251	3	1110.1	1110.1	0.00146484	3327.29	3327.27	HNSTGCLR	HNSTGC[Carbamidomethyl]LR	943.429	Clusterin	P10909	CLU	291	8	{'b1^1': (138.06673703209998, 0.0, 0.0), 'b2^1': (252.1096640321, 252.10935974121094, 3071.185302734375), 'b3^1': (339.14169203209997, 0.0, 0.0), 'b4^1': (440.1893700321, 0.0, 0.0), 'b5^1': (497.21083403209997, 0.0, 0.0), 'b6^1': (657.2414817557, 657.2368774414062, 3206.78955078125), 'b7^1': (770.3255457557, 0.0, 0.0), 'b8^1': (926.4266567556999, 0.0, 0.0), 'y1^1': (175.11949609630014, 175.118438…	N4H7F1S1	2383.84	A2B2C1D1E2F1G3gfeE2edD1E1eE1F1fedcbB5ba	Hybrid	1	0	1		1	1	1	35.3733	397.659	Sperm_cotton_fraction7_IGP1_Xin_20210208
13831	13833	13830	34.2482	3	1172.47	1172.46	-0.00256348	3514.37	3514.35	HNSTGCLR	HNSTGC[Carbamidomethyl]LR	943.429	Clusterin	P10909	CLU	291	8	{'b1^1': (138.06673703209998, 0.0, 0.0), 'b2^1': (252.1096640321, 252.1089630126953, 2001.7977294921875), 'b3^1': (339.14169203209997, 0.0, 0.0), 'b4^1': (440.1893700321, 0.0, 0.0), 'b5^1': (497.21083403209997, 0.0, 0.0), 'b6^1': (657.2414817557, 657.2387084960938, 3148.656005859375), 'b7^1': (770.3255457557, 770.3247680664062, 2325.643798828125), 'b8^1': (926.4266567556999, 0.0, 0.0), 'y1^1': (1…	N5H6F2S1	2570.93	A2B2C1D1E2F1G3gfF5fedD1E2F1feE2F1fedcbB5ba	Complex	1	0	1		1	0.999307	0.999307	34.7735	478.115	Sperm_cotton_fraction7_IGP1_Xin_20210208
12835	12837	12830	31.8554	2	1101.45	1101.45	0.0012207	2200.89	2200.88	HNSTGCLR	HNSTGC[Carbamidomethyl]LR	943.429	Clusterin	P10909	CLU	291	7	{'b1^1': (138.06673703209998, 0.0, 0.0), 'b2^1': (252.1096640321, 252.109619140625, 3986.929931640625), 'b3^1': (339.14169203209997, 0.0, 0.0), 'b4^1': (440.1893700321, 0.0, 0.0), 'b5^1': (497.21083403209997, 0.0, 0.0), 'b6^1': (657.2414817557, 0.0, 0.0), 'b7^1': (770.3255457557, 770.3276977539062, 4751.25146484375), 'b8^1': (926.4266567556999, 0.0, 0.0), 'y1^1': (175.11949609630014, 175.11912536…	N3H4	1257.45	A2B2C1D1E2F1fedD1dcba	Complex	0	0			1	1	1	28.627	641.95	Sperm_cotton_fraction7_IGP1_Xin_20210208
12810	12812	12809	31.7930	3	1002.07	1002.07	-0.00109863	3003.18	3003.16	HNSTGCLR	HNSTGC[Carbamidomethyl]LR	943.429	Clusterin	P10909	CLU	291	7	{'b1^1': (138.06673703209998, 0.0, 0.0), 'b2^1': (252.1096640321, 252.1096954345703, 2184.374755859375), 'b3^1': (339.14169203209997, 0.0, 0.0), 'b4^1': (440.1893700321, 0.0, 0.0), 'b5^1': (497.21083403209997, 0.0, 0.0), 'b6^1': (657.2414817557, 657.2423095703125, 3211.2392578125), 'b7^1': (770.3255457557, 770.3292236328125, 1555.8411865234375), 'b8^1': (926.4266567556999, 0.0, 0.0), 'y1^1': (175…	N4H5F1S1	2059.73	A2B2C1D1E2F1fF3feE2edD1E1edcbB5ba	Hybrid	1	0	1		0.998837	1	1	26.3206	347.417	Sperm_cotton_fraction7_IGP1_Xin_20210208
12920	12922	12919	32.8523	3	1245.49	1245.49	0.000366211	3733.44	3733.43	HNSTGCLR	HNSTGC[Carbamidomethyl]LR	943.429	Clusterin	P10909	CLU	291	9	{'b1^1': (138.06673703209998, 0.0, 0.0), 'b2^1': (252.1096640321, 252.10963439941406, 2577.653076171875), 'b3^1': (339.14169203209997, 0.0, 0.0), 'b4^1': (440.1893700321, 0.0, 0.0), 'b5^1': (497.21083403209997, 0.0, 0.0), 'b6^1': (657.2414817557, 657.2332763671875, 19377.375), 'b7^1': (770.3255457557, 0.0, 0.0), 'b8^1': (926.4266567556999, 0.0, 0.0), 'y1^1': (175.11949609630014, 175.1187744140625…	N6H7F1S1	2790	A2B2C1D1E2F1G3gfeE2F1fedD1E2F1feE2F1fedcbB5ba	Complex	1	0	1		1	1	1	46.6554	456.437	Sperm_cotton_fraction7_IGP2_Xin_20210208
11763	11765	11743	30.0707	3	1144.15	1142.79	-4.09607	3425.33	3425.32	HNSTGCLR	HNSTGC[Carbamidomethyl]LR	943.429	Clusterin	P10909	CLU	291	7	{'b1^1': (138.06673703209998, 0.0, 0.0), 'b2^1': (252.1096640321, 252.10951232910156, 2104.49755859375), 'b3^1': (339.14169203209997, 0.0, 0.0), 'b4^1': (440.1893700321, 0.0, 0.0), 'b5^1': (497.21083403209997, 0.0, 0.0), 'b6^1': (657.2414817557, 657.2347412109375, 4200.0966796875), 'b7^1': (770.3255457557, 0.0, 0.0), 'b8^1': (926.4266567556999, 0.0, 0.0), 'y1^1': (175.11949609630014, 175.11909484…	N6H6S1	2481.89	A2B2C1D1E2F1G3gfeE2edD1E2F1feE2F1fedcba	Complex	0	0			1	1	1	26.922	477.188	Sperm_cotton_fraction7_IGP2_Xin_20210208
11117	11119	11105	28.5271	2	1263.51	1263.51	-0.00292969	2524.99	2524.98	HNSTGCLR	HNSTGC[Carbamidomethyl]LR	943.429	Clusterin	P10909	CLU	291	7	{'b1^1': (138.06673703209998, 0.0, 0.0), 'b2^1': (252.1096640321, 252.10968017578125, 1741.1597900390625), 'b3^1': (339.14169203209997, 0.0, 0.0), 'b4^1': (440.1893700321, 0.0, 0.0), 'b5^1': (497.21083403209997, 0.0, 0.0), 'b6^1': (657.2414817557, 657.2366943359375, 1413.18603515625), 'b7^1': (770.3255457557, 0.0, 0.0), 'b8^1': (926.4266567556999, 0.0, 0.0), 'y1^1': (175.11949609630014, 175.11911…	N3H6	1581.56	A2B2C1D1E2F1fedD1E1eE1edcba	Hybrid	0	0			1	1	1	25.5462	737.172	Sperm_cotton_fraction7_IGP2_Xin_20210208
12300	12302	12281	31.4931	2	1202.99	1202.99	0.00927734	2403.97	2403.96	HNSTGCLR	HNSTGC[Carbamidomethyl]LR	943.429	Clusterin	P10909	CLU	291	9	{'b1^1': (138.06673703209998, 0.0, 0.0), 'b2^1': (252.1096640321, 252.10910034179688, 1912.2635498046875), 'b3^1': (339.14169203209997, 0.0, 0.0), 'b4^1': (440.1893700321, 0.0, 0.0), 'b5^1': (497.21083403209997, 0.0, 0.0), 'b6^1': (657.2414817557, 0.0, 0.0), 'b7^1': (770.3255457557, 770.3246459960938, 5311.69287109375), 'b8^1': (926.4266567556999, 0.0, 0.0), 'y1^1': (175.11949609630014, 175.11901…	N4H4	1460.53	A2B2C1D1E2F1fedD1E2edcba	Complex	0	0			1	1	1	44.5708	684.53	Sperm_cotton_fraction7_IGP3_Xin_20210208
12874	12876	12869	32.8625	3	1072.79	1072.79	-0.00439453	3215.34	3215.33	EIRHNSTGCLR	EIRHNSTGC[Carbamidomethyl]LR	1341.66	Clusterin	P10909	CLU	291	9	{'b1^1': (130.0504180321, 0.0, 0.0), 'b2^1': (243.13448203209998, 0.0, 0.0), 'b3^1': (399.2355930321, 399.2355041503906, 17372.0546875), 'b4^1': (536.2945050321, 536.2943725585938, 3220.511474609375), 'b5^1': (650.3374320321, 0.0, 0.0), 'b6^1': (737.3694600320999, 0.0, 0.0), 'b7^1': (838.4171380321, 0.0, 0.0), 'b8^1': (895.4386020321, 0.0, 0.0), 'b9^1': (1055.4692497557, 0.0, 0.0), 'b10^1': (1168…	N3H6F2	1873.67	A2B2C1D1E2F1fF5fedD1E1eE1edcbB5ba	Hybrid	1	0	1		1	1	1	34.4195	275.304	Sperm_cotton_fraction7_IGP3_Xin_20210208
10369	10371	10363	26.8707	3	831.67	831.669	-0.000915527	2491.98	2491.97	HNSTGCLR	HNSTGC[Carbamidomethyl]LR	943.429	Clusterin	P10909	CLU	291	7	{'b1^1': (138.06673703209998, 0.0, 0.0), 'b2^1': (252.1096640321, 252.10885620117188, 3591.18017578125), 'b3^1': (339.14169203209997, 0.0, 0.0), 'b4^1': (440.1893700321, 0.0, 0.0), 'b5^1': (497.21083403209997, 0.0, 0.0), 'b6^1': (657.2414817557, 0.0, 0.0), 'b7^1': (770.3255457557, 0.0, 0.0), 'b8^1': (926.4266567556999, 0.0, 0.0), 'y1^1': (175.11949609630014, 175.1192626953125, 2007.0147705078125)…	N3H4S1	1548.54	A2B2C1D1E2F1fF3fedD1dcba	Complex	0	0			1	1	1	26.5503	258.248	Sperm_cotton_fraction7_IGP3_Xin_20210208
13303	13306	13300	33.3144	3	948.049	948.05	0.00476074	2841.13	2841.11	HNSTGCLR	HNSTGC[Carbamidomethyl]LR	943.429	Clusterin	P10909	CLU	291	10	{'b1^1': (138.06673703209998, 0.0, 0.0), 'b2^1': (252.1096640321, 252.10914611816406, 3822.372802734375), 'b3^1': (339.14169203209997, 0.0, 0.0), 'b4^1': (440.1893700321, 0.0, 0.0), 'b5^1': (497.21083403209997, 0.0, 0.0), 'b6^1': (657.2414817557, 657.2432861328125, 1546.3326416015625), 'b7^1': (770.3255457557, 0.0, 0.0), 'b8^1': (926.4266567556999, 0.0, 0.0), 'y1^1': (175.11949609630014, 175.1191…	N4H4F1S1	1897.68	A2B2C1D1E2F2G3gfedD1E1edcbB5ba	Hybrid	1	0	1		0.997495	1	1	55.191	268.237	Sperm_cotton_fraction8_IGP1_Xin_20210208
15494	15496	15493	38.5807	4	738.071	738.072	0.00195312	2948.26	2948.24	EIRHNSTGCLR	EIRHNSTGC[Carbamidomethyl]LR	1341.66	Clusterin	P10909	CLU	291	10	{'b1^1': (130.0504180321, 0.0, 0.0), 'b2^1': (243.13448203209998, 0.0, 0.0), 'b3^1': (399.2355930321, 399.235107421875, 13223.087890625), 'b4^1': (536.2945050321, 536.2942504882812, 3201.908203125), 'b5^1': (650.3374320321, 0.0, 0.0), 'b6^1': (737.3694600320999, 0.0, 0.0), 'b7^1': (838.4171380321, 0.0, 0.0), 'b8^1': (895.4386020321, 0.0, 0.0), 'b9^1': (1055.4692497557, 0.0, 0.0), 'b10^1': (1168.5…	N4H4F1	1606.59	A2B2C1D1E2eE2edD1E1edcbB5ba	Hybrid	1	0	1		0.972124	1	1	40.5769	467.071	Sperm_cotton_fraction8_IGP1_Xin_20210208
14349	14351	14348	35.8270	3	1110.1	1110.1	0.00219727	3327.29	3327.27	HNSTGCLR	HNSTGC[Carbamidomethyl]LR	943.429	Clusterin	P10909	CLU	291	8	{'b1^1': (138.06673703209998, 0.0, 0.0), 'b2^1': (252.1096640321, 252.10964965820312, 2664.4873046875), 'b3^1': (339.14169203209997, 0.0, 0.0), 'b4^1': (440.1893700321, 0.0, 0.0), 'b5^1': (497.21083403209997, 0.0, 0.0), 'b6^1': (657.2414817557, 657.2365112304688, 2622.641357421875), 'b7^1': (770.3255457557, 0.0, 0.0), 'b8^1': (926.4266567556999, 0.0, 0.0), 'y1^1': (175.11949609630014, 175.1189117…	N4H7F1S1	2383.84	A2B2C1D1E2F1G3gfeE2F1fedD1E1eE1edcbB5ba	Hybrid	1	0	1		1	1	1	35.3103	461.407	Sperm_cotton_fraction8_IGP1_Xin_20210208
14517	14519	14516	36.2386	3	1191.47	1191.47	0.00109863	3571.39	3571.38	HNSTGCLR	HNSTGC[Carbamidomethyl]LR	943.429	Clusterin	P10909	CLU	291	7	{'b1^1': (138.06673703209998, 0.0, 0.0), 'b2^1': (252.1096640321, 252.10888671875, 2176.34765625), 'b3^1': (339.14169203209997, 0.0, 0.0), 'b4^1': (440.1893700321, 0.0, 0.0), 'b5^1': (497.21083403209997, 0.0, 0.0), 'b6^1': (657.2414817557, 657.237060546875, 4739.2255859375), 'b7^1': (770.3255457557, 0.0, 0.0), 'b8^1': (926.4266567556999, 0.0, 0.0), 'y1^1': (175.11949609630014, 175.11895751953125,…	N6H6F1S1	2627.95	A2B2C1D1E2F1G3gfeE2edD1E2F1feE2F1fedcbB5ba	Complex	1	0	1		1	1	1	27.7672	416.664	Sperm_cotton_fraction8_IGP1_Xin_20210208
11488	11490	11478	28.9623	3	788.655	788.655	-0.000183105	2362.94	2362.93	HNSTGCLR	HNSTGC[Carbamidomethyl]LR	943.429	Clusterin	P10909	CLU	291	7	{'b1^1': (138.06673703209998, 0.0, 0.0), 'b2^1': (252.1096640321, 252.10894775390625, 4056.3837890625), 'b3^1': (339.14169203209997, 0.0, 0.0), 'b4^1': (440.1893700321, 0.0, 0.0), 'b5^1': (497.21083403209997, 0.0, 0.0), 'b6^1': (657.2414817557, 0.0, 0.0), 'b7^1': (770.3255457557, 770.3232421875, 1908.3839111328125), 'b8^1': (926.4266567556999, 0.0, 0.0), 'y1^1': (175.11949609630014, 175.119094848…	N3H5	1419.5	A2B2C1D1E2F1fedD1E1edcba	Hybrid	0	0			1	1	1	26.9669	221.398	Sperm_cotton_fraction8_IGP1_Xin_20210208
13451	13453	13431	33.6620	3	967.058	967.057	-0.00109863	2898.15	2898.13	HNSTGCLR	HNSTGC[Carbamidomethyl]LR	943.429	Clusterin	P10909	CLU	291	7	{'b1^1': (138.06673703209998, 0.0, 0.0), 'b2^1': (252.1096640321, 252.1100311279297, 1467.1925048828125), 'b3^1': (339.14169203209997, 0.0, 0.0), 'b4^1': (440.1893700321, 0.0, 0.0), 'b5^1': (497.21083403209997, 0.0, 0.0), 'b6^1': (657.2414817557, 0.0, 0.0), 'b7^1': (770.3255457557, 0.0, 0.0), 'b8^1': (926.4266567556999, 0.0, 0.0), 'y1^1': (175.11949609630014, 175.11859130859375, 3445.681396484375…	N5H4S1	1954.7	A2B2C1D1E2F1G3gfedD1E2eE2edcba	Complex	0	0			1	1	0.5	26.338	446.895	Sperm_cotton_fraction8_IGP1_Xin_20210208
13277	13279	13275	33.8837	3	948.05	948.051	0.00366211	2841.13	2841.11	HNSTGCLR	HNSTGC[Carbamidomethyl]LR	943.429	Clusterin	P10909	CLU	291	8	{'b1^1': (138.06673703209998, 0.0, 0.0), 'b2^1': (252.1096640321, 252.10897827148438, 3636.92919921875), 'b3^1': (339.14169203209997, 0.0, 0.0), 'b4^1': (440.1893700321, 0.0, 0.0), 'b5^1': (497.21083403209997, 0.0, 0.0), 'b6^1': (657.2414817557, 0.0, 0.0), 'b7^1': (770.3255457557, 0.0, 0.0), 'b8^1': (926.4266567556999, 0.0, 0.0), 'y1^1': (175.11949609630014, 175.11874389648438, 4997.978515625), '…	N4H4F1S1	1897.68	A2B2C1D1E2F1fF3fedD1E2edcbB5ba	Complex	1	0	1		1	0.998691	0.998691	36.3298	152.867	Sperm_cotton_fraction8_IGP2_Xin_20210208
7395	7397	7394	19.7858	3	1343.2	1343.2	-0.00366211	4026.58	4026.56	HNSTGCLR	HNSTGC[Carbamidomethyl]LR	943.429	Clusterin	P10909	CLU	291	8	{'b1^1': (138.06673703209998, 0.0, 0.0), 'b2^1': (252.1096640321, 252.10992431640625, 1636.3846435546875), 'b3^1': (339.14169203209997, 0.0, 0.0), 'b4^1': (440.1893700321, 0.0, 0.0), 'b5^1': (497.21083403209997, 0.0, 0.0), 'b6^1': (657.2414817557, 0.0, 0.0), 'b7^1': (770.3255457557, 770.3252563476562, 2263.916259765625), 'b8^1': (926.4266567556999, 0.0, 0.0), 'y1^1': (175.11949609630014, 175.1193…	N6H7F5	3083.14	A2B2C1D1E2F1G5gfF5feE2F1fedD1E2F1feE2F1G5gfF5fedcbB5ba	Complex	1	0	1		1	1	0.999432	35.1501	395.449	Sperm_cotton_fraction8_IGP2_Xin_20210208
12529	12531	12528	32.5920	2	1502.6	1502.6	0.00830078	3003.19	3003.16	HNSTGCLR	HNSTGC[Carbamidomethyl]LR	943.429	Clusterin	P10909	CLU	291	8	{'b1^1': (138.06673703209998, 0.0, 0.0), 'b2^1': (252.1096640321, 0.0, 0.0), 'b3^1': (339.14169203209997, 0.0, 0.0), 'b4^1': (440.1893700321, 0.0, 0.0), 'b5^1': (497.21083403209997, 0.0, 0.0), 'b6^1': (657.2414817557, 657.2366333007812, 5477.3642578125), 'b7^1': (770.3255457557, 770.3245239257812, 4187.0283203125), 'b8^1': (926.4266567556999, 0.0, 0.0), 'y1^1': (175.11949609630014, 175.1188507080…	N4H5F1S1	2059.73	A2B2C1D1E2F1fF3fedD1E2F1fedcbB5ba	Complex	1	0	0.999577		1	0.999125	0.999125	36.44	406.413	Sperm_cotton_fraction8_IGP3_Xin_20210208
16842	16844	16840	42.9885	3	1171.8	1171.8	0.00219727	3512.37	3514.35	HNSTGCLR	HNSTGC[Carbamidomethyl]LR	943.429	Clusterin	P10909	CLU	291	8	{'b1^1': (138.06673703209998, 0.0, 0.0), 'b2^1': (252.1096640321, 252.10838317871094, 2239.60546875), 'b3^1': (339.14169203209997, 0.0, 0.0), 'b4^1': (440.1893700321, 0.0, 0.0), 'b5^1': (497.21083403209997, 0.0, 0.0), 'b6^1': (657.2414817557, 657.2362670898438, 5177.7646484375), 'b7^1': (770.3255457557, 770.3245239257812, 1995.6092529296875), 'b8^1': (926.4266567556999, 0.0, 0.0), 'y1^1': (175.11…	N5H6F2S1	2570.93	A2B2C1D1E2F1G3gfedD1E2F1fF5feE2F1fF5fedcba	Complex	0	0			1	1	1	34.7366	298.989	Sperm_cotton_fraction8_IGP3_Xin_20210208
4027	4029	4026	16.5157	3	1124.12	1124.12	0.0219727	3369.35	3369.32	HNSTGCLR	HNSTGC[Carbamidomethyl]LR	943.429	Clusterin	P10909	CLU	291	10	{'b1^1': (138.06673703209998, 0.0, 0.0), 'b2^1': (252.1096640321, 252.10821533203125, 2471.200439453125), 'b3^1': (339.14169203209997, 0.0, 0.0), 'b4^1': (440.1893700321, 0.0, 0.0), 'b5^1': (497.21083403209997, 0.0, 0.0), 'b6^1': (657.2414817557, 0.0, 0.0), 'b7^1': (770.3255457557, 770.3277587890625, 7213.3076171875), 'b8^1': (926.4266567556999, 0.0, 0.0), 'y1^1': (175.11949609630014, 175.1190185…	N5H6F3	2425.89	A2B2C1D1E2F1G5gfF5fedD1E2F1feE2F1fF5fedcba	Complex	0	0			1	1	1	58.5263	178.824	Sperm_cotton_fraction9_IGP1_Xin_20210208
15619	15621	15618	37.6834	3	1015.74	1015.74	-0.00219727	3044.2	3044.19	HNSTGCLR	HNSTGC[Carbamidomethyl]LR	943.429	Clusterin	P10909	CLU	291	10	{'b1^1': (138.06673703209998, 0.0, 0.0), 'b2^1': (252.1096640321, 252.10891723632812, 3292.40869140625), 'b3^1': (339.14169203209997, 0.0, 0.0), 'b4^1': (440.1893700321, 0.0, 0.0), 'b5^1': (497.21083403209997, 0.0, 0.0), 'b6^1': (657.2414817557, 657.2372436523438, 8154.951171875), 'b7^1': (770.3255457557, 770.3291015625, 2958.5234375), 'b8^1': (926.4266567556999, 0.0, 0.0), 'y1^1': (175.119496096…	N5H4F1S1	2100.76	A2B2C1D1E2F1G3gfedD1E2eE2edcbB5ba	Complex	1	0	1		1	1	1	56.894	408.532	Sperm_cotton_fraction9_IGP1_Xin_20210216
7675	7677	7670	18.5871	3	1197.14	1197.14	0.000732422	3588.41	3588.39	HNSTGCLR	HNSTGC[Carbamidomethyl]LR	943.429	Clusterin	P10909	CLU	291	8	{'b1^1': (138.06673703209998, 0.0, 0.0), 'b2^1': (252.1096640321, 252.10971069335938, 2257.844970703125), 'b3^1': (339.14169203209997, 0.0, 0.0), 'b4^1': (440.1893700321, 0.0, 0.0), 'b5^1': (497.21083403209997, 0.0, 0.0), 'b6^1': (657.2414817557, 0.0, 0.0), 'b7^1': (770.3255457557, 770.3244018554688, 2365.88330078125), 'b8^1': (926.4266567556999, 0.0, 0.0), 'y1^1': (175.11949609630014, 175.119125…	N6H7F2	2644.96	A2B2C1D1E2F1G5gfF5feE2F1fedD1E2F1feE2F1fedcba	Complex	0	0			1	1	1	35.4396	419.445	Sperm_cotton_fraction9_IGP1_Xin_20210216
7476	7478	7474	18.1116	3	1221.49	1221.49	-0.00146484	3661.45	3661.43	HNSTGCLR	HNSTGC[Carbamidomethyl]LR	943.429	Clusterin	P10909	CLU	291	8	{'b1^1': (138.06673703209998, 0.0, 0.0), 'b2^1': (252.1096640321, 252.1088104248047, 1550.4239501953125), 'b3^1': (339.14169203209997, 0.0, 0.0), 'b4^1': (440.1893700321, 0.0, 0.0), 'b5^1': (497.21083403209997, 0.0, 0.0), 'b6^1': (657.2414817557, 0.0, 0.0), 'b7^1': (770.3255457557, 0.0, 0.0), 'b8^1': (926.4266567556999, 0.0, 0.0), 'y1^1': (175.11949609630014, 175.11900329589844, 3663.080810546875…	N5H6F5	2718	A2B2C1D1E2F1G5gfF5fedD1E2F1feE2F1G5gfF5fedcbB5ba	Complex	1	0	1		1	1	1	34.9856	497.268	Sperm_cotton_fraction9_IGP1_Xin_20210216
7739	7741	7738	18.7386	3	1245.83	1245.83	-0.00549316	3734.47	3734.45	HNSTGCLR	HNSTGC[Carbamidomethyl]LR	943.429	Clusterin	P10909	CLU	291	7	{'b1^1': (138.06673703209998, 0.0, 0.0), 'b2^1': (252.1096640321, 252.1105499267578, 1380.59033203125), 'b3^1': (339.14169203209997, 0.0, 0.0), 'b4^1': (440.1893700321, 0.0, 0.0), 'b5^1': (497.21083403209997, 0.0, 0.0), 'b6^1': (657.2414817557, 0.0, 0.0), 'b7^1': (770.3255457557, 0.0, 0.0), 'b8^1': (926.4266567556999, 0.0, 0.0), 'y1^1': (175.11949609630014, 175.11924743652344, 2636.149169921875),…	N6H7F3	2791.02	A2B2C1D1E2F1G5gfF5feE2F1fedD1E2F1feE2F1fedcbB5ba	Complex	1	0	1		1	1	1	27.9803	342.698	Sperm_cotton_fraction9_IGP1_Xin_20210216
7675	7677	7673	22.2272	3	1391.89	1391.89	-1.36424e-12	4172.64	4172.62	HNSTGCLR	HNSTGC[Carbamidomethyl]LR	943.429	Clusterin	P10909	CLU	291	7	{'b1^1': (138.06673703209998, 0.0, 0.0), 'b2^1': (252.1096640321, 0.0, 0.0), 'b3^1': (339.14169203209997, 0.0, 0.0), 'b4^1': (440.1893700321, 0.0, 0.0), 'b5^1': (497.21083403209997, 0.0, 0.0), 'b6^1': (657.2414817557, 0.0, 0.0), 'b7^1': (770.3255457557, 770.3314208984375, 1919.4305419921875), 'b8^1': (926.4266567556999, 0.0, 0.0), 'y1^1': (175.11949609630014, 175.1191864013672, 2469.77587890625),…	N6H7F6	3229.19	A2B2C1D1E2F1G5gfF5feE2F1fedD1E2F1fF5feE2F1G5gfF5fedcbB5ba	Complex	1	0	1		1	1	1	27.6707	432.891	Sperm_cotton_fraction10_IGP1_Xin_20210208
7932	7934	7931	22.8505	3	1270.18	1270.18	-0.00183105	3807.51	3807.49	HNSTGCLR	HNSTGC[Carbamidomethyl]LR	943.429	Clusterin	P10909	CLU	291	7	{'b1^1': (138.06673703209998, 0.0, 0.0), 'b2^1': (252.1096640321, 252.1090087890625, 1456.34033203125), 'b3^1': (339.14169203209997, 0.0, 0.0), 'b4^1': (440.1893700321, 0.0, 0.0), 'b5^1': (497.21083403209997, 0.0, 0.0), 'b6^1': (657.2414817557, 0.0, 0.0), 'b7^1': (770.3255457557, 0.0, 0.0), 'b8^1': (926.4266567556999, 0.0, 0.0), 'y1^1': (175.11949609630014, 175.11874389648438, 1379.9722900390625)…	N5H6F6	2864.06	A2B2C1D1E2F1G5gfF5fedD1E2F1fF5feE2F1G5gfF5fedcbB5ba	Complex	1	0	1		1	1	1	26.898	580.04	Sperm_cotton_fraction10_IGP1_Xin_20210208
7394	7396	7392	21.5558	3	1197.14	1197.15	0.0032959	3588.41	3588.39	HNSTGCLR	HNSTGC[Carbamidomethyl]LR	943.429	Clusterin	P10909	CLU	291	6	{'b1^1': (138.06673703209998, 0.0, 0.0), 'b2^1': (252.1096640321, 252.10987854003906, 2014.9013671875), 'b3^1': (339.14169203209997, 0.0, 0.0), 'b4^1': (440.1893700321, 0.0, 0.0), 'b5^1': (497.21083403209997, 0.0, 0.0), 'b6^1': (657.2414817557, 0.0, 0.0), 'b7^1': (770.3255457557, 0.0, 0.0), 'b8^1': (926.4266567556999, 0.0, 0.0), 'y1^1': (175.11949609630014, 175.11868286132812, 1623.3314208984375)…	N6H7F2	2644.96	A2B2C1D1E2F1fF5feE2F1fedD1E2F1feE2F1fedcbB5ba	Complex	1	0	0.999309		1	1	1	20.0542	322.962	Sperm_cotton_fraction10_IGP1_Xin_20210208
6463	6465	6458	18.9028	3	1099.77	1099.77	-0.00366211	3296.29	3296.28	HNSTGCLR	HNSTGC[Carbamidomethyl]LR	943.429	Clusterin	P10909	CLU	291	7	{'b1^1': (138.06673703209998, 0.0, 0.0), 'b2^1': (252.1096640321, 0.0, 0.0), 'b3^1': (339.14169203209997, 0.0, 0.0), 'b4^1': (440.1893700321, 0.0, 0.0), 'b5^1': (497.21083403209997, 0.0, 0.0), 'b6^1': (657.2414817557, 0.0, 0.0), 'b7^1': (770.3255457557, 0.0, 0.0), 'b8^1': (926.4266567556999, 0.0, 0.0), 'y1^1': (175.11949609630014, 175.11900329589844, 1833.618896484375), 'y2^1': (288.2035600963001…	N6H7	2352.85	A2B2C1D1E2F1feE2F1fedD1E2F1feE2F1fedcba	Complex	0	0			1	1	1	26.9574	293.287	Sperm_cotton_fraction10_IGP2_Xin_20210208
6410	6412	6391	18.7771	3	1021.41	1021.42	0.00952148	3061.23	3061.21	HNSTGCLR	HNSTGC[Carbamidomethyl]LR	943.429	Clusterin	P10909	CLU	291	6	{'b1^1': (138.06673703209998, 0.0, 0.0), 'b2^1': (252.1096640321, 252.1091766357422, 3067.04638671875), 'b3^1': (339.14169203209997, 0.0, 0.0), 'b4^1': (440.1893700321, 0.0, 0.0), 'b5^1': (497.21083403209997, 0.0, 0.0), 'b6^1': (657.2414817557, 0.0, 0.0), 'b7^1': (770.3255457557, 0.0, 0.0), 'b8^1': (926.4266567556999, 0.0, 0.0), 'y1^1': (175.11949609630014, 175.11915588378906, 3235.0205078125), '…	N5H5F2	2117.78	A2B2C1D1E2F1G5gfF5fedD1E2eE2F1fedcba	Complex	0	0			1	1	1	20.2354	208.705	Sperm_cotton_fraction10_IGP2_Xin_20210208
7646	7648	7644	19.9573	3	1148.46	1148.46	0.00146484	3442.35	3442.33	HNSTGCLR	HNSTGC[Carbamidomethyl]LR	943.429	Clusterin	P10909	CLU	291	7	{'b1^1': (138.06673703209998, 0.0, 0.0), 'b2^1': (252.1096640321, 252.10899353027344, 2883.60693359375), 'b3^1': (339.14169203209997, 0.0, 0.0), 'b4^1': (440.1893700321, 0.0, 0.0), 'b5^1': (497.21083403209997, 0.0, 0.0), 'b6^1': (657.2414817557, 0.0, 0.0), 'b7^1': (770.3255457557, 770.3334350585938, 2021.61376953125), 'b8^1': (926.4266567556999, 0.0, 0.0), 'y1^1': (175.11949609630014, 175.1185455…	N6H7F1	2498.9	A2B2C1D1E2F1fF5feE2F1fedD1E2F1feE2F1fedcba	Complex	0	0			1	1	1	28.1581	416.057	Sperm_cotton_fraction10_IGP3_Xin_20210208
7603	7605	7601	19.8552	3	1186.48	1186.48	-0.00219727	3556.42	3556.4	HNSTGCLR	HNSTGC[Carbamidomethyl]LR	943.429	Clusterin	P10909	CLU	291	7	{'b1^1': (138.06673703209998, 0.0, 0.0), 'b2^1': (252.1096640321, 252.10914611816406, 1825.4713134765625), 'b3^1': (339.14169203209997, 0.0, 0.0), 'b4^1': (440.1893700321, 0.0, 0.0), 'b5^1': (497.21083403209997, 0.0, 0.0), 'b6^1': (657.2414817557, 0.0, 0.0), 'b7^1': (770.3255457557, 770.3212280273438, 1963.5465087890625), 'b8^1': (926.4266567556999, 0.0, 0.0), 'y1^1': (175.11949609630014, 175.119…	N6H5F4	2612.97	A2B2C1D1E2F1G5gfF5fedD1E2F1feE2F2fF5fedcbB5ba	Complex	1	0	0.996934		1	1	1	26.1696	350.699	Sperm_cotton_fraction10_IGP3_Xin_20210208
9787	9789	9786	23.9713	3	1148.46	1148.46	-0.000366211	3442.35	3442.33	HNSTGCLR	HNSTGC[Carbamidomethyl]LR	943.429	Clusterin	P10909	CLU	291	7	{'b1^1': (138.06673703209998, 0.0, 0.0), 'b2^1': (252.1096640321, 252.110107421875, 2115.530029296875), 'b3^1': (339.14169203209997, 0.0, 0.0), 'b4^1': (440.1893700321, 0.0, 0.0), 'b5^1': (497.21083403209997, 0.0, 0.0), 'b6^1': (657.2414817557, 0.0, 0.0), 'b7^1': (770.3255457557, 770.3302612304688, 1653.9837646484375), 'b8^1': (926.4266567556999, 0.0, 0.0), 'y1^1': (175.11949609630014, 175.118972…	N6H7F1	2498.9	A2B2C1D1E2F1feE2F1fedD1E2F1feE2F1fedcbB5ba	Complex	1	0	1		1	1	1	27.539	342.499	Sperm_cotton_fraction11_IGP1_Xin_20210208
6875	6877	6874	23.5756	3	910.363	910.362	-0.00164795	2728.06	2728.06	HNSTGCLR	HNSTGC[Carbamidomethyl]LR	943.429	Clusterin	P10909	CLU	291	8	{'b1^1': (138.06673703209998, 0.0, 0.0), 'b2^1': (252.1096640321, 252.1092529296875, 3107.30224609375), 'b3^1': (339.14169203209997, 0.0, 0.0), 'b4^1': (440.1893700321, 0.0, 0.0), 'b5^1': (497.21083403209997, 0.0, 0.0), 'b6^1': (657.2414817557, 0.0, 0.0), 'b7^1': (770.3255457557, 0.0, 0.0), 'b8^1': (926.4266567556999, 0.0, 0.0), 'y1^1': (175.11949609630014, 175.1188507080078, 1481.27587890625), '…	N4H6	1784.63	A2B2C1D1E2F1feE2F1fedD1E1edcba	Hybrid	0	0			1	1	1	35.1699	353.989	Sperm_cotton_fraction12_IGP1_Xin_20210208
6766	6768	6764	23.3258	3	910.364	910.364	-0.000183105	2728.07	2728.06	HNSTGCLR	HNSTGC[Carbamidomethyl]LR	943.429	Clusterin	P10909	CLU	291	7	{'b1^1': (138.06673703209998, 0.0, 0.0), 'b2^1': (252.1096640321, 252.10923767089844, 4069.320068359375), 'b3^1': (339.14169203209997, 0.0, 0.0), 'b4^1': (440.1893700321, 0.0, 0.0), 'b5^1': (497.21083403209997, 0.0, 0.0), 'b6^1': (657.2414817557, 0.0, 0.0), 'b7^1': (770.3255457557, 0.0, 0.0), 'b8^1': (926.4266567556999, 0.0, 0.0), 'y1^1': (175.11949609630014, 175.11883544921875, 4408.5439453125),…	N4H6	1784.63	A2B2C1D1E2F1feE2edD1E1eE1edcba	Hybrid	0	0			1	1	1	28.9643	422.81	Sperm_cotton_fraction12_IGP1_Xin_20210208
7783	7785	7782	25.7174	3	1026.74	1026.74	0.000732422	3077.2	3077.2	HNSTGCLR	HNSTGC[Carbamidomethyl]LR	943.429	Clusterin	P10909	CLU	291	7	{'b1^1': (138.06673703209998, 0.0, 0.0), 'b2^1': (252.1096640321, 252.10995483398438, 2283.537109375), 'b3^1': (339.14169203209997, 0.0, 0.0), 'b4^1': (440.1893700321, 0.0, 0.0), 'b5^1': (497.21083403209997, 0.0, 0.0), 'b6^1': (657.2414817557, 0.0, 0.0), 'b7^1': (770.3255457557, 0.0, 0.0), 'b8^1': (926.4266567556999, 0.0, 0.0), 'y1^1': (175.11949609630014, 175.11888122558594, 4126.1376953125), 'y…	N5H6F1	2133.77	A2B2C1D1E2F1fF5fedD1E2F1feE2F1fedcba	Complex	0	0			1	1	1	27.8046	345.487	Sperm_cotton_fraction12_IGP1_Xin_20210208
6420	6422	6410	22.5194	3	899.7	899.701	0.000732422	2696.08	2696.07	HNSTGCLR	HNSTGC[Carbamidomethyl]LR	943.429	Clusterin	P10909	CLU	291	7	{'b1^1': (138.06673703209998, 0.0, 0.0), 'b2^1': (252.1096640321, 252.10890197753906, 3154.65673828125), 'b3^1': (339.14169203209997, 0.0, 0.0), 'b4^1': (440.1893700321, 0.0, 0.0), 'b5^1': (497.21083403209997, 0.0, 0.0), 'b6^1': (657.2414817557, 0.0, 0.0), 'b7^1': (770.3255457557, 0.0, 0.0), 'b8^1': (926.4266567556999, 0.0, 0.0), 'y1^1': (175.11949609630014, 175.1187286376953, 2129.204345703125),…	N4H4F2	1752.64	A2B2C1D1E2F1fF5fedD1E2edcbB5ba	Complex	1	0	1		1	1	1	27.6525	396.535	Sperm_cotton_fraction12_IGP1_Xin_20210208
6628	6630	6611	22.9976	3	1020.92	1021.41	1.46136	3061.21	3061.21	HNSTGCLR	HNSTGC[Carbamidomethyl]LR	943.429	Clusterin	P10909	CLU	291	7	{'b1^1': (138.06673703209998, 0.0, 0.0), 'b2^1': (252.1096640321, 252.10939025878906, 2585.1455078125), 'b3^1': (339.14169203209997, 0.0, 0.0), 'b4^1': (440.1893700321, 0.0, 0.0), 'b5^1': (497.21083403209997, 0.0, 0.0), 'b6^1': (657.2414817557, 0.0, 0.0), 'b7^1': (770.3255457557, 770.3240356445312, 2149.322998046875), 'b8^1': (926.4266567556999, 0.0, 0.0), 'y1^1': (175.11949609630014, 175.1190032…	N5H5F2	2117.78	A2B2C1D1E2F1fF5fedD1E2eE2F1fF5fedcba	Complex	0	0			1	1	1	26.8542	240.527	Sperm_cotton_fraction12_IGP1_Xin_20210208
6283	6285	6274	23.7101	3	1094.44	1094.43	-0.00366211	3280.28	3280.28	HNSTGCLR	HNSTGC[Carbamidomethyl]LR	943.429	Clusterin	P10909	CLU	291	6	{'b1^1': (138.06673703209998, 0.0, 0.0), 'b2^1': (252.1096640321, 252.1083221435547, 1599.720703125), 'b3^1': (339.14169203209997, 0.0, 0.0), 'b4^1': (440.1893700321, 0.0, 0.0), 'b5^1': (497.21083403209997, 0.0, 0.0), 'b6^1': (657.2414817557, 0.0, 0.0), 'b7^1': (770.3255457557, 0.0, 0.0), 'b8^1': (926.4266567556999, 0.0, 0.0), 'y1^1': (175.11949609630014, 175.118408203125, 2223.12353515625), 'y2^…	N6H6F1	2336.85	A2B2C1D1E2F1fedD2dD1E2F1feE2F1fedcbB5ba	Complex	1	1	1	0.997502	1	1	1	19.523	165.604	Sperm_cotton_fraction12_IGP2_Xin_20210208

## Sheet: Supplementary Table S7B
Supplementary Table S7B. The glycan structures on peptide: LKELPGVCNETMMALWEECKPCLK of clusterin in human spermatozoa
MS2Scan	LowEnergy_MS2Scan	MS1Scan	RetentionTime	PrecursorCharge	OriginalPrecursorMz	PrecursorMz	PMZShift	PrecursorMass	TheoreticalPrecursorMass	PeptideSequence	Peptide	PeptideMass	Protein	ProteinID	GeneName	Glycosite_Position	Matched_Pepfragment_Number	Matched_Pepfragment_Ions	GlycanComposition	GlycanMass	structure_coding	Glycan_type	Corefucose	Bisection	CoreFucose_probability	Bisection_probability	GlycanType_probability	Branch-1_probability	BranchesOverall_probability	PeptideScore	GlycanScore	FileName
80367	80369	80365	194.8624	4	1189.75	1189.75	0.00732422	4754.99	4754.95	ELPGVCNETMMALWEECKPCLK	ELPGVC[Carbamidomethyl]NETMMALWEEC[Carbamidomethyl]KPC[Carbamidomethyl]LK	2694.2	Clusterin	P10909	CLU	103	26	{'b1^1': (130.0504180321, 0.0, 0.0), 'b2^1': (243.13448203209998, 243.13394165039062, 3417.137451171875), 'b3^1': (340.1872460321, 0.0, 0.0), 'b4^1': (397.2087100321, 397.2080383300781, 3775.866455078125), 'b5^1': (496.2771240321, 496.2755126953125, 7269.6845703125), 'b6^1': (656.3077717557001, 656.3053588867188, 3831.230224609375), 'b7^1': (770.3506987557, 770.34619140625, 2271.4091796875), 'b8^…	N4H5F3	2060.76	A2B2C1D1E2F1G5gfF5fedD1E2F1fedcbB5ba	Complex	1	0	1		0.999892	1	1	150.142	182.507	Sperm_cotton_fraction2_IGP1_Xin_20210206
79996	79998	79995	193.9626	4	1281.04	1281.04	-0.00195312	5120.11	5120.09	ELPGVCNETMMALWEECKPCLK	ELPGVC[Carbamidomethyl]NETMMALWEEC[Carbamidomethyl]KPC[Carbamidomethyl]LK	2694.2	Clusterin	P10909	CLU	103	26	{'b1^1': (130.0504180321, 0.0, 0.0), 'b2^1': (243.13448203209998, 243.13328552246094, 3164.83203125), 'b3^1': (340.1872460321, 0.0, 0.0), 'b4^1': (397.2087100321, 397.2087707519531, 1765.8189697265625), 'b5^1': (496.2771240321, 496.27606201171875, 6960.9697265625), 'b6^1': (656.3077717557001, 656.3059692382812, 2284.319091796875), 'b7^1': (770.3506987557, 770.3450317382812, 2368.3056640625), 'b8^…	N5H6F3	2425.89	A2B2C1D1E2F1G5gfF5fedD1E2F1feE2F1fedcbB5ba	Complex	1	0	1		1	1	1	148.323	243.972	Sperm_cotton_fraction2_IGP1_Xin_20210206
79804	79806	79802	193.5031	4	1390.58	1389.83	-3.0332	5555.27	5557.24	ELPGVCNETMMALWEECKPCLK	ELPGVC[Carbamidomethyl]NETMMALWEEC[Carbamidomethyl]KPC[Carbamidomethyl]LK	2694.2	Clusterin	P10909	CLU	103	24	{'b1^1': (130.0504180321, 0.0, 0.0), 'b2^1': (243.13448203209998, 243.1343536376953, 1552.70458984375), 'b3^1': (340.1872460321, 0.0, 0.0), 'b4^1': (397.2087100321, 397.206787109375, 1970.4964599609375), 'b5^1': (496.2771240321, 496.27606201171875, 3705.78759765625), 'b6^1': (656.3077717557001, 656.3047485351562, 3801.968994140625), 'b7^1': (770.3506987557, 0.0, 0.0), 'b8^1': (899.3932917557, 0.0…	N5H6F4S1	2863.04	A2B2C1D1E2F1G3gfF5fedD1E2F1fF5feE2F1fF5fedcbB5ba	Complex	1	0	1		1	1	1	126.116	168.63	Sperm_cotton_fraction2_IGP1_Xin_20210206
83996	83998	83991	203.6198	4	1413.85	1413.85	-0.00488281	5651.37	5652.36	LKELPGVCNETMMALWEECKPCLK	LKELPGVC[Carbamidomethyl]NETMMALWEEC[Carbamidomethyl]KPC[Carbamidomethyl]LK	2935.38	Clusterin	P10909	CLU	103	23	{'b1^1': (114.0918890321, 0.0, 0.0), 'b2^1': (242.1868520321, 242.1860809326172, 4491.9228515625), 'b3^1': (371.2294450321, 371.22802734375, 8571.4619140625), 'b4^1': (484.3135090321, 484.3127136230469, 8516.5068359375), 'b5^1': (581.3662730321, 0.0, 0.0), 'b6^1': (638.3877370321001, 0.0, 0.0), 'b7^1': (737.4561510321, 737.4549560546875, 9433.73046875), 'b8^1': (897.4867987557, 897.4866943359375,…	N5H6F3S1	2716.98	A2B2C1D1E2F1G3gfF5fedD1E2F1feE2F1fF5fedcbB5ba	Complex	1	0	1		1	0.995338	0.995338	103.212	209.629	Sperm_cotton_fraction2_IGP1_Xin_20210206
79588	79590	79587	192.9801	4	1445.35	1445.35	-0.0107422	5777.37	5777.33	ELPGVCNETMMALWEECKPCLK	ELPGVC[Carbamidomethyl]NETMMALWEEC[Carbamidomethyl]KPC[Carbamidomethyl]LK	2694.2	Clusterin	P10909	CLU	103	21	{'b1^1': (130.0504180321, 0.0, 0.0), 'b2^1': (243.13448203209998, 243.1334686279297, 2187.2763671875), 'b3^1': (340.1872460321, 0.0, 0.0), 'b4^1': (397.2087100321, 0.0, 0.0), 'b5^1': (496.2771240321, 496.27569580078125, 4824.07421875), 'b6^1': (656.3077717557001, 0.0, 0.0), 'b7^1': (770.3506987557, 770.3516235351562, 1858.4140625), 'b8^1': (899.3932917557, 899.39453125, 6648.03662109375), 'b9^1':…	N6H7F5	3083.14	A2B2C1D1E2F1G5gfF5feE2F1fedD1E2F1fF5feE2F1fF5fedcbB5ba	Complex	1	0	1		1	1	1	99.8204	157.805	Sperm_cotton_fraction2_IGP1_Xin_20210206
79824	79826	79823	193.5497	3	1756.4	1756.4	0.00512695	5266.17	5266.14	ELPGVCNETMMALWEECKPCLK	ELPGVC[Carbamidomethyl]NETMMALWEEC[Carbamidomethyl]KPC[Carbamidomethyl]LK	2694.2	Clusterin	P10909	CLU	103	21	{'b1^1': (130.0504180321, 0.0, 0.0), 'b2^1': (243.13448203209998, 0.0, 0.0), 'b3^1': (340.1872460321, 0.0, 0.0), 'b4^1': (397.2087100321, 397.2093200683594, 1812.69775390625), 'b5^1': (496.2771240321, 496.2767028808594, 1851.1036376953125), 'b6^1': (656.3077717557001, 656.307373046875, 1460.22216796875), 'b7^1': (770.3506987557, 0.0, 0.0), 'b8^1': (899.3932917557, 899.3896484375, 4614.33984375), …	N5H6F4	2571.95	A2B2C1D1E2F1G5gfF5fedD1E2F1feE2F1fF5fedcbB5ba	Complex	1	0	1		1	1	1	99.1685	277.705	Sperm_cotton_fraction2_IGP1_Xin_20210206
88104	88106	88103	213.5365	4	1486.63	1486.63	0.0146484	5942.48	5943.46	LKELPGVCNETMMALWEECKPCLK	LKELPGVC[Carbamidomethyl]NETMMALWEEC[Carbamidomethyl]KPC[Carbamidomethyl]LK	2935.38	Clusterin	P10909	CLU	103	22	{'b1^1': (114.0918890321, 0.0, 0.0), 'b2^1': (242.1868520321, 242.1857452392578, 6223.19384765625), 'b3^1': (371.2294450321, 371.2274475097656, 10535.021484375), 'b4^1': (484.3135090321, 484.3121643066406, 11086.1923828125), 'b5^1': (581.3662730321, 0.0, 0.0), 'b6^1': (638.3877370321001, 638.3861694335938, 3028.975830078125), 'b7^1': (737.4561510321, 737.4520874023438, 14703.013671875), 'b8^1': (…	N5H6F3S2	3008.08	A2B2C1D1E2F1G3gfF5fedD1E2F1fF5feE2F1G3gfedcbB5ba	Complex	1	0	1		1	0.995804	0.497902	98.119	251.481	Sperm_cotton_fraction2_IGP1_Xin_20210206
70885	70887	70883	171.9632	4	1254.04	1254.05	0.0107422	5012.15	5011.11	LKELPGVCNETMMALWEECKPCLK	LKELPGVC[Carbamidomethyl]NETM[Oxidation]MALWEEC[Carbamidomethyl]KPC[Carbamidomethyl]LK	2951.37	Clusterin	P10909	CLU	103	20	{'b1^1': (114.0918890321, 0.0, 0.0), 'b2^1': (242.1868520321, 242.18643188476562, 3530.271484375), 'b3^1': (371.2294450321, 371.2276916503906, 7348.47705078125), 'b4^1': (484.3135090321, 484.31219482421875, 7904.9697265625), 'b5^1': (581.3662730321, 0.0, 0.0), 'b6^1': (638.3877370321001, 0.0, 0.0), 'b7^1': (737.4561510321, 737.4517211914062, 9934.8427734375), 'b8^1': (897.4867987557, 897.48797607…	N4H5F1S1	2059.73	A2B2C1D1E2F1G3gfedD1E2F1fedcbB5ba	Complex	1	0	1		1	1	1	78.8858	209.858	Sperm_cotton_fraction2_IGP1_Xin_20210206
79764	79766	79758	193.4057	4	1354.07	1354.07	-0.00976562	5412.24	5412.2	ELPGVCNETMMALWEECKPCLK	ELPGVC[Carbamidomethyl]NETMMALWEEC[Carbamidomethyl]KPC[Carbamidomethyl]LK	2694.2	Clusterin	P10909	CLU	103	19	{'b1^1': (130.0504180321, 0.0, 0.0), 'b2^1': (243.13448203209998, 243.13433837890625, 1581.5869140625), 'b3^1': (340.1872460321, 0.0, 0.0), 'b4^1': (397.2087100321, 0.0, 0.0), 'b5^1': (496.2771240321, 496.27606201171875, 2182.24609375), 'b6^1': (656.3077717557001, 0.0, 0.0), 'b7^1': (770.3506987557, 0.0, 0.0), 'b8^1': (899.3932917557, 899.3965454101562, 2675.90283203125), 'b9^1': (1000.4409697557…	N5H6F5	2718	A2B2C1D1E2F1G5gfF5fedD1E2F1fF5feE2F1fF5fedcbB5ba	Complex	1	0	1		1	1	1	78.2974	139.583	Sperm_cotton_fraction2_IGP1_Xin_20210206
84276	84278	84274	204.2923	4	1322.56	1322.57	0.015625	5286.24	5286.21	LKELPGVCNETMMALWEECKPCLK	LKELPGVC[Carbamidomethyl]NETMMALWEEC[Carbamidomethyl]KPC[Carbamidomethyl]LK	2935.38	Clusterin	P10909	CLU	103	18	{'b1^1': (114.0918890321, 0.0, 0.0), 'b2^1': (242.1868520321, 242.18582153320312, 1901.1995849609375), 'b3^1': (371.2294450321, 371.22906494140625, 5725.677734375), 'b4^1': (484.3135090321, 484.31298828125, 4287.63720703125), 'b5^1': (581.3662730321, 0.0, 0.0), 'b6^1': (638.3877370321001, 0.0, 0.0), 'b7^1': (737.4561510321, 737.4553833007812, 4352.96142578125), 'b8^1': (897.4867987557, 897.481262…	N4H5F1S2	2350.83	A2B2C1D1E2F1G3gfedD1E2F1G3gfedcbB5ba	Complex	1	0	1		1	1	1	63.802	361.483	Sperm_cotton_fraction2_IGP1_Xin_20210206
79742	79744	79737	193.3530	4	1427.1	1426.59	-2.01807	5702.33	5703.3	ELPGVCNETMMALWEECKPCLK	ELPGVC[Carbamidomethyl]NETMMALWEEC[Carbamidomethyl]KPC[Carbamidomethyl]LK	2694.2	Clusterin	P10909	CLU	103	16	{'b1^1': (130.0504180321, 0.0, 0.0), 'b2^1': (243.13448203209998, 243.13401794433594, 1647.7327880859375), 'b3^1': (340.1872460321, 0.0, 0.0), 'b4^1': (397.2087100321, 0.0, 0.0), 'b5^1': (496.2771240321, 496.2776794433594, 2028.57666015625), 'b6^1': (656.3077717557001, 0.0, 0.0), 'b7^1': (770.3506987557, 0.0, 0.0), 'b8^1': (899.3932917557, 899.392578125, 2663.804931640625), 'b9^1': (1000.44096975…	N5H6F5S1	3009.1	A2B2C1D1E2F1G5gfF5fedD1E2F1G3gfeE2F1G5gfF5fedcbB5ba	Complex	1	0	1		1	1	0.5	56.2801	168.99	Sperm_cotton_fraction2_IGP1_Xin_20210206
87952	87954	87951	213.1721	4	1450.11	1450.11	0.00683594	5796.41	5796.38	LKELPGVCNETMMALWEECKPCLK	LKELPGVC[Carbamidomethyl]NETMMALWEEC[Carbamidomethyl]KPC[Carbamidomethyl]LK	2935.38	Clusterin	P10909	CLU	103	17	{'b1^1': (114.0918890321, 0.0, 0.0), 'b2^1': (242.1868520321, 0.0, 0.0), 'b3^1': (371.2294450321, 371.2282409667969, 3006.68359375), 'b4^1': (484.3135090321, 484.3109130859375, 3188.462158203125), 'b5^1': (581.3662730321, 0.0, 0.0), 'b6^1': (638.3877370321001, 0.0, 0.0), 'b7^1': (737.4561510321, 737.4547119140625, 3021.32421875), 'b8^1': (897.4867987557, 897.4822387695312, 1661.5306396484375), 'b…	N5H6S3	2861	A2B2C1D1E2F1G3gfedD1E2F1G3gfeE2F1G3gfedcba	Complex	0	0			1	1	1	53.1146	310.771	Sperm_cotton_fraction2_IGP1_Xin_20210206
70875	70877	70861	171.9393	4	1217.78	1217.78	0.000976562	4867.09	4866.07	LKELPGVCNETMMALWEECKPCLK	LKELPGVC[Carbamidomethyl]NETM[Oxidation]MALWEEC[Carbamidomethyl]KPC[Carbamidomethyl]LK	2951.37	Clusterin	P10909	CLU	103	13	{'b1^1': (114.0918890321, 0.0, 0.0), 'b2^1': (242.1868520321, 242.18617248535156, 2606.75390625), 'b3^1': (371.2294450321, 371.2276306152344, 2664.0009765625), 'b4^1': (484.3135090321, 0.0, 0.0), 'b5^1': (581.3662730321, 0.0, 0.0), 'b6^1': (638.3877370321001, 0.0, 0.0), 'b7^1': (737.4561510321, 737.449951171875, 3349.039306640625), 'b8^1': (897.4867987557, 897.4854125976562, 2196.800048828125), '…	N4H5F2	1914.7	A2B2C1D1E2F1fF5fedD1E2F1fedcbB5ba	Complex	1	0	1		1	1	1	33.1603	372.123	Sperm_cotton_fraction2_IGP1_Xin_20210206
76999	77001	76997	186.7145	4	1193.74	1193.75	0.0239258	4770.97	4770.95	ELPGVCNETMMALWEECKPCLK	ELPGVC[Carbamidomethyl]NETMM[Oxidation]ALWEEC[Carbamidomethyl]KPC[Carbamidomethyl]LK	2710.19	Clusterin	P10909	CLU	103	12	{'b1^1': (130.0504180321, 0.0, 0.0), 'b2^1': (243.13448203209998, 0.0, 0.0), 'b3^1': (340.1872460321, 0.0, 0.0), 'b4^1': (397.2087100321, 0.0, 0.0), 'b5^1': (496.2771240321, 0.0, 0.0), 'b6^1': (656.3077717557001, 0.0, 0.0), 'b7^1': (770.3506987557, 0.0, 0.0), 'b8^1': (899.3932917557, 0.0, 0.0), 'b9^1': (1000.4409697557, 0.0, 0.0), 'b10^1': (1131.4814547557, 1131.47314453125, 2582.951904296875), '…	N4H5F3	2060.76	A2B2C1D1E2F1fF5fedD1E2F1fF5fedcbB5ba	Complex	1	0	1		1	1	1	31.2824	140.937	Sperm_cotton_fraction2_IGP1_Xin_20210206
83914	83916	83905	203.4223	4	1377.34	1377.34	-0.00341797	5505.32	5506.3	LKELPGVCNETMMALWEECKPCLK	LKELPGVC[Carbamidomethyl]NETMMALWEEC[Carbamidomethyl]KPC[Carbamidomethyl]LK	2935.38	Clusterin	P10909	CLU	103	13	{'b1^1': (114.0918890321, 0.0, 0.0), 'b2^1': (242.1868520321, 0.0, 0.0), 'b3^1': (371.2294450321, 371.2273864746094, 2678.96484375), 'b4^1': (484.3135090321, 484.31268310546875, 2106.3671875), 'b5^1': (581.3662730321, 0.0, 0.0), 'b6^1': (638.3877370321001, 0.0, 0.0), 'b7^1': (737.4561510321, 737.4550170898438, 2009.0355224609375), 'b8^1': (897.4867987557, 0.0, 0.0), 'b9^1': (1011.5297257556999, 0…	N5H6F2S1	2570.93	A2B2C1D1E2F1G3gfedD1E2F1fF5feE2F1fF5fedcba	Complex	0	0			1	1	0.5	30.8925	148.317	Sperm_cotton_fraction2_IGP1_Xin_20210206
76628	76630	76621	185.8300	4	1285.04	1285.03	-0.0429688	5136.08	5135.06	ELPGVCNETMMALWEECKPCLK	ELPGVC[Carbamidomethyl]NETMM[Oxidation]ALWEEC[Carbamidomethyl]KPC[Carbamidomethyl]LK	2710.19	Clusterin	P10909	CLU	103	10	{'b1^1': (130.0504180321, 0.0, 0.0), 'b2^1': (243.13448203209998, 0.0, 0.0), 'b3^1': (340.1872460321, 0.0, 0.0), 'b4^1': (397.2087100321, 0.0, 0.0), 'b5^1': (496.2771240321, 496.2713317871094, 1493.2760009765625), 'b6^1': (656.3077717557001, 0.0, 0.0), 'b7^1': (770.3506987557, 0.0, 0.0), 'b8^1': (899.3932917557, 0.0, 0.0), 'b9^1': (1000.4409697557, 0.0, 0.0), 'b10^1': (1131.4814547557, 0.0, 0.0),…	N5H6F1S1	2424.87	A2B2C1D1E2F1G3gfedD1E2F1feE2F1fedcbB5ba	Complex	1	0	1		0.999892	1	1	21.1603	180.483	Sperm_cotton_fraction2_IGP1_Xin_20210206
80805	80807	80804	195.3703	4	1417.85	1417.85	-0.0107422	5667.35	5667.33	LKELPGVCNETMMALWEECKPCLK	LKELPGVC[Carbamidomethyl]NETMM[Oxidation]ALWEEC[Carbamidomethyl]KPC[Carbamidomethyl]LK	2951.37	Clusterin	P10909	CLU	103	16	{'b1^1': (114.0918890321, 0.0, 0.0), 'b2^1': (242.1868520321, 242.18649291992188, 2688.20068359375), 'b3^1': (371.2294450321, 371.22747802734375, 6017.8359375), 'b4^1': (484.3135090321, 484.3125915527344, 5716.81396484375), 'b5^1': (581.3662730321, 0.0, 0.0), 'b6^1': (638.3877370321001, 0.0, 0.0), 'b7^1': (737.4561510321, 737.4539794921875, 6853.4677734375), 'b8^1': (897.4867987557, 897.489440917…	N5H6F1S2	2715.96	A2B2C1D1E2F1G3gfedD1E2F1feE2F1G3gfedcbB5ba	Complex	1	0	1		1	1	1	50.3756	385.921	Sperm_cotton_fraction2_IGP2_Xin_20210206
79813	79815	79810	192.9778	4	1427.1	1426.59	-2.03369	5702.32	5704.32	ELPGVCNETMMALWEECKPCLK	ELPGVC[Carbamidomethyl]NETMMALWEEC[Carbamidomethyl]KPC[Carbamidomethyl]LK	2694.2	Clusterin	P10909	CLU	103	15	{'b1^1': (130.0504180321, 0.0, 0.0), 'b2^1': (243.13448203209998, 243.13426208496094, 2111.560791015625), 'b3^1': (340.1872460321, 0.0, 0.0), 'b4^1': (397.2087100321, 0.0, 0.0), 'b5^1': (496.2771240321, 496.2758483886719, 1846.15673828125), 'b6^1': (656.3077717557001, 656.3110961914062, 2582.960205078125), 'b7^1': (770.3506987557, 0.0, 0.0), 'b8^1': (899.3932917557, 0.0, 0.0), 'b9^1': (1000.44096…	N5H6F7	3010.12	A2B2C1D1E2F1G5gfF5fedD1E2F1G5gfF5feE2F1G5gfF5fedcbB5ba	Complex	1	0	1		1	1	1	48.4391	151.489	Sperm_cotton_fraction2_IGP2_Xin_20210206
79833	79835	79832	193.0228	4	1390.58	1390.33	-1.00781	5557.27	5558.26	ELPGVCNETMMALWEECKPCLK	ELPGVC[Carbamidomethyl]NETMMALWEEC[Carbamidomethyl]KPC[Carbamidomethyl]LK	2694.2	Clusterin	P10909	CLU	103	14	{'b1^1': (130.0504180321, 0.0, 0.0), 'b2^1': (243.13448203209998, 243.13392639160156, 1808.695556640625), 'b3^1': (340.1872460321, 0.0, 0.0), 'b4^1': (397.2087100321, 0.0, 0.0), 'b5^1': (496.2771240321, 0.0, 0.0), 'b6^1': (656.3077717557001, 0.0, 0.0), 'b7^1': (770.3506987557, 0.0, 0.0), 'b8^1': (899.3932917557, 0.0, 0.0), 'b9^1': (1000.4409697557, 0.0, 0.0), 'b10^1': (1131.4814547557, 1131.47692…	N5H6F6	2864.06	A2B2C1D1E2F1G5gfF5fedD1E2F1fF5feE2F1G5gfF5fedcbB5ba	Complex	1	0	1		1	1	1	43.063	188.94	Sperm_cotton_fraction2_IGP2_Xin_20210206
80035	80037	80028	193.5128	4	1390.58	1390.07	-2.04443	5556.26	5557.24	ELPGVCNETMMALWEECKPCLK	ELPGVC[Carbamidomethyl]NETMMALWEEC[Carbamidomethyl]KPC[Carbamidomethyl]LK	2694.2	Clusterin	P10909	CLU	103	14	{'b1^1': (130.0504180321, 0.0, 0.0), 'b2^1': (243.13448203209998, 0.0, 0.0), 'b3^1': (340.1872460321, 0.0, 0.0), 'b4^1': (397.2087100321, 0.0, 0.0), 'b5^1': (496.2771240321, 0.0, 0.0), 'b6^1': (656.3077717557001, 0.0, 0.0), 'b7^1': (770.3506987557, 0.0, 0.0), 'b8^1': (899.3932917557, 899.3901977539062, 1817.8443603515625), 'b9^1': (1000.4409697557, 0.0, 0.0), 'b10^1': (1131.4814547557, 1131.48657…	N5H6F4S1	2863.04	A2B2C1D1E2F1G5gfF5fedD1E2F1fF5feE2F1G3gfedcbB5ba	Complex	1	0	1		1	1	0.5	42.2862	191.218	Sperm_cotton_fraction2_IGP2_Xin_20210206
73642	73644	73641	178.4335	4	1254.05	1253.3	-3.00195	5009.15	5011.11	LKELPGVCNETMMALWEECKPCLK	LKELPGVC[Carbamidomethyl]NETM[Oxidation]MALWEEC[Carbamidomethyl]KPC[Carbamidomethyl]LK	2951.37	Clusterin	P10909	CLU	103	18	{'b1^1': (114.0918890321, 0.0, 0.0), 'b2^1': (242.1868520321, 242.18577575683594, 4826.8076171875), 'b3^1': (371.2294450321, 371.2286682128906, 13587.1796875), 'b4^1': (484.3135090321, 484.31024169921875, 7197.0986328125), 'b5^1': (581.3662730321, 0.0, 0.0), 'b6^1': (638.3877370321001, 0.0, 0.0), 'b7^1': (737.4561510321, 737.4525756835938, 12870.9130859375), 'b8^1': (897.4867987557, 897.483825683…	N4H5F1S1	2059.73	A2B2C1D1E2F1fF3fedD1E2F1fedcbB5ba	Complex	1	0	1		0.999895	1	1	65.8626	141.718	Sperm_cotton_fraction2_IGP3_Xin_20210206
76253	76255	76243	184.7516	4	1285.03	1285.03	0.0107422	5136.11	5136.08	ELPGVCNETMMALWEECKPCLK	ELPGVC[Carbamidomethyl]NETMM[Oxidation]ALWEEC[Carbamidomethyl]KPC[Carbamidomethyl]LK	2710.19	Clusterin	P10909	CLU	103	15	{'b1^1': (130.0504180321, 0.0, 0.0), 'b2^1': (243.13448203209998, 243.13131713867188, 1655.154296875), 'b3^1': (340.1872460321, 0.0, 0.0), 'b4^1': (397.2087100321, 0.0, 0.0), 'b5^1': (496.2771240321, 496.2763671875, 2494.47705078125), 'b6^1': (656.3077717557001, 0.0, 0.0), 'b7^1': (770.3506987557, 0.0, 0.0), 'b8^1': (899.3932917557, 0.0, 0.0), 'b9^1': (1000.4409697557, 1000.4462890625, 1957.43908…	N5H6F3	2425.89	A2B2C1D1E2F1fF5fedD1E2F1feE2F1fF5fedcbB5ba	Complex	1	0	1		1	1	1	49.0497	127.675	Sperm_cotton_fraction2_IGP3_Xin_20210206
79869	79871	79858	193.4861	3	1415.6	1415.6	-0.00769043	4243.78	4243.76	ELPGVCNETMMALWEECKPCLK	ELPGVC[Carbamidomethyl]NETMMALWEEC[Carbamidomethyl]KPC[Carbamidomethyl]LK	2694.2	Clusterin	P10909	CLU	103	13	{'b1^1': (130.0504180321, 0.0, 0.0), 'b2^1': (243.13448203209998, 0.0, 0.0), 'b3^1': (340.1872460321, 0.0, 0.0), 'b4^1': (397.2087100321, 0.0, 0.0), 'b5^1': (496.2771240321, 0.0, 0.0), 'b6^1': (656.3077717557001, 0.0, 0.0), 'b7^1': (770.3506987557, 0.0, 0.0), 'b8^1': (899.3932917557, 0.0, 0.0), 'b9^1': (1000.4409697557, 0.0, 0.0), 'b10^1': (1131.4814547557, 0.0, 0.0), 'b11^1': (1262.5219397557, 1…	N3H4F2	1549.57	A2B2C1D1E2F1fF5fedD1dcbB5ba	Complex	1	0	1		1	1	1	37.7937	214.963	Sperm_cotton_fraction2_IGP3_Xin_20210206
78839	78841	78834	190.9921	4	1445.35	1445.34	-0.0322266	5777.34	5776.31	ELPGVCNETMMALWEECKPCLK	ELPGVC[Carbamidomethyl]NETMMALWEEC[Carbamidomethyl]KPC[Carbamidomethyl]LK	2694.2	Clusterin	P10909	CLU	103	13	{'b1^1': (130.0504180321, 0.0, 0.0), 'b2^1': (243.13448203209998, 0.0, 0.0), 'b3^1': (340.1872460321, 0.0, 0.0), 'b4^1': (397.2087100321, 397.204345703125, 1435.0775146484375), 'b5^1': (496.2771240321, 0.0, 0.0), 'b6^1': (656.3077717557001, 656.3104858398438, 1905.9736328125), 'b7^1': (770.3506987557, 0.0, 0.0), 'b8^1': (899.3932917557, 0.0, 0.0), 'b9^1': (1000.4409697557, 0.0, 0.0), 'b10^1': (11…	N6H7F3S1	3082.12	A2B2C1D1E2F1G3gfF5feE2F1fedD1E2F1feE2F1fF5fedcbB5ba	Complex	1	0	1		1	0.997683	0.997683	36.966	137.91	Sperm_cotton_fraction2_IGP3_Xin_20210206
80454	80456	80449	194.9012	4	1417.85	1417.85	0.00488281	5667.36	5668.36	LKELPGVCNETMMALWEECKPCLK	LKELPGVC[Carbamidomethyl]NETM[Oxidation]MALWEEC[Carbamidomethyl]KPC[Carbamidomethyl]LK	2951.37	Clusterin	P10909	CLU	103	13	{'b1^1': (114.0918890321, 0.0, 0.0), 'b2^1': (242.1868520321, 242.18634033203125, 4224.75146484375), 'b3^1': (371.2294450321, 371.2275390625, 4522.84716796875), 'b4^1': (484.3135090321, 484.3127136230469, 6050.7578125), 'b5^1': (581.3662730321, 0.0, 0.0), 'b6^1': (638.3877370321001, 0.0, 0.0), 'b7^1': (737.4561510321, 737.451171875, 8225.994140625), 'b8^1': (897.4867987557, 0.0, 0.0), 'b9^1': (10…	N5H6F3S1	2716.98	A2B2C1D1E2F1G3gfedD1E2F1fF5feE2F1fF5fedcbB5ba	Complex	1	0	0.999578		1	1	0.5	34.1371	235.493	Sperm_cotton_fraction2_IGP3_Xin_20210206
76374	76376	76372	185.6090	4	1377.84	1377.59	-1.02393	5506.32	5506.3	LKELPGVCNETMMALWEECKPCLK	LKELPGVC[Carbamidomethyl]NETMMALWEEC[Carbamidomethyl]KPC[Carbamidomethyl]LK	2935.38	Clusterin	P10909	CLU	103	28	{'b1^1': (114.0918890321, 0.0, 0.0), 'b2^1': (242.1868520321, 242.18685913085938, 6915.64892578125), 'b3^1': (371.2294450321, 371.2289733886719, 20710.154296875), 'b4^1': (484.3135090321, 484.31298828125, 21307.51171875), 'b5^1': (581.3662730321, 581.367431640625, 1974.174072265625), 'b6^1': (638.3877370321001, 0.0, 0.0), 'b7^1': (737.4561510321, 737.455322265625, 25960.6796875), 'b8^1': (897.486…	N5H6F2S1	2570.93	A2B2C1D1E2F1G3gfF5fedD1E2F1feE2F1fedcbB5ba	Complex	1	0	1		1	0.999461	0.999461	162.97	578.817	Sperm_cotton_fraction3_IGP1_Xin_20210206
76578	76580	76563	186.1057	4	1328.08	1327.07	-4.00732	5304.26	5303.22	LKELPGVCNETMMALWEECKPCLK	LKELPGVC[Carbamidomethyl]NETMMALWEEC[Carbamidomethyl]KPC[Carbamidomethyl]LK	2935.38	Clusterin	P10909	CLU	103	18	{'b1^1': (114.0918890321, 0.0, 0.0), 'b2^1': (242.1868520321, 242.1864776611328, 4067.37158203125), 'b3^1': (371.2294450321, 371.2274475097656, 8244.732421875), 'b4^1': (484.3135090321, 484.3117980957031, 3892.834228515625), 'b5^1': (581.3662730321, 0.0, 0.0), 'b6^1': (638.3877370321001, 0.0, 0.0), 'b7^1': (737.4561510321, 737.4503173828125, 2739.747802734375), 'b8^1': (897.4867987557, 0.0, 0.0),…	N4H6F2S1	2367.85	A2B2C1D1E2F1G3gfeE2F1fF5fedD1E1edcbB5ba	Hybrid	1	0	1		1	1	1	63.5088	176.732	Sperm_cotton_fraction3_IGP1_Xin_20210206
73727	73729	73717	179.2148	4	1290.56	1290.56	0.0102539	5158.21	5158.19	LKELPGVCNETMMALWEECKPCLK	LKELPGVC[Carbamidomethyl]NETM[Oxidation]MALWEEC[Carbamidomethyl]KPC[Carbamidomethyl]LK	2951.37	Clusterin	P10909	CLU	103	17	{'b1^1': (114.0918890321, 0.0, 0.0), 'b2^1': (242.1868520321, 242.18585205078125, 2375.90087890625), 'b3^1': (371.2294450321, 371.2286682128906, 4255.22509765625), 'b4^1': (484.3135090321, 484.3116760253906, 8195.6357421875), 'b5^1': (581.3662730321, 0.0, 0.0), 'b6^1': (638.3877370321001, 0.0, 0.0), 'b7^1': (737.4561510321, 737.454345703125, 6254.01123046875), 'b8^1': (897.4867987557, 897.4829101…	N4H5F4	2206.81	A2B2C1D1E2F1G5gfF5fedD1E2F1fF5fedcbB5ba	Complex	1	0	1		1	1	1	55.2023	377.632	Sperm_cotton_fraction3_IGP1_Xin_20210206
73882	73884	73869	179.5865	4	1290.81	1290.56	-1.03223	5158.19	5157.17	LKELPGVCNETMMALWEECKPCLK	LKELPGVC[Carbamidomethyl]NETM[Oxidation]MALWEEC[Carbamidomethyl]KPC[Carbamidomethyl]LK	2951.37	Clusterin	P10909	CLU	103	14	{'b1^1': (114.0918890321, 0.0, 0.0), 'b2^1': (242.1868520321, 242.1852264404297, 1428.8975830078125), 'b3^1': (371.2294450321, 371.22869873046875, 2907.66455078125), 'b4^1': (484.3135090321, 484.3105163574219, 2618.76513671875), 'b5^1': (581.3662730321, 0.0, 0.0), 'b6^1': (638.3877370321001, 0.0, 0.0), 'b7^1': (737.4561510321, 737.4552001953125, 2952.9091796875), 'b8^1': (897.4867987557, 897.4851…	N4H5F2S1	2205.79	A2B2C1D1E2F1G3gfedD1E2F1fF5fedcbB5ba	Complex	1	0	1		1	1	1	36.5428	310.606	Sperm_cotton_fraction3_IGP1_Xin_20210206
76960	76962	76955	187.0161	4	1286.56	1286.56	-0.0117188	5142.2	5141.17	LKELPGVCNETMMALWEECKPCLK	LKELPGVC[Carbamidomethyl]NETMMALWEEC[Carbamidomethyl]KPC[Carbamidomethyl]LK	2935.38	Clusterin	P10909	CLU	103	13	{'b1^1': (114.0918890321, 0.0, 0.0), 'b2^1': (242.1868520321, 0.0, 0.0), 'b3^1': (371.2294450321, 371.2278137207031, 5682.26953125), 'b4^1': (484.3135090321, 484.3135070800781, 2884.27685546875), 'b5^1': (581.3662730321, 0.0, 0.0), 'b6^1': (638.3877370321001, 0.0, 0.0), 'b7^1': (737.4561510321, 737.452392578125, 6936.35986328125), 'b8^1': (897.4867987557, 0.0, 0.0), 'b9^1': (1011.5297257556999, 0…	N4H5F2S1	2205.79	A2B2C1D1E2F1G3gfF5fedD1E2F1fedcbB5ba	Complex	1	0	1		0.999595	1	1	33.7281	240.307	Sperm_cotton_fraction3_IGP1_Xin_20210206
80875	80877	80874	195.8405	4	1434.33	1433.83	-1.99756	5731.27	5733.25	ELPGVCNETMMALWEECKPCLK	ELPGVC[Carbamidomethyl]NETM[Oxidation]M[Oxidation]ALWEEC[Carbamidomethyl]KPC[Carbamidomethyl]LK	2726.19	Clusterin	P10909	CLU	103	14	{'b1^1': (130.0504180321, 130.04965209960938, 1810.526123046875), 'b2^1': (243.13448203209998, 243.13275146484375, 2335.675537109375), 'b3^1': (340.1872460321, 0.0, 0.0), 'b4^1': (397.2087100321, 0.0, 0.0), 'b5^1': (496.2771240321, 496.27490234375, 2051.340576171875), 'b6^1': (656.3077717557001, 0.0, 0.0), 'b7^1': (770.3506987557, 0.0, 0.0), 'b8^1': (899.3932917557, 0.0, 0.0), 'b9^1': (1000.44096…	N5H6F1S3	3007.06	A2B2C1D1E2F1G3gfedD1E2F1G3gfeE2F1G3gfedcbB5ba	Complex	1	0	1		1	1	1	41.636	421.051	Sperm_cotton_fraction3_IGP2_Xin_20210206
84393	84395	84386	204.3048	4	1286.06	1285.79	-1.06592	5139.13	5140.15	LKELPGVCNETMMALWEECKPCLK	LKELPGVC[Carbamidomethyl]NETMMALWEEC[Carbamidomethyl]KPC[Carbamidomethyl]LK	2935.38	Clusterin	P10909	CLU	103	14	{'b1^1': (114.0918890321, 0.0, 0.0), 'b2^1': (242.1868520321, 242.1856231689453, 2490.150634765625), 'b3^1': (371.2294450321, 371.22943115234375, 2815.65283203125), 'b4^1': (484.3135090321, 484.3139343261719, 3358.51904296875), 'b5^1': (581.3662730321, 0.0, 0.0), 'b6^1': (638.3877370321001, 0.0, 0.0), 'b7^1': (737.4561510321, 737.4513549804688, 2553.284912109375), 'b8^1': (897.4867987557, 0.0, 0.…	N4H5S2	2204.77	A2B2C1D1E2F1G3gfedD1E2F1G3gfedcba	Complex	0	0			1	1	1	37.5212	130.221	Sperm_cotton_fraction3_IGP2_Xin_20210206
76254	76256	76252	185.2362	4	1450.88	1450.61	-1.05127	5798.42	5798.42	LKELPGVCNETMMALWEECKPCLK	LKELPGVC[Carbamidomethyl]NETMMALWEEC[Carbamidomethyl]KPC[Carbamidomethyl]LK	2935.38	Clusterin	P10909	CLU	103	22	{'b1^1': (114.0918890321, 0.0, 0.0), 'b2^1': (242.1868520321, 242.18605041503906, 5245.67333984375), 'b3^1': (371.2294450321, 371.22857666015625, 10431.4140625), 'b4^1': (484.3135090321, 484.3127136230469, 8940.63671875), 'b5^1': (581.3662730321, 0.0, 0.0), 'b6^1': (638.3877370321001, 0.0, 0.0), 'b7^1': (737.4561510321, 737.4545288085938, 15766.41796875), 'b8^1': (897.4867987557, 897.486389160156…	N5H6F4S1	2863.04	A2B2C1D1E2F1G3gfF5fedD1E2F1feE2F1G5gfF5fedcbB5ba	Complex	1	0	1		1	1	0.999775	99.2472	240.404	Sperm_cotton_fraction3_IGP3_Xin_20210206
83252	83254	83251	198.1555	4	1266.27	1266.27	0.00195312	5061.06	5062.04	ELPGVCNETMMALWEECKPCLK	ELPGVC[Carbamidomethyl]NETM[Oxidation]MALWEEC[Carbamidomethyl]KPC[Carbamidomethyl]LK	2710.19	Clusterin	P10909	CLU	103	17	{'b1^1': (130.0504180321, 0.0, 0.0), 'b2^1': (243.13448203209998, 243.13388061523438, 1681.045166015625), 'b3^1': (340.1872460321, 0.0, 0.0), 'b4^1': (397.2087100321, 0.0, 0.0), 'b5^1': (496.2771240321, 496.27593994140625, 3242.853271484375), 'b6^1': (656.3077717557001, 656.3052368164062, 2589.2900390625), 'b7^1': (770.3506987557, 0.0, 0.0), 'b8^1': (899.3932917557, 899.3856201171875, 2023.249023…	N4H5F3S1	2351.85	A2B2C1D1E2F1G3gfF5fedD1E2F1fF5fedcbB5ba	Complex	1	0	1		1	1	1	63.6166	224.185	Sperm_cotton_fraction12_IGP3_Xin_20210208

## Sheet: Supplementary Table S7C
Supplementary Table S7C. The glycan structures on peptide: KKEDALNETR of clusterin in human spermatozoa
MS2Scan	LowEnergy_MS2Scan	MS1Scan	RetentionTime	PrecursorCharge	OriginalPrecursorMz	PrecursorMz	PMZShift	PrecursorMass	TheoreticalPrecursorMass	PeptideSequence	Peptide	PeptideMass	Protein	ProteinID	GeneName	Glycosite_Position	Matched_Pepfragment_Number	Matched_Pepfragment_Ions	GlycanComposition	GlycanMass	structure_coding	Glycan_type	Corefucose	Bisection	CoreFucose_probability	Bisection_probability	GlycanType_probability	Branch-1_probability	BranchesOverall_probability	PeptideScore	GlycanScore	FileName
16771	16773	16769	40.9996	3	1259.2	1259.2	-0.00402832	3774.57	3774.57	KKEDALNETR	KKEDALNETR	1202.63	Clusterin	P10909	CLU	86	15	{'b1^1': (129.1027880321, 129.10203552246094, 4556.82373046875), 'b2^1': (257.1977510321, 257.1968688964844, 4635.19189453125), 'b3^1': (386.2403440321, 386.23944091796875, 1739.9635009765625), 'b4^1': (501.2672870321, 501.265869140625, 15404.3642578125), 'b5^1': (572.3044010321, 572.3036499023438, 2549.814208984375), 'b6^1': (685.3884650321, 685.3889770507812, 6131.0009765625), 'b7^1': (799.4313…	N5H6F4	2571.95	A2B2C1D1E2F1G5gfF5fedD1E2F1feE2F1fF5fedcbB5ba	Complex	1	0	1		1	1	1	97.3719	382.346	Sperm_cotton_fraction1_IGP1_Xin_20210205
16433	16435	16430	41.3682	3	1210.52	1210.51	-0.00476074	3628.52	3628.51	KKEDALNETR	KKEDALNETR	1202.63	Clusterin	P10909	CLU	86	9	{'b1^1': (129.1027880321, 129.10186767578125, 2535.21337890625), 'b2^1': (257.1977510321, 0.0, 0.0), 'b3^1': (386.2403440321, 0.0, 0.0), 'b4^1': (501.2672870321, 501.2654724121094, 3834.40283203125), 'b5^1': (572.3044010321, 0.0, 0.0), 'b6^1': (685.3884650321, 685.384521484375, 2518.912841796875), 'b7^1': (799.4313920321, 0.0, 0.0), 'b8^1': (928.4739850321, 0.0, 0.0), 'b9^1': (1029.5216630321, 10…	N5H6F3	2425.89	A2B2C1D1E2F1G5gfF5fedD1E2F1feE2F1fedcbB5ba	Complex	1	0	1		1	1	1	34.6066	401.261	Sperm_cotton_fraction1_IGP2_Xin_20210205
17208	17210	17188	43.1090	4	908.39	908.387	-0.0117188	3629.52	3628.51	KKEDALNETR	KKEDALNETR	1202.63	Clusterin	P10909	CLU	86	8	{'b1^1': (129.1027880321, 129.10195922851562, 1631.9127197265625), 'b2^1': (257.1977510321, 0.0, 0.0), 'b3^1': (386.2403440321, 0.0, 0.0), 'b4^1': (501.2672870321, 501.26641845703125, 2187.96533203125), 'b5^1': (572.3044010321, 0.0, 0.0), 'b6^1': (685.3884650321, 0.0, 0.0), 'b7^1': (799.4313920321, 0.0, 0.0), 'b8^1': (928.4739850321, 928.4659423828125, 2141.448974609375), 'b9^1': (1029.5216630321…	N5H6F3	2425.89	A2B2C1D1E2F1fF5fedD1E2F1feE2F1fF5fedcbB5ba	Complex	1	0	1		1	1	1	27.3484	155.496	Sperm_cotton_fraction1_IGP3_Xin_20210205

## Sheet: Supplementary Table S7D
Supplementary Table S7D. The glycan structures on peptide: LANLTQGEDQYYLR of clusterin in human spermatozoa
MS2Scan	LowEnergy_MS2Scan	MS1Scan	RetentionTime	PrecursorCharge	OriginalPrecursorMz	PrecursorMz	PMZShift	PrecursorMass	TheoreticalPrecursorMass	PeptideSequence	Peptide	PeptideMass	Protein	ProteinID	GeneName	Glycosite_Position	Matched_Pepfragment_Number	Matched_Pepfragment_Ions	GlycanComposition	GlycanMass	structure_coding	Glycan_type	Corefucose	Bisection	CoreFucose_probability	Bisection_probability	GlycanType_probability	Branch-1_probability	BranchesOverall_probability	PeptideScore	GlycanScore	FileName
75315	75317	75314	181.6010	3	1296.88	1296.88	-0.00622559	3887.61	3887.6	LANLTQGEDQYYLR	LANLTQGEDQYYLR	1682.83	Clusterin	P10909	CLU	374	27	{'b1^1': (114.0918890321, 0.0, 0.0), 'b2^1': (185.1290030321, 185.12843322753906, 41255.0625), 'b3^1': (299.1719300321, 299.1709289550781, 128191.8828125), 'b4^1': (412.25599403210003, 412.25469970703125, 171939.546875), 'b5^1': (513.3036720321, 513.2998657226562, 54723.7421875), 'b6^1': (641.3622500321001, 641.3617553710938, 27791.162109375), 'b7^1': (698.3837140321001, 698.3786010742188, 21597.…	N4H5S2	2204.77	A2B2C1D1E2F1G3gfedD1E2F1G3gfedcba	Complex	0	0			1	1	1	309.795	500.55	Sperm_cotton_fraction1_IGP1_Xin_20210205
74142	74144	74122	178.7910	3	1345.23	1345.57	1.03931	4033.7	4034.68	LANLTQGEDQYYLR	LANLTQGEDQYYLR	1682.83	Clusterin	P10909	CLU	374	27	{'b1^1': (114.0918890321, 0.0, 0.0), 'b2^1': (185.1290030321, 185.1287078857422, 10610.830078125), 'b3^1': (299.1719300321, 299.1710510253906, 59171.40234375), 'b4^1': (412.25599403210003, 412.255126953125, 87484.0859375), 'b5^1': (513.3036720321, 513.3037719726562, 21093.669921875), 'b6^1': (641.3622500321001, 641.3604125976562, 29000.732421875), 'b7^1': (698.3837140321001, 698.3792724609375, 10…	N4H5F3S1	2351.85	A2B2C1D1E2F1G3gfF5fedD1E2F1fF5fedcbB5ba	Complex	1	0	1		1	1	1	289.934	265.788	Sperm_cotton_fraction1_IGP1_Xin_20210205
74320	74322	74319	179.2159	3	1359.24	1359.24	0.00842285	4074.7	4075.7	LANLTQGEDQYYLR	LANLTQGEDQYYLR	1682.83	Clusterin	P10909	CLU	374	25	{'b1^1': (114.0918890321, 0.0, 0.0), 'b2^1': (185.1290030321, 185.12815856933594, 17297.46875), 'b3^1': (299.1719300321, 299.171142578125, 60523.6640625), 'b4^1': (412.25599403210003, 412.2555847167969, 92888.0078125), 'b5^1': (513.3036720321, 513.30224609375, 22975.291015625), 'b6^1': (641.3622500321001, 641.3577270507812, 37714.62890625), 'b7^1': (698.3837140321001, 698.3723754882812, 14877.723…	N5H4F3S1	2392.88	A2B2C1D1E2F1G3gfF5fedD1E2F2fF5fedcbB5ba	Complex	1	0	1		1	1	1	256.086	213.848	Sperm_cotton_fraction1_IGP1_Xin_20210205
74433	74435	74427	179.4831	3	1248.53	1248.53	0.00256348	3742.57	3742.56	LANLTQGEDQYYLR	LANLTQGEDQYYLR	1682.83	Clusterin	P10909	CLU	374	26	{'b1^1': (114.0918890321, 0.0, 0.0), 'b2^1': (185.1290030321, 185.12811279296875, 8910.0625), 'b3^1': (299.1719300321, 299.1711730957031, 31550.646484375), 'b4^1': (412.25599403210003, 412.25494384765625, 32581.82421875), 'b5^1': (513.3036720321, 513.3024291992188, 11327.494140625), 'b6^1': (641.3622500321001, 641.3601684570312, 14963.3837890625), 'b7^1': (698.3837140321001, 698.3775634765625, 62…	N4H5F1S1	2059.73	A2B2C1D1E2F1G3gfedD1E2F1fedcbB5ba	Complex	1	0	1		0.998901	1	1	252.307	558.763	Sperm_cotton_fraction1_IGP1_Xin_20210205
74516	74518	74515	179.6730	3	1418.59	1418.59	0.00585937	4252.74	4252.73	LANLTQGEDQYYLR	LANLTQGEDQYYLR	1682.83	Clusterin	P10909	CLU	374	25	{'b1^1': (114.0918890321, 0.0, 0.0), 'b2^1': (185.1290030321, 185.12814331054688, 10776.583984375), 'b3^1': (299.1719300321, 299.1708679199219, 41210.26953125), 'b4^1': (412.25599403210003, 412.2552490234375, 53596.44921875), 'b5^1': (513.3036720321, 513.3023681640625, 14062.0732421875), 'b6^1': (641.3622500321001, 641.3605346679688, 16632.19140625), 'b7^1': (698.3837140321001, 698.3771362304688,…	N5H6S2	2569.9	A2B2C1D1E2F1G3gfedD1E2F1feE2F1G3gfedcba	Complex	0	0			1	1	1	241.118	468.628	Sperm_cotton_fraction1_IGP1_Xin_20210205
74353	74355	74341	179.2937	3	1358.89	1359.24	1.07373	4074.71	4074.68	LANLTQGEDQYYLR	LANLTQGEDQYYLR	1682.83	Clusterin	P10909	CLU	374	25	{'b1^1': (114.0918890321, 0.0, 0.0), 'b2^1': (185.1290030321, 185.12802124023438, 7635.80615234375), 'b3^1': (299.1719300321, 299.1714172363281, 29965.392578125), 'b4^1': (412.25599403210003, 412.2543029785156, 36128.8359375), 'b5^1': (513.3036720321, 513.3016967773438, 9563.1650390625), 'b6^1': (641.3622500321001, 641.3604125976562, 11723.29296875), 'b7^1': (698.3837140321001, 698.3785400390625,…	N5H4F1S2	2391.86	A2B2C1D1E2F1G3gfF3fedD1E2eE2edcbB5ba	Complex	1	0	1		1	1	0.5	234.173	151.184	Sperm_cotton_fraction1_IGP1_Xin_20210205
74599	74601	74598	179.8737	2	1689.73	1689.73	0.00244141	3377.44	3377.43	LANLTQGEDQYYLR	LANLTQGEDQYYLR	1682.83	Clusterin	P10909	CLU	374	26	{'b1^1': (114.0918890321, 0.0, 0.0), 'b2^1': (185.1290030321, 185.1284637451172, 3536.59228515625), 'b3^1': (299.1719300321, 299.17071533203125, 11194.11328125), 'b4^1': (412.25599403210003, 412.2547607421875, 13581.1064453125), 'b5^1': (513.3036720321, 513.3024291992188, 4456.94384765625), 'b6^1': (641.3622500321001, 641.3611450195312, 5249.23388671875), 'b7^1': (698.3837140321001, 698.374816894…	N3H4F1S1	1694.6	A2B2C1D1E2F1G3gfedD1dcbB5ba	Complex	1	0	1		1	1	1	233.316	911.023	Sperm_cotton_fraction1_IGP1_Xin_20210205
74234	74236	74233	179.0093	3	1399.59	1399.59	-0.00146484	4195.73	4196.73	LANLTQGEDQYYLR	LANLTQGEDQYYLR	1682.83	Clusterin	P10909	CLU	374	25	{'b1^1': (114.0918890321, 0.0, 0.0), 'b2^1': (185.1290030321, 185.12835693359375, 6023.923828125), 'b3^1': (299.1719300321, 299.1712951660156, 23468.1640625), 'b4^1': (412.25599403210003, 412.25469970703125, 29414.66015625), 'b5^1': (513.3036720321, 513.302001953125, 12504.5576171875), 'b6^1': (641.3622500321001, 641.3611450195312, 10215.4306640625), 'b7^1': (698.3837140321001, 698.3788452148438,…	N4H6F3S1	2513.9	A2B2C1D1E2F1G3gfF5feE2F1fF5fedD1E1edcbB5ba	Hybrid	1	0	1		1	1	1	228.2	331.148	Sperm_cotton_fraction1_IGP1_Xin_20210205
75379	75381	75377	181.7627	3	1199.85	1199.85	0.000366211	3596.52	3596.5	LANLTQGEDQYYLR	LANLTQGEDQYYLR	1682.83	Clusterin	P10909	CLU	374	25	{'b1^1': (114.0918890321, 0.0, 0.0), 'b2^1': (185.1290030321, 185.12828063964844, 6195.43994140625), 'b3^1': (299.1719300321, 299.17138671875, 17221.4609375), 'b4^1': (412.25599403210003, 412.25457763671875, 19511.544921875), 'b5^1': (513.3036720321, 513.3023071289062, 5878.24169921875), 'b6^1': (641.3622500321001, 641.3591918945312, 4851.50048828125), 'b7^1': (698.3837140321001, 698.384460449218…	N4H5S1	1913.68	A2B2C1D1E2F1G3gfedD1E2F1fedcba	Complex	0	0			0.999039	1	1	222.592	324.746	Sperm_cotton_fraction1_IGP1_Xin_20210205
75206	75208	75205	181.3389	3	1310.56	1310.55	-0.00805664	3928.64	3928.63	LANLTQGEDQYYLR	LANLTQGEDQYYLR	1682.83	Clusterin	P10909	CLU	374	25	{'b1^1': (114.0918890321, 0.0, 0.0), 'b2^1': (185.1290030321, 185.12806701660156, 2217.71484375), 'b3^1': (299.1719300321, 299.1714782714844, 14921.47265625), 'b4^1': (412.25599403210003, 412.2540588378906, 12569.9462890625), 'b5^1': (513.3036720321, 513.30224609375, 4917.25390625), 'b6^1': (641.3622500321001, 641.3619995117188, 4157.69189453125), 'b7^1': (698.3837140321001, 698.3777465820312, 30…	N5H4S2	2245.8	A2B2C1D1E2F2G3gfedD1E2F1G3gfedcba	Complex	0	0			1	1	0.5	216.011	499.49	Sperm_cotton_fraction1_IGP1_Xin_20210205
74059	74061	74058	178.5916	3	1515.3	1515.3	0.0106201	4542.87	4544.85	LANLTQGEDQYYLR	LANLTQGEDQYYLR	1682.83	Clusterin	P10909	CLU	374	24	{'b1^1': (114.0918890321, 0.0, 0.0), 'b2^1': (185.1290030321, 185.12815856933594, 3647.744140625), 'b3^1': (299.1719300321, 299.1707763671875, 13336.412109375), 'b4^1': (412.25599403210003, 412.25439453125, 17052.1640625), 'b5^1': (513.3036720321, 513.3019409179688, 6713.57568359375), 'b6^1': (641.3622500321001, 641.3607788085938, 8818.0380859375), 'b7^1': (698.3837140321001, 698.3756713867188, 4…	N5H6F2S2	2862.02	A2B2C1D1E2F1G3gfF5fedD1E2F1fF5feE2F1G3gfedcba	Complex	0	0			1	1	0.5	202.672	170.297	Sperm_cotton_fraction1_IGP1_Xin_20210205
74324	74326	74319	179.2271	3	1418.59	1418.6	0.013916	4252.77	4253.75	LANLTQGEDQYYLR	LANLTQGEDQYYLR	1682.83	Clusterin	P10909	CLU	374	23	{'b1^1': (114.0918890321, 0.0, 0.0), 'b2^1': (185.1290030321, 185.1284637451172, 2036.671142578125), 'b3^1': (299.1719300321, 299.17059326171875, 7509.47216796875), 'b4^1': (412.25599403210003, 412.2539978027344, 9249.8330078125), 'b5^1': (513.3036720321, 513.30224609375, 2064.775146484375), 'b6^1': (641.3622500321001, 641.3605346679688, 2044.9390869140625), 'b7^1': (698.3837140321001, 698.377075…	N5H6F2S1	2570.93	A2B2C1D1E2F1G3gfF5fedD1E2F1feE2F1fF5fedcba	Complex	0	0			1	1	1	177.625	265.301	Sperm_cotton_fraction1_IGP1_Xin_20210205
74491	74493	74490	179.6182	3	1351.24	1351.24	0.000732422	4050.69	4050.67	LANLTQGEDQYYLR	LANLTQGEDQYYLR	1682.83	Clusterin	P10909	CLU	374	20	{'b1^1': (114.0918890321, 0.0, 0.0), 'b2^1': (185.1290030321, 185.12771606445312, 25288.38671875), 'b3^1': (299.1719300321, 299.1711120605469, 46981.96484375), 'b4^1': (412.25599403210003, 412.2544860839844, 119105.84375), 'b5^1': (513.3036720321, 513.3030395507812, 22656.8125), 'b6^1': (641.3622500321001, 641.3603515625, 21828.9453125), 'b7^1': (698.3837140321001, 698.3812255859375, 16993.101562…	N4H6F2S1	2367.85	A2B2C1D1E2F1G3gfF5feE2F1fedD1E1edcbB5ba	Hybrid	1	0	1		1	1	1	168.613	288.812	Sperm_cotton_fraction1_IGP1_Xin_20210205
75378	75380	75377	181.7583	2	1616.7	1616.7	0.00219727	3231.39	3231.37	LANLTQGEDQYYLR	LANLTQGEDQYYLR	1682.83	Clusterin	P10909	CLU	374	22	{'b1^1': (114.0918890321, 0.0, 0.0), 'b2^1': (185.1290030321, 185.1280517578125, 2530.02197265625), 'b3^1': (299.1719300321, 299.1705017089844, 7486.15771484375), 'b4^1': (412.25599403210003, 412.25439453125, 9560.228515625), 'b5^1': (513.3036720321, 513.3018798828125, 2632.4150390625), 'b6^1': (641.3622500321001, 641.3616333007812, 3597.68310546875), 'b7^1': (698.3837140321001, 0.0, 0.0), 'b8^1'…	N3H4S1	1548.54	A2B2C1D1E2F1G3gfedD1dcba	Complex	0	0			1	1	1	167.242	652.372	Sperm_cotton_fraction1_IGP1_Xin_20210205
73608	73610	73607	177.5031	3	1563.98	1563.98	0.00439453	4688.92	4690.9	LANLTQGEDQYYLR	LANLTQGEDQYYLR	1682.83	Clusterin	P10909	CLU	374	21	{'b1^1': (114.0918890321, 0.0, 0.0), 'b2^1': (185.1290030321, 0.0, 0.0), 'b3^1': (299.1719300321, 299.17120361328125, 4316.0029296875), 'b4^1': (412.25599403210003, 412.25384521484375, 7830.94775390625), 'b5^1': (513.3036720321, 513.3040771484375, 2692.586181640625), 'b6^1': (641.3622500321001, 641.3593139648438, 3212.1806640625), 'b7^1': (698.3837140321001, 698.3723754882812, 2112.172119140625),…	N5H6F3S2	3008.08	A2B2C1D1E2F1G3gfF5fedD1E2F1fF5feE2F1G3gfedcbB5ba	Complex	1	0	1		1	1	0.5	147.602	292.486	Sperm_cotton_fraction1_IGP1_Xin_20210205
73847	73849	73845	178.0747	3	1394.25	1394.25	0.00695801	4179.73	4179.71	LANLTQGEDQYYLR	LANLTQGEDQYYLR	1682.83	Clusterin	P10909	CLU	374	21	{'b1^1': (114.0918890321, 0.0, 0.0), 'b2^1': (185.1290030321, 185.12863159179688, 1255.29345703125), 'b3^1': (299.1719300321, 299.1703186035156, 6504.951171875), 'b4^1': (412.25599403210003, 412.25506591796875, 7520.52978515625), 'b5^1': (513.3036720321, 513.3023071289062, 2841.20068359375), 'b6^1': (641.3622500321001, 641.3613891601562, 3106.445556640625), 'b7^1': (698.3837140321001, 0.0, 0.0), …	N4H5F2S2	2496.89	A2B2C1D1E2F1G3gfF5fedD1E2F1G3gfedcbB5ba	Complex	1	0	1		0.999725	1	1	146.797	385.543	Sperm_cotton_fraction1_IGP1_Xin_20210205
64402	64404	64397	155.2941	3	1248.87	1248.87	-0.000732422	3743.6	3743.58	LANLTQGEDQYYLR	LANLTQGEDQYYLR	1682.83	Clusterin	P10909	CLU	374	19	{'b1^1': (114.0918890321, 0.0, 0.0), 'b2^1': (185.1290030321, 185.12814331054688, 2230.899658203125), 'b3^1': (299.1719300321, 299.1709899902344, 8217.943359375), 'b4^1': (412.25599403210003, 412.25396728515625, 10270.01171875), 'b5^1': (513.3036720321, 513.302734375, 2221.909423828125), 'b6^1': (641.3622500321001, 641.3591918945312, 3106.471435546875), 'b7^1': (698.3837140321001, 0.0, 0.0), 'b8^…	N4H5F3	2060.76	A2B2C1D1E2F1G5gfF5fedD1E2F1fedcbB5ba	Complex	1	0	1		0.999313	1	1	125.314	172.154	Sperm_cotton_fraction1_IGP1_Xin_20210205
69059	69061	69057	166.5295	3	1370.24	1369.57	-2.00391	4105.7	4107.69	LANLTQGEDQYYLR	LANLTQGEDQYYLR	1682.83	Clusterin	P10909	CLU	374	19	{'b1^1': (114.0918890321, 0.0, 0.0), 'b2^1': (185.1290030321, 185.12811279296875, 1466.95556640625), 'b3^1': (299.1719300321, 299.1709899902344, 5360.80126953125), 'b4^1': (412.25599403210003, 412.25543212890625, 8785.095703125), 'b5^1': (513.3036720321, 0.0, 0.0), 'b6^1': (641.3622500321001, 641.3583374023438, 2293.2158203125), 'b7^1': (698.3837140321001, 0.0, 0.0), 'b8^1': (827.4263070321001, 0…	N5H6F1S1	2424.87	A2B2C1D1E2F1G3gfedD1E2F1feE2F1fedcbB5ba	Complex	1	0	1		0.999588	1	1	123.599	334.352	Sperm_cotton_fraction1_IGP1_Xin_20210205
72983	72985	72981	175.9870	4	1173.24	1173.24	-0.00927734	4688.92	4689.88	LANLTQGEDQYYLR	LANLTQGEDQYYLR	1682.83	Clusterin	P10909	CLU	374	18	{'b1^1': (114.0918890321, 0.0, 0.0), 'b2^1': (185.1290030321, 0.0, 0.0), 'b3^1': (299.1719300321, 299.17083740234375, 4146.42041015625), 'b4^1': (412.25599403210003, 412.2547607421875, 4235.2099609375), 'b5^1': (513.3036720321, 513.3005981445312, 1414.2430419921875), 'b6^1': (641.3622500321001, 641.3638305664062, 3003.71044921875), 'b7^1': (698.3837140321001, 0.0, 0.0), 'b8^1': (827.4263070321001…	N5H6F1S3	3007.06	A2B2C1D1E2F1G3gfedD1E2F1G3gfeE2F1G3gfedcbB5ba	Complex	1	0	1		1	1	1	106.588	121.112	Sperm_cotton_fraction1_IGP1_Xin_20210205
74169	74171	74168	178.8534	4	1136.72	1136.72	0.000488281	4542.86	4543.83	LANLTQGEDQYYLR	LANLTQGEDQYYLR	1682.83	Clusterin	P10909	CLU	374	17	{'b1^1': (114.0918890321, 0.0, 0.0), 'b2^1': (185.1290030321, 0.0, 0.0), 'b3^1': (299.1719300321, 299.17120361328125, 4730.9052734375), 'b4^1': (412.25599403210003, 412.2550354003906, 5748.10595703125), 'b5^1': (513.3036720321, 513.3037719726562, 2533.371826171875), 'b6^1': (641.3622500321001, 641.3619384765625, 3234.65087890625), 'b7^1': (698.3837140321001, 698.3723754882812, 1638.99609375), 'b8…	N5H6S3	2861	A2B2C1D1E2F1G3gfedD1E2F1G3gfeE2F1G3gfedcba	Complex	0	0			1	1	1	99.2166	135.369	Sperm_cotton_fraction1_IGP1_Xin_20210205
73915	73917	73909	178.2396	3	1540.3	1540.3	0.000366211	4617.88	4617.86	LANLTQGEDQYYLR	LANLTQGEDQYYLR	1682.83	Clusterin	P10909	CLU	374	16	{'b1^1': (114.0918890321, 0.0, 0.0), 'b2^1': (185.1290030321, 185.1280517578125, 4633.962890625), 'b3^1': (299.1719300321, 299.1710205078125, 3057.478271484375), 'b4^1': (412.25599403210003, 412.25408935546875, 4393.94189453125), 'b5^1': (513.3036720321, 0.0, 0.0), 'b6^1': (641.3622500321001, 641.36083984375, 1936.5067138671875), 'b7^1': (698.3837140321001, 0.0, 0.0), 'b8^1': (827.4263070321001, …	N6H7S2	2935.04	A2B2C1D1E2F1G3gfeE2F1fedD1E2F1feE2F1G3gfedcba	Complex	0	0			1	1	1	87.6938	250.755	Sperm_cotton_fraction1_IGP1_Xin_20210205
73117	73119	73112	176.3127	3	1467.28	1467.28	-0.00219727	4398.82	4399.81	LANLTQGEDQYYLR	LANLTQGEDQYYLR	1682.83	Clusterin	P10909	CLU	374	16	{'b1^1': (114.0918890321, 0.0, 0.0), 'b2^1': (185.1290030321, 0.0, 0.0), 'b3^1': (299.1719300321, 299.1710510253906, 3779.638916015625), 'b4^1': (412.25599403210003, 412.2541198730469, 6735.55224609375), 'b5^1': (513.3036720321, 0.0, 0.0), 'b6^1': (641.3622500321001, 0.0, 0.0), 'b7^1': (698.3837140321001, 0.0, 0.0), 'b8^1': (827.4263070321001, 0.0, 0.0), 'b9^1': (942.4532500321001, 0.0, 0.0), 'b1…	N5H6F3S1	2716.98	A2B2C1D1E2F1G3gfF5fedD1E2F1feE2F1fF5fedcbB5ba	Complex	1	0	1		1	1	1	87.3468	195.604	Sperm_cotton_fraction1_IGP1_Xin_20210205
73158	73160	73156	176.4116	3	1442.27	1442.27	0.00695801	4323.8	4325.77	LANLTQGEDQYYLR	LANLTQGEDQYYLR	1682.83	Clusterin	P10909	CLU	374	15	{'b1^1': (114.0918890321, 0.0, 0.0), 'b2^1': (185.1290030321, 0.0, 0.0), 'b3^1': (299.1719300321, 299.1701965332031, 1999.464599609375), 'b4^1': (412.25599403210003, 412.25518798828125, 4413.48583984375), 'b5^1': (513.3036720321, 0.0, 0.0), 'b6^1': (641.3622500321001, 0.0, 0.0), 'b7^1': (698.3837140321001, 0.0, 0.0), 'b8^1': (827.4263070321001, 0.0, 0.0), 'b9^1': (942.4532500321001, 0.0, 0.0), 'b…	N4H5F3S2	2642.95	A2B2C1D1E2F1G3gfF5fedD1E2F1G3gfF5fedcbB5ba	Complex	1	0	1		1	1	1	76.9	143.174	Sperm_cotton_fraction1_IGP1_Xin_20210205
63847	63849	63836	153.9456	3	1419.28	1419.27	-0.0300293	4254.77	4254.77	LANLTQGEDQYYLR	LANLTQGEDQYYLR	1682.83	Clusterin	P10909	CLU	374	15	{'b1^1': (114.0918890321, 0.0, 0.0), 'b2^1': (185.1290030321, 0.0, 0.0), 'b3^1': (299.1719300321, 299.1714782714844, 1875.4554443359375), 'b4^1': (412.25599403210003, 412.2545166015625, 3583.63427734375), 'b5^1': (513.3036720321, 0.0, 0.0), 'b6^1': (641.3622500321001, 0.0, 0.0), 'b7^1': (698.3837140321001, 0.0, 0.0), 'b8^1': (827.4263070321001, 0.0, 0.0), 'b9^1': (942.4532500321001, 0.0, 0.0), 'b…	N5H6F4	2571.95	A2B2C1D1E2F1G5gfF5fedD1E2F1feE2F1fF5fedcbB5ba	Complex	1	0	1		1	1	1	74.3748	153.656	Sperm_cotton_fraction1_IGP1_Xin_20210205
66168	66170	66154	159.5490	3	994.781	994.779	-0.00421143	2981.31	2981.3	LANLTQGEDQYYLR	LANLTQGEDQYYLR	1682.83	Clusterin	P10909	CLU	374	15	{'b1^1': (114.0918890321, 0.0, 0.0), 'b2^1': (185.1290030321, 185.12815856933594, 1476.5230712890625), 'b3^1': (299.1719300321, 299.1712951660156, 3956.201171875), 'b4^1': (412.25599403210003, 412.255615234375, 3584.184326171875), 'b5^1': (513.3036720321, 0.0, 0.0), 'b6^1': (641.3622500321001, 0.0, 0.0), 'b7^1': (698.3837140321001, 0.0, 0.0), 'b8^1': (827.4263070321001, 0.0, 0.0), 'b9^1': (942.45…	N4H3	1298.48	A2B2C1D1E2F2fedD1dcba	Complex	0	0			1	0.807897	0.807897	74.1274	340.655	Sperm_cotton_fraction1_IGP1_Xin_20210205
74946	74948	74944	180.7095	3	1350.91	1350.24	-2.00903	4047.68	4049.65	LANLTQGEDQYYLR	LANLTQGEDQYYLR	1682.83	Clusterin	P10909	CLU	374	14	{'b1^1': (114.0918890321, 0.0, 0.0), 'b2^1': (185.1290030321, 0.0, 0.0), 'b3^1': (299.1719300321, 299.1708068847656, 2454.519775390625), 'b4^1': (412.25599403210003, 412.25482177734375, 3467.985595703125), 'b5^1': (513.3036720321, 0.0, 0.0), 'b6^1': (641.3622500321001, 0.0, 0.0), 'b7^1': (698.3837140321001, 0.0, 0.0), 'b8^1': (827.4263070321001, 0.0, 0.0), 'b9^1': (942.4532500321001, 0.0, 0.0), '…	N4H6S2	2366.83	A2B2C1D1E2F1G3gfeE2F1G3gfedD1E1edcba	Hybrid	0	0			1	1	1	65.2147	120.463	Sperm_cotton_fraction1_IGP1_Xin_20210205
73903	73905	73888	178.2099	3	1413.26	1413.27	0.00439453	4236.77	4237.76	LANLTQGEDQYYLR	LANLTQGEDQYYLR	1682.83	Clusterin	P10909	CLU	374	14	{'b1^1': (114.0918890321, 0.0, 0.0), 'b2^1': (185.1290030321, 0.0, 0.0), 'b3^1': (299.1719300321, 299.1708068847656, 1804.751708984375), 'b4^1': (412.25599403210003, 412.2547912597656, 2326.9931640625), 'b5^1': (513.3036720321, 0.0, 0.0), 'b6^1': (641.3622500321001, 0.0, 0.0), 'b7^1': (698.3837140321001, 0.0, 0.0), 'b8^1': (827.4263070321001, 0.0, 0.0), 'b9^1': (942.4532500321001, 0.0, 0.0), 'b10…	N5H5F3S1	2554.93	A2B2C1D1E2F1G3gfF5fedD1E2eE2F1fF5fedcbB5ba	Complex	1	0	1		0.999039	1	1	64.1833	125.266	Sperm_cotton_fraction1_IGP1_Xin_20210205
73739	73741	73737	177.8168	3	1515.63	1515.3	-0.990967	4542.87	4544.85	LANLTQGEDQYYLR	LANLTQGEDQYYLR	1682.83	Clusterin	P10909	CLU	374	13	{'b1^1': (114.0918890321, 0.0, 0.0), 'b2^1': (185.1290030321, 0.0, 0.0), 'b3^1': (299.1719300321, 299.1711730957031, 3289.857421875), 'b4^1': (412.25599403210003, 412.2546081542969, 4298.234375), 'b5^1': (513.3036720321, 0.0, 0.0), 'b6^1': (641.3622500321001, 0.0, 0.0), 'b7^1': (698.3837140321001, 0.0, 0.0), 'b8^1': (827.4263070321001, 0.0, 0.0), 'b9^1': (942.4532500321001, 0.0, 0.0), 'b10^1': (1…	N5H6F2S2	2862.02	A2B2C1D1E2F1G3gfF5fedD1E2F1feE2F1G3gfedcbB5ba	Complex	1	0	1		0.999588	1	1	57.9642	143.283	Sperm_cotton_fraction1_IGP1_Xin_20210205
74194	74196	74190	178.9155	3	1405.26	1404.59	-2.01343	4210.74	4212.72	LANLTQGEDQYYLR	LANLTQGEDQYYLR	1682.83	Clusterin	P10909	CLU	374	13	{'b1^1': (114.0918890321, 0.0, 0.0), 'b2^1': (185.1290030321, 0.0, 0.0), 'b3^1': (299.1719300321, 299.1712646484375, 1429.6456298828125), 'b4^1': (412.25599403210003, 412.2548828125, 5183.24609375), 'b5^1': (513.3036720321, 0.0, 0.0), 'b6^1': (641.3622500321001, 0.0, 0.0), 'b7^1': (698.3837140321001, 0.0, 0.0), 'b8^1': (827.4263070321001, 0.0, 0.0), 'b9^1': (942.4532500321001, 0.0, 0.0), 'b10^1':…	N4H7F2S1	2529.9	A2B2C1D1E2F1G3gfF5feE2F1fedD1E1eE1edcbB5ba	Hybrid	1	0	1		1	1	1	55.8561	154.382	Sperm_cotton_fraction1_IGP1_Xin_20210205
64644	64646	64636	155.8738	3	1248.87	1248.54	-0.996094	3742.6	3743.58	LANLTQGEDQYYLR	LANLTQGEDQYYLR	1682.83	Clusterin	P10909	CLU	374	12	{'b1^1': (114.0918890321, 0.0, 0.0), 'b2^1': (185.1290030321, 0.0, 0.0), 'b3^1': (299.1719300321, 299.17144775390625, 2483.441162109375), 'b4^1': (412.25599403210003, 412.253662109375, 2057.75830078125), 'b5^1': (513.3036720321, 0.0, 0.0), 'b6^1': (641.3622500321001, 0.0, 0.0), 'b7^1': (698.3837140321001, 0.0, 0.0), 'b8^1': (827.4263070321001, 0.0, 0.0), 'b9^1': (942.4532500321001, 0.0, 0.0), 'b1…	N4H5F3	2060.76	A2B2C1D1E2F1fF5fedD1E2F1fF5fedcbB5ba	Complex	1	0	1		1	1	1	47.1983	135.787	Sperm_cotton_fraction1_IGP1_Xin_20210205
74042	74044	74037	178.5538	3	1407.93	1407.93	-0.00256348	4220.76	4220.74	LANLTQGEDQYYLR	LANLTQGEDQYYLR	1682.83	Clusterin	P10909	CLU	374	10	{'b1^1': (114.0918890321, 0.0, 0.0), 'b2^1': (185.1290030321, 0.0, 0.0), 'b3^1': (299.1719300321, 0.0, 0.0), 'b4^1': (412.25599403210003, 0.0, 0.0), 'b5^1': (513.3036720321, 0.0, 0.0), 'b6^1': (641.3622500321001, 0.0, 0.0), 'b7^1': (698.3837140321001, 0.0, 0.0), 'b8^1': (827.4263070321001, 0.0, 0.0), 'b9^1': (942.4532500321001, 0.0, 0.0), 'b10^1': (1070.5118280321, 0.0, 0.0), 'b11^1': (1233.57515…	N5H4F2S2	2537.91	A2B2C1D1E2F1G3gfF5fedD1E2F2G3gfedcbB5ba	Complex	1	0	1		1	1	1	33.0686	202.369	Sperm_cotton_fraction1_IGP1_Xin_20210205
73704	73706	73695	177.7350	4	1228.01	1227.75	-1.02783	4906.97	4908.96	LANLTQGEDQYYLR	LANLTQGEDQYYLR	1682.83	Clusterin	P10909	CLU	374	9	{'b1^1': (114.0918890321, 0.0, 0.0), 'b2^1': (185.1290030321, 0.0, 0.0), 'b3^1': (299.1719300321, 0.0, 0.0), 'b4^1': (412.25599403210003, 0.0, 0.0), 'b5^1': (513.3036720321, 0.0, 0.0), 'b6^1': (641.3622500321001, 0.0, 0.0), 'b7^1': (698.3837140321001, 0.0, 0.0), 'b8^1': (827.4263070321001, 0.0, 0.0), 'b9^1': (942.4532500321001, 0.0, 0.0), 'b10^1': (1070.5118280321, 0.0, 0.0), 'b11^1': (1233.57515…	N6H7S3	3226.13	A2B2C1D1E2F1G3gfeE2F1fedD1E2F1G3gfeE2F1G3gfedcba	Complex	0	0			1	1	1	27.6037	134.604	Sperm_cotton_fraction1_IGP1_Xin_20210205
65909	65911	65895	160.1823	2	1369.61	1369.61	-0.00366211	2737.21	2737.2	LANLTQGEDQYYLR	LANLTQGEDQYYLR	1682.83	Clusterin	P10909	CLU	374	15	{'b1^1': (114.0918890321, 0.0, 0.0), 'b2^1': (185.1290030321, 185.12844848632812, 1242.626953125), 'b3^1': (299.1719300321, 299.17095947265625, 1896.8074951171875), 'b4^1': (412.25599403210003, 412.254150390625, 2347.542236328125), 'b5^1': (513.3036720321, 0.0, 0.0), 'b6^1': (641.3622500321001, 0.0, 0.0), 'b7^1': (698.3837140321001, 0.0, 0.0), 'b8^1': (827.4263070321001, 0.0, 0.0), 'b9^1': (942.4…	N2H4	1054.37	A2B2C1D1dD1E1edcba	High mannose	0	0			1			72.8235	924.535	Sperm_cotton_fraction1_IGP2_Xin_20210205
74457	74459	74456	180.7738	3	1350.9	1350.9	-0.00915527	4049.67	4050.67	LANLTQGEDQYYLR	LANLTQGEDQYYLR	1682.83	Clusterin	P10909	CLU	374	23	{'b1^1': (114.0918890321, 0.0, 0.0), 'b2^1': (185.1290030321, 185.12753295898438, 2262.041015625), 'b3^1': (299.1719300321, 299.1706848144531, 14989.306640625), 'b4^1': (412.25599403210003, 412.2543029785156, 17133.98828125), 'b5^1': (513.3036720321, 513.3017578125, 3179.939453125), 'b6^1': (641.3622500321001, 641.3600463867188, 5299.578125), 'b7^1': (698.3837140321001, 0.0, 0.0), 'b8^1': (827.42…	N4H6F2S1	2367.85	A2B2C1D1E2F1G3gfF5feE2F1fF5fedD1E1edcba	Hybrid	0	0			1	1	1	183.255	167.586	Sperm_cotton_fraction1_IGP2_Xin_20210205
74939	74941	74937	181.9336	3	1297.76	1296.88	-2.64404	3887.61	3888.62	LANLTQGEDQYYLR	LANLTQGEDQYYLR	1682.83	Clusterin	P10909	CLU	374	21	{'b1^1': (114.0918890321, 0.0, 0.0), 'b2^1': (185.1290030321, 0.0, 0.0), 'b3^1': (299.1719300321, 299.17108154296875, 8967.5185546875), 'b4^1': (412.25599403210003, 412.2537536621094, 11001.2021484375), 'b5^1': (513.3036720321, 513.3004150390625, 3623.3740234375), 'b6^1': (641.3622500321001, 641.3604125976562, 3894.41259765625), 'b7^1': (698.3837140321001, 698.3754272460938, 4400.50390625), 'b8^1…	N4H5F2S1	2205.79	A2B2C1D1E2F1G3gfF5fedD1E2F1fF5fedcba	Complex	0	0			1	1	1	154.169	137.338	Sperm_cotton_fraction1_IGP2_Xin_20210205
72971	72973	72970	177.2019	3	1480.95	1480.95	0.00549316	4439.84	4440.84	LANLTQGEDQYYLR	LANLTQGEDQYYLR	1682.83	Clusterin	P10909	CLU	374	18	{'b1^1': (114.0918890321, 0.0, 0.0), 'b2^1': (185.1290030321, 0.0, 0.0), 'b3^1': (299.1719300321, 299.1710205078125, 5801.8818359375), 'b4^1': (412.25599403210003, 412.2539367675781, 5870.306640625), 'b5^1': (513.3036720321, 0.0, 0.0), 'b6^1': (641.3622500321001, 641.3598022460938, 2751.277099609375), 'b7^1': (698.3837140321001, 0.0, 0.0), 'b8^1': (827.4263070321001, 827.4249267578125, 1940.03503…	N6H5F3S1	2758.01	A2B2C1D1E2F1G3gfF5feE2edD1E2eE2F1fF5fedcbB5ba	Complex	1	0	1		0.999575	1	0.333333	110.826	152.525	Sperm_cotton_fraction1_IGP2_Xin_20210205
65926	65928	65918	160.2232	2	1390.12	1390.12	-0.00146484	2778.23	2778.22	LANLTQGEDQYYLR	LANLTQGEDQYYLR	1682.83	Clusterin	P10909	CLU	374	17	{'b1^1': (114.0918890321, 0.0, 0.0), 'b2^1': (185.1290030321, 185.12811279296875, 2509.720947265625), 'b3^1': (299.1719300321, 299.1711730957031, 5263.64697265625), 'b4^1': (412.25599403210003, 412.2554931640625, 4263.6455078125), 'b5^1': (513.3036720321, 0.0, 0.0), 'b6^1': (641.3622500321001, 641.3585815429688, 2079.963623046875), 'b7^1': (698.3837140321001, 0.0, 0.0), 'b8^1': (827.4263070321001…	N3H3	1095.4	A2B2C1D1E2edD1dcba	Complex	0	0			1	1	1	96.8788	802.364	Sperm_cotton_fraction1_IGP2_Xin_20210205
72730	72732	72729	176.6223	3	1588.99	1588.99	-0.00183105	4763.94	4764.94	LANLTQGEDQYYLR	LANLTQGEDQYYLR	1682.83	Clusterin	P10909	CLU	374	17	{'b1^1': (114.0918890321, 0.0, 0.0), 'b2^1': (185.1290030321, 0.0, 0.0), 'b3^1': (299.1719300321, 0.0, 0.0), 'b4^1': (412.25599403210003, 412.25341796875, 3176.74072265625), 'b5^1': (513.3036720321, 0.0, 0.0), 'b6^1': (641.3622500321001, 0.0, 0.0), 'b7^1': (698.3837140321001, 0.0, 0.0), 'b8^1': (827.4263070321001, 827.4187622070312, 2032.494384765625), 'b9^1': (942.4532500321001, 0.0, 0.0), 'b10^…	N6H7F3S1	3082.12	A2B2C1D1E2F1G3gfF5feE2F1fedD1E2F1feE2F1fF5fedcbB5ba	Complex	1	0	1		1	1	1	94.183	128.39	Sperm_cotton_fraction1_IGP2_Xin_20210205
73638	73640	73636	178.8105	3	1472.61	1472.61	-0.0157471	4414.8	4414.78	LANLTQGEDQYYLR	LANLTQGEDQYYLR	1682.83	Clusterin	P10909	CLU	374	15	{'b1^1': (114.0918890321, 0.0, 0.0), 'b2^1': (185.1290030321, 185.1280059814453, 2022.4766845703125), 'b3^1': (299.1719300321, 299.1694030761719, 4036.4658203125), 'b4^1': (412.25599403210003, 412.2539367675781, 4740.349609375), 'b5^1': (513.3036720321, 0.0, 0.0), 'b6^1': (641.3622500321001, 0.0, 0.0), 'b7^1': (698.3837140321001, 0.0, 0.0), 'b8^1': (827.4263070321001, 0.0, 0.0), 'b9^1': (942.4532…	N5H7S2	2731.96	A2B2C1D1E2F2G3gfeE2F1G3gfedD1E1eE1F1fedcba	Hybrid	0	0			1	1	1	76.953	197.194	Sperm_cotton_fraction1_IGP2_Xin_20210205
73653	73655	73636	178.8460	3	1469.09	1466.61	-7.44141	4396.8	4398.79	LANLTQGEDQYYLR	LANLTQGEDQYYLR	1682.83	Clusterin	P10909	CLU	374	15	{'b1^1': (114.0918890321, 0.0, 0.0), 'b2^1': (185.1290030321, 0.0, 0.0), 'b3^1': (299.1719300321, 299.1711120605469, 4177.103515625), 'b4^1': (412.25599403210003, 412.254638671875, 3186.6943359375), 'b5^1': (513.3036720321, 0.0, 0.0), 'b6^1': (641.3622500321001, 641.3609619140625, 1604.7550048828125), 'b7^1': (698.3837140321001, 698.377197265625, 2060.534423828125), 'b8^1': (827.4263070321001, 0.…	N5H6F1S2	2715.96	A2B2C1D1E2F1G3gfedD1E2F1feE2F1G3gfedcbB5ba	Complex	1	0	1		1	1	1	75.6054	291.421	Sperm_cotton_fraction1_IGP2_Xin_20210205
65644	65646	65635	159.5502	3	1062.47	1062.47	-0.00549316	3184.39	3184.38	LANLTQGEDQYYLR	LANLTQGEDQYYLR	1682.83	Clusterin	P10909	CLU	374	14	{'b1^1': (114.0918890321, 0.0, 0.0), 'b2^1': (185.1290030321, 0.0, 0.0), 'b3^1': (299.1719300321, 0.0, 0.0), 'b4^1': (412.25599403210003, 0.0, 0.0), 'b5^1': (513.3036720321, 0.0, 0.0), 'b6^1': (641.3622500321001, 641.3528442382812, 1636.1314697265625), 'b7^1': (698.3837140321001, 0.0, 0.0), 'b8^1': (827.4263070321001, 0.0, 0.0), 'b9^1': (942.4532500321001, 0.0, 0.0), 'b10^1': (1070.5118280321, 0.…	N5H3	1501.56	A2B2C1D1E2F2fedD2dD1dcba	Complex	0	1		1	1	1	1	64.7895	335.256	Sperm_cotton_fraction1_IGP2_Xin_20210205
74507	74509	74501	180.9018	3	1324.23	1324.23	-0.00769043	3969.67	3969.65	LANLTQGEDQYYLR	LANLTQGEDQYYLR	1682.83	Clusterin	P10909	CLU	374	12	{'b1^1': (114.0918890321, 0.0, 0.0), 'b2^1': (185.1290030321, 0.0, 0.0), 'b3^1': (299.1719300321, 299.1703796386719, 1681.6492919921875), 'b4^1': (412.25599403210003, 412.2534484863281, 1691.8140869140625), 'b5^1': (513.3036720321, 0.0, 0.0), 'b6^1': (641.3622500321001, 0.0, 0.0), 'b7^1': (698.3837140321001, 0.0, 0.0), 'b8^1': (827.4263070321001, 0.0, 0.0), 'b9^1': (942.4532500321001, 0.0, 0.0), …	N6H3S2	2286.83	A2B2C1D1E2F2G3gfedD1E2F2G3gfedcba	Complex	0	0			1	1	1	46.3634	153.991	Sperm_cotton_fraction1_IGP2_Xin_20210205
65713	65715	65698	159.7145	3	994.779	994.782	0.00878906	2981.32	2981.3	LANLTQGEDQYYLR	LANLTQGEDQYYLR	1682.83	Clusterin	P10909	CLU	374	12	{'b1^1': (114.0918890321, 0.0, 0.0), 'b2^1': (185.1290030321, 185.12765502929688, 1491.7449951171875), 'b3^1': (299.1719300321, 299.17205810546875, 2516.78955078125), 'b4^1': (412.25599403210003, 0.0, 0.0), 'b5^1': (513.3036720321, 0.0, 0.0), 'b6^1': (641.3622500321001, 0.0, 0.0), 'b7^1': (698.3837140321001, 0.0, 0.0), 'b8^1': (827.4263070321001, 0.0, 0.0), 'b9^1': (942.4532500321001, 0.0, 0.0), …	N4H3	1298.48	A2B2C1D1E2edD1E2edcba	Complex	0	0			1	1	1	45.7922	247.314	Sperm_cotton_fraction1_IGP2_Xin_20210205
73428	73430	73427	178.1004	3	1399.59	1399.58	-0.0172119	4195.72	4195.71	LANLTQGEDQYYLR	LANLTQGEDQYYLR	1682.83	Clusterin	P10909	CLU	374	27	{'b1^1': (114.0918890321, 0.0, 0.0), 'b2^1': (185.1290030321, 185.1283721923828, 7030.107421875), 'b3^1': (299.1719300321, 299.1705627441406, 16181.416015625), 'b4^1': (412.25599403210003, 412.2544250488281, 26494.38671875), 'b5^1': (513.3036720321, 513.3021240234375, 9675.681640625), 'b6^1': (641.3622500321001, 641.3634033203125, 9206.2587890625), 'b7^1': (698.3837140321001, 698.3754272460938, 3…	N4H6F1S2	2512.88	A2B2C1D1E2F1G3gfeE2F1G3gfedD1E1edcbB5ba	Hybrid	1	0	1		1	1	1	263.232	370.506	Sperm_cotton_fraction1_IGP3_Xin_20210205
73685	73687	73684	178.7185	3	1418.59	1418.59	0.00732422	4252.74	4253.75	LANLTQGEDQYYLR	LANLTQGEDQYYLR	1682.83	Clusterin	P10909	CLU	374	26	{'b1^1': (114.0918890321, 0.0, 0.0), 'b2^1': (185.1290030321, 185.1282958984375, 14750.19921875), 'b3^1': (299.1719300321, 299.1707763671875, 33831.921875), 'b4^1': (412.25599403210003, 412.254638671875, 39536.01171875), 'b5^1': (513.3036720321, 513.3018188476562, 11104.16015625), 'b6^1': (641.3622500321001, 641.3599853515625, 16303.7197265625), 'b7^1': (698.3837140321001, 698.3754272460938, 5050…	N5H6F2S1	2570.93	A2B2C1D1E2F1G3gfedD1E2F1fF5feE2F1fF5fedcba	Complex	0	0			1	1	0.5	256.441	134.157	Sperm_cotton_fraction1_IGP3_Xin_20210205
72730	72732	72729	176.4139	3	1515.96	1515.96	-0.000366211	4544.87	4545.87	LANLTQGEDQYYLR	LANLTQGEDQYYLR	1682.83	Clusterin	P10909	CLU	374	17	{'b1^1': (114.0918890321, 0.0, 0.0), 'b2^1': (185.1290030321, 0.0, 0.0), 'b3^1': (299.1719300321, 299.1717834472656, 5722.181640625), 'b4^1': (412.25599403210003, 412.2544250488281, 9612.0625), 'b5^1': (513.3036720321, 513.3025512695312, 1782.693603515625), 'b6^1': (641.3622500321001, 641.3612670898438, 3408.1708984375), 'b7^1': (698.3837140321001, 0.0, 0.0), 'b8^1': (827.4263070321001, 0.0, 0.0)…	N5H6F4S1	2863.04	A2B2C1D1E2F1G3gfF5fedD1E2F1fF5feE2F1fF5fedcbB5ba	Complex	1	0	1		1	1	0.5	101.392	154.332	Sperm_cotton_fraction1_IGP3_Xin_20210205
74391	74393	74390	180.4198	3	1302.55	1302.55	0.00476074	3904.64	3904.61	LANLTQGEDQYYLR	LANLTQGEDQYYLR	1682.83	Clusterin	P10909	CLU	374	14	{'b1^1': (114.0918890321, 0.0, 0.0), 'b2^1': (185.1290030321, 0.0, 0.0), 'b3^1': (299.1719300321, 299.1705017089844, 7534.603515625), 'b4^1': (412.25599403210003, 412.25494384765625, 7201.8544921875), 'b5^1': (513.3036720321, 0.0, 0.0), 'b6^1': (641.3622500321001, 0.0, 0.0), 'b7^1': (698.3837140321001, 0.0, 0.0), 'b8^1': (827.4263070321001, 0.0, 0.0), 'b9^1': (942.4532500321001, 0.0, 0.0), 'b10^1…	N4H6F1S1	2221.79	A2B2C1D1E2F1G3gfeE2F1fF5fedD1E1edcba	Hybrid	0	0			1	1	1	71.1818	153.295	Sperm_cotton_fraction1_IGP3_Xin_20210205
73626	73628	73620	178.5806	2	1791.28	1791.77	0.983887	3581.52	3580.51	LANLTQGEDQYYLR	LANLTQGEDQYYLR	1682.83	Clusterin	P10909	CLU	374	14	{'b1^1': (114.0918890321, 0.0, 0.0), 'b2^1': (185.1290030321, 0.0, 0.0), 'b3^1': (299.1719300321, 299.1713562011719, 1661.6314697265625), 'b4^1': (412.25599403210003, 412.2547912597656, 3444.49658203125), 'b5^1': (513.3036720321, 0.0, 0.0), 'b6^1': (641.3622500321001, 0.0, 0.0), 'b7^1': (698.3837140321001, 0.0, 0.0), 'b8^1': (827.4263070321001, 0.0, 0.0), 'b9^1': (942.4532500321001, 0.0, 0.0), 'b…	N4H4F1S1	1897.68	A2B2C1D1E2F1G3gfedD1E2edcbB5ba	Complex	1	0	1		1	1	1	66.8403	680.533	Sperm_cotton_fraction1_IGP3_Xin_20210205
72252	72254	72247	175.2699	3	1588.67	1588.32	-1.04919	4761.93	4763.92	LANLTQGEDQYYLR	LANLTQGEDQYYLR	1682.83	Clusterin	P10909	CLU	374	10	{'b1^1': (114.0918890321, 0.0, 0.0), 'b2^1': (185.1290030321, 0.0, 0.0), 'b3^1': (299.1719300321, 0.0, 0.0), 'b4^1': (412.25599403210003, 0.0, 0.0), 'b5^1': (513.3036720321, 0.0, 0.0), 'b6^1': (641.3622500321001, 0.0, 0.0), 'b7^1': (698.3837140321001, 0.0, 0.0), 'b8^1': (827.4263070321001, 0.0, 0.0), 'b9^1': (942.4532500321001, 0.0, 0.0), 'b10^1': (1070.5118280321, 0.0, 0.0), 'b11^1': (1233.57515…	N6H7F1S2	3081.09	A2B2C1D1E2F1G3gfeE2F1fedD1E2F1feE2F1G3gfedcbB5ba	Complex	1	0	1		1	1	1	32.6309	190.191	Sperm_cotton_fraction1_IGP3_Xin_20210205
75019	75021	75018	181.9461	3	1359.57	1359.57	0.00915527	4075.69	4074.68	LANLTQGEDQYYLR	LANLTQGEDQYYLR	1682.83	Clusterin	P10909	CLU	374	16	{'b1^1': (114.0918890321, 0.0, 0.0), 'b2^1': (185.1290030321, 0.0, 0.0), 'b3^1': (299.1719300321, 299.17108154296875, 4237.623046875), 'b4^1': (412.25599403210003, 412.25506591796875, 5380.025390625), 'b5^1': (513.3036720321, 513.3002319335938, 1619.3533935546875), 'b6^1': (641.3622500321001, 0.0, 0.0), 'b7^1': (698.3837140321001, 0.0, 0.0), 'b8^1': (827.4263070321001, 0.0, 0.0), 'b9^1': (942.453…	N5H4F1S2	2391.86	A2B2C1D1E2F2G3gfedD1E2F1G3gfedcbB5ba	Complex	1	0	1		1	1	1	87.7974	180.723	Sperm_cotton_fraction2_IGP1_Xin_20210206
66561	66563	66559	161.5651	3	1686.7	1686.7	-0.00219727	5057.08	5057.06	LANLTQGEDQYYLR	LANLTQGEDQYYLR	1682.83	Clusterin	P10909	CLU	374	14	{'b1^1': (114.0918890321, 0.0, 0.0), 'b2^1': (185.1290030321, 0.0, 0.0), 'b3^1': (299.1719300321, 299.17144775390625, 3952.1435546875), 'b4^1': (412.25599403210003, 412.2545166015625, 3827.57763671875), 'b5^1': (513.3036720321, 0.0, 0.0), 'b6^1': (641.3622500321001, 0.0, 0.0), 'b7^1': (698.3837140321001, 0.0, 0.0), 'b8^1': (827.4263070321001, 0.0, 0.0), 'b9^1': (942.4532500321001, 0.0, 0.0), 'b10…	N6H7F5S1	3374.23	A2B2C1D1E2F1G3gfF5feE2F1fF5fedD1E2F1fF5feE2F1fF5fedcbB5ba	Complex	1	0	1		1	1	1	68.0788	235.356	Sperm_cotton_fraction2_IGP1_Xin_20210206
66409	66411	66408	161.2015	3	1735.39	1735.39	0.00585937	5203.14	5203.12	LANLTQGEDQYYLR	LANLTQGEDQYYLR	1682.83	Clusterin	P10909	CLU	374	14	{'b1^1': (114.0918890321, 0.0, 0.0), 'b2^1': (185.1290030321, 0.0, 0.0), 'b3^1': (299.1719300321, 299.1711730957031, 1716.1810302734375), 'b4^1': (412.25599403210003, 412.25323486328125, 2122.584716796875), 'b5^1': (513.3036720321, 0.0, 0.0), 'b6^1': (641.3622500321001, 0.0, 0.0), 'b7^1': (698.3837140321001, 0.0, 0.0), 'b8^1': (827.4263070321001, 0.0, 0.0), 'b9^1': (942.4532500321001, 0.0, 0.0), …	N6H7F6S1	3520.29	A2B2C1D1E2F1G3gfF5feE2F1fF5fedD1E2F1fF5feE2F1G5gfF5fedcbB5ba	Complex	1	0	1		1	1	0.333333	63.8992	162.25	Sperm_cotton_fraction2_IGP1_Xin_20210206
69670	69672	69660	169.0224	3	1345.56	1345.57	0.020874	4033.69	4033.66	LANLTQGEDQYYLR	LANLTQGEDQYYLR	1682.83	Clusterin	P10909	CLU	374	13	{'b1^1': (114.0918890321, 0.0, 0.0), 'b2^1': (185.1290030321, 0.0, 0.0), 'b3^1': (299.1719300321, 299.1707458496094, 3494.413818359375), 'b4^1': (412.25599403210003, 412.255859375, 3507.765869140625), 'b5^1': (513.3036720321, 0.0, 0.0), 'b6^1': (641.3622500321001, 0.0, 0.0), 'b7^1': (698.3837140321001, 0.0, 0.0), 'b8^1': (827.4263070321001, 0.0, 0.0), 'b9^1': (942.4532500321001, 0.0, 0.0), 'b10^1…	N4H5F1S2	2350.83	A2B2C1D1E2F1G3gfedD1E2F1G3gfedcbB5ba	Complex	1	0	1		1	1	1	58.0998	180.668	Sperm_cotton_fraction2_IGP1_Xin_20210206
63000	63002	62985	152.4479	3	1419.6	1419.27	-1.00562	4254.77	4253.75	LANLTQGEDQYYLR	LANLTQGEDQYYLR	1682.83	Clusterin	P10909	CLU	374	10	{'b1^1': (114.0918890321, 0.0, 0.0), 'b2^1': (185.1290030321, 0.0, 0.0), 'b3^1': (299.1719300321, 0.0, 0.0), 'b4^1': (412.25599403210003, 0.0, 0.0), 'b5^1': (513.3036720321, 0.0, 0.0), 'b6^1': (641.3622500321001, 0.0, 0.0), 'b7^1': (698.3837140321001, 0.0, 0.0), 'b8^1': (827.4263070321001, 0.0, 0.0), 'b9^1': (942.4532500321001, 0.0, 0.0), 'b10^1': (1070.5118280321, 0.0, 0.0), 'b11^1': (1233.57515…	N5H6F2S1	2570.93	A2B2C1D1E2F1G3gfF5fedD1E2F1feE2F1fedcbB5ba	Complex	1	0	1		1	1	1	34.5698	182.016	Sperm_cotton_fraction2_IGP2_Xin_20210206
83540	83542	83533	202.9004	4	1338.59	1337.54	-4.18506	5346.15	5347.13	LANLTQGEDQYYLR	LANLTQGEDQYYLR	1682.83	Clusterin	P10909	CLU	374	21	{'b1^1': (114.0918890321, 0.0, 0.0), 'b2^1': (185.1290030321, 185.1284637451172, 2848.8740234375), 'b3^1': (299.1719300321, 299.1719665527344, 9309.125), 'b4^1': (412.25599403210003, 412.2560119628906, 11718.1064453125), 'b5^1': (513.3036720321, 513.302978515625, 5389.07080078125), 'b6^1': (641.3622500321001, 641.3607788085938, 3953.926513671875), 'b7^1': (698.3837140321001, 0.0, 0.0), 'b8^1': (8…	N6H7F3S3	3664.31	A2B2C1D1E2F1G3gfF5feE2F1fF5fedD1E2F1G3gfeE2F1G3gfedcbB5ba	Complex	1	0	1		1	1	0.666667	155.794	147.294	Sperm_cotton_fraction3_IGP1_Xin_20210206
66253	66255	66248	161.3344	3	1638.01	1638.01	-1.36424e-12	4911.02	4911	LANLTQGEDQYYLR	LANLTQGEDQYYLR	1682.83	Clusterin	P10909	CLU	374	17	{'b1^1': (114.0918890321, 0.0, 0.0), 'b2^1': (185.1290030321, 0.0, 0.0), 'b3^1': (299.1719300321, 299.1716613769531, 4023.055419921875), 'b4^1': (412.25599403210003, 412.2549133300781, 4310.72998046875), 'b5^1': (513.3036720321, 513.3025512695312, 2742.743896484375), 'b6^1': (641.3622500321001, 0.0, 0.0), 'b7^1': (698.3837140321001, 0.0, 0.0), 'b8^1': (827.4263070321001, 0.0, 0.0), 'b9^1': (942.4…	N6H7F4S1	3228.17	A2B2C1D1E2F1G3gfF5feE2F1fedD1E2F1fF5feE2F1fF5fedcbB5ba	Complex	1	0	1		1	1	1	100.418	187.711	Sperm_cotton_fraction3_IGP1_Xin_20210206
84735	84737	84733	205.1315	4	1300.78	1301.03	1.00977	5200.09	5200.05	LANLTQGEDQYYLR	LANLTQGEDQYYLR	1682.83	Clusterin	P10909	CLU	374	20	{'b1^1': (114.0918890321, 0.0, 0.0), 'b2^1': (185.1290030321, 0.0, 0.0), 'b3^1': (299.1719300321, 299.1708068847656, 14654.8017578125), 'b4^1': (412.25599403210003, 412.254150390625, 16123.1591796875), 'b5^1': (513.3036720321, 513.302978515625, 3651.56982421875), 'b6^1': (641.3622500321001, 641.3607177734375, 5844.34130859375), 'b7^1': (698.3837140321001, 698.3786010742188, 4196.26953125), 'b8^1'…	N6H7S4	3517.23	A2B2C1D1E2F1G3gfeE2F1G3gfedD1E2F1G3gfeE2F1G3gfedcba	Complex	0	0			1	1	1	145.363	148.407	Sperm_cotton_fraction3_IGP2_Xin_20210206
67663	67665	67658	164.0790	3	1613.35	1613.34	-0.0131836	4837	4836.96	LANLTQGEDQYYLR	LANLTQGEDQYYLR	1682.83	Clusterin	P10909	CLU	374	17	{'b1^1': (114.0918890321, 0.0, 0.0), 'b2^1': (185.1290030321, 0.0, 0.0), 'b3^1': (299.1719300321, 299.1712646484375, 3532.30419921875), 'b4^1': (412.25599403210003, 412.2547607421875, 5634.13671875), 'b5^1': (513.3036720321, 513.3013916015625, 1705.1923828125), 'b6^1': (641.3622500321001, 0.0, 0.0), 'b7^1': (698.3837140321001, 0.0, 0.0), 'b8^1': (827.4263070321001, 0.0, 0.0), 'b9^1': (942.4532500…	N5H6F4S2	3154.14	A2B2C1D1E2F1G3gfF5fedD1E2F1G3gfeE2F1G5gfF5fedcbB5ba	Complex	1	0	1		1	1	0.333333	98.2867	126.093	Sperm_cotton_fraction3_IGP2_Xin_20210206
67726	67728	67723	164.2306	3	1564.99	1564.99	0.00256348	4691.96	4691.93	LANLTQGEDQYYLR	LANLTQGEDQYYLR	1682.83	Clusterin	P10909	CLU	374	15	{'b1^1': (114.0918890321, 0.0, 0.0), 'b2^1': (185.1290030321, 0.0, 0.0), 'b3^1': (299.1719300321, 299.17120361328125, 1906.2491455078125), 'b4^1': (412.25599403210003, 412.25555419921875, 2942.705810546875), 'b5^1': (513.3036720321, 0.0, 0.0), 'b6^1': (641.3622500321001, 0.0, 0.0), 'b7^1': (698.3837140321001, 0.0, 0.0), 'b8^1': (827.4263070321001, 0.0, 0.0), 'b9^1': (942.4532500321001, 0.0, 0.0),…	N5H6F5S1	3009.1	A2B2C1D1E2F1G3gfF5fedD1E2F1fF5feE2F1G5gfF5fedcbB5ba	Complex	1	0	1		1	1	1	74.5032	151.77	Sperm_cotton_fraction3_IGP2_Xin_20210206
68493	68495	68485	166.0688	3	1467.62	1467.61	-0.0150146	4399.82	4399.81	LANLTQGEDQYYLR	LANLTQGEDQYYLR	1682.83	Clusterin	P10909	CLU	374	13	{'b1^1': (114.0918890321, 0.0, 0.0), 'b2^1': (185.1290030321, 0.0, 0.0), 'b3^1': (299.1719300321, 0.0, 0.0), 'b4^1': (412.25599403210003, 412.2538757324219, 2637.838134765625), 'b5^1': (513.3036720321, 0.0, 0.0), 'b6^1': (641.3622500321001, 0.0, 0.0), 'b7^1': (698.3837140321001, 0.0, 0.0), 'b8^1': (827.4263070321001, 0.0, 0.0), 'b9^1': (942.4532500321001, 0.0, 0.0), 'b10^1': (1070.5118280321, 0.0…	N5H6F3S1	2716.98	A2B2C1D1E2F1G3gfF5fedD1E2F1fF5feE2F1fF5fedcba	Complex	0	0			1	1	1	56.7619	137.999	Sperm_cotton_fraction3_IGP2_Xin_20210206
67787	67788	67767	164.3750	3	1589.32	1588.66	-1.98889	4762.95	4764.94	LANLTQGEDQYYLR	LANLTQGEDQYYLR	1682.83	Clusterin	P10909	CLU	374	10	{'b1^1': (114.0918890321, 0.0, 0.0), 'b2^1': (185.1290030321, 0.0, 0.0), 'b3^1': (299.1719300321, 0.0, 0.0), 'b4^1': (412.25599403210003, 412.2533874511719, 2055.3486328125), 'b5^1': (513.3036720321, 0.0, 0.0), 'b6^1': (641.3622500321001, 0.0, 0.0), 'b7^1': (698.3837140321001, 0.0, 0.0), 'b8^1': (827.4263070321001, 0.0, 0.0), 'b9^1': (942.4532500321001, 0.0, 0.0), 'b10^1': (1070.5118280321, 0.0, …	N6H7F3S1	3082.12	A2B2C1D1E2F1G3gfF5feE2F1fedD1E2F1fF5feE2F1fF5fedcba	Complex	0	0			1	1	0.5	32.2155	140.336	Sperm_cotton_fraction3_IGP2_Xin_20210206
66555	66557	66546	161.8704	3	1686.7	1686.7	0.00439453	5057.08	5057.06	LANLTQGEDQYYLR	LANLTQGEDQYYLR	1682.83	Clusterin	P10909	CLU	374	13	{'b1^1': (114.0918890321, 0.0, 0.0), 'b2^1': (185.1290030321, 0.0, 0.0), 'b3^1': (299.1719300321, 0.0, 0.0), 'b4^1': (412.25599403210003, 412.2562255859375, 2161.15576171875), 'b5^1': (513.3036720321, 0.0, 0.0), 'b6^1': (641.3622500321001, 0.0, 0.0), 'b7^1': (698.3837140321001, 0.0, 0.0), 'b8^1': (827.4263070321001, 0.0, 0.0), 'b9^1': (942.4532500321001, 0.0, 0.0), 'b10^1': (1070.5118280321, 0.0,…	N6H7F5S1	3374.23	A2B2C1D1E2F1G3gfF5feE2F1fF5fedD1E2F1fF5feE2F1G5gfF5fedcba	Complex	0	0			1	1	0.333873	54.6309	152.461	Sperm_cotton_fraction3_IGP3_Xin_20210206
67724	67726	67712	164.6858	3	1516.63	1516.97	1.01624	4547.88	4545.87	LANLTQGEDQYYLR	LANLTQGEDQYYLR	1682.83	Clusterin	P10909	CLU	374	12	{'b1^1': (114.0918890321, 0.0, 0.0), 'b2^1': (185.1290030321, 0.0, 0.0), 'b3^1': (299.1719300321, 299.171630859375, 1489.174560546875), 'b4^1': (412.25599403210003, 412.25433349609375, 1562.7144775390625), 'b5^1': (513.3036720321, 0.0, 0.0), 'b6^1': (641.3622500321001, 0.0, 0.0), 'b7^1': (698.3837140321001, 0.0, 0.0), 'b8^1': (827.4263070321001, 0.0, 0.0), 'b9^1': (942.4532500321001, 0.0, 0.0), '…	N5H6F4S1	2863.04	A2B2C1D1E2F1G3gfF5fedD1E2F1fF5feE2F1G5gfF5fedcba	Complex	0	0			1	1	1	46.4421	147.469	Sperm_cotton_fraction3_IGP3_Xin_20210206
62049	62051	62037	151.0148	3	1467.96	1467.63	-1.01111	4399.86	4400.83	LANLTQGEDQYYLR	LANLTQGEDQYYLR	1682.83	Clusterin	P10909	CLU	374	10	{'b1^1': (114.0918890321, 0.0, 0.0), 'b2^1': (185.1290030321, 0.0, 0.0), 'b3^1': (299.1719300321, 0.0, 0.0), 'b4^1': (412.25599403210003, 0.0, 0.0), 'b5^1': (513.3036720321, 0.0, 0.0), 'b6^1': (641.3622500321001, 0.0, 0.0), 'b7^1': (698.3837140321001, 0.0, 0.0), 'b8^1': (827.4263070321001, 0.0, 0.0), 'b9^1': (942.4532500321001, 0.0, 0.0), 'b10^1': (1070.5118280321, 0.0, 0.0), 'b11^1': (1233.57515…	N5H6F5	2718	A2B2C1D1E2F1G5gfF5fedD1E2F1feE2F1G5gfF5fedcbB5ba	Complex	1	0	0.9991		1	1	1	33.0391	127.648	Sperm_cotton_fraction3_IGP3_Xin_20210206
67999	68001	67989	165.3580	3	1443.27	1443.27	0.00476074	4326.79	4326.77	LANLTQGEDQYYLR	LANLTQGEDQYYLR	1682.83	Clusterin	P10909	CLU	374	9	{'b1^1': (114.0918890321, 0.0, 0.0), 'b2^1': (185.1290030321, 0.0, 0.0), 'b3^1': (299.1719300321, 299.17156982421875, 1495.6417236328125), 'b4^1': (412.25599403210003, 412.2536926269531, 2161.383544921875), 'b5^1': (513.3036720321, 0.0, 0.0), 'b6^1': (641.3622500321001, 0.0, 0.0), 'b7^1': (698.3837140321001, 0.0, 0.0), 'b8^1': (827.4263070321001, 0.0, 0.0), 'b9^1': (942.4532500321001, 0.0, 0.0), …	N6H7S1	2643.94	A2B2C1D1E2F1G3gfeE2F1fedD1E2F1feE2F1fedcba	Complex	0	0			1	1	1	26.6631	250.049	Sperm_cotton_fraction3_IGP3_Xin_20210206
67644	67646	67634	164.4915	3	1394.59	1394.26	-1.00891	4179.74	4180.73	LANLTQGEDQYYLR	LANLTQGEDQYYLR	1682.83	Clusterin	P10909	CLU	374	18	{'b1^1': (114.0918890321, 0.0, 0.0), 'b2^1': (185.1290030321, 185.12794494628906, 1373.324951171875), 'b3^1': (299.1719300321, 299.17108154296875, 4162.73046875), 'b4^1': (412.25599403210003, 412.2550964355469, 4577.51025390625), 'b5^1': (513.3036720321, 513.30224609375, 2048.982421875), 'b6^1': (641.3622500321001, 0.0, 0.0), 'b7^1': (698.3837140321001, 0.0, 0.0), 'b8^1': (827.4263070321001, 0.0,…	N4H5F4S1	2497.91	A2B2C1D1E2F1G3gfF5fedD1E2F1G5gfF5fedcbB5ba	Complex	1	0	1		0.999843	1	1	107.086	216.641	Sperm_cotton_fraction4_IGP1_Xin_20210207
68592	68594	68591	166.7825	3	1321.55	1320.88	-2.00793	3959.63	3961.64	LANLTQGEDQYYLR	LANLTQGEDQYYLR	1682.83	Clusterin	P10909	CLU	374	17	{'b1^1': (114.0918890321, 0.0, 0.0), 'b2^1': (185.1290030321, 0.0, 0.0), 'b3^1': (299.1719300321, 299.1715087890625, 5755.26611328125), 'b4^1': (412.25599403210003, 412.2547302246094, 7542.28955078125), 'b5^1': (513.3036720321, 0.0, 0.0), 'b6^1': (641.3622500321001, 0.0, 0.0), 'b7^1': (698.3837140321001, 0.0, 0.0), 'b8^1': (827.4263070321001, 0.0, 0.0), 'b9^1': (942.4532500321001, 0.0, 0.0), 'b10…	N5H6S1	2278.81	A2B2C1D1E2F1G3gfedD1E2F1feE2F1fedcba	Complex	0	0			1	1	1	99.7518	148.418	Sperm_cotton_fraction4_IGP1_Xin_20210207
67312	67314	67311	163.6806	3	1491.95	1491.95	-0.000366211	4472.84	4472.83	LANLTQGEDQYYLR	LANLTQGEDQYYLR	1682.83	Clusterin	P10909	CLU	374	15	{'b1^1': (114.0918890321, 0.0, 0.0), 'b2^1': (185.1290030321, 0.0, 0.0), 'b3^1': (299.1719300321, 299.16961669921875, 2403.4638671875), 'b4^1': (412.25599403210003, 412.2555236816406, 2957.236328125), 'b5^1': (513.3036720321, 0.0, 0.0), 'b6^1': (641.3622500321001, 0.0, 0.0), 'b7^1': (698.3837140321001, 0.0, 0.0), 'b8^1': (827.4263070321001, 0.0, 0.0), 'b9^1': (942.4532500321001, 0.0, 0.0), 'b10^1…	N6H7F1S1	2790	A2B2C1D1E2F1G3gfeE2F1fedD1E2F1feE2F1fedcbB5ba	Complex	1	0	1		1	1	1	75.6185	167.55	Sperm_cotton_fraction4_IGP1_Xin_20210207
66989	66991	66987	162.9159	3	1588.67	1588.66	-0.0183105	4762.96	4764.94	LANLTQGEDQYYLR	LANLTQGEDQYYLR	1682.83	Clusterin	P10909	CLU	374	12	{'b1^1': (114.0918890321, 0.0, 0.0), 'b2^1': (185.1290030321, 0.0, 0.0), 'b3^1': (299.1719300321, 299.170654296875, 1880.8109130859375), 'b4^1': (412.25599403210003, 0.0, 0.0), 'b5^1': (513.3036720321, 0.0, 0.0), 'b6^1': (641.3622500321001, 0.0, 0.0), 'b7^1': (698.3837140321001, 0.0, 0.0), 'b8^1': (827.4263070321001, 0.0, 0.0), 'b9^1': (942.4532500321001, 0.0, 0.0), 'b10^1': (1070.5118280321, 0.0…	N6H7F3S1	3082.12	A2B2C1D1E2F1G3gfeE2F1fedD1E2F1fF5feE2F1fF5fedcbB5ba	Complex	1	0	0.999372		1	1	0.5	47.5826	110.947	Sperm_cotton_fraction4_IGP1_Xin_20210207
67986	67988	67984	165.3133	3	1383.92	1383.92	-0.0032959	4148.73	4148.72	LANLTQGEDQYYLR	LANLTQGEDQYYLR	1682.83	Clusterin	P10909	CLU	374	12	{'b1^1': (114.0918890321, 0.0, 0.0), 'b2^1': (185.1290030321, 0.0, 0.0), 'b3^1': (299.1719300321, 0.0, 0.0), 'b4^1': (412.25599403210003, 412.2538146972656, 2329.9833984375), 'b5^1': (513.3036720321, 0.0, 0.0), 'b6^1': (641.3622500321001, 0.0, 0.0), 'b7^1': (698.3837140321001, 0.0, 0.0), 'b8^1': (827.4263070321001, 0.0, 0.0), 'b9^1': (942.4532500321001, 0.0, 0.0), 'b10^1': (1070.5118280321, 0.0, …	N6H5F1S1	2465.89	A2B2C1D1E2F1G3gfeE2edD1E2eE2F1fedcbB5ba	Complex	1	0	0.999372		0.999215	1	1	47.2767	108.44	Sperm_cotton_fraction4_IGP1_Xin_20210207
67623	67625	67613	164.4414	3	1432.6	1432.61	0.00842285	4294.8	4294.78	LANLTQGEDQYYLR	LANLTQGEDQYYLR	1682.83	Clusterin	P10909	CLU	374	11	{'b1^1': (114.0918890321, 0.0, 0.0), 'b2^1': (185.1290030321, 0.0, 0.0), 'b3^1': (299.1719300321, 0.0, 0.0), 'b4^1': (412.25599403210003, 412.2549133300781, 1572.89013671875), 'b5^1': (513.3036720321, 0.0, 0.0), 'b6^1': (641.3622500321001, 0.0, 0.0), 'b7^1': (698.3837140321001, 0.0, 0.0), 'b8^1': (827.4263070321001, 0.0, 0.0), 'b9^1': (942.4532500321001, 0.0, 0.0), 'b10^1': (1070.5118280321, 0.0,…	N6H5F2S1	2611.95	A2B2C1D1E2F1G3gfF5feE2edD1E2eE2F1fedcbB5ba	Complex	1	0	0.999372		1	0.999521	0.999521	40.7391	188.39	Sperm_cotton_fraction4_IGP1_Xin_20210207
66557	66559	66552	161.8796	3	1540.31	1540.31	-0.0241699	4617.9	4618.88	LANLTQGEDQYYLR	LANLTQGEDQYYLR	1682.83	Clusterin	P10909	CLU	374	9	{'b1^1': (114.0918890321, 0.0, 0.0), 'b2^1': (185.1290030321, 0.0, 0.0), 'b3^1': (299.1719300321, 0.0, 0.0), 'b4^1': (412.25599403210003, 412.2545471191406, 1821.8262939453125), 'b5^1': (513.3036720321, 0.0, 0.0), 'b6^1': (641.3622500321001, 0.0, 0.0), 'b7^1': (698.3837140321001, 0.0, 0.0), 'b8^1': (827.4263070321001, 0.0, 0.0), 'b9^1': (942.4532500321001, 0.0, 0.0), 'b10^1': (1070.5118280321, 0.…	N6H7F2S1	2936.06	A2B2C1D1E2F1G3gfF5feE2F1fedD1E2F1feE2F1fedcbB5ba	Complex	1	0	0.999372		1	0.999601	0.999601	27.1578	141.141	Sperm_cotton_fraction4_IGP1_Xin_20210207
68027	68029	68026	165.0272	3	1297.22	1297.22	0.0102539	3888.64	3888.62	LANLTQGEDQYYLR	LANLTQGEDQYYLR	1682.83	Clusterin	P10909	CLU	374	24	{'b1^1': (114.0918890321, 0.0, 0.0), 'b2^1': (185.1290030321, 185.12832641601562, 3018.943115234375), 'b3^1': (299.1719300321, 299.171142578125, 10582.935546875), 'b4^1': (412.25599403210003, 412.2547302246094, 11384.091796875), 'b5^1': (513.3036720321, 513.3003540039062, 7573.1767578125), 'b6^1': (641.3622500321001, 641.3609008789062, 3762.958984375), 'b7^1': (698.3837140321001, 698.377563476562…	N4H5F2S1	2205.79	A2B2C1D1E2F1G3gfF5fedD1E2F1fedcbB5ba	Complex	1	0	1		0.999233	1	1	198.83	190.742	Sperm_cotton_fraction4_IGP2_Xin_20210207
67943	67945	67938	164.8300	3	1310.9	1310.9	0.00622559	3929.67	3929.65	LANLTQGEDQYYLR	LANLTQGEDQYYLR	1682.83	Clusterin	P10909	CLU	374	19	{'b1^1': (114.0918890321, 0.0, 0.0), 'b2^1': (185.1290030321, 185.12823486328125, 2404.7890625), 'b3^1': (299.1719300321, 299.1706237792969, 6012.16015625), 'b4^1': (412.25599403210003, 412.2546691894531, 6882.33837890625), 'b5^1': (513.3036720321, 513.3017578125, 2832.1552734375), 'b6^1': (641.3622500321001, 0.0, 0.0), 'b7^1': (698.3837140321001, 0.0, 0.0), 'b8^1': (827.4263070321001, 827.424865…	N5H4F2S1	2246.82	A2B2C1D1E2F1G3gfF5fedD1E2eE2edcbB5ba	Complex	1	0	1		1	1	0.500252	126.341	181.475	Sperm_cotton_fraction4_IGP2_Xin_20210207
67544	67546	67542	163.8773	3	1466.95	1466.95	-0.00219727	4397.83	4399.81	LANLTQGEDQYYLR	LANLTQGEDQYYLR	1682.83	Clusterin	P10909	CLU	374	19	{'b1^1': (114.0918890321, 0.0, 0.0), 'b2^1': (185.1290030321, 0.0, 0.0), 'b3^1': (299.1719300321, 299.17120361328125, 5346.919921875), 'b4^1': (412.25599403210003, 412.2536315917969, 6567.08740234375), 'b5^1': (513.3036720321, 513.3024291992188, 2720.06201171875), 'b6^1': (641.3622500321001, 641.3639526367188, 1548.0054931640625), 'b7^1': (698.3837140321001, 0.0, 0.0), 'b8^1': (827.4263070321001,…	N5H6F3S1	2716.98	A2B2C1D1E2F1G3gfedD1E2F1fF5feE2F1fF5fedcbB5ba	Complex	1	0	1		1	1	0.500503	124.043	154.385	Sperm_cotton_fraction4_IGP2_Xin_20210207
68072	68074	68071	165.1344	3	1302.56	1302.55	-0.00842285	3904.64	3904.61	LANLTQGEDQYYLR	LANLTQGEDQYYLR	1682.83	Clusterin	P10909	CLU	374	13	{'b1^1': (114.0918890321, 0.0, 0.0), 'b2^1': (185.1290030321, 0.0, 0.0), 'b3^1': (299.1719300321, 299.1706848144531, 3386.814453125), 'b4^1': (412.25599403210003, 412.2552185058594, 4112.50244140625), 'b5^1': (513.3036720321, 513.3027954101562, 2119.40625), 'b6^1': (641.3622500321001, 0.0, 0.0), 'b7^1': (698.3837140321001, 0.0, 0.0), 'b8^1': (827.4263070321001, 0.0, 0.0), 'b9^1': (942.45325003210…	N4H6F1S1	2221.79	A2B2C1D1E2F1G3gfeE2F1fedD1E1edcbB5ba	Hybrid	1	0	1		1	1	1	57.7594	140.058	Sperm_cotton_fraction4_IGP2_Xin_20210207
82474	82476	82472	199.8568	4	1246.26	1246.26	-0.0136719	4981	4980.98	LANLTQGEDQYYLR	LANLTQGEDQYYLR	1682.83	Clusterin	P10909	CLU	374	10	{'b1^1': (114.0918890321, 0.0, 0.0), 'b2^1': (185.1290030321, 0.0, 0.0), 'b3^1': (299.1719300321, 0.0, 0.0), 'b4^1': (412.25599403210003, 0.0, 0.0), 'b5^1': (513.3036720321, 0.0, 0.0), 'b6^1': (641.3622500321001, 641.3543090820312, 1547.5762939453125), 'b7^1': (698.3837140321001, 0.0, 0.0), 'b8^1': (827.4263070321001, 0.0, 0.0), 'b9^1': (942.4532500321001, 0.0, 0.0), 'b10^1': (1070.5118280321, 0.…	N5H6F1S4	3298.15	A2B2C1D1E2F1G3gfF3fedD1E2F1G3gfeE2F1G3gfedcbB5ba	Complex	1	0	1		1	1	0.400302	32.4848	93.3501	Sperm_cotton_fraction4_IGP2_Xin_20210207
66830	66832	66821	162.1580	3	1638.02	1638.01	-0.019043	4911.01	4911	LANLTQGEDQYYLR	LANLTQGEDQYYLR	1682.83	Clusterin	P10909	CLU	374	9	{'b1^1': (114.0918890321, 0.0, 0.0), 'b2^1': (185.1290030321, 0.0, 0.0), 'b3^1': (299.1719300321, 0.0, 0.0), 'b4^1': (412.25599403210003, 0.0, 0.0), 'b5^1': (513.3036720321, 0.0, 0.0), 'b6^1': (641.3622500321001, 0.0, 0.0), 'b7^1': (698.3837140321001, 0.0, 0.0), 'b8^1': (827.4263070321001, 0.0, 0.0), 'b9^1': (942.4532500321001, 0.0, 0.0), 'b10^1': (1070.5118280321, 0.0, 0.0), 'b11^1': (1233.57515…	N6H7F4S1	3228.17	A2B2C1D1E2F1G3gfF5feE2F1fF5fedD1E2F1fF5feE2F1fF5fedcba	Complex	0	0			1	1	0.999665	27.0657	103.622	Sperm_cotton_fraction4_IGP2_Xin_20210207
74237	74240	74232	161.9863	4	1137.97	1137.72	-0.994629	4546.86	4545.87	LANLTQGEDQYYLR	LANLTQGEDQYYLR	1682.83	Clusterin	P10909	CLU	374	16	{'b1^1': (114.0918890321, 0.0, 0.0), 'b2^1': (185.1290030321, 0.0, 0.0), 'b3^1': (299.1719300321, 299.1712951660156, 2753.85888671875), 'b4^1': (412.25599403210003, 412.2550048828125, 3489.94970703125), 'b5^1': (513.3036720321, 513.30517578125, 2972.8642578125), 'b6^1': (641.3622500321001, 0.0, 0.0), 'b7^1': (698.3837140321001, 0.0, 0.0), 'b8^1': (827.4263070321001, 0.0, 0.0), 'b9^1': (942.453250…	N5H6F4S1	2863.04	A2B2C1D1E2F1G3gfF5fedD1E2F1feE2F1G5gfF5fedcbB5ba	Complex	1	0	0.999663		1	0.999654	0.999654	84.9065	113.54	Sperm_cotton_fraction4_IGP3_Xin_20210207
77537	77540	77532	168.0118	3	1262.87	1262.2	-1.99585	3783.58	3783.59	LANLTQGEDQYYLR	LANLTQGEDQYYLR	1682.83	Clusterin	P10909	CLU	374	12	{'b1^1': (114.0918890321, 0.0, 0.0), 'b2^1': (185.1290030321, 0.0, 0.0), 'b3^1': (299.1719300321, 299.17156982421875, 3783.472412109375), 'b4^1': (412.25599403210003, 412.2546081542969, 3070.799072265625), 'b5^1': (513.3036720321, 0.0, 0.0), 'b6^1': (641.3622500321001, 0.0, 0.0), 'b7^1': (698.3837140321001, 0.0, 0.0), 'b8^1': (827.4263070321001, 0.0, 0.0), 'b9^1': (942.4532500321001, 0.0, 0.0), '…	N5H4F1S1	2100.76	A2B2C1D1E2F1G3gfF5fedD1E2eE2edcba	Complex	0	0			1	0.999711	0.999711	49.5251	131.513	Sperm_cotton_fraction4_IGP3_Xin_20210207
76161	76164	76149	165.4592	3	1384.92	1384.25	-2.00098	4149.72	4148.72	LANLTQGEDQYYLR	LANLTQGEDQYYLR	1682.83	Clusterin	P10909	CLU	374	9	{'b1^1': (114.0918890321, 0.0, 0.0), 'b2^1': (185.1290030321, 0.0, 0.0), 'b3^1': (299.1719300321, 0.0, 0.0), 'b4^1': (412.25599403210003, 0.0, 0.0), 'b5^1': (513.3036720321, 0.0, 0.0), 'b6^1': (641.3622500321001, 0.0, 0.0), 'b7^1': (698.3837140321001, 0.0, 0.0), 'b8^1': (827.4263070321001, 0.0, 0.0), 'b9^1': (942.4532500321001, 0.0, 0.0), 'b10^1': (1070.5118280321, 0.0, 0.0), 'b11^1': (1233.57515…	N6H5F1S1	2465.89	A2B2C1D1E2F2G3gfedD1E2F1feE2F1fedcbB5ba	Complex	1	0	0.999663		0.998652	1	1	27.7482	148.52	Sperm_cotton_fraction4_IGP3_Xin_20210207
68211	68213	68210	166.1075	3	1262.22	1262.21	-0.03479	3783.59	3783.59	LANLTQGEDQYYLR	LANLTQGEDQYYLR	1682.83	Clusterin	P10909	CLU	374	24	{'b1^1': (114.0918890321, 0.0, 0.0), 'b2^1': (185.1290030321, 185.12869262695312, 4807.0791015625), 'b3^1': (299.1719300321, 299.1714782714844, 16467.341796875), 'b4^1': (412.25599403210003, 412.2550048828125, 24590.0), 'b5^1': (513.3036720321, 513.303955078125, 9468.013671875), 'b6^1': (641.3622500321001, 641.3619384765625, 6115.216796875), 'b7^1': (698.3837140321001, 698.3760375976562, 3197.969…	N5H4F1S1	2100.76	A2B2C1D1E2F2G3gfedD1E2F1fedcbB5ba	Complex	1	0	1		0.998014	1	1	210.316	261.903	Sperm_cotton_fraction5_IGP1_Xin_20210207
68253	68255	68252	166.2168	3	1316.24	1315.56	-2.04712	3943.64	3945.64	LANLTQGEDQYYLR	LANLTQGEDQYYLR	1682.83	Clusterin	P10909	CLU	374	20	{'b1^1': (114.0918890321, 0.0, 0.0), 'b2^1': (185.1290030321, 185.12857055664062, 2573.318603515625), 'b3^1': (299.1719300321, 299.1717529296875, 5311.1220703125), 'b4^1': (412.25599403210003, 412.25531005859375, 7781.353515625), 'b5^1': (513.3036720321, 513.300537109375, 2109.439208984375), 'b6^1': (641.3622500321001, 641.36181640625, 3314.6904296875), 'b7^1': (698.3837140321001, 0.0, 0.0), 'b8^…	N5H5F1S1	2262.81	A2B2C1D1E2F1G3gfedD1E2eE2F1fedcbB5ba	Complex	1	0	1		0.998736	1	1	139.646	134.278	Sperm_cotton_fraction5_IGP1_Xin_20210207
67967	67969	67966	165.5263	3	1324.57	1324.57	-1.36424e-12	3970.68	3970.67	LANLTQGEDQYYLR	LANLTQGEDQYYLR	1682.83	Clusterin	P10909	CLU	374	17	{'b1^1': (114.0918890321, 0.0, 0.0), 'b2^1': (185.1290030321, 0.0, 0.0), 'b3^1': (299.1719300321, 299.1710510253906, 3308.996826171875), 'b4^1': (412.25599403210003, 412.2554626464844, 3271.840576171875), 'b5^1': (513.3036720321, 0.0, 0.0), 'b6^1': (641.3622500321001, 641.3643188476562, 2050.587890625), 'b7^1': (698.3837140321001, 0.0, 0.0), 'b8^1': (827.4263070321001, 0.0, 0.0), 'b9^1': (942.453…	N6H3F2S1	2287.85	A2B2C1D1E2F2G3gfedD1E2F2fF5fedcbB5ba	Complex	1	0	1		1	1	1	101.069	219.836	Sperm_cotton_fraction5_IGP1_Xin_20210207
68475	68477	68469	166.7545	3	1243.2	1243.2	0.0157471	3726.59	3726.57	LANLTQGEDQYYLR	LANLTQGEDQYYLR	1682.83	Clusterin	P10909	CLU	374	17	{'b1^1': (114.0918890321, 0.0, 0.0), 'b2^1': (185.1290030321, 0.0, 0.0), 'b3^1': (299.1719300321, 299.171142578125, 5076.16943359375), 'b4^1': (412.25599403210003, 412.2545166015625, 5487.271484375), 'b5^1': (513.3036720321, 0.0, 0.0), 'b6^1': (641.3622500321001, 641.3594970703125, 2068.009033203125), 'b7^1': (698.3837140321001, 0.0, 0.0), 'b8^1': (827.4263070321001, 0.0, 0.0), 'b9^1': (942.45325…	N4H4F2S1	2043.74	A2B2C1D1E2F1G3gfF5fedD1E2edcbB5ba	Complex	1	0	1		1	1	1	99.491	276.65	Sperm_cotton_fraction5_IGP1_Xin_20210207
67618	67620	67616	164.6908	3	1515.65	1515.97	0.950317	4544.88	4544.85	LANLTQGEDQYYLR	LANLTQGEDQYYLR	1682.83	Clusterin	P10909	CLU	374	14	{'b1^1': (114.0918890321, 0.0, 0.0), 'b2^1': (185.1290030321, 185.1283721923828, 1171.821533203125), 'b3^1': (299.1719300321, 299.1706237792969, 3130.458984375), 'b4^1': (412.25599403210003, 412.2554016113281, 3682.87548828125), 'b5^1': (513.3036720321, 0.0, 0.0), 'b6^1': (641.3622500321001, 0.0, 0.0), 'b7^1': (698.3837140321001, 0.0, 0.0), 'b8^1': (827.4263070321001, 0.0, 0.0), 'b9^1': (942.4532…	N5H6F2S2	2862.02	A2B2C1D1E2F1G3gfedD1E2F1fF5feE2F1G3gfedcbB5ba	Complex	1	0	1		1	1	1	66.4961	166.209	Sperm_cotton_fraction5_IGP1_Xin_20210207
68698	68700	68689	167.2898	3	1180.85	1180.5	-1.03564	3538.48	3539.48	LANLTQGEDQYYLR	LANLTQGEDQYYLR	1682.83	Clusterin	P10909	CLU	374	14	{'b1^1': (114.0918890321, 0.0, 0.0), 'b2^1': (185.1290030321, 0.0, 0.0), 'b3^1': (299.1719300321, 299.1716613769531, 3312.070556640625), 'b4^1': (412.25599403210003, 412.256103515625, 2796.4501953125), 'b5^1': (513.3036720321, 0.0, 0.0), 'b6^1': (641.3622500321001, 0.0, 0.0), 'b7^1': (698.3837140321001, 0.0, 0.0), 'b8^1': (827.4263070321001, 0.0, 0.0), 'b9^1': (942.4532500321001, 0.0, 0.0), 'b10^…	N3H5F1S1	1856.66	A2B2C1D1E2F1G3gfedD1E1edcbB5ba	Hybrid	1	0	1		1	1	1	66.2862	106.644	Sperm_cotton_fraction5_IGP1_Xin_20210207
69014	69016	69010	168.0584	3	1267.55	1267.54	-0.027832	3799.6	3799.58	LANLTQGEDQYYLR	LANLTQGEDQYYLR	1682.83	Clusterin	P10909	CLU	374	14	{'b1^1': (114.0918890321, 0.0, 0.0), 'b2^1': (185.1290030321, 0.0, 0.0), 'b3^1': (299.1719300321, 299.17120361328125, 2675.58447265625), 'b4^1': (412.25599403210003, 0.0, 0.0), 'b5^1': (513.3036720321, 0.0, 0.0), 'b6^1': (641.3622500321001, 0.0, 0.0), 'b7^1': (698.3837140321001, 0.0, 0.0), 'b8^1': (827.4263070321001, 0.0, 0.0), 'b9^1': (942.4532500321001, 0.0, 0.0), 'b10^1': (1070.5118280321, 0.0…	N5H5S1	2116.76	A2B2C1D1E2F1G3gfedD1E2eE2F1fedcba	Complex	0	0			0.998194	1	1	65.4708	244.208	Sperm_cotton_fraction5_IGP1_Xin_20210207
63512	63514	63498	154.8026	3	1200.19	1200.52	0.989136	3598.53	3597.52	LANLTQGEDQYYLR	LANLTQGEDQYYLR	1682.83	Clusterin	P10909	CLU	374	14	{'b1^1': (114.0918890321, 0.0, 0.0), 'b2^1': (185.1290030321, 0.0, 0.0), 'b3^1': (299.1719300321, 299.17144775390625, 3035.27734375), 'b4^1': (412.25599403210003, 412.2560119628906, 2532.052978515625), 'b5^1': (513.3036720321, 0.0, 0.0), 'b6^1': (641.3622500321001, 0.0, 0.0), 'b7^1': (698.3837140321001, 0.0, 0.0), 'b8^1': (827.4263070321001, 0.0, 0.0), 'b9^1': (942.4532500321001, 0.0, 0.0), 'b10^…	N4H5F2	1914.7	A2B2C1D1E2F1fF5fedD1E2F1fedcbB5ba	Complex	1	0	0.999278		0.997653	1	1	65.0274	124.24	Sperm_cotton_fraction5_IGP1_Xin_20210207
79276	79278	79271	192.7941	3	1661.34	1661.35	0.0135498	4981.01	4982	LANLTQGEDQYYLR	LANLTQGEDQYYLR	1682.83	Clusterin	P10909	CLU	374	14	{'b1^1': (114.0918890321, 0.0, 0.0), 'b2^1': (185.1290030321, 0.0, 0.0), 'b3^1': (299.1719300321, 299.1716613769531, 1677.868896484375), 'b4^1': (412.25599403210003, 412.25732421875, 1555.4149169921875), 'b5^1': (513.3036720321, 0.0, 0.0), 'b6^1': (641.3622500321001, 0.0, 0.0), 'b7^1': (698.3837140321001, 0.0, 0.0), 'b8^1': (827.4263070321001, 0.0, 0.0), 'b9^1': (942.4532500321001, 0.0, 0.0), 'b1…	N5H6F3S3	3299.17	A2B2C1D1E2F1G3gfF5fedD1E2F1G3gfeE2F1G3gfF5fedcbB5ba	Complex	1	0	1		1	1	1	62.7891	188.565	Sperm_cotton_fraction5_IGP1_Xin_20210207
68862	68864	68861	167.6816	3	1253.86	1253.2	-1.99768	3756.57	3758.56	LANLTQGEDQYYLR	LANLTQGEDQYYLR	1682.83	Clusterin	P10909	CLU	374	9	{'b1^1': (114.0918890321, 0.0, 0.0), 'b2^1': (185.1290030321, 0.0, 0.0), 'b3^1': (299.1719300321, 0.0, 0.0), 'b4^1': (412.25599403210003, 412.253662109375, 2629.511962890625), 'b5^1': (513.3036720321, 0.0, 0.0), 'b6^1': (641.3622500321001, 0.0, 0.0), 'b7^1': (698.3837140321001, 0.0, 0.0), 'b8^1': (827.4263070321001, 0.0, 0.0), 'b9^1': (942.4532500321001, 0.0, 0.0), 'b10^1': (1070.5118280321, 0.0,…	N4H6S1	2075.73	A2B2C1D1E2F1G3gfeE2F1fedD1E1edcba	Hybrid	0	0			1	1	1	27.9299	218.605	Sperm_cotton_fraction5_IGP1_Xin_20210207
67980	67982	67979	165.9204	3	1296.89	1297.22	0.978516	3888.64	3888.62	LANLTQGEDQYYLR	LANLTQGEDQYYLR	1682.83	Clusterin	P10909	CLU	374	20	{'b1^1': (114.0918890321, 0.0, 0.0), 'b2^1': (185.1290030321, 185.12832641601562, 3529.130859375), 'b3^1': (299.1719300321, 299.1714782714844, 11546.779296875), 'b4^1': (412.25599403210003, 412.25567626953125, 13753.935546875), 'b5^1': (513.3036720321, 513.303466796875, 4695.32470703125), 'b6^1': (641.3622500321001, 641.3632202148438, 7473.7138671875), 'b7^1': (698.3837140321001, 698.380981445312…	N4H5F2S1	2205.79	A2B2C1D1E2F1G3gfedD1E2F1fF5fedcbB5ba	Complex	1	0	1		1	1	1	144.217	322.642	Sperm_cotton_fraction5_IGP2_Xin_20210207
68307	68309	68289	166.7012	2	1544.18	1544.19	0.00488281	3086.35	3086.33	LANLTQGEDQYYLR	LANLTQGEDQYYLR	1682.83	Clusterin	P10909	CLU	374	16	{'b1^1': (114.0918890321, 0.0, 0.0), 'b2^1': (185.1290030321, 0.0, 0.0), 'b3^1': (299.1719300321, 299.17132568359375, 3586.85546875), 'b4^1': (412.25599403210003, 412.25628662109375, 4372.81787109375), 'b5^1': (513.3036720321, 513.3031005859375, 2475.69482421875), 'b6^1': (641.3622500321001, 0.0, 0.0), 'b7^1': (698.3837140321001, 0.0, 0.0), 'b8^1': (827.4263070321001, 0.0, 0.0), 'b9^1': (942.4532…	N3H4F1	1403.51	A2B2C1D1E2F1fedD1dcbB5ba	Complex	1	0	1		0.999579	1	1	87.426	491.33	Sperm_cotton_fraction5_IGP2_Xin_20210207
69051	69053	69048	168.4919	3	1213.78	1213.52	-0.762451	3637.55	3637.53	LANLTQGEDQYYLR	LANLTQGEDQYYLR	1682.83	Clusterin	P10909	CLU	374	15	{'b1^1': (114.0918890321, 0.0, 0.0), 'b2^1': (185.1290030321, 0.0, 0.0), 'b3^1': (299.1719300321, 299.17108154296875, 3549.309326171875), 'b4^1': (412.25599403210003, 412.25555419921875, 5134.57275390625), 'b5^1': (513.3036720321, 513.3019409179688, 1663.386962890625), 'b6^1': (641.3622500321001, 0.0, 0.0), 'b7^1': (698.3837140321001, 0.0, 0.0), 'b8^1': (827.4263070321001, 0.0, 0.0), 'b9^1': (942…	N5H4S1	1954.7	A2B2C1D1E2F2G3gfedD1E2F1fedcba	Complex	0	0			0.999579	1	1	77.0429	350.661	Sperm_cotton_fraction5_IGP2_Xin_20210207
68098	68100	68092	166.2046	3	1275.88	1275.88	0.00292969	3824.63	3824.61	LANLTQGEDQYYLR	LANLTQGEDQYYLR	1682.83	Clusterin	P10909	CLU	374	14	{'b1^1': (114.0918890321, 0.0, 0.0), 'b2^1': (185.1290030321, 0.0, 0.0), 'b3^1': (299.1719300321, 299.17120361328125, 3368.905029296875), 'b4^1': (412.25599403210003, 412.2555236816406, 4974.2734375), 'b5^1': (513.3036720321, 0.0, 0.0), 'b6^1': (641.3622500321001, 0.0, 0.0), 'b7^1': (698.3837140321001, 0.0, 0.0), 'b8^1': (827.4263070321001, 0.0, 0.0), 'b9^1': (942.4532500321001, 0.0, 0.0), 'b10^1…	N6H3F1S1	2141.79	A2B2C1D1E2F2G3gfedD1E2eE2edcbB5ba	Complex	1	0	1		1	1	0.5	69.0195	117.745	Sperm_cotton_fraction5_IGP2_Xin_20210207
67497	67499	67478	164.7619	3	1480.63	1480.63	-0.0201416	4438.86	4440.84	LANLTQGEDQYYLR	LANLTQGEDQYYLR	1682.83	Clusterin	P10909	CLU	374	13	{'b1^1': (114.0918890321, 0.0, 0.0), 'b2^1': (185.1290030321, 0.0, 0.0), 'b3^1': (299.1719300321, 299.1712341308594, 2583.498046875), 'b4^1': (412.25599403210003, 412.2555847167969, 2937.556396484375), 'b5^1': (513.3036720321, 0.0, 0.0), 'b6^1': (641.3622500321001, 0.0, 0.0), 'b7^1': (698.3837140321001, 0.0, 0.0), 'b8^1': (827.4263070321001, 0.0, 0.0), 'b9^1': (942.4532500321001, 0.0, 0.0), 'b10^…	N6H5F3S1	2758.01	A2B2C1D1E2F2G3gfedD1E2F1fF5feE2F1fF5fedcbB5ba	Complex	1	0	1		0.998947	1	0.333333	57.3261	132.022	Sperm_cotton_fraction5_IGP2_Xin_20210207
68263	68265	68246	166.5949	3	1335.57	1335.57	-0.0150146	4003.68	4002.66	LANLTQGEDQYYLR	LANLTQGEDQYYLR	1682.83	Clusterin	P10909	CLU	374	10	{'b1^1': (114.0918890321, 0.0, 0.0), 'b2^1': (185.1290030321, 0.0, 0.0), 'b3^1': (299.1719300321, 0.0, 0.0), 'b4^1': (412.25599403210003, 0.0, 0.0), 'b5^1': (513.3036720321, 0.0, 0.0), 'b6^1': (641.3622500321001, 0.0, 0.0), 'b7^1': (698.3837140321001, 0.0, 0.0), 'b8^1': (827.4263070321001, 0.0, 0.0), 'b9^1': (942.4532500321001, 0.0, 0.0), 'b10^1': (1070.5118280321, 0.0, 0.0), 'b11^1': (1233.57515…	N6H5S1	2319.84	A2B2C1D1E2F2G3gfedD1E2F1feE2F1fedcba	Complex	0	0			0.999368	1	1	32.8295	225.94	Sperm_cotton_fraction5_IGP2_Xin_20210207
68265	68267	68263	165.6221	3	1383.93	1383.92	-0.0303955	4148.73	4148.72	LANLTQGEDQYYLR	LANLTQGEDQYYLR	1682.83	Clusterin	P10909	CLU	374	21	{'b1^1': (114.0918890321, 0.0, 0.0), 'b2^1': (185.1290030321, 185.12896728515625, 1713.4405517578125), 'b3^1': (299.1719300321, 299.1715087890625, 7672.3818359375), 'b4^1': (412.25599403210003, 412.2550964355469, 9651.521484375), 'b5^1': (513.3036720321, 513.3014526367188, 3725.0634765625), 'b6^1': (641.3622500321001, 641.363525390625, 3000.4375), 'b7^1': (698.3837140321001, 698.3737182617188, 20…	N6H5F1S1	2465.89	A2B2C1D1E2F1G3gfedD1E2F1feE2F2fedcbB5ba	Complex	1	0	1		0.998087	1	1	149.932	190.575	Sperm_cotton_fraction5_IGP3_Xin_20210207
67850	67852	67848	164.6263	3	1424.28	1423.59	-2.05701	4267.75	4269.75	LANLTQGEDQYYLR	LANLTQGEDQYYLR	1682.83	Clusterin	P10909	CLU	374	17	{'b1^1': (114.0918890321, 0.0, 0.0), 'b2^1': (185.1290030321, 0.0, 0.0), 'b3^1': (299.1719300321, 299.1708068847656, 2287.546875), 'b4^1': (412.25599403210003, 412.2568054199219, 2386.08154296875), 'b5^1': (513.3036720321, 513.301025390625, 1857.909912109375), 'b6^1': (641.3622500321001, 641.3674926757812, 2153.35205078125), 'b7^1': (698.3837140321001, 0.0, 0.0), 'b8^1': (827.4263070321001, 0.0, …	N5H7F1S1	2586.92	A2B2C1D1E2F1G3gfeE2F2fedD1E1eE1F1fedcbB5ba	Hybrid	1	0	1		1	1	1	95.1876	113.751	Sperm_cotton_fraction5_IGP3_Xin_20210207
68440	68442	68438	166.0441	3	1375.59	1375.58	-0.0245361	4123.72	4123.69	LANLTQGEDQYYLR	LANLTQGEDQYYLR	1682.83	Clusterin	P10909	CLU	374	14	{'b1^1': (114.0918890321, 0.0, 0.0), 'b2^1': (185.1290030321, 0.0, 0.0), 'b3^1': (299.1719300321, 299.1712646484375, 3264.969482421875), 'b4^1': (412.25599403210003, 412.25579833984375, 3860.75927734375), 'b5^1': (513.3036720321, 0.0, 0.0), 'b6^1': (641.3622500321001, 0.0, 0.0), 'b7^1': (698.3837140321001, 0.0, 0.0), 'b8^1': (827.4263070321001, 0.0, 0.0), 'b9^1': (942.4532500321001, 0.0, 0.0), 'b…	N5H7S1	2440.86	A2B2C1D1E2F1G3gfeE2F2fedD1E1eE1F1fedcba	Hybrid	0	0			1	1	1	64.8907	121.45	Sperm_cotton_fraction5_IGP3_Xin_20210207
68206	68208	68200	165.4832	3	1397.93	1397.6	-0.993896	4189.77	4189.75	LANLTQGEDQYYLR	LANLTQGEDQYYLR	1682.83	Clusterin	P10909	CLU	374	11	{'b1^1': (114.0918890321, 0.0, 0.0), 'b2^1': (185.1290030321, 0.0, 0.0), 'b3^1': (299.1719300321, 0.0, 0.0), 'b4^1': (412.25599403210003, 0.0, 0.0), 'b5^1': (513.3036720321, 0.0, 0.0), 'b6^1': (641.3622500321001, 0.0, 0.0), 'b7^1': (698.3837140321001, 0.0, 0.0), 'b8^1': (827.4263070321001, 0.0, 0.0), 'b9^1': (942.4532500321001, 0.0, 0.0), 'b10^1': (1070.5118280321, 0.0, 0.0), 'b11^1': (1233.57515…	N7H4F1S1	2506.92	A2B2C1D1E2F2G3gfeE2edD1E2eE2F1fedcbB5ba	Complex	1	0	1		1	0.999323	0.999323	41.1617	194.483	Sperm_cotton_fraction5_IGP3_Xin_20210207
68033	68035	68023	165.0743	3	1397.6	1397.59	-0.0175781	4189.76	4189.75	LANLTQGEDQYYLR	LANLTQGEDQYYLR	1682.83	Clusterin	P10909	CLU	374	11	{'b1^1': (114.0918890321, 0.0, 0.0), 'b2^1': (185.1290030321, 0.0, 0.0), 'b3^1': (299.1719300321, 0.0, 0.0), 'b4^1': (412.25599403210003, 0.0, 0.0), 'b5^1': (513.3036720321, 0.0, 0.0), 'b6^1': (641.3622500321001, 0.0, 0.0), 'b7^1': (698.3837140321001, 0.0, 0.0), 'b8^1': (827.4263070321001, 0.0, 0.0), 'b9^1': (942.4532500321001, 0.0, 0.0), 'b10^1': (1070.5118280321, 0.0, 0.0), 'b11^1': (1233.57515…	N7H4F1S1	2506.92	A2B2C1D1E2F2G3gfedD1E2F1feE2F2fedcbB5ba	Complex	1	0	0.999362		1	1	1	41.1494	166.834	Sperm_cotton_fraction5_IGP3_Xin_20210207
69321	69323	69316	168.6643	3	1199.85	1199.85	-0.00402832	3596.52	3596.5	LANLTQGEDQYYLR	LANLTQGEDQYYLR	1682.83	Clusterin	P10909	CLU	374	22	{'b1^1': (114.0918890321, 0.0, 0.0), 'b2^1': (185.1290030321, 185.1279754638672, 2050.4873046875), 'b3^1': (299.1719300321, 299.1716003417969, 6321.5556640625), 'b4^1': (412.25599403210003, 412.2549743652344, 7948.43359375), 'b5^1': (513.3036720321, 0.0, 0.0), 'b6^1': (641.3622500321001, 641.361328125, 2432.6318359375), 'b7^1': (698.3837140321001, 698.374755859375, 2219.354736328125), 'b8^1': (82…	N4H5S1	1913.68	A2B2C1D1E2F1G3gfeE2edD1E1edcba	Hybrid	0	0			0.973197	1	1	163.113	313.371	Sperm_cotton_fraction6_IGP1_Xin_20210208
68793	68795	68791	167.3913	3	1275.89	1275.88	-0.0336914	3824.62	3824.61	LANLTQGEDQYYLR	LANLTQGEDQYYLR	1682.83	Clusterin	P10909	CLU	374	21	{'b1^1': (114.0918890321, 0.0, 0.0), 'b2^1': (185.1290030321, 185.12908935546875, 1157.88525390625), 'b3^1': (299.1719300321, 299.17156982421875, 7169.8984375), 'b4^1': (412.25599403210003, 412.25457763671875, 7188.0498046875), 'b5^1': (513.3036720321, 513.3040161132812, 2112.589599609375), 'b6^1': (641.3622500321001, 641.3598022460938, 3743.154052734375), 'b7^1': (698.3837140321001, 698.38085937…	N6H3F1S1	2141.79	A2B2C1D1E2F2G3gfedD1E2F2fedcbB5ba	Complex	1	0	1		1	1	1	147.973	119.679	Sperm_cotton_fraction6_IGP1_Xin_20210208
69317	69319	69316	168.6518	3	1253.87	1253.87	-0.00842285	3758.58	3758.56	LANLTQGEDQYYLR	LANLTQGEDQYYLR	1682.83	Clusterin	P10909	CLU	374	20	{'b1^1': (114.0918890321, 0.0, 0.0), 'b2^1': (185.1290030321, 185.12893676757812, 2227.185791015625), 'b3^1': (299.1719300321, 299.17138671875, 5495.18017578125), 'b4^1': (412.25599403210003, 412.2550964355469, 7188.6376953125), 'b5^1': (513.3036720321, 513.3029174804688, 3832.3212890625), 'b6^1': (641.3622500321001, 641.3632202148438, 1895.328857421875), 'b7^1': (698.3837140321001, 0.0, 0.0), 'b…	N4H6S1	2075.73	A2B2C1D1E2F1G3gfeE2edD1E1eE1edcba	Hybrid	0	0			1	1	1	134.946	314.005	Sperm_cotton_fraction6_IGP1_Xin_20210208
69318	69320	69316	168.6562	3	1140.5	1140.5	-0.000366211	3418.47	3418.46	LANLTQGEDQYYLR	LANLTQGEDQYYLR	1682.83	Clusterin	P10909	CLU	374	19	{'b1^1': (114.0918890321, 0.0, 0.0), 'b2^1': (185.1290030321, 185.1283416748047, 4706.61572265625), 'b3^1': (299.1719300321, 299.1710510253906, 13533.37109375), 'b4^1': (412.25599403210003, 412.25469970703125, 12963.048828125), 'b5^1': (513.3036720321, 513.3032836914062, 4615.88916015625), 'b6^1': (641.3622500321001, 641.3599243164062, 4743.34228515625), 'b7^1': (698.3837140321001, 0.0, 0.0), 'b8…	N4H3F1S1	1735.63	A2B2C1D1E2F2G3gfedD1dcbB5ba	Complex	1	0	1		1	1	1	131.95	191.421	Sperm_cotton_fraction6_IGP1_Xin_20210208
62321	62323	62319	151.3971	3	1589.66	1589.67	0.013916	4765.98	4765.96	LANLTQGEDQYYLR	LANLTQGEDQYYLR	1682.83	Clusterin	P10909	CLU	374	19	{'b1^1': (114.0918890321, 0.0, 0.0), 'b2^1': (185.1290030321, 185.1281280517578, 1476.84619140625), 'b3^1': (299.1719300321, 299.17138671875, 4259.0810546875), 'b4^1': (412.25599403210003, 412.2543029785156, 6403.4755859375), 'b5^1': (513.3036720321, 513.3051147460938, 2280.41552734375), 'b6^1': (641.3622500321001, 0.0, 0.0), 'b7^1': (698.3837140321001, 0.0, 0.0), 'b8^1': (827.4263070321001, 0.0,…	N6H7F5	3083.14	A2B2C1D1E2F1G5gfF5feE2F1fedD1E2F1fF5feE2F1fF5fedcbB5ba	Complex	1	0	1		1	1	1	122.359	205.284	Sperm_cotton_fraction6_IGP1_Xin_20210208
61942	61944	61936	150.4356	4	1302.3	1302.04	-1.02197	5204.15	5204.14	LANLTQGEDQYYLR	LANLTQGEDQYYLR	1682.83	Clusterin	P10909	CLU	374	17	{'b1^1': (114.0918890321, 0.0, 0.0), 'b2^1': (185.1290030321, 0.0, 0.0), 'b3^1': (299.1719300321, 299.17205810546875, 4739.58984375), 'b4^1': (412.25599403210003, 412.2549743652344, 6486.97998046875), 'b5^1': (513.3036720321, 513.3017578125, 1931.013916015625), 'b6^1': (641.3622500321001, 0.0, 0.0), 'b7^1': (698.3837140321001, 0.0, 0.0), 'b8^1': (827.4263070321001, 0.0, 0.0), 'b9^1': (942.4532500…	N6H7F8	3521.31	A2B2C1D1E2F1G5gfF5feE2F1fF5fedD1E2F1G5gfF5feE2F1G5gfF5fedcbB5ba	Complex	1	0	1		1	1	1	98.3768	105.747	Sperm_cotton_fraction6_IGP1_Xin_20210208
69655	69657	69646	169.4705	3	1186.51	1186.17	-1.01917	3555.48	3555.48	LANLTQGEDQYYLR	LANLTQGEDQYYLR	1682.83	Clusterin	P10909	CLU	374	17	{'b1^1': (114.0918890321, 0.0, 0.0), 'b2^1': (185.1290030321, 0.0, 0.0), 'b3^1': (299.1719300321, 299.1715087890625, 4749.4716796875), 'b4^1': (412.25599403210003, 412.2547302246094, 4770.65625), 'b5^1': (513.3036720321, 513.302001953125, 1690.7154541015625), 'b6^1': (641.3622500321001, 641.3577880859375, 1794.752197265625), 'b7^1': (698.3837140321001, 0.0, 0.0), 'b8^1': (827.4263070321001, 0.0, …	N3H6S1	1872.65	A2B2C1D1E2F1G3gfedD1E1eE1edcba	Hybrid	0	0			1	1	1	95.885	199.767	Sperm_cotton_fraction6_IGP1_Xin_20210208
62056	62058	62046	150.7133	4	1265.53	1265.53	0.0078125	5058.1	5058.08	LANLTQGEDQYYLR	LANLTQGEDQYYLR	1682.83	Clusterin	P10909	CLU	374	15	{'b1^1': (114.0918890321, 0.0, 0.0), 'b2^1': (185.1290030321, 0.0, 0.0), 'b3^1': (299.1719300321, 299.1711730957031, 3310.59912109375), 'b4^1': (412.25599403210003, 412.2558898925781, 4733.640625), 'b5^1': (513.3036720321, 0.0, 0.0), 'b6^1': (641.3622500321001, 641.3565063476562, 1555.659423828125), 'b7^1': (698.3837140321001, 0.0, 0.0), 'b8^1': (827.4263070321001, 0.0, 0.0), 'b9^1': (942.4532500…	N6H7F7	3375.25	A2B2C1D1E2F1G5gfF5feE2F1fF5fedD1E2F1fF5feE2F1G5gfF5fedcbB5ba	Complex	1	0	1		1	1	0.5	78.8093	106.619	Sperm_cotton_fraction6_IGP1_Xin_20210208
68911	68913	68898	167.6843	2	1463.16	1463.15	-0.0158691	2924.29	2924.28	LANLTQGEDQYYLR	LANLTQGEDQYYLR	1682.83	Clusterin	P10909	CLU	374	14	{'b1^1': (114.0918890321, 0.0, 0.0), 'b2^1': (185.1290030321, 0.0, 0.0), 'b3^1': (299.1719300321, 299.1712341308594, 2819.692626953125), 'b4^1': (412.25599403210003, 412.25537109375, 3621.89306640625), 'b5^1': (513.3036720321, 0.0, 0.0), 'b6^1': (641.3622500321001, 0.0, 0.0), 'b7^1': (698.3837140321001, 0.0, 0.0), 'b8^1': (827.4263070321001, 0.0, 0.0), 'b9^1': (942.4532500321001, 0.0, 0.0), 'b10^…	N3H3F1	1241.45	A2B2C1D1E2edD1dcbB5ba	Complex	1	0	1		1	1	1	67.0453	736.684	Sperm_cotton_fraction6_IGP1_Xin_20210208
70231	70233	70215	170.8553	3	1262.54	1262.54	0.0157471	3784.61	3783.59	LANLTQGEDQYYLR	LANLTQGEDQYYLR	1682.83	Clusterin	P10909	CLU	374	9	{'b1^1': (114.0918890321, 0.0, 0.0), 'b2^1': (185.1290030321, 0.0, 0.0), 'b3^1': (299.1719300321, 0.0, 0.0), 'b4^1': (412.25599403210003, 0.0, 0.0), 'b5^1': (513.3036720321, 0.0, 0.0), 'b6^1': (641.3622500321001, 0.0, 0.0), 'b7^1': (698.3837140321001, 0.0, 0.0), 'b8^1': (827.4263070321001, 0.0, 0.0), 'b9^1': (942.4532500321001, 0.0, 0.0), 'b10^1': (1070.5118280321, 0.0, 0.0), 'b11^1': (1233.57515…	N5H4F1S1	2100.76	A2B2C1D1E2F1G3gfedD1E2eE2edcbB5ba	Complex	1	0	0.997004		1	1	0.5	26.4474	152.246	Sperm_cotton_fraction6_IGP1_Xin_20210208
79661	79663	79660	193.5661	3	1661.34	1661.35	0.0153809	4981.02	4982	LANLTQGEDQYYLR	LANLTQGEDQYYLR	1682.83	Clusterin	P10909	CLU	374	8	{'b1^1': (114.0918890321, 0.0, 0.0), 'b2^1': (185.1290030321, 0.0, 0.0), 'b3^1': (299.1719300321, 0.0, 0.0), 'b4^1': (412.25599403210003, 0.0, 0.0), 'b5^1': (513.3036720321, 0.0, 0.0), 'b6^1': (641.3622500321001, 0.0, 0.0), 'b7^1': (698.3837140321001, 0.0, 0.0), 'b8^1': (827.4263070321001, 0.0, 0.0), 'b9^1': (942.4532500321001, 0.0, 0.0), 'b10^1': (1070.5118280321, 0.0, 0.0), 'b11^1': (1233.57515…	N5H6F3S3	3299.17	A2B2C1D1E2F1G3gfF5fedD1E2F1G3gfF5feE2F1G3gfF5fedcba	Complex	0	0			1	1	1	21.1363	130.972	Sperm_cotton_fraction6_IGP1_Xin_20210208
60939	60941	60936	149.3062	4	1429.85	1429.6	-1.01514	5714.35	5715.33	LANLTQGEDQYYLR	LANLTQGEDQYYLR	1682.83	Clusterin	P10909	CLU	374	20	{'b1^1': (114.0918890321, 0.0, 0.0), 'b2^1': (185.1290030321, 0.0, 0.0), 'b3^1': (299.1719300321, 299.1724853515625, 4457.45068359375), 'b4^1': (412.25599403210003, 412.2565612792969, 4484.328125), 'b5^1': (513.3036720321, 513.2977905273438, 2101.72119140625), 'b6^1': (641.3622500321001, 641.3616943359375, 3647.891845703125), 'b7^1': (698.3837140321001, 0.0, 0.0), 'b8^1': (827.4263070321001, 0.0,…	N7H8F9	4032.5	A2B2C1D1E2F1G5gfF5feE2F1fF5fedD1E2F1fF5feE2F1G5gfF5feE2F1G5gfF5fedcbB5ba	Complex	1	0	1		1	1	0.5	134.243	169.523	Sperm_cotton_fraction6_IGP2_Xin_20210208
68657	68659	68652	167.8259	3	1208.19	1208.19	0.00366211	3621.56	3621.54	LANLTQGEDQYYLR	LANLTQGEDQYYLR	1682.83	Clusterin	P10909	CLU	374	19	{'b1^1': (114.0918890321, 0.0, 0.0), 'b2^1': (185.1290030321, 0.0, 0.0), 'b3^1': (299.1719300321, 299.17169189453125, 6266.25927734375), 'b4^1': (412.25599403210003, 412.2560729980469, 5647.296875), 'b5^1': (513.3036720321, 513.3038940429688, 3071.115478515625), 'b6^1': (641.3622500321001, 641.35986328125, 2136.111083984375), 'b7^1': (698.3837140321001, 698.3706665039062, 1821.353759765625), 'b8^…	N5H3F1S1	1938.71	A2B2C1D1E2F2G3gfedD1E2edcbB5ba	Complex	1	0	1		1	1	1	121.847	162.44	Sperm_cotton_fraction6_IGP2_Xin_20210208
68677	68679	68675	167.8724	3	1194.52	1194.52	-0.00512695	3580.53	3580.51	LANLTQGEDQYYLR	LANLTQGEDQYYLR	1682.83	Clusterin	P10909	CLU	374	18	{'b1^1': (114.0918890321, 0.0, 0.0), 'b2^1': (185.1290030321, 0.0, 0.0), 'b3^1': (299.1719300321, 299.1712341308594, 6487.9873046875), 'b4^1': (412.25599403210003, 412.255126953125, 7694.45361328125), 'b5^1': (513.3036720321, 513.3072509765625, 2136.002197265625), 'b6^1': (641.3622500321001, 641.3609619140625, 2515.248779296875), 'b7^1': (698.3837140321001, 0.0, 0.0), 'b8^1': (827.4263070321001, …	N4H4F1S1	1897.68	A2B2C1D1E2F1fF3fedD1E2edcbB5ba	Complex	1	0	1		0.998189	0.999427	0.999427	112.102	218.99	Sperm_cotton_fraction6_IGP2_Xin_20210208
68389	68391	68387	167.1870	4	936.655	936.652	-0.0112305	3742.58	3742.56	LANLTQGEDQYYLR	LANLTQGEDQYYLR	1682.83	Clusterin	P10909	CLU	374	17	{'b1^1': (114.0918890321, 0.0, 0.0), 'b2^1': (185.1290030321, 0.0, 0.0), 'b3^1': (299.1719300321, 299.1714782714844, 5299.4794921875), 'b4^1': (412.25599403210003, 412.2552795410156, 10475.12109375), 'b5^1': (513.3036720321, 513.302001953125, 2708.2080078125), 'b6^1': (641.3622500321001, 641.3627319335938, 2844.553466796875), 'b7^1': (698.3837140321001, 0.0, 0.0), 'b8^1': (827.4263070321001, 0.0,…	N4H5F1S1	2059.73	A2B2C1D1E2F1G3gfeE2edD1E1edcbB5ba	Hybrid	1	0	1		0.958629	1	1	101.38	115.78	Sperm_cotton_fraction6_IGP2_Xin_20210208
61115	61117	61113	149.7237	4	1356.82	1356.82	-0.0214844	5423.24	5423.21	LANLTQGEDQYYLR	LANLTQGEDQYYLR	1682.83	Clusterin	P10909	CLU	374	17	{'b1^1': (114.0918890321, 0.0, 0.0), 'b2^1': (185.1290030321, 0.0, 0.0), 'b3^1': (299.1719300321, 299.1722106933594, 4251.685546875), 'b4^1': (412.25599403210003, 412.2540588378906, 7672.5966796875), 'b5^1': (513.3036720321, 0.0, 0.0), 'b6^1': (641.3622500321001, 641.3583984375, 3129.418701171875), 'b7^1': (698.3837140321001, 0.0, 0.0), 'b8^1': (827.4263070321001, 0.0, 0.0), 'b9^1': (942.45325003…	N7H8F7	3740.38	A2B2C1D1E2F1G5gfF5feE2F1fF5fedD1E2F1feE2F1fF5feE2F1G5gfF5fedcbB5ba	Complex	1	0	1		1	1	0.666667	100.527	117.527	Sperm_cotton_fraction6_IGP2_Xin_20210208
60682	60684	60679	148.6756	4	1411.59	1411.59	-0.00488281	5642.31	5642.28	LANLTQGEDQYYLR	LANLTQGEDQYYLR	1682.83	Clusterin	P10909	CLU	374	16	{'b1^1': (114.0918890321, 0.0, 0.0), 'b2^1': (185.1290030321, 0.0, 0.0), 'b3^1': (299.1719300321, 299.1722106933594, 2397.951904296875), 'b4^1': (412.25599403210003, 412.2536315917969, 6747.67041015625), 'b5^1': (513.3036720321, 0.0, 0.0), 'b6^1': (641.3622500321001, 641.3594360351562, 2211.558349609375), 'b7^1': (698.3837140321001, 0.0, 0.0), 'b8^1': (827.4263070321001, 0.0, 0.0), 'b9^1': (942.4…	N8H9F6	3959.46	A2B2C1D1E2F1G5gfF5feE2F1feE2F1fedD1E2F1feE2F1fF5feE2F1G5gfF5fedcbB5ba	Complex	1	0	1		1	1	1	88.1809	125.363	Sperm_cotton_fraction6_IGP2_Xin_20210208
68575	68577	68562	167.6304	3	1234.86	1234.86	0.00732422	3701.57	3701.53	LANLTQGEDQYYLR	LANLTQGEDQYYLR	1682.83	Clusterin	P10909	CLU	374	16	{'b1^1': (114.0918890321, 0.0, 0.0), 'b2^1': (185.1290030321, 0.0, 0.0), 'b3^1': (299.1719300321, 299.17236328125, 2969.447265625), 'b4^1': (412.25599403210003, 412.255126953125, 3150.111572265625), 'b5^1': (513.3036720321, 0.0, 0.0), 'b6^1': (641.3622500321001, 0.0, 0.0), 'b7^1': (698.3837140321001, 0.0, 0.0), 'b8^1': (827.4263070321001, 0.0, 0.0), 'b9^1': (942.4532500321001, 942.4532470703125, …	N3H6F1S1	2018.71	A2B2C1D1E2F1G3gfedD1E1eE1edcbB5ba	Hybrid	1	0	0.997772		1	1	1	82.179	90.1386	Sperm_cotton_fraction6_IGP2_Xin_20210208
61141	61143	61135	149.7863	3	1638.36	1638.36	-0.00183105	4912.06	4912.02	LANLTQGEDQYYLR	LANLTQGEDQYYLR	1682.83	Clusterin	P10909	CLU	374	14	{'b1^1': (114.0918890321, 0.0, 0.0), 'b2^1': (185.1290030321, 0.0, 0.0), 'b3^1': (299.1719300321, 299.17095947265625, 2380.72509765625), 'b4^1': (412.25599403210003, 412.25555419921875, 3021.39501953125), 'b5^1': (513.3036720321, 0.0, 0.0), 'b6^1': (641.3622500321001, 0.0, 0.0), 'b7^1': (698.3837140321001, 0.0, 0.0), 'b8^1': (827.4263070321001, 0.0, 0.0), 'b9^1': (942.4532500321001, 0.0, 0.0), 'b…	N6H7F6	3229.19	A2B2C1D1E2F1G5gfF5feE2F1fF5fedD1E2F1fF5feE2F1fF5fedcbB5ba	Complex	1	0	1		1	1	1	63.994	104.416	Sperm_cotton_fraction6_IGP2_Xin_20210208
61618	61620	61614	150.9391	3	1638.36	1638.36	-0.020874	4912.04	4912.02	LANLTQGEDQYYLR	LANLTQGEDQYYLR	1682.83	Clusterin	P10909	CLU	374	13	{'b1^1': (114.0918890321, 0.0, 0.0), 'b2^1': (185.1290030321, 0.0, 0.0), 'b3^1': (299.1719300321, 299.1721496582031, 2880.476318359375), 'b4^1': (412.25599403210003, 412.2538757324219, 3025.05859375), 'b5^1': (513.3036720321, 0.0, 0.0), 'b6^1': (641.3622500321001, 0.0, 0.0), 'b7^1': (698.3837140321001, 0.0, 0.0), 'b8^1': (827.4263070321001, 0.0, 0.0), 'b9^1': (942.4532500321001, 0.0, 0.0), 'b10^1…	N6H7F6	3229.19	A2B2C1D1E2F1G5gfF5feE2F1fedD1E2F1fF5feE2F1G5gfF5fedcbB5ba	Complex	1	0	1		1	1	1	55.7155	225.295	Sperm_cotton_fraction6_IGP2_Xin_20210208
68349	68351	68344	167.0915	3	1350.92	1350.9	-0.0439453	4049.69	4050.67	LANLTQGEDQYYLR	LANLTQGEDQYYLR	1682.83	Clusterin	P10909	CLU	374	13	{'b1^1': (114.0918890321, 0.0, 0.0), 'b2^1': (185.1290030321, 0.0, 0.0), 'b3^1': (299.1719300321, 299.1717529296875, 1496.06982421875), 'b4^1': (412.25599403210003, 412.2535705566406, 2818.96044921875), 'b5^1': (513.3036720321, 0.0, 0.0), 'b6^1': (641.3622500321001, 0.0, 0.0), 'b7^1': (698.3837140321001, 0.0, 0.0), 'b8^1': (827.4263070321001, 0.0, 0.0), 'b9^1': (942.4532500321001, 0.0, 0.0), 'b10…	N4H6F2S1	2367.85	A2B2C1D1E2F1G3gfeE2F1fF5fedD1E1edcbB5ba	Hybrid	1	0	0.997772		1	1	1	53.0589	209.964	Sperm_cotton_fraction6_IGP2_Xin_20210208
68770	68772	68762	168.0966	3	1267.54	1267.54	0.00915527	3799.6	3799.58	LANLTQGEDQYYLR	LANLTQGEDQYYLR	1682.83	Clusterin	P10909	CLU	374	12	{'b1^1': (114.0918890321, 0.0, 0.0), 'b2^1': (185.1290030321, 0.0, 0.0), 'b3^1': (299.1719300321, 0.0, 0.0), 'b4^1': (412.25599403210003, 412.2546691894531, 1607.0311279296875), 'b5^1': (513.3036720321, 0.0, 0.0), 'b6^1': (641.3622500321001, 0.0, 0.0), 'b7^1': (698.3837140321001, 0.0, 0.0), 'b8^1': (827.4263070321001, 0.0, 0.0), 'b9^1': (942.4532500321001, 0.0, 0.0), 'b10^1': (1070.5118280321, 0.…	N5H5S1	2116.76	A2B2C1D1E2F1fF3fedD1E2eE2F1fedcba	Complex	0	0			0.998747	0.999427	0.999427	48.8753	93.2686	Sperm_cotton_fraction6_IGP2_Xin_20210208
61464	61466	61462	150.5612	3	1711.39	1711.38	-0.0333252	5131.12	5131.09	LANLTQGEDQYYLR	LANLTQGEDQYYLR	1682.83	Clusterin	P10909	CLU	374	12	{'b1^1': (114.0918890321, 0.0, 0.0), 'b2^1': (185.1290030321, 0.0, 0.0), 'b3^1': (299.1719300321, 0.0, 0.0), 'b4^1': (412.25599403210003, 412.2560729980469, 2152.287841796875), 'b5^1': (513.3036720321, 0.0, 0.0), 'b6^1': (641.3622500321001, 0.0, 0.0), 'b7^1': (698.3837140321001, 0.0, 0.0), 'b8^1': (827.4263070321001, 0.0, 0.0), 'b9^1': (942.4532500321001, 0.0, 0.0), 'b10^1': (1070.5118280321, 0.0…	N7H8F5	3448.27	A2B2C1D1E2F1G5gfF5feE2F1fedD1E2F1feE2F1feE2F1G5gfF5fedcbB5ba	Complex	1	0	1		1	1	1	48.5478	175.41	Sperm_cotton_fraction6_IGP2_Xin_20210208
68994	68996	68981	168.6463	3	1268.54	1267.54	-2.98938	3799.61	3799.58	LANLTQGEDQYYLR	LANLTQGEDQYYLR	1682.83	Clusterin	P10909	CLU	374	12	{'b1^1': (114.0918890321, 0.0, 0.0), 'b2^1': (185.1290030321, 0.0, 0.0), 'b3^1': (299.1719300321, 0.0, 0.0), 'b4^1': (412.25599403210003, 0.0, 0.0), 'b5^1': (513.3036720321, 0.0, 0.0), 'b6^1': (641.3622500321001, 0.0, 0.0), 'b7^1': (698.3837140321001, 0.0, 0.0), 'b8^1': (827.4263070321001, 0.0, 0.0), 'b9^1': (942.4532500321001, 0.0, 0.0), 'b10^1': (1070.5118280321, 0.0, 0.0), 'b11^1': (1233.57515…	N5H5S1	2116.76	A2B2C1D1E2F1G3gfedD2dD1E2F1fedcba	Complex	0	1		1	0.999164	1	1	48.1594	90.479	Sperm_cotton_fraction6_IGP2_Xin_20210208
61237	61239	61221	150.0169	3	1541.65	1541.65	0.0157471	4621.94	4619.9	LANLTQGEDQYYLR	LANLTQGEDQYYLR	1682.83	Clusterin	P10909	CLU	374	12	{'b1^1': (114.0918890321, 0.0, 0.0), 'b2^1': (185.1290030321, 0.0, 0.0), 'b3^1': (299.1719300321, 0.0, 0.0), 'b4^1': (412.25599403210003, 412.255859375, 1641.271240234375), 'b5^1': (513.3036720321, 0.0, 0.0), 'b6^1': (641.3622500321001, 0.0, 0.0), 'b7^1': (698.3837140321001, 0.0, 0.0), 'b8^1': (827.4263070321001, 0.0, 0.0), 'b9^1': (942.4532500321001, 0.0, 0.0), 'b10^1': (1070.5118280321, 0.0, 0.…	N6H7F4	2937.08	A2B2C1D1E2F1G5gfF5feE2F1fedD1E2F1feE2F1fF5fedcbB5ba	Complex	1	0	1		1	1	1	46.3621	133.535	Sperm_cotton_fraction6_IGP2_Xin_20210208
60040	60042	60038	149.2410	4	1393.33	1393.33	0.0131836	5569.3	5569.27	LANLTQGEDQYYLR	LANLTQGEDQYYLR	1682.83	Clusterin	P10909	CLU	374	17	{'b1^1': (114.0918890321, 0.0, 0.0), 'b2^1': (185.1290030321, 0.0, 0.0), 'b3^1': (299.1719300321, 299.1709899902344, 2134.712890625), 'b4^1': (412.25599403210003, 412.2551574707031, 3879.64794921875), 'b5^1': (513.3036720321, 0.0, 0.0), 'b6^1': (641.3622500321001, 641.3606567382812, 2062.30126953125), 'b7^1': (698.3837140321001, 0.0, 0.0), 'b8^1': (827.4263070321001, 0.0, 0.0), 'b9^1': (942.45325…	N7H8F8	3886.44	A2B2C1D1E2F1G5gfF5feE2F1fF5fedD1E2F1fF5feE2F1fF5feE2F1G5gfF5fedcbB5ba	Complex	1	0	1		1	1	1	97.0246	114.404	Sperm_cotton_fraction6_IGP3_Xin_20210208
59826	59828	59820	148.7311	4	1466.36	1466.36	-0.00488281	5861.41	5861.38	LANLTQGEDQYYLR	LANLTQGEDQYYLR	1682.83	Clusterin	P10909	CLU	374	15	{'b1^1': (114.0918890321, 0.0, 0.0), 'b2^1': (185.1290030321, 0.0, 0.0), 'b3^1': (299.1719300321, 299.1727600097656, 1673.3743896484375), 'b4^1': (412.25599403210003, 412.25665283203125, 3819.8017578125), 'b5^1': (513.3036720321, 513.2994995117188, 1768.2274169921875), 'b6^1': (641.3622500321001, 0.0, 0.0), 'b7^1': (698.3837140321001, 0.0, 0.0), 'b8^1': (827.4263070321001, 0.0, 0.0), 'b9^1': (942…	N7H8F10	4178.56	A2B2C1D1E2F1G5gfF5feE2F1G5gfF5fedD1E2F1fF5feE2F1G5gfF5feE2F1G5gfF5fedcbB5ba	Complex	1	0	0.999602		1	1	1	75.2394	90.718	Sperm_cotton_fraction6_IGP3_Xin_20210208
60334	60336	60321	149.9507	4	1339.06	1338.56	-2.00537	5350.21	5350.19	LANLTQGEDQYYLR	LANLTQGEDQYYLR	1682.83	Clusterin	P10909	CLU	374	13	{'b1^1': (114.0918890321, 0.0, 0.0), 'b2^1': (185.1290030321, 0.0, 0.0), 'b3^1': (299.1719300321, 299.1726379394531, 1742.5628662109375), 'b4^1': (412.25599403210003, 412.2548828125, 3381.830078125), 'b5^1': (513.3036720321, 0.0, 0.0), 'b6^1': (641.3622500321001, 0.0, 0.0), 'b7^1': (698.3837140321001, 0.0, 0.0), 'b8^1': (827.4263070321001, 0.0, 0.0), 'b9^1': (942.4532500321001, 0.0, 0.0), 'b10^1'…	N6H7F9	3667.37	A2B2C1D1E2F1G5gfF5feE2F1G5gfF5fedD1E2F1G5gfF5feE2F1G5gfF5fedcbB5ba	Complex	1	0	1		1	1	0.999738	54.9897	113.785	Sperm_cotton_fraction6_IGP3_Xin_20210208
62614	62616	62601	155.4265	3	1151.51	1151.5	-0.00878906	3451.48	3451.47	LANLTQGEDQYYLR	LANLTQGEDQYYLR	1682.83	Clusterin	P10909	CLU	374	12	{'b1^1': (114.0918890321, 0.0, 0.0), 'b2^1': (185.1290030321, 0.0, 0.0), 'b3^1': (299.1719300321, 299.1716613769531, 2843.605224609375), 'b4^1': (412.25599403210003, 412.2558288574219, 2185.549072265625), 'b5^1': (513.3036720321, 0.0, 0.0), 'b6^1': (641.3622500321001, 0.0, 0.0), 'b7^1': (698.3837140321001, 0.0, 0.0), 'b8^1': (827.4263070321001, 0.0, 0.0), 'b9^1': (942.4532500321001, 0.0, 0.0), 'b…	N4H5F1	1768.64	A2B2C1D1E2F1fedD1E2F1fedcbB5ba	Complex	1	0	0.999602		0.5	1	1	47.4236	113.829	Sperm_cotton_fraction6_IGP3_Xin_20210208
59501	59503	59494	147.9527	3	1711.39	1711.38	-0.0131836	5131.12	5131.09	LANLTQGEDQYYLR	LANLTQGEDQYYLR	1682.83	Clusterin	P10909	CLU	374	12	{'b1^1': (114.0918890321, 0.0, 0.0), 'b2^1': (185.1290030321, 0.0, 0.0), 'b3^1': (299.1719300321, 0.0, 0.0), 'b4^1': (412.25599403210003, 412.2561950683594, 1785.405517578125), 'b5^1': (513.3036720321, 0.0, 0.0), 'b6^1': (641.3622500321001, 0.0, 0.0), 'b7^1': (698.3837140321001, 0.0, 0.0), 'b8^1': (827.4263070321001, 0.0, 0.0), 'b9^1': (942.4532500321001, 0.0, 0.0), 'b10^1': (1070.5118280321, 0.0…	N7H8F5	3448.27	A2B2C1D1E2F1G5gfF5feE2F1fedD1E2F1feE2F1fF5feE2F1fF5fedcbB5ba	Complex	1	0	0.999602		1	1	1	46.0616	92.6188	Sperm_cotton_fraction6_IGP3_Xin_20210208
67269	67271	67253	166.5882	2	1645.73	1645.73	-0.00537109	3289.44	3289.41	LANLTQGEDQYYLR	LANLTQGEDQYYLR	1682.83	Clusterin	P10909	CLU	374	10	{'b1^1': (114.0918890321, 0.0, 0.0), 'b2^1': (185.1290030321, 0.0, 0.0), 'b3^1': (299.1719300321, 0.0, 0.0), 'b4^1': (412.25599403210003, 0.0, 0.0), 'b5^1': (513.3036720321, 0.0, 0.0), 'b6^1': (641.3622500321001, 0.0, 0.0), 'b7^1': (698.3837140321001, 0.0, 0.0), 'b8^1': (827.4263070321001, 0.0, 0.0), 'b9^1': (942.4532500321001, 0.0, 0.0), 'b10^1': (1070.5118280321, 0.0, 0.0), 'b11^1': (1233.57515…	N4H4F1	1606.59	A2B2C1D1E2F1fedD1E2edcbB5ba	Complex	1	0	1		0.999602	1	1	34.9479	408.88	Sperm_cotton_fraction6_IGP3_Xin_20210208
61600	61602	61585	152.9880	3	1419.6	1418.94	-1.98999	4253.79	4254.77	LANLTQGEDQYYLR	LANLTQGEDQYYLR	1682.83	Clusterin	P10909	CLU	374	8	{'b1^1': (114.0918890321, 0.0, 0.0), 'b2^1': (185.1290030321, 0.0, 0.0), 'b3^1': (299.1719300321, 299.1708679199219, 1596.63818359375), 'b4^1': (412.25599403210003, 0.0, 0.0), 'b5^1': (513.3036720321, 0.0, 0.0), 'b6^1': (641.3622500321001, 0.0, 0.0), 'b7^1': (698.3837140321001, 0.0, 0.0), 'b8^1': (827.4263070321001, 0.0, 0.0), 'b9^1': (942.4532500321001, 0.0, 0.0), 'b10^1': (1070.5118280321, 0.0,…	N5H6F4	2571.95	A2B2C1D1E2F1G5gfF5fedD1E2F1fF5feE2F1fF5fedcba	Complex	0	0			1	1	0.500525	20.3068	109.49	Sperm_cotton_fraction6_IGP3_Xin_20210208
62674	62676	62673	151.5437	3	1516.65	1516.65	0.00585938	4546.92	4546.89	LANLTQGEDQYYLR	LANLTQGEDQYYLR	1682.83	Clusterin	P10909	CLU	374	23	{'b1^1': (114.0918890321, 0.0, 0.0), 'b2^1': (185.1290030321, 185.12841796875, 2150.206298828125), 'b3^1': (299.1719300321, 299.1713562011719, 10296.09765625), 'b4^1': (412.25599403210003, 412.2554626464844, 18795.9765625), 'b5^1': (513.3036720321, 513.3003540039062, 6649.5361328125), 'b6^1': (641.3622500321001, 641.3607788085938, 9037.2265625), 'b7^1': (698.3837140321001, 698.3778076171875, 2947…	N5H6F6	2864.06	A2B2C1D1E2F1G5gfF5fedD1E2F1fF5feE2F1G5gfF5fedcbB5ba	Complex	1	0	1		1	1	1	188.071	174.123	Sperm_cotton_fraction7_IGP1_Xin_20210208
62033	62035	62028	150.0037	3	1706.06	1706.05	-0.0395508	5115.12	5115.1	LANLTQGEDQYYLR	LANLTQGEDQYYLR	1682.83	Clusterin	P10909	CLU	374	16	{'b1^1': (114.0918890321, 0.0, 0.0), 'b2^1': (185.1290030321, 0.0, 0.0), 'b3^1': (299.1719300321, 299.171630859375, 4205.42578125), 'b4^1': (412.25599403210003, 412.25506591796875, 4166.55517578125), 'b5^1': (513.3036720321, 0.0, 0.0), 'b6^1': (641.3622500321001, 641.3610229492188, 2250.117919921875), 'b7^1': (698.3837140321001, 0.0, 0.0), 'b8^1': (827.4263070321001, 0.0, 0.0), 'b9^1': (942.45325…	N7H7F6	3432.27	A2B2C1D1E2F1G5gfF5feE2F1fF5fedD1E2eE2F1fF5feE2F1fF5fedcbB5ba	Complex	1	0	1		1	1	1	88.5665	190.424	Sperm_cotton_fraction7_IGP1_Xin_20210208
62379	62381	62369	150.8295	3	1492.3	1491.97	-0.989502	4472.88	4473.85	LANLTQGEDQYYLR	LANLTQGEDQYYLR	1682.83	Clusterin	P10909	CLU	374	16	{'b1^1': (114.0918890321, 0.0, 0.0), 'b2^1': (185.1290030321, 0.0, 0.0), 'b3^1': (299.1719300321, 299.172119140625, 2072.541748046875), 'b4^1': (412.25599403210003, 412.25555419921875, 5253.29833984375), 'b5^1': (513.3036720321, 513.3019409179688, 1989.1851806640625), 'b6^1': (641.3622500321001, 0.0, 0.0), 'b7^1': (698.3837140321001, 0.0, 0.0), 'b8^1': (827.4263070321001, 0.0, 0.0), 'b9^1': (942.…	N6H7F3	2791.02	A2B2C1D1E2F1G5gfF5feE2F1fedD1E2F1feE2F1fedcbB5ba	Complex	1	0	1		1	1	1	85.9051	117.031	Sperm_cotton_fraction7_IGP1_Xin_20210208
62490	62492	62477	151.0939	3	1565.33	1565.33	0.00585937	4692.97	4691.93	LANLTQGEDQYYLR	LANLTQGEDQYYLR	1682.83	Clusterin	P10909	CLU	374	16	{'b1^1': (114.0918890321, 0.0, 0.0), 'b2^1': (185.1290030321, 185.12841796875, 1947.1029052734375), 'b3^1': (299.1719300321, 0.0, 0.0), 'b4^1': (412.25599403210003, 412.2560729980469, 4859.82470703125), 'b5^1': (513.3036720321, 513.3038330078125, 2147.729248046875), 'b6^1': (641.3622500321001, 0.0, 0.0), 'b7^1': (698.3837140321001, 0.0, 0.0), 'b8^1': (827.4263070321001, 0.0, 0.0), 'b9^1': (942.45…	N5H6F5S1	3009.1	A2B2C1D1E2F1G5gfF5fedD1E2F1G3gfeE2F1G5gfF5fedcbB5ba	Complex	1	0	1		1	1	0.5	84.7448	133.38	Sperm_cotton_fraction7_IGP1_Xin_20210208
62848	62850	62847	151.9581	3	1467.97	1467.96	-0.0197754	4400.85	4400.83	LANLTQGEDQYYLR	LANLTQGEDQYYLR	1682.83	Clusterin	P10909	CLU	374	15	{'b1^1': (114.0918890321, 0.0, 0.0), 'b2^1': (185.1290030321, 0.0, 0.0), 'b3^1': (299.1719300321, 299.1720886230469, 2542.2861328125), 'b4^1': (412.25599403210003, 412.2556457519531, 4054.6826171875), 'b5^1': (513.3036720321, 513.3042602539062, 2031.6763916015625), 'b6^1': (641.3622500321001, 0.0, 0.0), 'b7^1': (698.3837140321001, 0.0, 0.0), 'b8^1': (827.4263070321001, 0.0, 0.0), 'b9^1': (942.453…	N5H6F5	2718	A2B2C1D1E2F1G5gfF5fedD1E2F1fF5feE2F1fF5fedcbB5ba	Complex	1	0	1		1	1	1	76.8623	171.129	Sperm_cotton_fraction7_IGP1_Xin_20210208
61913	61915	61899	149.7066	3	1662.36	1662.7	1.00195	4985.07	4985.04	LANLTQGEDQYYLR	LANLTQGEDQYYLR	1682.83	Clusterin	P10909	CLU	374	14	{'b1^1': (114.0918890321, 0.0, 0.0), 'b2^1': (185.1290030321, 0.0, 0.0), 'b3^1': (299.1719300321, 299.1715393066406, 1522.1351318359375), 'b4^1': (412.25599403210003, 412.25665283203125, 3306.387939453125), 'b5^1': (513.3036720321, 513.3029174804688, 1825.3878173828125), 'b6^1': (641.3622500321001, 0.0, 0.0), 'b7^1': (698.3837140321001, 0.0, 0.0), 'b8^1': (827.4263070321001, 0.0, 0.0), 'b9^1': (9…	N7H8F4	3302.21	A2B2C1D1E2F1G5gfF5feE2F1fedD1E2F1feE2F1feE2F1fF5fedcbB5ba	Complex	1	0	0.999668		1	1	1	64.2783	117.138	Sperm_cotton_fraction7_IGP1_Xin_20210208
62339	62341	62326	150.7338	3	1614.02	1614.01	-0.0219727	4839	4838.98	LANLTQGEDQYYLR	LANLTQGEDQYYLR	1682.83	Clusterin	P10909	CLU	374	10	{'b1^1': (114.0918890321, 0.0, 0.0), 'b2^1': (185.1290030321, 0.0, 0.0), 'b3^1': (299.1719300321, 0.0, 0.0), 'b4^1': (412.25599403210003, 0.0, 0.0), 'b5^1': (513.3036720321, 0.0, 0.0), 'b6^1': (641.3622500321001, 0.0, 0.0), 'b7^1': (698.3837140321001, 0.0, 0.0), 'b8^1': (827.4263070321001, 0.0, 0.0), 'b9^1': (942.4532500321001, 0.0, 0.0), 'b10^1': (1070.5118280321, 0.0, 0.0), 'b11^1': (1233.57515…	N7H8F3	3156.15	A2B2C1D1E2F1G5gfF5feE2F1fedD1E2F1feE2F1feE2F1fedcbB5ba	Complex	1	0	1		1	0.999307	0.999307	34.4103	174.22	Sperm_cotton_fraction7_IGP1_Xin_20210208
62704	62706	62694	151.6177	3	1565.33	1565.33	0.000732422	4692.97	4692.95	LANLTQGEDQYYLR	LANLTQGEDQYYLR	1682.83	Clusterin	P10909	CLU	374	10	{'b1^1': (114.0918890321, 0.0, 0.0), 'b2^1': (185.1290030321, 0.0, 0.0), 'b3^1': (299.1719300321, 299.1710205078125, 1395.2725830078125), 'b4^1': (412.25599403210003, 412.25469970703125, 2398.889892578125), 'b5^1': (513.3036720321, 0.0, 0.0), 'b6^1': (641.3622500321001, 0.0, 0.0), 'b7^1': (698.3837140321001, 0.0, 0.0), 'b8^1': (827.4263070321001, 0.0, 0.0), 'b9^1': (942.4532500321001, 0.0, 0.0), …	N5H6F7	3010.12	A2B2C1D1E2F1G5gfF5fedD1E2F1G5gfF5feE2F1G5gfF5fedcbB5ba	Complex	1	0	0.997342		1	1	1	31.9658	186.865	Sperm_cotton_fraction7_IGP1_Xin_20210208
61395	61397	61389	149.5940	4	1320.3	1320.3	0.00976562	5277.18	5277.15	LANLTQGEDQYYLR	LANLTQGEDQYYLR	1682.83	Clusterin	P10909	CLU	374	23	{'b1^1': (114.0918890321, 0.0, 0.0), 'b2^1': (185.1290030321, 185.12838745117188, 2637.304931640625), 'b3^1': (299.1719300321, 299.1722717285156, 8116.5068359375), 'b4^1': (412.25599403210003, 412.2550048828125, 11461.845703125), 'b5^1': (513.3036720321, 513.3038940429688, 5336.7314453125), 'b6^1': (641.3622500321001, 641.3618774414062, 6316.6162109375), 'b7^1': (698.3837140321001, 698.3777465820…	N7H8F6	3594.33	A2B2C1D1E2F1G5gfF5feE2F1fF5fedD1E2F1feE2F1fF5feE2F1fF5fedcbB5ba	Complex	1	0	1		1	1	1	184.582	123.884	Sperm_cotton_fraction7_IGP2_Xin_20210208
61528	61530	61523	149.9289	3	1589.67	1589.67	0.00256348	4765.98	4765.96	LANLTQGEDQYYLR	LANLTQGEDQYYLR	1682.83	Clusterin	P10909	CLU	374	23	{'b1^1': (114.0918890321, 0.0, 0.0), 'b2^1': (185.1290030321, 0.0, 0.0), 'b3^1': (299.1719300321, 299.17095947265625, 7069.6826171875), 'b4^1': (412.25599403210003, 412.2547607421875, 9728.5693359375), 'b5^1': (513.3036720321, 513.3048095703125, 3842.1435546875), 'b6^1': (641.3622500321001, 641.3619995117188, 3464.759765625), 'b7^1': (698.3837140321001, 698.3734130859375, 1918.7384033203125), 'b8…	N6H7F5	3083.14	A2B2C1D1E2F1G5gfF5feE2F1fedD1E2F1feE2F1G5gfF5fedcbB5ba	Complex	1	0	1		1	1	1	178.348	289.869	Sperm_cotton_fraction7_IGP2_Xin_20210208
69431	69433	69414	169.6493	3	1132.15	1132.16	0.00622559	3393.45	3393.42	LANLTQGEDQYYLR	LANLTQGEDQYYLR	1682.83	Clusterin	P10909	CLU	374	13	{'b1^1': (114.0918890321, 0.0, 0.0), 'b2^1': (185.1290030321, 0.0, 0.0), 'b3^1': (299.1719300321, 299.17144775390625, 3221.054443359375), 'b4^1': (412.25599403210003, 412.2560119628906, 3705.40869140625), 'b5^1': (513.3036720321, 0.0, 0.0), 'b6^1': (641.3622500321001, 0.0, 0.0), 'b7^1': (698.3837140321001, 0.0, 0.0), 'b8^1': (827.4263070321001, 0.0, 0.0), 'b9^1': (942.4532500321001, 0.0, 0.0), 'b…	N3H5S1	1710.6	A2B2C1D1E2F1G3gfedD1E1edcba	Hybrid	0	0			1	1	1	56.9915	199.738	Sperm_cotton_fraction7_IGP2_Xin_20210208
77781	77783	77778	189.7976	4	1300.78	1300.78	-0.0175781	5199.09	5201.07	LANLTQGEDQYYLR	LANLTQGEDQYYLR	1682.83	Clusterin	P10909	CLU	374	13	{'b1^1': (114.0918890321, 0.0, 0.0), 'b2^1': (185.1290030321, 0.0, 0.0), 'b3^1': (299.1719300321, 0.0, 0.0), 'b4^1': (412.25599403210003, 412.253662109375, 2747.307861328125), 'b5^1': (513.3036720321, 0.0, 0.0), 'b6^1': (641.3622500321001, 0.0, 0.0), 'b7^1': (698.3837140321001, 0.0, 0.0), 'b8^1': (827.4263070321001, 0.0, 0.0), 'b9^1': (942.4532500321001, 0.0, 0.0), 'b10^1': (1070.5118280321, 0.0,…	N6H7F2S3	3518.25	A2B2C1D1E2F1G3gfF5feE2F1fF5fedD1E2F1G3gfeE2F1G3gfedcba	Complex	0	0			1	0.996581	0.996581	56.1143	102.279	Sperm_cotton_fraction7_IGP2_Xin_20210208
61850	61852	61837	150.7560	3	1652.03	1651.36	-2.00171	4951.07	4953.05	LANLTQGEDQYYLR	LANLTQGEDQYYLR	1682.83	Clusterin	P10909	CLU	374	12	{'b1^1': (114.0918890321, 0.0, 0.0), 'b2^1': (185.1290030321, 0.0, 0.0), 'b3^1': (299.1719300321, 0.0, 0.0), 'b4^1': (412.25599403210003, 412.256103515625, 1703.3673095703125), 'b5^1': (513.3036720321, 0.0, 0.0), 'b6^1': (641.3622500321001, 0.0, 0.0), 'b7^1': (698.3837140321001, 0.0, 0.0), 'b8^1': (827.4263070321001, 0.0, 0.0), 'b9^1': (942.4532500321001, 0.0, 0.0), 'b10^1': (1070.5118280321, 0.0…	N7H6F6	3270.22	A2B2C1D1E2F1G5gfF5feE2F1fF5fedD1E2F1fF5feE2F2fF5fedcbB5ba	Complex	1	0	1		1	1	0.5	48.2222	117.664	Sperm_cotton_fraction7_IGP2_Xin_20210208
62110	62112	62103	151.4479	3	1662.37	1662.69	0.966064	4985.05	4985.04	LANLTQGEDQYYLR	LANLTQGEDQYYLR	1682.83	Clusterin	P10909	CLU	374	11	{'b1^1': (114.0918890321, 0.0, 0.0), 'b2^1': (185.1290030321, 0.0, 0.0), 'b3^1': (299.1719300321, 0.0, 0.0), 'b4^1': (412.25599403210003, 412.2555236816406, 2476.61962890625), 'b5^1': (513.3036720321, 0.0, 0.0), 'b6^1': (641.3622500321001, 0.0, 0.0), 'b7^1': (698.3837140321001, 0.0, 0.0), 'b8^1': (827.4263070321001, 0.0, 0.0), 'b9^1': (942.4532500321001, 0.0, 0.0), 'b10^1': (1070.5118280321, 0.0,…	N7H8F4	3302.21	A2B2C1D1E2F1G5gfF5feE2F1fedD1E2F1feE2F1feE2F1G5gfF5fedcba	Complex	0	0			1	1	1	39.7455	164.825	Sperm_cotton_fraction7_IGP2_Xin_20210208
77560	77562	77557	189.2705	4	1337.3	1337.29	-0.0273438	5345.14	5346.11	LANLTQGEDQYYLR	LANLTQGEDQYYLR	1682.83	Clusterin	P10909	CLU	374	10	{'b1^1': (114.0918890321, 0.0, 0.0), 'b2^1': (185.1290030321, 0.0, 0.0), 'b3^1': (299.1719300321, 0.0, 0.0), 'b4^1': (412.25599403210003, 0.0, 0.0), 'b5^1': (513.3036720321, 0.0, 0.0), 'b6^1': (641.3622500321001, 0.0, 0.0), 'b7^1': (698.3837140321001, 0.0, 0.0), 'b8^1': (827.4263070321001, 0.0, 0.0), 'b9^1': (942.4532500321001, 0.0, 0.0), 'b10^1': (1070.5118280321, 0.0, 0.0), 'b11^1': (1233.57515…	N6H7F1S4	3663.29	A2B2C1D1E2F1G3gfF5feE2F1G3gfedD1E2F1G3gfeE2F1G3gfedcba	Complex	0	0			1	1	1	31.3002	113.26	Sperm_cotton_fraction7_IGP2_Xin_20210208
77601	77603	77591	188.6608	3	1564.32	1563.98	-1.0188	4688.92	4689.88	LANLTQGEDQYYLR	LANLTQGEDQYYLR	1682.83	Clusterin	P10909	CLU	374	10	{'b1^1': (114.0918890321, 0.0, 0.0), 'b2^1': (185.1290030321, 0.0, 0.0), 'b3^1': (299.1719300321, 0.0, 0.0), 'b4^1': (412.25599403210003, 0.0, 0.0), 'b5^1': (513.3036720321, 0.0, 0.0), 'b6^1': (641.3622500321001, 0.0, 0.0), 'b7^1': (698.3837140321001, 0.0, 0.0), 'b8^1': (827.4263070321001, 0.0, 0.0), 'b9^1': (942.4532500321001, 0.0, 0.0), 'b10^1': (1070.5118280321, 0.0, 0.0), 'b11^1': (1233.57515…	N5H6F1S3	3007.06	A2B2C1D1E2F1G3gfF5fedD1E2F1G3gfeE2F1G3gfedcba	Complex	0	0			1	1	0.5	31.161	124.496	Sperm_cotton_fraction7_IGP3_Xin_20210208
62950	62952	62945	152.9318	3	1370.59	1370.58	-0.0109863	4108.73	4108.71	LANLTQGEDQYYLR	LANLTQGEDQYYLR	1682.83	Clusterin	P10909	CLU	374	26	{'b1^1': (114.0918890321, 0.0, 0.0), 'b2^1': (185.1290030321, 185.1290740966797, 7227.7392578125), 'b3^1': (299.1719300321, 299.17181396484375, 32119.61328125), 'b4^1': (412.25599403210003, 412.2556457519531, 40154.6953125), 'b5^1': (513.3036720321, 513.3015747070312, 13710.1240234375), 'b6^1': (641.3622500321001, 641.3624267578125, 14962.375), 'b7^1': (698.3837140321001, 698.3796997070312, 7521.…	N5H6F3	2425.89	A2B2C1D1E2F1G5gfF5fedD1E2F1feE2F1fedcbB5ba	Complex	1	0	1		0.998459	1	1	253.473	263.176	Sperm_cotton_fraction8_IGP1_Xin_20210208
62231	62233	62214	151.1913	2	1617.21	1617.21	-0.000976562	3232.41	3232.39	LANLTQGEDQYYLR	LANLTQGEDQYYLR	1682.83	Clusterin	P10909	CLU	374	22	{'b1^1': (114.0918890321, 0.0, 0.0), 'b2^1': (185.1290030321, 185.12838745117188, 2318.3408203125), 'b3^1': (299.1719300321, 299.1720886230469, 7018.513671875), 'b4^1': (412.25599403210003, 412.25616455078125, 10132.3369140625), 'b5^1': (513.3036720321, 513.3045654296875, 4506.0849609375), 'b6^1': (641.3622500321001, 641.3607788085938, 2428.95654296875), 'b7^1': (698.3837140321001, 698.3771972656…	N3H4F2	1549.57	A2B2C1D1E2F1fF5fedD1dcbB5ba	Complex	1	0	1		1	1	1	166.697	795.459	Sperm_cotton_fraction8_IGP1_Xin_20210208
62424	62426	62414	151.6646	3	1433.62	1432.95	-2.02222	4295.82	4295.8	LANLTQGEDQYYLR	LANLTQGEDQYYLR	1682.83	Clusterin	P10909	CLU	374	22	{'b1^1': (114.0918890321, 0.0, 0.0), 'b2^1': (185.1290030321, 185.12799072265625, 3253.51123046875), 'b3^1': (299.1719300321, 299.1719665527344, 8139.08349609375), 'b4^1': (412.25599403210003, 412.25579833984375, 9529.3388671875), 'b5^1': (513.3036720321, 513.3006591796875, 3249.9150390625), 'b6^1': (641.3622500321001, 641.3607788085938, 3376.3857421875), 'b7^1': (698.3837140321001, 0.0, 0.0), 'b…	N6H5F4	2612.97	A2B2C1D1E2F1G5gfF5fedD1E2F1feE2F2fF5fedcbB5ba	Complex	1	0	1		1	0.99968	0.99968	166.358	195.462	Sperm_cotton_fraction8_IGP1_Xin_20210208
79368	79370	79367	192.5997	3	1529.3	1529.3	0.00439453	4584.88	4584.85	LANLTQGEDQYYLR	LANLTQGEDQYYLR	1682.83	Clusterin	P10909	CLU	374	19	{'b1^1': (114.0918890321, 0.0, 0.0), 'b2^1': (185.1290030321, 0.0, 0.0), 'b3^1': (299.1719300321, 299.1717834472656, 3670.048828125), 'b4^1': (412.25599403210003, 412.2543029785156, 6612.63232421875), 'b5^1': (513.3036720321, 513.3026733398438, 2381.276611328125), 'b6^1': (641.3622500321001, 641.3612060546875, 3286.231689453125), 'b7^1': (698.3837140321001, 0.0, 0.0), 'b8^1': (827.4263070321001, …	N6H5S3	2902.03	A2B2C1D1E2F1G3gfF3feE2edD1E2eE2F1G3gfedcba	Complex	0	0			1	0.997905	0.199581	124.278	234.326	Sperm_cotton_fraction8_IGP1_Xin_20210208
62807	62809	62803	152.5889	3	1516.65	1515.64	-3.02307	4543.89	4545.87	LANLTQGEDQYYLR	LANLTQGEDQYYLR	1682.83	Clusterin	P10909	CLU	374	17	{'b1^1': (114.0918890321, 0.0, 0.0), 'b2^1': (185.1290030321, 0.0, 0.0), 'b3^1': (299.1719300321, 299.1712646484375, 4114.6845703125), 'b4^1': (412.25599403210003, 412.255615234375, 6245.36328125), 'b5^1': (513.3036720321, 0.0, 0.0), 'b6^1': (641.3622500321001, 0.0, 0.0), 'b7^1': (698.3837140321001, 0.0, 0.0), 'b8^1': (827.4263070321001, 0.0, 0.0), 'b9^1': (942.4532500321001, 0.0, 0.0), 'b10^1': …	N5H6F4S1	2863.04	A2B2C1D1E2F1G5gfF5fedD1E2F1fF5feE2F1G3gfedcbB5ba	Complex	1	0	1		1	1	1	98.9456	283.502	Sperm_cotton_fraction8_IGP1_Xin_20210208
77769	77771	77765	188.7436	3	1612.67	1612.33	-1.02832	4833.95	4835.94	LANLTQGEDQYYLR	LANLTQGEDQYYLR	1682.83	Clusterin	P10909	CLU	374	14	{'b1^1': (114.0918890321, 0.0, 0.0), 'b2^1': (185.1290030321, 0.0, 0.0), 'b3^1': (299.1719300321, 0.0, 0.0), 'b4^1': (412.25599403210003, 412.25592041015625, 3057.754150390625), 'b5^1': (513.3036720321, 0.0, 0.0), 'b6^1': (641.3622500321001, 0.0, 0.0), 'b7^1': (698.3837140321001, 0.0, 0.0), 'b8^1': (827.4263070321001, 0.0, 0.0), 'b9^1': (942.4532500321001, 0.0, 0.0), 'b10^1': (1070.5118280321, 0.…	N5H6F2S3	3153.12	A2B2C1D1E2F1G3gfF5fedD1E2F1G3gfeE2F1G3gfedcbB5ba	Complex	1	0	1		1	1	1	67.2906	252.869	Sperm_cotton_fraction8_IGP1_Xin_20210208
62365	62367	62348	151.5203	3	1470.63	1467.96	-8.02405	4400.84	4400.83	LANLTQGEDQYYLR	LANLTQGEDQYYLR	1682.83	Clusterin	P10909	CLU	374	12	{'b1^1': (114.0918890321, 0.0, 0.0), 'b2^1': (185.1290030321, 185.1284637451172, 14806.201171875), 'b3^1': (299.1719300321, 0.0, 0.0), 'b4^1': (412.25599403210003, 412.2572326660156, 2144.802001953125), 'b5^1': (513.3036720321, 0.0, 0.0), 'b6^1': (641.3622500321001, 0.0, 0.0), 'b7^1': (698.3837140321001, 0.0, 0.0), 'b8^1': (827.4263070321001, 0.0, 0.0), 'b9^1': (942.4532500321001, 0.0, 0.0), 'b10…	N5H6F5	2718	A2B2C1D1E2F1G5gfF5fedD1E2F1fF5feE2F1G5gfF5fedcba	Complex	0	0			1	1	1	47.2902	199.339	Sperm_cotton_fraction8_IGP1_Xin_20210208
79796	79798	79794	193.6444	3	1393.91	1393.91	0.00109863	4178.72	4178.69	LANLTQGEDQYYLR	LANLTQGEDQYYLR	1682.83	Clusterin	P10909	CLU	374	12	{'b1^1': (114.0918890321, 0.0, 0.0), 'b2^1': (185.1290030321, 0.0, 0.0), 'b3^1': (299.1719300321, 299.1717834472656, 2078.779296875), 'b4^1': (412.25599403210003, 412.25457763671875, 3084.708984375), 'b5^1': (513.3036720321, 513.3101806640625, 2158.9599609375), 'b6^1': (641.3622500321001, 0.0, 0.0), 'b7^1': (698.3837140321001, 0.0, 0.0), 'b8^1': (827.4263070321001, 0.0, 0.0), 'b9^1': (942.4532500…	N4H5S3	2495.87	A2B2C1D1E2F1G3gfF3fedD1E2F1G3gfedcba	Complex	0	0			1	1	0.5	46.2238	181.469	Sperm_cotton_fraction8_IGP1_Xin_20210208
62113	62115	62100	151.5801	3	1322.23	1321.56	-2.00977	3961.67	3962.66	LANLTQGEDQYYLR	LANLTQGEDQYYLR	1682.83	Clusterin	P10909	CLU	374	22	{'b1^1': (114.0918890321, 0.0, 0.0), 'b2^1': (185.1290030321, 185.12835693359375, 4217.15869140625), 'b3^1': (299.1719300321, 299.1714782714844, 6891.345703125), 'b4^1': (412.25599403210003, 412.255126953125, 9775.6845703125), 'b5^1': (513.3036720321, 513.3041381835938, 3590.68212890625), 'b6^1': (641.3622500321001, 641.3624877929688, 2516.0869140625), 'b7^1': (698.3837140321001, 0.0, 0.0), 'b8^1…	N5H6F2	2279.83	A2B2C1D1E2F1fF5fedD1E2F1feE2F1fedcbB5ba	Complex	1	0	1		0.998415	1	1	168.857	336.54	Sperm_cotton_fraction8_IGP2_Xin_20210208
61575	61577	61574	150.2984	3	1652.03	1652.03	-0.0032959	4953.06	4953.05	LANLTQGEDQYYLR	LANLTQGEDQYYLR	1682.83	Clusterin	P10909	CLU	374	20	{'b1^1': (114.0918890321, 0.0, 0.0), 'b2^1': (185.1290030321, 0.0, 0.0), 'b3^1': (299.1719300321, 299.1710205078125, 4817.390625), 'b4^1': (412.25599403210003, 412.2557067871094, 10545.673828125), 'b5^1': (513.3036720321, 513.3013916015625, 2520.52587890625), 'b6^1': (641.3622500321001, 641.3604125976562, 2745.62451171875), 'b7^1': (698.3837140321001, 0.0, 0.0), 'b8^1': (827.4263070321001, 827.42…	N7H6F6	3270.22	A2B2C1D1E2F1G5gfF5feE2edD1E2eE2F1fF5feE2F1G5gfF5fedcbB5ba	Complex	1	0	1		1	1	0.500568	137.456	130.16	Sperm_cotton_fraction8_IGP2_Xin_20210208
62645	62647	62642	152.8655	3	1535.65	1535.65	0.000732422	4603.94	4603.91	LANLTQGEDQYYLR	LANLTQGEDQYYLR	1682.83	Clusterin	P10909	CLU	374	18	{'b1^1': (114.0918890321, 0.0, 0.0), 'b2^1': (185.1290030321, 185.1287384033203, 2549.5654296875), 'b3^1': (299.1719300321, 299.1712341308594, 4861.55029296875), 'b4^1': (412.25599403210003, 412.2535705566406, 9553.25), 'b5^1': (513.3036720321, 513.3059692382812, 1903.1104736328125), 'b6^1': (641.3622500321001, 641.3599243164062, 2744.29736328125), 'b7^1': (698.3837140321001, 0.0, 0.0), 'b8^1': (…	N6H6F5	2921.08	A2B2C1D1E2F1G5gfF5feE2edD1E2F1fF5feE2F1fF5fedcbB5ba	Complex	1	0	1		1	1	0.501135	111.539	137.263	Sperm_cotton_fraction8_IGP2_Xin_20210208
62704	62706	62686	153.0024	3	1454.28	1454.28	0.00109863	4359.82	4359.8	LANLTQGEDQYYLR	LANLTQGEDQYYLR	1682.83	Clusterin	P10909	CLU	374	18	{'b1^1': (114.0918890321, 0.0, 0.0), 'b2^1': (185.1290030321, 185.12799072265625, 1191.42333984375), 'b3^1': (299.1719300321, 299.17132568359375, 3209.640869140625), 'b4^1': (412.25599403210003, 412.25592041015625, 7177.31201171875), 'b5^1': (513.3036720321, 513.3049926757812, 3027.08056640625), 'b6^1': (641.3622500321001, 641.36181640625, 1629.3624267578125), 'b7^1': (698.3837140321001, 0.0, 0.0…	N4H7F5	2676.98	A2B2C1D1E2F1G5gfF5feE2F1G5gfF5fedD1E1eE1edcbB5ba	Hybrid	1	0	1		1	1	1	109.66	131.47	Sperm_cotton_fraction8_IGP2_Xin_20210208
61844	61846	61836	150.9391	3	1584.34	1584.34	0.00952148	4750	4749.97	LANLTQGEDQYYLR	LANLTQGEDQYYLR	1682.83	Clusterin	P10909	CLU	374	16	{'b1^1': (114.0918890321, 0.0, 0.0), 'b2^1': (185.1290030321, 0.0, 0.0), 'b3^1': (299.1719300321, 299.1712646484375, 3131.267822265625), 'b4^1': (412.25599403210003, 412.2543029785156, 3824.58447265625), 'b5^1': (513.3036720321, 513.3009643554688, 1757.57568359375), 'b6^1': (641.3622500321001, 0.0, 0.0), 'b7^1': (698.3837140321001, 0.0, 0.0), 'b8^1': (827.4263070321001, 0.0, 0.0), 'b9^1': (942.45…	N6H6F6	3067.14	A2B2C1D1E2F1G5gfF5feE2edD1E2F1fF5feE2F1G5gfF5fedcbB5ba	Complex	1	0	1		1	1	1	86.9175	159.628	Sperm_cotton_fraction8_IGP2_Xin_20210208
62557	62559	62555	152.6566	3	1486.97	1486.97	-0.0117188	4457.88	4457.85	LANLTQGEDQYYLR	LANLTQGEDQYYLR	1682.83	Clusterin	P10909	CLU	374	15	{'b1^1': (114.0918890321, 0.0, 0.0), 'b2^1': (185.1290030321, 0.0, 0.0), 'b3^1': (299.1719300321, 299.1709899902344, 2714.87548828125), 'b4^1': (412.25599403210003, 412.2554016113281, 4123.83837890625), 'b5^1': (513.3036720321, 0.0, 0.0), 'b6^1': (641.3622500321001, 641.3588256835938, 1999.2403564453125), 'b7^1': (698.3837140321001, 0.0, 0.0), 'b8^1': (827.4263070321001, 0.0, 0.0), 'b9^1': (942.4…	N6H6F4	2775.02	A2B2C1D1E2F1G5gfF5feE2edD1E2F1feE2F1fF5fedcbB5ba	Complex	1	0	1		1	1	1	75.6194	171.986	Sperm_cotton_fraction8_IGP2_Xin_20210208
62241	62243	62227	151.8971	3	1443.62	1443.61	-0.019043	4327.81	4327.79	LANLTQGEDQYYLR	LANLTQGEDQYYLR	1682.83	Clusterin	P10909	CLU	374	13	{'b1^1': (114.0918890321, 0.0, 0.0), 'b2^1': (185.1290030321, 0.0, 0.0), 'b3^1': (299.1719300321, 299.1710510253906, 2261.994384765625), 'b4^1': (412.25599403210003, 412.2534484863281, 2440.59423828125), 'b5^1': (513.3036720321, 0.0, 0.0), 'b6^1': (641.3622500321001, 0.0, 0.0), 'b7^1': (698.3837140321001, 0.0, 0.0), 'b8^1': (827.4263070321001, 0.0, 0.0), 'b9^1': (942.4532500321001, 0.0, 0.0), 'b1…	N6H7F2	2644.96	A2B2C1D1E2F1fF5feE2F1fedD1E2F1feE2F1fedcbB5ba	Complex	1	0	1		1	1	1	57.3474	165.657	Sperm_cotton_fraction8_IGP2_Xin_20210208
62177	62179	62163	151.7426	2	1945.84	1945.84	0.0131836	3889.67	3889.64	LANLTQGEDQYYLR	LANLTQGEDQYYLR	1682.83	Clusterin	P10909	CLU	374	12	{'b1^1': (114.0918890321, 0.0, 0.0), 'b2^1': (185.1290030321, 0.0, 0.0), 'b3^1': (299.1719300321, 0.0, 0.0), 'b4^1': (412.25599403210003, 412.2560729980469, 2398.39013671875), 'b5^1': (513.3036720321, 0.0, 0.0), 'b6^1': (641.3622500321001, 0.0, 0.0), 'b7^1': (698.3837140321001, 0.0, 0.0), 'b8^1': (827.4263070321001, 0.0, 0.0), 'b9^1': (942.4532500321001, 0.0, 0.0), 'b10^1': (1070.5118280321, 0.0,…	N4H5F4	2206.81	A2B2C1D1E2F1G5gfF5fedD1E2F1fF5fedcbB5ba	Complex	1	0	1		1	1	1	48.9133	290.922	Sperm_cotton_fraction8_IGP2_Xin_20210208
78348	78350	78342	190.7257	3	1442.6	1442.6	-0.00476074	4324.76	4324.75	LANLTQGEDQYYLR	LANLTQGEDQYYLR	1682.83	Clusterin	P10909	CLU	374	10	{'b1^1': (114.0918890321, 0.0, 0.0), 'b2^1': (185.1290030321, 0.0, 0.0), 'b3^1': (299.1719300321, 0.0, 0.0), 'b4^1': (412.25599403210003, 0.0, 0.0), 'b5^1': (513.3036720321, 0.0, 0.0), 'b6^1': (641.3622500321001, 0.0, 0.0), 'b7^1': (698.3837140321001, 0.0, 0.0), 'b8^1': (827.4263070321001, 0.0, 0.0), 'b9^1': (942.4532500321001, 0.0, 0.0), 'b10^1': (1070.5118280321, 0.0, 0.0), 'b11^1': (1233.57515…	N4H5F1S3	2641.93	A2B2C1D1E2F1G3gfF3fedD1E2F1G3gfedcbB5ba	Complex	1	0	1		1	1	0.500568	31.7422	130.823	Sperm_cotton_fraction8_IGP2_Xin_20210208
77904	77906	77889	189.6507	3	1626.67	1626.67	-0.000732422	4877	4876.97	LANLTQGEDQYYLR	LANLTQGEDQYYLR	1682.83	Clusterin	P10909	CLU	374	9	{'b1^1': (114.0918890321, 0.0, 0.0), 'b2^1': (185.1290030321, 0.0, 0.0), 'b3^1': (299.1719300321, 0.0, 0.0), 'b4^1': (412.25599403210003, 0.0, 0.0), 'b5^1': (513.3036720321, 0.0, 0.0), 'b6^1': (641.3622500321001, 0.0, 0.0), 'b7^1': (698.3837140321001, 0.0, 0.0), 'b8^1': (827.4263070321001, 0.0, 0.0), 'b9^1': (942.4532500321001, 0.0, 0.0), 'b10^1': (1070.5118280321, 0.0, 0.0), 'b11^1': (1233.57515…	N6H5F2S3	3194.14	A2B2C1D1E2F1G3gfF5fedD1E2F1G3gfeE2F2G3gfedcbB5ba	Complex	1	0	0.997227		1	1	0.500568	26.1868	155.111	Sperm_cotton_fraction8_IGP2_Xin_20210208
76930	76932	76928	187.7174	4	1337.3	1337.29	-0.034668	5345.14	5346.11	LANLTQGEDQYYLR	LANLTQGEDQYYLR	1682.83	Clusterin	P10909	CLU	374	12	{'b1^1': (114.0918890321, 0.0, 0.0), 'b2^1': (185.1290030321, 0.0, 0.0), 'b3^1': (299.1719300321, 0.0, 0.0), 'b4^1': (412.25599403210003, 412.2560729980469, 1883.7298583984375), 'b5^1': (513.3036720321, 0.0, 0.0), 'b6^1': (641.3622500321001, 0.0, 0.0), 'b7^1': (698.3837140321001, 0.0, 0.0), 'b8^1': (827.4263070321001, 0.0, 0.0), 'b9^1': (942.4532500321001, 0.0, 0.0), 'b10^1': (1070.5118280321, 0.…	N6H7F1S4	3663.29	A2B2C1D1E2F1G3gfeE2F1G3gfedD1E2F1G3gfeE2F1G3gfedcbB5ba	Complex	1	0	0.999577		1	1	1	47.1686	148.701	Sperm_cotton_fraction8_IGP3_Xin_20210208
61828	61830	61827	155.4565	3	1351.58	1351.58	-0.00366211	4051.72	4051.69	LANLTQGEDQYYLR	LANLTQGEDQYYLR	1682.83	Clusterin	P10909	CLU	374	23	{'b1^1': (114.0918890321, 0.0, 0.0), 'b2^1': (185.1290030321, 185.1284942626953, 6089.36474609375), 'b3^1': (299.1719300321, 299.17138671875, 19482.47265625), 'b4^1': (412.25599403210003, 412.2557067871094, 37257.38671875), 'b5^1': (513.3036720321, 513.3018798828125, 13943.498046875), 'b6^1': (641.3622500321001, 641.361328125, 13729.3515625), 'b7^1': (698.3837140321001, 698.37744140625, 8336.3613…	N4H6F4	2368.87	A2B2C1D1E2F1G5gfF5feE2F1fF5fedD1E1edcbB5ba	Hybrid	1	0	1		1	1	1	199.45	342.103	Sperm_cotton_fraction9_IGP1_Xin_20210208
61893	61895	61891	155.6154	3	1302.9	1302.89	-0.0296631	3905.65	3905.63	LANLTQGEDQYYLR	LANLTQGEDQYYLR	1682.83	Clusterin	P10909	CLU	374	21	{'b1^1': (114.0918890321, 0.0, 0.0), 'b2^1': (185.1290030321, 185.1285400390625, 1815.0460205078125), 'b3^1': (299.1719300321, 299.17254638671875, 6908.86962890625), 'b4^1': (412.25599403210003, 412.2558898925781, 11072.958984375), 'b5^1': (513.3036720321, 513.302978515625, 2835.73779296875), 'b6^1': (641.3622500321001, 641.3607177734375, 4601.7275390625), 'b7^1': (698.3837140321001, 0.0, 0.0), '…	N4H6F3	2222.81	A2B2C1D1E2F1G5gfF5feE2F1fedD1E1edcbB5ba	Hybrid	1	0	1		1	1	1	149.974	243.89	Sperm_cotton_fraction9_IGP1_Xin_20210208
61784	61786	61783	155.3496	3	1400.27	1400.27	0.00915527	4197.78	4197.75	LANLTQGEDQYYLR	LANLTQGEDQYYLR	1682.83	Clusterin	P10909	CLU	374	19	{'b1^1': (114.0918890321, 0.0, 0.0), 'b2^1': (185.1290030321, 185.12864685058594, 1466.4556884765625), 'b3^1': (299.1719300321, 299.1716003417969, 4720.169921875), 'b4^1': (412.25599403210003, 412.2543640136719, 7612.6103515625), 'b5^1': (513.3036720321, 513.3020629882812, 3700.5166015625), 'b6^1': (641.3622500321001, 641.3597412109375, 2501.64697265625), 'b7^1': (698.3837140321001, 0.0, 0.0), 'b…	N4H6F5	2514.92	A2B2C1D1E2F1G5gfF5feE2F1G5gfF5fedD1E1edcbB5ba	Hybrid	1	0	1		1	1	1	123.405	224.519	Sperm_cotton_fraction9_IGP1_Xin_20210208
61553	61555	61548	154.7923	3	1365.26	1365.25	-0.00915527	4092.74	4092.72	LANLTQGEDQYYLR	LANLTQGEDQYYLR	1682.83	Clusterin	P10909	CLU	374	17	{'b1^1': (114.0918890321, 0.0, 0.0), 'b2^1': (185.1290030321, 0.0, 0.0), 'b3^1': (299.1719300321, 299.17156982421875, 5130.49267578125), 'b4^1': (412.25599403210003, 412.2542419433594, 6347.79541015625), 'b5^1': (513.3036720321, 0.0, 0.0), 'b6^1': (641.3622500321001, 641.3646240234375, 1714.9095458984375), 'b7^1': (698.3837140321001, 0.0, 0.0), 'b8^1': (827.4263070321001, 0.0, 0.0), 'b9^1': (942.…	N5H5F4	2409.89	A2B2C1D1E2F1G5gfF5fedD1E2eE2F1fF5fedcbB5ba	Complex	1	0	1		0.999679	1	1	99.1222	217.841	Sperm_cotton_fraction9_IGP1_Xin_20210208
61363	61365	61351	154.3363	3	1316.57	1316.57	0.012085	3946.69	3946.66	LANLTQGEDQYYLR	LANLTQGEDQYYLR	1682.83	Clusterin	P10909	CLU	374	17	{'b1^1': (114.0918890321, 0.0, 0.0), 'b2^1': (185.1290030321, 0.0, 0.0), 'b3^1': (299.1719300321, 299.1700744628906, 4390.744140625), 'b4^1': (412.25599403210003, 412.2543029785156, 6271.66943359375), 'b5^1': (513.3036720321, 0.0, 0.0), 'b6^1': (641.3622500321001, 641.35986328125, 2726.357421875), 'b7^1': (698.3837140321001, 0.0, 0.0), 'b8^1': (827.4263070321001, 0.0, 0.0), 'b9^1': (942.453250032…	N5H5F3	2263.83	A2B2C1D1E2F1G5gfF5fedD1E2eE2F1fedcbB5ba	Complex	1	0	1		0.999359	0.999117	0.999117	98.802	166.457	Sperm_cotton_fraction9_IGP1_Xin_20210208
61780	61782	61761	155.3412	3	1346.25	1346.25	-0.00952148	4035.73	4035.7	LANLTQGEDQYYLR	LANLTQGEDQYYLR	1682.83	Clusterin	P10909	CLU	374	14	{'b1^1': (114.0918890321, 0.0, 0.0), 'b2^1': (185.1290030321, 0.0, 0.0), 'b3^1': (299.1719300321, 299.1714172363281, 3677.16259765625), 'b4^1': (412.25599403210003, 412.25604248046875, 4504.826171875), 'b5^1': (513.3036720321, 0.0, 0.0), 'b6^1': (641.3622500321001, 0.0, 0.0), 'b7^1': (698.3837140321001, 0.0, 0.0), 'b8^1': (827.4263070321001, 0.0, 0.0), 'b9^1': (942.4532500321001, 0.0, 0.0), 'b10^…	N4H5F5	2352.87	A2B2C1D1E2F1G5gfF5fedD1E2F1G5gfF5fedcbB5ba	Complex	1	0	1		1	1	1	67.4061	175.065	Sperm_cotton_fraction9_IGP1_Xin_20210208
62014	62016	62001	155.9063	2	1690.24	1690.24	0.00292969	3378.47	3378.45	LANLTQGEDQYYLR	LANLTQGEDQYYLR	1682.83	Clusterin	P10909	CLU	374	14	{'b1^1': (114.0918890321, 0.0, 0.0), 'b2^1': (185.1290030321, 0.0, 0.0), 'b3^1': (299.1719300321, 299.1710205078125, 3221.02734375), 'b4^1': (412.25599403210003, 412.2548828125, 2719.77392578125), 'b5^1': (513.3036720321, 0.0, 0.0), 'b6^1': (641.3622500321001, 0.0, 0.0), 'b7^1': (698.3837140321001, 0.0, 0.0), 'b8^1': (827.4263070321001, 0.0, 0.0), 'b9^1': (942.4532500321001, 0.0, 0.0), 'b10^1': (…	N3H4F3	1695.62	A2B2C1D1E2F1G5gfF5fedD1dcbB5ba	Complex	1	0	1		1	1	1	66.4422	515.14	Sperm_cotton_fraction9_IGP1_Xin_20210208
61747	61749	61742	155.2603	3	1394.93	1394.59	-0.999756	4180.76	4181.73	LANLTQGEDQYYLR	LANLTQGEDQYYLR	1682.83	Clusterin	P10909	CLU	374	11	{'b1^1': (114.0918890321, 0.0, 0.0), 'b2^1': (185.1290030321, 0.0, 0.0), 'b3^1': (299.1719300321, 0.0, 0.0), 'b4^1': (412.25599403210003, 0.0, 0.0), 'b5^1': (513.3036720321, 0.0, 0.0), 'b6^1': (641.3622500321001, 0.0, 0.0), 'b7^1': (698.3837140321001, 0.0, 0.0), 'b8^1': (827.4263070321001, 0.0, 0.0), 'b9^1': (942.4532500321001, 0.0, 0.0), 'b10^1': (1070.5118280321, 0.0, 0.0), 'b11^1': (1233.57515…	N6H7F1	2498.9	A2B2C1D1E2F1feE2F1fedD1E2F1feE2F1fedcbB5ba	Complex	1	0	1		0.999679	1	1	40.4785	200.525	Sperm_cotton_fraction9_IGP1_Xin_20210208
61758	61760	61742	155.2863	3	1267.89	1267.88	-0.00805664	3800.63	3800.6	LANLTQGEDQYYLR	LANLTQGEDQYYLR	1682.83	Clusterin	P10909	CLU	374	11	{'b1^1': (114.0918890321, 0.0, 0.0), 'b2^1': (185.1290030321, 0.0, 0.0), 'b3^1': (299.1719300321, 0.0, 0.0), 'b4^1': (412.25599403210003, 412.2567138671875, 2127.693603515625), 'b5^1': (513.3036720321, 0.0, 0.0), 'b6^1': (641.3622500321001, 0.0, 0.0), 'b7^1': (698.3837140321001, 0.0, 0.0), 'b8^1': (827.4263070321001, 0.0, 0.0), 'b9^1': (942.4532500321001, 0.0, 0.0), 'b10^1': (1070.5118280321, 0.0…	N5H5F2	2117.78	A2B2C1D1E2F1fF5fedD1E2eE2F1fedcbB5ba	Complex	1	0	1		0.998397	1	1	39.3283	201.464	Sperm_cotton_fraction9_IGP1_Xin_20210208
64406	64408	64397	154.9124	3	1413.61	1413.28	-1.00232	4236.81	4238.78	LANLTQGEDQYYLR	LANLTQGEDQYYLR	1682.83	Clusterin	P10909	CLU	374	11	{'b1^1': (114.0918890321, 0.0, 0.0), 'b2^1': (185.1290030321, 0.0, 0.0), 'b3^1': (299.1719300321, 0.0, 0.0), 'b4^1': (412.25599403210003, 412.2544250488281, 2011.1688232421875), 'b5^1': (513.3036720321, 0.0, 0.0), 'b6^1': (641.3622500321001, 0.0, 0.0), 'b7^1': (698.3837140321001, 0.0, 0.0), 'b8^1': (827.4263070321001, 0.0, 0.0), 'b9^1': (942.4532500321001, 0.0, 0.0), 'b10^1': (1070.5118280321, 0.…	N5H5F5	2555.95	A2B2C1D1E2F1G5gfF5fedD1E2eE2F1G5gfF5fedcbB5ba	Complex	1	0	1		1	1	1	38.9224	171.286	Sperm_cotton_fraction9_IGP1_Xin_20210216
73992	73994	73991	178.0123	3	1370.59	1370.59	-0.00109863	4108.74	4108.71	LANLTQGEDQYYLR	LANLTQGEDQYYLR	1682.83	Clusterin	P10909	CLU	374	10	{'b1^1': (114.0918890321, 0.0, 0.0), 'b2^1': (185.1290030321, 0.0, 0.0), 'b3^1': (299.1719300321, 0.0, 0.0), 'b4^1': (412.25599403210003, 412.2568359375, 1774.7041015625), 'b5^1': (513.3036720321, 0.0, 0.0), 'b6^1': (641.3622500321001, 0.0, 0.0), 'b7^1': (698.3837140321001, 0.0, 0.0), 'b8^1': (827.4263070321001, 0.0, 0.0), 'b9^1': (942.4532500321001, 0.0, 0.0), 'b10^1': (1070.5118280321, 0.0, 0.0…	N5H6F3	2425.89	A2B2C1D1E2F1fF5fedD1E2F1feE2F1fF5fedcbB5ba	Complex	1	0	1		1	1	1	33.398	173.25	Sperm_cotton_fraction9_IGP1_Xin_20210216
61816	61818	61814	153.9268	3	1481.64	1481.64	0.00219727	4441.89	4441.86	LANLTQGEDQYYLR	LANLTQGEDQYYLR	1682.83	Clusterin	P10909	CLU	374	21	{'b1^1': (114.0918890321, 0.0, 0.0), 'b2^1': (185.1290030321, 185.1277618408203, 1741.2479248046875), 'b3^1': (299.1719300321, 299.17218017578125, 6575.955078125), 'b4^1': (412.25599403210003, 412.2559509277344, 9845.69921875), 'b5^1': (513.3036720321, 513.3025512695312, 3170.88330078125), 'b6^1': (641.3622500321001, 641.362060546875, 3872.846435546875), 'b7^1': (698.3837140321001, 0.0, 0.0), 'b8…	N6H5F5	2759.03	A2B2C1D1E2F1G5gfF5fedD1E2F1fF5feE2F2fF5fedcbB5ba	Complex	1	0	1		1	1	1	150.236	155.022	Sperm_cotton_fraction9_IGP2_Xin_20210208
62698	62700	62696	156.0570	3	1321.9	1321.9	-0.00842285	3962.68	3962.66	LANLTQGEDQYYLR	LANLTQGEDQYYLR	1682.83	Clusterin	P10909	CLU	374	14	{'b1^1': (114.0918890321, 0.0, 0.0), 'b2^1': (185.1290030321, 0.0, 0.0), 'b3^1': (299.1719300321, 299.1730041503906, 2243.829833984375), 'b4^1': (412.25599403210003, 412.25579833984375, 3633.403076171875), 'b5^1': (513.3036720321, 0.0, 0.0), 'b6^1': (641.3622500321001, 641.3623657226562, 2408.808837890625), 'b7^1': (698.3837140321001, 0.0, 0.0), 'b8^1': (827.4263070321001, 0.0, 0.0), 'b9^1': (942…	N5H6F2	2279.83	A2B2C1D1E2F1G5gfF5fedD1E2F1feE2F1fedcba	Complex	0	0			1	1	1	67.0536	200.909	Sperm_cotton_fraction9_IGP2_Xin_20210208
78215	78217	78214	193.5009	3	1529.3	1529.31	0.0146484	4584.9	4584.85	LANLTQGEDQYYLR	LANLTQGEDQYYLR	1682.83	Clusterin	P10909	CLU	374	11	{'b1^1': (114.0918890321, 0.0, 0.0), 'b2^1': (185.1290030321, 0.0, 0.0), 'b3^1': (299.1719300321, 0.0, 0.0), 'b4^1': (412.25599403210003, 0.0, 0.0), 'b5^1': (513.3036720321, 0.0, 0.0), 'b6^1': (641.3622500321001, 0.0, 0.0), 'b7^1': (698.3837140321001, 0.0, 0.0), 'b8^1': (827.4263070321001, 0.0, 0.0), 'b9^1': (942.4532500321001, 0.0, 0.0), 'b10^1': (1070.5118280321, 0.0, 0.0), 'b11^1': (1233.57515…	N6H5S3	2902.03	A2B2C1D1E2F2G3gfedD1E2F1G3gfeE2F1G3gfedcba	Complex	0	0			1	1	0.666667	41.1672	153.504	Sperm_cotton_fraction9_IGP2_Xin_20210208
63976	63978	63971	157.4410	3	1129.48	1129.48	0.0032959	3385.42	3385.41	LANLTQGEDQYYLR	LANLTQGEDQYYLR	1682.83	Clusterin	P10909	CLU	374	22	{'b1^1': (114.0918890321, 0.0, 0.0), 'b2^1': (185.1290030321, 185.12850952148438, 5736.35205078125), 'b3^1': (299.1719300321, 299.17132568359375, 19625.63671875), 'b4^1': (412.25599403210003, 412.2548522949219, 19747.064453125), 'b5^1': (513.3036720321, 513.3036499023438, 4637.5107421875), 'b6^1': (641.3622500321001, 641.3616333007812, 4753.69384765625), 'b7^1': (698.3837140321001, 698.3744506835…	N2H8	1702.58	A2B2C1D1E1F1fedD1E1eE1F1fedcba	High mannose	0	0			1			172.993	409.773	Sperm_cotton_fraction10_IGP1_Xin_20210208
63850	63852	63840	157.1421	3	1183.5	1183.5	0.0183105	3547.48	3547.46	LANLTQGEDQYYLR	LANLTQGEDQYYLR	1682.83	Clusterin	P10909	CLU	374	18	{'b1^1': (114.0918890321, 0.0, 0.0), 'b2^1': (185.1290030321, 185.12860107421875, 2790.05419921875), 'b3^1': (299.1719300321, 299.1707458496094, 6825.07861328125), 'b4^1': (412.25599403210003, 412.2569580078125, 8055.197265625), 'b5^1': (513.3036720321, 513.3054809570312, 3356.39453125), 'b6^1': (641.3622500321001, 641.3612060546875, 2737.949951171875), 'b7^1': (698.3837140321001, 0.0, 0.0), 'b8^…	N2H9	1864.63	A2B2C1D1E1F1fedD1E1F1feE1F1fedcba	High mannose	0	0			0.999309			110.489	221.111	Sperm_cotton_fraction10_IGP1_Xin_20210208
63316	63318	63314	155.8604	3	1213.87	1213.86	-0.0175781	3638.57	3638.55	LANLTQGEDQYYLR	LANLTQGEDQYYLR	1682.83	Clusterin	P10909	CLU	374	24	{'b1^1': (114.0918890321, 0.0, 0.0), 'b2^1': (185.1290030321, 185.1282958984375, 3301.33984375), 'b3^1': (299.1719300321, 299.1712951660156, 10228.376953125), 'b4^1': (412.25599403210003, 412.25543212890625, 15251.576171875), 'b5^1': (513.3036720321, 513.3024291992188, 5305.1533203125), 'b6^1': (641.3622500321001, 641.3605346679688, 5094.71875), 'b7^1': (698.3837140321001, 698.3779907226562, 2564…	N5H4F2	1955.72	A2B2C1D1E2F2fF5fedD1E2F1fedcbB5ba	Complex	1	0	1		0.998963	1	1	200.348	304.619	Sperm_cotton_fraction10_IGP1_Xin_20210208
62883	62885	62882	154.8320	3	1262.55	1262.55	-0.00402832	3784.63	3784.61	LANLTQGEDQYYLR	LANLTQGEDQYYLR	1682.83	Clusterin	P10909	CLU	374	24	{'b1^1': (114.0918890321, 0.0, 0.0), 'b2^1': (185.1290030321, 185.128173828125, 2119.38916015625), 'b3^1': (299.1719300321, 299.1712951660156, 10372.6806640625), 'b4^1': (412.25599403210003, 412.25457763671875, 15099.8271484375), 'b5^1': (513.3036720321, 513.3008422851562, 3533.3916015625), 'b6^1': (641.3622500321001, 641.3607177734375, 4645.458984375), 'b7^1': (698.3837140321001, 698.38311767578…	N5H4F3	2101.78	A2B2C1D1E2F1G5gfF5fedD1E2eE2edcbB5ba	Complex	1	0	1		1	1	0.500274	199.651	336.059	Sperm_cotton_fraction10_IGP1_Xin_20210208
62673	62675	62663	154.3371	3	1262.55	1262.55	0.00183105	3784.64	3784.61	LANLTQGEDQYYLR	LANLTQGEDQYYLR	1682.83	Clusterin	P10909	CLU	374	22	{'b1^1': (114.0918890321, 0.0, 0.0), 'b2^1': (185.1290030321, 185.12864685058594, 3497.22998046875), 'b3^1': (299.1719300321, 299.1708984375, 11412.650390625), 'b4^1': (412.25599403210003, 412.2552795410156, 18764.9453125), 'b5^1': (513.3036720321, 513.3045654296875, 7566.89453125), 'b6^1': (641.3622500321001, 641.3612670898438, 6154.4912109375), 'b7^1': (698.3837140321001, 698.3817749023438, 166…	N5H4F3	2101.78	A2B2C1D1E2F1G5gfF5fedD2dD1E2edcbB5ba	Complex	1	1	1	0.993089	1	1	1	171.992	197.535	Sperm_cotton_fraction10_IGP1_Xin_20210208
62862	62864	62861	154.7827	3	1273.21	1273.21	0.0065918	3816.62	3816.6	LANLTQGEDQYYLR	LANLTQGEDQYYLR	1682.83	Clusterin	P10909	CLU	374	21	{'b1^1': (114.0918890321, 0.0, 0.0), 'b2^1': (185.1290030321, 185.128173828125, 2100.35546875), 'b3^1': (299.1719300321, 299.1718444824219, 7881.3173828125), 'b4^1': (412.25599403210003, 412.2541198730469, 13576.728515625), 'b5^1': (513.3036720321, 513.3028564453125, 3086.97705078125), 'b6^1': (641.3622500321001, 641.3629150390625, 2657.32275390625), 'b7^1': (698.3837140321001, 0.0, 0.0), 'b8^1':…	N5H6F1	2133.77	A2B2C1D1E2F1fedD1E2F1feE2F1fedcbB5ba	Complex	1	0	1		0.999136	1	1	151.794	287.855	Sperm_cotton_fraction10_IGP1_Xin_20210208
63467	63469	63465	156.2264	3	1227.54	1227.54	0.00512695	3679.6	3679.58	LANLTQGEDQYYLR	LANLTQGEDQYYLR	1682.83	Clusterin	P10909	CLU	374	17	{'b1^1': (114.0918890321, 0.0, 0.0), 'b2^1': (185.1290030321, 0.0, 0.0), 'b3^1': (299.1719300321, 299.17041015625, 2707.373291015625), 'b4^1': (412.25599403210003, 412.2543029785156, 3049.573974609375), 'b5^1': (513.3036720321, 0.0, 0.0), 'b6^1': (641.3622500321001, 641.3638916015625, 1731.958740234375), 'b7^1': (698.3837140321001, 0.0, 0.0), 'b8^1': (827.4263070321001, 827.4156494140625, 2115.77…	N6H3F2	1996.75	A2B2C1D1E2F2fF5fedD1E2eE2edcbB5ba	Complex	1	0	1		1	1	0.500274	95.3599	306.558	Sperm_cotton_fraction10_IGP1_Xin_20210208
62492	62494	62490	153.9061	3	1432.95	1432.95	0.000732422	4295.83	4295.8	LANLTQGEDQYYLR	LANLTQGEDQYYLR	1682.83	Clusterin	P10909	CLU	374	17	{'b1^1': (114.0918890321, 0.0, 0.0), 'b2^1': (185.1290030321, 0.0, 0.0), 'b3^1': (299.1719300321, 299.1715393066406, 2202.475341796875), 'b4^1': (412.25599403210003, 412.25531005859375, 3762.779541015625), 'b5^1': (513.3036720321, 513.30029296875, 1667.6588134765625), 'b6^1': (641.3622500321001, 641.3583374023438, 2034.6875), 'b7^1': (698.3837140321001, 0.0, 0.0), 'b8^1': (827.4263070321001, 0.0,…	N6H5F4	2612.97	A2B2C1D1E2F1G5gfF5feE2edD1E2eE2F1fF5fedcbB5ba	Complex	1	0	1		1	1	0.333699	94.4034	190.567	Sperm_cotton_fraction10_IGP1_Xin_20210208
62799	62801	62794	154.6376	3	1384.26	1383.93	-0.99939	4148.75	4149.74	LANLTQGEDQYYLR	LANLTQGEDQYYLR	1682.83	Clusterin	P10909	CLU	374	16	{'b1^1': (114.0918890321, 0.0, 0.0), 'b2^1': (185.1290030321, 0.0, 0.0), 'b3^1': (299.1719300321, 299.17144775390625, 3753.57666015625), 'b4^1': (412.25599403210003, 412.2552490234375, 3948.5576171875), 'b5^1': (513.3036720321, 0.0, 0.0), 'b6^1': (641.3622500321001, 0.0, 0.0), 'b7^1': (698.3837140321001, 698.3804931640625, 1817.8948974609375), 'b8^1': (827.4263070321001, 0.0, 0.0), 'b9^1': (942.4…	N6H5F3	2466.91	A2B2C1D1E2F1G5gfF5feE2edD1E2eE2F1fedcbB5ba	Complex	1	0	1		1	1	1	89.8841	236.9	Sperm_cotton_fraction10_IGP1_Xin_20210208
63361	63363	63356	155.9712	3	1146.17	1146.17	-0.00292969	3435.48	3435.47	LANLTQGEDQYYLR	LANLTQGEDQYYLR	1682.83	Clusterin	P10909	CLU	374	16	{'b1^1': (114.0918890321, 0.0, 0.0), 'b2^1': (185.1290030321, 185.12843322753906, 1488.37353515625), 'b3^1': (299.1719300321, 299.17193603515625, 5185.59375), 'b4^1': (412.25599403210003, 412.2550964355469, 6807.556640625), 'b5^1': (513.3036720321, 513.3011474609375, 1495.6190185546875), 'b6^1': (641.3622500321001, 0.0, 0.0), 'b7^1': (698.3837140321001, 0.0, 0.0), 'b8^1': (827.4263070321001, 0.0,…	N4H4F2	1752.64	A2B2C1D1E2F1fF5fedD1E2edcbB5ba	Complex	1	0	1		1	1	1	87.7899	216.053	Sperm_cotton_fraction10_IGP1_Xin_20210208
63031	63034	63012	155.1830	3	1302.22	1302.22	-0.0032959	3903.64	3905.63	LANLTQGEDQYYLR	LANLTQGEDQYYLR	1682.83	Clusterin	P10909	CLU	374	16	{'b1^1': (114.0918890321, 0.0, 0.0), 'b2^1': (185.1290030321, 0.0, 0.0), 'b3^1': (299.1719300321, 299.17132568359375, 3891.430419921875), 'b4^1': (412.25599403210003, 412.25390625, 6353.28857421875), 'b5^1': (513.3036720321, 0.0, 0.0), 'b6^1': (641.3622500321001, 0.0, 0.0), 'b7^1': (698.3837140321001, 0.0, 0.0), 'b8^1': (827.4263070321001, 0.0, 0.0), 'b9^1': (942.4532500321001, 0.0, 0.0), 'b10^1'…	N4H6F3	2222.81	A2B2C1D1E2F1fF5feE2F1fF5fedD1E1edcbB5ba	Hybrid	1	0	1		1	1	1	86.9887	283.687	Sperm_cotton_fraction10_IGP1_Xin_20210208
63724	63726	63708	156.8414	3	1224.74	1224.53	-0.636475	3670.56	3670.54	LANLTQGEDQYYLR	LANLTQGEDQYYLR	1682.83	Clusterin	P10909	CLU	374	16	{'b1^1': (114.0918890321, 0.0, 0.0), 'b2^1': (185.1290030321, 0.0, 0.0), 'b3^1': (299.1719300321, 299.1707763671875, 2303.6484375), 'b4^1': (412.25599403210003, 412.25555419921875, 5280.595703125), 'b5^1': (513.3036720321, 513.30322265625, 2169.99072265625), 'b6^1': (641.3622500321001, 0.0, 0.0), 'b7^1': (698.3837140321001, 0.0, 0.0), 'b8^1': (827.4263070321001, 0.0, 0.0), 'b9^1': (942.4532500321…	N5H6	1987.71	A2B2C1D1E2F1fedD1E2F1feE2F1fedcba	Complex	0	0			1	1	1	86.4749	219.767	Sperm_cotton_fraction10_IGP1_Xin_20210208
63449	63451	63444	156.1839	3	1321.57	1321.23	-1.02246	3960.66	3962.66	LANLTQGEDQYYLR	LANLTQGEDQYYLR	1682.83	Clusterin	P10909	CLU	374	14	{'b1^1': (114.0918890321, 0.0, 0.0), 'b2^1': (185.1290030321, 0.0, 0.0), 'b3^1': (299.1719300321, 299.1715087890625, 1572.7584228515625), 'b4^1': (412.25599403210003, 412.2560729980469, 2323.220458984375), 'b5^1': (513.3036720321, 0.0, 0.0), 'b6^1': (641.3622500321001, 0.0, 0.0), 'b7^1': (698.3837140321001, 0.0, 0.0), 'b8^1': (827.4263070321001, 0.0, 0.0), 'b9^1': (942.4532500321001, 0.0, 0.0), '…	N5H6F2	2279.83	A2B2C1D1E2F1fF5fedD1E2F1feE2F1fF5fedcba	Complex	0	0			1	1	1	65.5103	191.01	Sperm_cotton_fraction10_IGP1_Xin_20210208
62699	62701	62685	154.3989	2	1882.47	1880.81	-3.31396	3759.6	3759.58	LANLTQGEDQYYLR	LANLTQGEDQYYLR	1682.83	Clusterin	P10909	CLU	374	14	{'b1^1': (114.0918890321, 0.0, 0.0), 'b2^1': (185.1290030321, 0.0, 0.0), 'b3^1': (299.1719300321, 0.0, 0.0), 'b4^1': (412.25599403210003, 412.2549133300781, 1684.218505859375), 'b5^1': (513.3036720321, 0.0, 0.0), 'b6^1': (641.3622500321001, 641.3546752929688, 1530.7158203125), 'b7^1': (698.3837140321001, 0.0, 0.0), 'b8^1': (827.4263070321001, 0.0, 0.0), 'b9^1': (942.4532500321001, 0.0, 0.0), 'b10…	N4H6F2	2076.75	A2B2C1D1E2F1fF5feE2F1fedD1E1edcbB5ba	Hybrid	1	0	1		1	1	1	64.3969	225.116	Sperm_cotton_fraction10_IGP1_Xin_20210208
63758	63760	63752	156.9238	3	1165.18	1165.18	0.00732422	3492.52	3492.49	LANLTQGEDQYYLR	LANLTQGEDQYYLR	1682.83	Clusterin	P10909	CLU	374	13	{'b1^1': (114.0918890321, 0.0, 0.0), 'b2^1': (185.1290030321, 0.0, 0.0), 'b3^1': (299.1719300321, 0.0, 0.0), 'b4^1': (412.25599403210003, 412.2555236816406, 2978.5673828125), 'b5^1': (513.3036720321, 0.0, 0.0), 'b6^1': (641.3622500321001, 0.0, 0.0), 'b7^1': (698.3837140321001, 0.0, 0.0), 'b8^1': (827.4263070321001, 0.0, 0.0), 'b9^1': (942.4532500321001, 0.0, 0.0), 'b10^1': (1070.5118280321, 0.0, …	N5H4F1	1809.67	A2B2C1D1E2F2fedD1E2F1fedcbB5ba	Complex	1	0	0.999309		0.997408	1	1	56.5155	224.238	Sperm_cotton_fraction10_IGP1_Xin_20210208
63798	63800	63796	157.0178	3	1205.86	1205.19	-2.03101	3612.54	3613.52	LANLTQGEDQYYLR	LANLTQGEDQYYLR	1682.83	Clusterin	P10909	CLU	374	11	{'b1^1': (114.0918890321, 0.0, 0.0), 'b2^1': (185.1290030321, 0.0, 0.0), 'b3^1': (299.1719300321, 299.17083740234375, 1804.81787109375), 'b4^1': (412.25599403210003, 0.0, 0.0), 'b5^1': (513.3036720321, 0.0, 0.0), 'b6^1': (641.3622500321001, 0.0, 0.0), 'b7^1': (698.3837140321001, 0.0, 0.0), 'b8^1': (827.4263070321001, 0.0, 0.0), 'b9^1': (942.4532500321001, 0.0, 0.0), 'b10^1': (1070.5118280321, 0.0…	N4H6F1	1930.69	A2B2C1D1E2F1feE2F1fedD1E1edcbB5ba	Hybrid	1	0	0.999309		1	1	1	40.2341	237.643	Sperm_cotton_fraction10_IGP1_Xin_20210208
64049	64051	64039	157.6136	3	1165.18	1165.18	-0.00915527	3492.51	3492.49	LANLTQGEDQYYLR	LANLTQGEDQYYLR	1682.83	Clusterin	P10909	CLU	374	11	{'b1^1': (114.0918890321, 0.0, 0.0), 'b2^1': (185.1290030321, 0.0, 0.0), 'b3^1': (299.1719300321, 0.0, 0.0), 'b4^1': (412.25599403210003, 412.25823974609375, 1375.69189453125), 'b5^1': (513.3036720321, 0.0, 0.0), 'b6^1': (641.3622500321001, 0.0, 0.0), 'b7^1': (698.3837140321001, 0.0, 0.0), 'b8^1': (827.4263070321001, 0.0, 0.0), 'b9^1': (942.4532500321001, 0.0, 0.0), 'b10^1': (1070.5118280321, 0.0…	N5H4F1	1809.67	A2B2C1D1E2F2fF5fedD1E2F1fedcba	Complex	0	0			0.998963	1	1	39.9836	227.95	Sperm_cotton_fraction10_IGP1_Xin_20210208
63015	63017	63014	154.8487	3	1262.55	1262.55	-0.00842285	3784.62	3784.61	LANLTQGEDQYYLR	LANLTQGEDQYYLR	1682.83	Clusterin	P10909	CLU	374	24	{'b1^1': (114.0918890321, 0.0, 0.0), 'b2^1': (185.1290030321, 185.1283416748047, 3064.658935546875), 'b3^1': (299.1719300321, 299.17138671875, 14848.056640625), 'b4^1': (412.25599403210003, 412.2550354003906, 15178.26171875), 'b5^1': (513.3036720321, 513.3018798828125, 3315.548095703125), 'b6^1': (641.3622500321001, 641.361572265625, 5493.38232421875), 'b7^1': (698.3837140321001, 698.375549316406…	N5H4F3	2101.78	A2B2C1D1E2F1G5gfF5fedD1E2F2fedcbB5ba	Complex	1	0	1		1	1	1	202.671	308.09	Sperm_cotton_fraction10_IGP2_Xin_20210208
62450	62452	62448	153.5076	3	1481.63	1481.63	-0.0150146	4441.87	4441.86	LANLTQGEDQYYLR	LANLTQGEDQYYLR	1682.83	Clusterin	P10909	CLU	374	20	{'b1^1': (114.0918890321, 0.0, 0.0), 'b2^1': (185.1290030321, 185.12832641601562, 1580.6143798828125), 'b3^1': (299.1719300321, 299.1714782714844, 2419.03466796875), 'b4^1': (412.25599403210003, 412.25634765625, 7666.681640625), 'b5^1': (513.3036720321, 513.302978515625, 2454.057861328125), 'b6^1': (641.3622500321001, 641.3612060546875, 2198.4931640625), 'b7^1': (698.3837140321001, 0.0, 0.0), 'b8…	N6H5F5	2759.03	A2B2C1D1E2F1G5gfF5feE2edD1E2eE2F1G5gfF5fedcbB5ba	Complex	1	0	1		1	1	0.5	134.765	203.744	Sperm_cotton_fraction10_IGP2_Xin_20210208
63370	63372	63368	155.6951	3	1194.86	1194.19	-2.02039	3579.54	3581.53	LANLTQGEDQYYLR	LANLTQGEDQYYLR	1682.83	Clusterin	P10909	CLU	374	18	{'b1^1': (114.0918890321, 0.0, 0.0), 'b2^1': (185.1290030321, 185.1282196044922, 1584.0206298828125), 'b3^1': (299.1719300321, 299.1716613769531, 5632.3349609375), 'b4^1': (412.25599403210003, 412.2562255859375, 5302.8505859375), 'b5^1': (513.3036720321, 513.3023071289062, 1610.3333740234375), 'b6^1': (641.3622500321001, 641.3616333007812, 3191.797119140625), 'b7^1': (698.3837140321001, 0.0, 0.0)…	N4H4F3	1898.7	A2B2C1D1E2F1G5gfF5fedD1E2edcbB5ba	Complex	1	0	1		1	1	1	109.596	206.701	Sperm_cotton_fraction10_IGP2_Xin_20210208
62983	62985	62967	154.7749	3	1276.56	1276.56	0.0150146	3826.66	3825.63	LANLTQGEDQYYLR	LANLTQGEDQYYLR	1682.83	Clusterin	P10909	CLU	374	17	{'b1^1': (114.0918890321, 0.0, 0.0), 'b2^1': (185.1290030321, 0.0, 0.0), 'b3^1': (299.1719300321, 299.17169189453125, 4459.28125), 'b4^1': (412.25599403210003, 412.2547912597656, 4744.4658203125), 'b5^1': (513.3036720321, 513.3020629882812, 2262.15380859375), 'b6^1': (641.3622500321001, 641.3572387695312, 2033.418701171875), 'b7^1': (698.3837140321001, 0.0, 0.0), 'b8^1': (827.4263070321001, 0.0, …	N6H3F3	2142.81	A2B2C1D1E2F2fF5fedD1E2F2fF5fedcbB5ba	Complex	1	0	1		1	1	1	97.884	140.153	Sperm_cotton_fraction10_IGP2_Xin_20210208
63374	63376	63368	155.7052	3	1286.89	1286.89	0.00952148	3857.66	3857.62	LANLTQGEDQYYLR	LANLTQGEDQYYLR	1682.83	Clusterin	P10909	CLU	374	15	{'b1^1': (114.0918890321, 0.0, 0.0), 'b2^1': (185.1290030321, 0.0, 0.0), 'b3^1': (299.1719300321, 299.1708679199219, 3190.201171875), 'b4^1': (412.25599403210003, 412.2557373046875, 3635.32080078125), 'b5^1': (513.3036720321, 0.0, 0.0), 'b6^1': (641.3622500321001, 641.3604125976562, 1620.043212890625), 'b7^1': (698.3837140321001, 0.0, 0.0), 'b8^1': (827.4263070321001, 0.0, 0.0), 'b9^1': (942.4532…	N6H5F1	2174.8	A2B2C1D1E2F2fedD1E2F1feE2F1fedcbB5ba	Complex	1	0	1		0.998857	1	1	74.968	161.43	Sperm_cotton_fraction10_IGP2_Xin_20210208
63632	63634	63626	156.3325	3	1219.2	1219.2	-0.0106201	3654.57	3654.55	LANLTQGEDQYYLR	LANLTQGEDQYYLR	1682.83	Clusterin	P10909	CLU	374	15	{'b1^1': (114.0918890321, 0.0, 0.0), 'b2^1': (185.1290030321, 185.1287078857422, 1465.82666015625), 'b3^1': (299.1719300321, 299.1706237792969, 2531.883056640625), 'b4^1': (412.25599403210003, 412.25439453125, 2520.5029296875), 'b5^1': (513.3036720321, 0.0, 0.0), 'b6^1': (641.3622500321001, 0.0, 0.0), 'b7^1': (698.3837140321001, 0.0, 0.0), 'b8^1': (827.4263070321001, 0.0, 0.0), 'b9^1': (942.45325…	N5H5F1	1971.72	A2B2C1D1E2F1fedD1E2eE2F1fedcbB5ba	Complex	1	0	1		0.998857	1	1	73.5925	180.264	Sperm_cotton_fraction10_IGP2_Xin_20210208
63850	63852	63843	156.8583	3	1273.22	1272.88	-1.03418	3815.62	3816.6	LANLTQGEDQYYLR	LANLTQGEDQYYLR	1682.83	Clusterin	P10909	CLU	374	12	{'b1^1': (114.0918890321, 0.0, 0.0), 'b2^1': (185.1290030321, 0.0, 0.0), 'b3^1': (299.1719300321, 299.1704406738281, 1656.6573486328125), 'b4^1': (412.25599403210003, 0.0, 0.0), 'b5^1': (513.3036720321, 0.0, 0.0), 'b6^1': (641.3622500321001, 0.0, 0.0), 'b7^1': (698.3837140321001, 0.0, 0.0), 'b8^1': (827.4263070321001, 0.0, 0.0), 'b9^1': (942.4532500321001, 0.0, 0.0), 'b10^1': (1070.5118280321, 0.…	N5H6F1	2133.77	A2B2C1D1E2F1fF5fedD1E2F1feE2F1fedcba	Complex	0	0			0.998857	1	1	45.3667	261.264	Sperm_cotton_fraction10_IGP2_Xin_20210208
63245	63247	63236	155.3955	3	1384.26	1383.6	-1.99512	4147.77	4149.74	LANLTQGEDQYYLR	LANLTQGEDQYYLR	1682.83	Clusterin	P10909	CLU	374	11	{'b1^1': (114.0918890321, 0.0, 0.0), 'b2^1': (185.1290030321, 0.0, 0.0), 'b3^1': (299.1719300321, 299.17095947265625, 1749.934814453125), 'b4^1': (412.25599403210003, 412.25506591796875, 2774.5556640625), 'b5^1': (513.3036720321, 0.0, 0.0), 'b6^1': (641.3622500321001, 0.0, 0.0), 'b7^1': (698.3837140321001, 0.0, 0.0), 'b8^1': (827.4263070321001, 0.0, 0.0), 'b9^1': (942.4532500321001, 0.0, 0.0), 'b…	N6H5F3	2466.91	A2B2C1D1E2F2fF5fedD1E2F1feE2F1fF5fedcbB5ba	Complex	1	0	1		0.998857	1	1	41.4063	142.459	Sperm_cotton_fraction10_IGP2_Xin_20210208
63392	63394	63390	155.7494	3	1327.24	1327.23	-0.0377197	3978.67	3978.65	LANLTQGEDQYYLR	LANLTQGEDQYYLR	1682.83	Clusterin	P10909	CLU	374	11	{'b1^1': (114.0918890321, 0.0, 0.0), 'b2^1': (185.1290030321, 0.0, 0.0), 'b3^1': (299.1719300321, 299.1710510253906, 1475.392822265625), 'b4^1': (412.25599403210003, 412.2555847167969, 1652.0791015625), 'b5^1': (513.3036720321, 0.0, 0.0), 'b6^1': (641.3622500321001, 0.0, 0.0), 'b7^1': (698.3837140321001, 0.0, 0.0), 'b8^1': (827.4263070321001, 0.0, 0.0), 'b9^1': (942.4532500321001, 0.0, 0.0), 'b10…	N5H7F1	2295.82	A2B2C1D1E2F1fF5feE2F2fedD1E1eE1F1fedcba	Hybrid	0	0			1	1	1	38.2852	128.886	Sperm_cotton_fraction10_IGP2_Xin_20210208
63678	63680	63669	156.4440	3	1316.57	1315.9	-2.00537	3944.68	3946.66	LANLTQGEDQYYLR	LANLTQGEDQYYLR	1682.83	Clusterin	P10909	CLU	374	9	{'b1^1': (114.0918890321, 0.0, 0.0), 'b2^1': (185.1290030321, 0.0, 0.0), 'b3^1': (299.1719300321, 0.0, 0.0), 'b4^1': (412.25599403210003, 0.0, 0.0), 'b5^1': (513.3036720321, 0.0, 0.0), 'b6^1': (641.3622500321001, 0.0, 0.0), 'b7^1': (698.3837140321001, 0.0, 0.0), 'b8^1': (827.4263070321001, 0.0, 0.0), 'b9^1': (942.4532500321001, 0.0, 0.0), 'b10^1': (1070.5118280321, 0.0, 0.0), 'b11^1': (1233.57515…	N5H5F3	2263.83	A2B2C1D1E2F1fF5fedD1E2eE2F1fF5fedcbB5ba	Complex	1	0	1		1	1	1	27.3178	131.405	Sperm_cotton_fraction10_IGP2_Xin_20210208
63914	63916	63908	155.0329	3	1400.26	1399.6	-2.0072	4195.76	4196.73	LANLTQGEDQYYLR	LANLTQGEDQYYLR	1682.83	Clusterin	P10909	CLU	374	20	{'b1^1': (114.0918890321, 0.0, 0.0), 'b2^1': (185.1290030321, 185.1276397705078, 1454.9373779296875), 'b3^1': (299.1719300321, 299.1711120605469, 5881.591796875), 'b4^1': (412.25599403210003, 412.25469970703125, 10973.2724609375), 'b5^1': (513.3036720321, 513.30419921875, 2888.58203125), 'b6^1': (641.3622500321001, 641.3601684570312, 3721.27001953125), 'b7^1': (698.3837140321001, 0.0, 0.0), 'b8^1…	N4H6F3S1	2513.9	A2B2C1D1E2F1G5gfF5feE2F1G3gfedD1E1edcbB5ba	Hybrid	1	0	0.999781		1	1	0.5	136.749	158.991	Sperm_cotton_fraction10_IGP3_Xin_20210208
64938	64940	64923	157.4661	2	1544.18	1544.19	0.0136719	3086.36	3086.33	LANLTQGEDQYYLR	LANLTQGEDQYYLR	1682.83	Clusterin	P10909	CLU	374	16	{'b1^1': (114.0918890321, 0.0, 0.0), 'b2^1': (185.1290030321, 0.0, 0.0), 'b3^1': (299.1719300321, 299.17132568359375, 3795.17919921875), 'b4^1': (412.25599403210003, 412.2545166015625, 3562.984619140625), 'b5^1': (513.3036720321, 513.304443359375, 4000.396484375), 'b6^1': (641.3622500321001, 0.0, 0.0), 'b7^1': (698.3837140321001, 0.0, 0.0), 'b8^1': (827.4263070321001, 0.0, 0.0), 'b9^1': (942.4532…	N3H4F1	1403.51	A2B2C1D1E2edD1E1edcbB5ba	Hybrid	1	0	0.999781		0.968615	1	1	88.3494	229.173	Sperm_cotton_fraction10_IGP3_Xin_20210208
64844	64846	64831	157.2471	3	1261.89	1261.88	-0.0102539	3782.63	3784.61	LANLTQGEDQYYLR	LANLTQGEDQYYLR	1682.83	Clusterin	P10909	CLU	374	13	{'b1^1': (114.0918890321, 0.0, 0.0), 'b2^1': (185.1290030321, 0.0, 0.0), 'b3^1': (299.1719300321, 299.1717529296875, 3248.20654296875), 'b4^1': (412.25599403210003, 0.0, 0.0), 'b5^1': (513.3036720321, 0.0, 0.0), 'b6^1': (641.3622500321001, 0.0, 0.0), 'b7^1': (698.3837140321001, 0.0, 0.0), 'b8^1': (827.4263070321001, 0.0, 0.0), 'b9^1': (942.4532500321001, 0.0, 0.0), 'b10^1': (1070.5118280321, 0.0,…	N5H4F3	2101.78	A2B2C1D1E2F2fF5fedD1E2F1fF5fedcbB5ba	Complex	1	0	0.999781		1	1	1	58.5542	234.6	Sperm_cotton_fraction10_IGP3_Xin_20210208
65220	65222	65204	158.1497	3	1156.84	1156.83	-0.0241699	3467.48	3467.46	LANLTQGEDQYYLR	LANLTQGEDQYYLR	1682.83	Clusterin	P10909	CLU	374	9	{'b1^1': (114.0918890321, 0.0, 0.0), 'b2^1': (185.1290030321, 0.0, 0.0), 'b3^1': (299.1719300321, 0.0, 0.0), 'b4^1': (412.25599403210003, 0.0, 0.0), 'b5^1': (513.3036720321, 0.0, 0.0), 'b6^1': (641.3622500321001, 0.0, 0.0), 'b7^1': (698.3837140321001, 0.0, 0.0), 'b8^1': (827.4263070321001, 0.0, 0.0), 'b9^1': (942.4532500321001, 0.0, 0.0), 'b10^1': (1070.5118280321, 0.0, 0.0), 'b11^1': (1233.57515…	N4H6	1784.63	A2B2C1D1E2F1feE2F1fedD1E1edcba	Hybrid	0	0			1	1	1	25.738	361.62	Sperm_cotton_fraction10_IGP3_Xin_20210208
65641	65643	65639	158.2127	3	1075.47	1075.46	-0.00476074	3223.37	3223.35	LANLTQGEDQYYLR	LANLTQGEDQYYLR	1682.83	Clusterin	P10909	CLU	374	26	{'b1^1': (114.0918890321, 0.0, 0.0), 'b2^1': (185.1290030321, 185.12843322753906, 15865.30859375), 'b3^1': (299.1719300321, 299.1712951660156, 59611.5859375), 'b4^1': (412.25599403210003, 412.25531005859375, 52601.00390625), 'b5^1': (513.3036720321, 513.3027954101562, 14954.0302734375), 'b6^1': (641.3622500321001, 641.359619140625, 12946.203125), 'b7^1': (698.3837140321001, 698.38037109375, 4785.…	N2H7	1540.53	A2B2C1D1E1edD1E1eE1F1fedcba	High mannose	0	0			1			253.793	259.454	Sperm_cotton_fraction11_IGP1_Xin_20210208
65859	65861	65858	158.7370	3	1021.45	1021.45	0.0065918	3061.32	3061.3	LANLTQGEDQYYLR	LANLTQGEDQYYLR	1682.83	Clusterin	P10909	CLU	374	24	{'b1^1': (114.0918890321, 0.0, 0.0), 'b2^1': (185.1290030321, 185.1284637451172, 16416.267578125), 'b3^1': (299.1719300321, 299.1712341308594, 55439.359375), 'b4^1': (412.25599403210003, 412.2550048828125, 54276.8984375), 'b5^1': (513.3036720321, 513.3027954101562, 14595.568359375), 'b6^1': (641.3622500321001, 641.3611450195312, 7302.07958984375), 'b7^1': (698.3837140321001, 698.3793334960938, 53…	N2H6	1378.48	A2B2C1D1E1edD1E1eE1edcba	High mannose	0	0			1			218.784	207.896	Sperm_cotton_fraction11_IGP1_Xin_20210208
66257	66259	66254	159.7042	2	1450.64	1450.64	0.00366211	2899.27	2899.25	LANLTQGEDQYYLR	LANLTQGEDQYYLR	1682.83	Clusterin	P10909	CLU	374	16	{'b1^1': (114.0918890321, 0.0, 0.0), 'b2^1': (185.1290030321, 185.1283416748047, 2082.07666015625), 'b3^1': (299.1719300321, 299.17132568359375, 5087.4609375), 'b4^1': (412.25599403210003, 412.25567626953125, 4140.12109375), 'b5^1': (513.3036720321, 0.0, 0.0), 'b6^1': (641.3622500321001, 0.0, 0.0), 'b7^1': (698.3837140321001, 0.0, 0.0), 'b8^1': (827.4263070321001, 0.0, 0.0), 'b9^1': (942.45325003…	N2H5	1216.42	A2B2C1D1dD1E1eE1edcba	High mannose	0	0			1			88.8861	520.157	Sperm_cotton_fraction11_IGP1_Xin_20210208
65663	65665	65662	158.2631	3	1102.81	1102.82	0.00549316	3305.43	3305.41	LANLTQGEDQYYLR	LANLTQGEDQYYLR	1682.83	Clusterin	P10909	CLU	374	26	{'b1^1': (114.0918890321, 0.0, 0.0), 'b2^1': (185.1290030321, 185.12844848632812, 4819.48486328125), 'b3^1': (299.1719300321, 299.17095947265625, 18038.517578125), 'b4^1': (412.25599403210003, 412.2555847167969, 15818.3271484375), 'b5^1': (513.3036720321, 513.304931640625, 3572.396484375), 'b6^1': (641.3622500321001, 641.3626708984375, 6638.93505859375), 'b7^1': (698.3837140321001, 698.3841552734…	N4H5	1622.58	A2B2C1D1E2F1fedD1E2F1fedcba	Complex	0	0			0.99958	1	1	234.698	379.873	Sperm_cotton_fraction11_IGP1_Xin_20210208
65467	65469	65465	157.8002	3	1199.52	1199.52	0.00769043	3595.54	3597.52	LANLTQGEDQYYLR	LANLTQGEDQYYLR	1682.83	Clusterin	P10909	CLU	374	20	{'b1^1': (114.0918890321, 0.0, 0.0), 'b2^1': (185.1290030321, 0.0, 0.0), 'b3^1': (299.1719300321, 299.1707763671875, 7484.72265625), 'b4^1': (412.25599403210003, 412.2566223144531, 5273.173828125), 'b5^1': (513.3036720321, 513.3016357421875, 2508.16064453125), 'b6^1': (641.3622500321001, 641.3623046875, 2046.38037109375), 'b7^1': (698.3837140321001, 0.0, 0.0), 'b8^1': (827.4263070321001, 827.4287…	N4H5F2	1914.7	A2B2C1D1E2F1fF5fedD1E2F1fF5fedcba	Complex	0	0			1	1	1	137.204	169.328	Sperm_cotton_fraction11_IGP1_Xin_20210208
65381	65383	65378	157.5955	3	1151.5	1151.5	-0.00183105	3451.49	3451.47	LANLTQGEDQYYLR	LANLTQGEDQYYLR	1682.83	Clusterin	P10909	CLU	374	20	{'b1^1': (114.0918890321, 0.0, 0.0), 'b2^1': (185.1290030321, 185.12838745117188, 2573.32568359375), 'b3^1': (299.1719300321, 299.17156982421875, 6478.953125), 'b4^1': (412.25599403210003, 412.2558898925781, 6294.5087890625), 'b5^1': (513.3036720321, 513.3040161132812, 3571.855712890625), 'b6^1': (641.3622500321001, 641.35888671875, 2277.06787109375), 'b7^1': (698.3837140321001, 0.0, 0.0), 'b8^1'…	N4H5F1	1768.64	A2B2C1D1E2F1fF5fedD1E2F1fedcba	Complex	0	0			0.999439	1	1	135.32	390.354	Sperm_cotton_fraction11_IGP1_Xin_20210208
65388	65390	65378	157.6121	3	1092.15	1092.15	-0.00439453	3273.43	3273.42	LANLTQGEDQYYLR	LANLTQGEDQYYLR	1682.83	Clusterin	P10909	CLU	374	18	{'b1^1': (114.0918890321, 0.0, 0.0), 'b2^1': (185.1290030321, 185.12818908691406, 2017.0772705078125), 'b3^1': (299.1719300321, 299.17138671875, 5991.6875), 'b4^1': (412.25599403210003, 412.2557678222656, 6935.5615234375), 'b5^1': (513.3036720321, 0.0, 0.0), 'b6^1': (641.3622500321001, 641.3577270507812, 1980.947509765625), 'b7^1': (698.3837140321001, 698.3815307617188, 1864.1444091796875), 'b8^1…	N4H3F2	1590.59	A2B2C1D1E2F2fF5fedD1dcbB5ba	Complex	1	0	1		1	1	1	110.784	154.543	Sperm_cotton_fraction11_IGP1_Xin_20210208
74302	74304	74301	179.1322	3	1564.32	1563.98	-1.00159	4688.93	4690.9	LANLTQGEDQYYLR	LANLTQGEDQYYLR	1682.83	Clusterin	P10909	CLU	374	16	{'b1^1': (114.0918890321, 0.0, 0.0), 'b2^1': (185.1290030321, 0.0, 0.0), 'b3^1': (299.1719300321, 299.1717224121094, 3588.06494140625), 'b4^1': (412.25599403210003, 412.2547302246094, 5162.34375), 'b5^1': (513.3036720321, 0.0, 0.0), 'b6^1': (641.3622500321001, 641.3613891601562, 2888.896728515625), 'b7^1': (698.3837140321001, 0.0, 0.0), 'b8^1': (827.4263070321001, 0.0, 0.0), 'b9^1': (942.45325003…	N5H6F3S2	3008.08	A2B2C1D1E2F1G3gfF5fedD1E2F1feE2F1G3gfF5fedcbB5ba	Complex	1	0	1		1	1	0.99978	88.3091	255.964	Sperm_cotton_fraction11_IGP1_Xin_20210208
65885	65887	65880	158.8033	3	1116.49	1116.49	-0.00805664	3346.45	3346.43	LANLTQGEDQYYLR	LANLTQGEDQYYLR	1682.83	Clusterin	P10909	CLU	374	15	{'b1^1': (114.0918890321, 0.0, 0.0), 'b2^1': (185.1290030321, 0.0, 0.0), 'b3^1': (299.1719300321, 299.1708679199219, 2302.599853515625), 'b4^1': (412.25599403210003, 412.25506591796875, 2709.78173828125), 'b5^1': (513.3036720321, 0.0, 0.0), 'b6^1': (641.3622500321001, 0.0, 0.0), 'b7^1': (698.3837140321001, 0.0, 0.0), 'b8^1': (827.4263070321001, 0.0, 0.0), 'b9^1': (942.4532500321001, 0.0, 0.0), 'b…	N5H4	1663.61	A2B2C1D1E2F1fedD2dD1E2edcba	Complex	0	1		1	0.999019	1	1	76.4771	298.297	Sperm_cotton_fraction11_IGP1_Xin_20210208
65910	65912	65901	158.8659	3	1048.8	1048.8	0.00805664	3143.38	3143.36	LANLTQGEDQYYLR	LANLTQGEDQYYLR	1682.83	Clusterin	P10909	CLU	374	15	{'b1^1': (114.0918890321, 0.0, 0.0), 'b2^1': (185.1290030321, 185.12818908691406, 2558.454345703125), 'b3^1': (299.1719300321, 299.1716613769531, 2209.86474609375), 'b4^1': (412.25599403210003, 412.2552795410156, 3178.181884765625), 'b5^1': (513.3036720321, 0.0, 0.0), 'b6^1': (641.3622500321001, 0.0, 0.0), 'b7^1': (698.3837140321001, 0.0, 0.0), 'b8^1': (827.4263070321001, 0.0, 0.0), 'b9^1': (942.…	N4H4	1460.53	A2B2C1D1E2F2fedD1E1edcba	Hybrid	0	0			0.982236	0.880214	0.880214	74.7273	289.461	Sperm_cotton_fraction11_IGP1_Xin_20210208
65692	65694	65684	158.3370	3	1170.51	1170.51	0.00219727	3508.51	3508.49	LANLTQGEDQYYLR	LANLTQGEDQYYLR	1682.83	Clusterin	P10909	CLU	374	14	{'b1^1': (114.0918890321, 0.0, 0.0), 'b2^1': (185.1290030321, 0.0, 0.0), 'b3^1': (299.1719300321, 299.1705322265625, 1981.5635986328125), 'b4^1': (412.25599403210003, 412.2554626464844, 3506.42236328125), 'b5^1': (513.3036720321, 0.0, 0.0), 'b6^1': (641.3622500321001, 0.0, 0.0), 'b7^1': (698.3837140321001, 0.0, 0.0), 'b8^1': (827.4263070321001, 0.0, 0.0), 'b9^1': (942.4532500321001, 0.0, 0.0), 'b…	N5H5	1825.66	A2B2C1D1E2F1fedD2dD1E2F1fedcba	Complex	0	1		1	0.999159	1	1	64.8097	245.664	Sperm_cotton_fraction11_IGP1_Xin_20210208
65275	65277	65269	157.3448	3	1178.85	1178.85	-0.00109863	3533.54	3533.52	LANLTQGEDQYYLR	LANLTQGEDQYYLR	1682.83	Clusterin	P10909	CLU	374	14	{'b1^1': (114.0918890321, 0.0, 0.0), 'b2^1': (185.1290030321, 0.0, 0.0), 'b3^1': (299.1719300321, 0.0, 0.0), 'b4^1': (412.25599403210003, 412.255126953125, 2590.988037109375), 'b5^1': (513.3036720321, 0.0, 0.0), 'b6^1': (641.3622500321001, 641.3733520507812, 1805.0338134765625), 'b7^1': (698.3837140321001, 0.0, 0.0), 'b8^1': (827.4263070321001, 0.0, 0.0), 'b9^1': (942.4532500321001, 0.0, 0.0), 'b…	N6H3F1	1850.69	A2B2C1D1E2F2fedD1E2eE2edcbB5ba	Complex	1	0	0.99972		1	0.998203	0.997983	63.6923	253.761	Sperm_cotton_fraction11_IGP1_Xin_20210208
65498	65500	65487	157.8737	3	1151.5	1151.5	-0.00695801	3451.48	3451.47	LANLTQGEDQYYLR	LANLTQGEDQYYLR	1682.83	Clusterin	P10909	CLU	374	13	{'b1^1': (114.0918890321, 0.0, 0.0), 'b2^1': (185.1290030321, 0.0, 0.0), 'b3^1': (299.1719300321, 299.1725158691406, 1957.417236328125), 'b4^1': (412.25599403210003, 0.0, 0.0), 'b5^1': (513.3036720321, 0.0, 0.0), 'b6^1': (641.3622500321001, 0.0, 0.0), 'b7^1': (698.3837140321001, 0.0, 0.0), 'b8^1': (827.4263070321001, 0.0, 0.0), 'b9^1': (942.4532500321001, 0.0, 0.0), 'b10^1': (1070.5118280321, 0.0…	N4H5F1	1768.64	A2B2C1D1E2F1fF5feE2edD1E1edcba	Hybrid	0	0			0.968224	1	1	57.056	185.69	Sperm_cotton_fraction11_IGP1_Xin_20210208
65514	65516	65513	158.2965	3	1102.82	1102.82	0.000732422	3305.43	3305.41	LANLTQGEDQYYLR	LANLTQGEDQYYLR	1682.83	Clusterin	P10909	CLU	374	22	{'b1^1': (114.0918890321, 0.0, 0.0), 'b2^1': (185.1290030321, 185.1284942626953, 3730.53515625), 'b3^1': (299.1719300321, 299.1717529296875, 8504.6572265625), 'b4^1': (412.25599403210003, 412.2549133300781, 6362.08935546875), 'b5^1': (513.3036720321, 513.302490234375, 2210.19189453125), 'b6^1': (641.3622500321001, 641.3656616210938, 2046.8416748046875), 'b7^1': (698.3837140321001, 0.0, 0.0), 'b8^…	N4H5	1622.58	A2B2C1D1E2F1feE2edD1E1edcba	Hybrid	0	0			0.957731	1	1	165.496	275.023	Sperm_cotton_fraction11_IGP2_Xin_20210208
65451	65453	65448	158.1481	3	1043.47	1043.47	-0.00366211	3127.38	3127.36	LANLTQGEDQYYLR	LANLTQGEDQYYLR	1682.83	Clusterin	P10909	CLU	374	15	{'b1^1': (114.0918890321, 0.0, 0.0), 'b2^1': (185.1290030321, 0.0, 0.0), 'b3^1': (299.1719300321, 299.1706848144531, 3483.37939453125), 'b4^1': (412.25599403210003, 412.2543029785156, 4839.02685546875), 'b5^1': (513.3036720321, 0.0, 0.0), 'b6^1': (641.3622500321001, 0.0, 0.0), 'b7^1': (698.3837140321001, 0.0, 0.0), 'b8^1': (827.4263070321001, 0.0, 0.0), 'b9^1': (942.4532500321001, 0.0, 0.0), 'b10…	N4H3F1	1444.53	A2B2C1D1E2F2fedD1dcbB5ba	Complex	1	0	1		1	0.985991	0.985991	78.7803	213.331	Sperm_cotton_fraction11_IGP2_Xin_20210208
65671	65673	65667	158.6736	3	1116.49	1116.49	0.0032959	3346.45	3346.43	LANLTQGEDQYYLR	LANLTQGEDQYYLR	1682.83	Clusterin	P10909	CLU	374	15	{'b1^1': (114.0918890321, 0.0, 0.0), 'b2^1': (185.1290030321, 0.0, 0.0), 'b3^1': (299.1719300321, 299.17132568359375, 3591.44189453125), 'b4^1': (412.25599403210003, 412.2552185058594, 4088.4248046875), 'b5^1': (513.3036720321, 0.0, 0.0), 'b6^1': (641.3622500321001, 0.0, 0.0), 'b7^1': (698.3837140321001, 0.0, 0.0), 'b8^1': (827.4263070321001, 0.0, 0.0), 'b9^1': (942.4532500321001, 0.0, 0.0), 'b10…	N5H4	1663.61	A2B2C1D1E2F2fedD2dD1E1edcba	Hybrid	0	1		1	0.957496	0.999988	0.999988	76.0757	433.366	Sperm_cotton_fraction11_IGP2_Xin_20210208
65185	65187	65168	157.5045	3	1111.16	1110.49	-2.005	3328.45	3330.44	LANLTQGEDQYYLR	LANLTQGEDQYYLR	1682.83	Clusterin	P10909	CLU	374	11	{'b1^1': (114.0918890321, 0.0, 0.0), 'b2^1': (185.1290030321, 0.0, 0.0), 'b3^1': (299.1719300321, 299.17120361328125, 2356.396728515625), 'b4^1': (412.25599403210003, 0.0, 0.0), 'b5^1': (513.3036720321, 0.0, 0.0), 'b6^1': (641.3622500321001, 0.0, 0.0), 'b7^1': (698.3837140321001, 0.0, 0.0), 'b8^1': (827.4263070321001, 0.0, 0.0), 'b9^1': (942.4532500321001, 0.0, 0.0), 'b10^1': (1070.5118280321, 0.…	N5H3F1	1647.61	A2B2C1D1E2F2fedD1E2edcbB5ba	Complex	1	0	0.999705		1	0.999988	0.999988	41.3369	360.117	Sperm_cotton_fraction11_IGP2_Xin_20210208
64940	64942	64929	156.9887	3	1159.85	1159.85	-0.00476074	3476.51	3476.5	LANLTQGEDQYYLR	LANLTQGEDQYYLR	1682.83	Clusterin	P10909	CLU	374	17	{'b1^1': (114.0918890321, 0.0, 0.0), 'b2^1': (185.1290030321, 185.12831115722656, 1256.0137939453125), 'b3^1': (299.1719300321, 299.1724548339844, 2715.425537109375), 'b4^1': (412.25599403210003, 412.2560729980469, 2415.239013671875), 'b5^1': (513.3036720321, 513.3021240234375, 1592.82421875), 'b6^1': (641.3622500321001, 0.0, 0.0), 'b7^1': (698.3837140321001, 0.0, 0.0), 'b8^1': (827.4263070321001…	N5H3F2	1793.67	A2B2C1D1E2F2fF5fedD1E2edcbB5ba	Complex	1	0	1		1	1	1	93.6797	227.205	Sperm_cotton_fraction11_IGP3_Xin_20210208
65454	65456	65444	158.2407	3	1048.8	1048.8	-0.00512695	3143.37	3143.36	LANLTQGEDQYYLR	LANLTQGEDQYYLR	1682.83	Clusterin	P10909	CLU	374	16	{'b1^1': (114.0918890321, 0.0, 0.0), 'b2^1': (185.1290030321, 0.0, 0.0), 'b3^1': (299.1719300321, 299.17242431640625, 3682.7568359375), 'b4^1': (412.25599403210003, 412.2562255859375, 4069.458984375), 'b5^1': (513.3036720321, 513.3048095703125, 1710.1781005859375), 'b6^1': (641.3622500321001, 0.0, 0.0), 'b7^1': (698.3837140321001, 0.0, 0.0), 'b8^1': (827.4263070321001, 0.0, 0.0), 'b9^1': (942.453…	N4H4	1460.53	A2B2C1D1E2eE2edD1E1edcba	Hybrid	0	0			0.98695	1	1	82.9694	240.987	Sperm_cotton_fraction11_IGP3_Xin_20210208
73193	73195	73192	176.8990	4	1264.53	1264.52	-0.027832	5054.06	5056.04	LANLTQGEDQYYLR	LANLTQGEDQYYLR	1682.83	Clusterin	P10909	CLU	374	15	{'b1^1': (114.0918890321, 0.0, 0.0), 'b2^1': (185.1290030321, 0.0, 0.0), 'b3^1': (299.1719300321, 299.17218017578125, 3037.169677734375), 'b4^1': (412.25599403210003, 412.25665283203125, 6300.048828125), 'b5^1': (513.3036720321, 0.0, 0.0), 'b6^1': (641.3622500321001, 0.0, 0.0), 'b7^1': (698.3837140321001, 0.0, 0.0), 'b8^1': (827.4263070321001, 0.0, 0.0), 'b9^1': (942.4532500321001, 0.0, 0.0), 'b1…	N6H7F3S2	3373.21	A2B2C1D1E2F1G3gfeE2F1fF5fedD1E2F1fF5feE2F1G3gfedcbB5ba	Complex	1	0	1		1	1	0.5	78.1648	159.733	Sperm_cotton_fraction11_IGP3_Xin_20210208
65073	65075	65059	157.3096	3	1292.22	1292.22	-0.020874	3873.63	3873.62	LANLTQGEDQYYLR	LANLTQGEDQYYLR	1682.83	Clusterin	P10909	CLU	374	12	{'b1^1': (114.0918890321, 0.0, 0.0), 'b2^1': (185.1290030321, 0.0, 0.0), 'b3^1': (299.1719300321, 299.17254638671875, 2319.572265625), 'b4^1': (412.25599403210003, 412.2544860839844, 2875.03125), 'b5^1': (513.3036720321, 0.0, 0.0), 'b6^1': (641.3622500321001, 0.0, 0.0), 'b7^1': (698.3837140321001, 0.0, 0.0), 'b8^1': (827.4263070321001, 0.0, 0.0), 'b9^1': (942.4532500321001, 0.0, 0.0), 'b10^1': (1…	N6H6	2190.79	A2B2C1D1E2F1fedD2dD1E2F1feE2F1fedcba	Complex	0	1		1	1	1	1	48.9219	168.763	Sperm_cotton_fraction11_IGP3_Xin_20210208
64889	64891	64873	159.5493	2	1564.69	1564.69	0.00488281	3127.36	3127.36	LANLTQGEDQYYLR	LANLTQGEDQYYLR	1682.83	Clusterin	P10909	CLU	374	17	{'b1^1': (114.0918890321, 0.0, 0.0), 'b2^1': (185.1290030321, 185.1282196044922, 2696.836181640625), 'b3^1': (299.1719300321, 299.1714782714844, 5454.1650390625), 'b4^1': (412.25599403210003, 412.25506591796875, 10227.779296875), 'b5^1': (513.3036720321, 513.303466796875, 2560.53955078125), 'b6^1': (641.3622500321001, 0.0, 0.0), 'b7^1': (698.3837140321001, 0.0, 0.0), 'b8^1': (827.4263070321001, 0…	N4H3F1	1444.53	A2B2C1D1E2edD2dD1dcbB5ba	Complex	1	1	1	0.999772	1	1	1	103.662	787.37	Sperm_cotton_fraction12_IGP1_Xin_20210208
65644	65646	65626	160.9640	2	1491.66	1492.16	0.998535	2982.3	2981.3	LANLTQGEDQYYLR	LANLTQGEDQYYLR	1682.83	Clusterin	P10909	CLU	374	17	{'b1^1': (114.0918890321, 0.0, 0.0), 'b2^1': (185.1290030321, 185.12828063964844, 2367.04638671875), 'b3^1': (299.1719300321, 299.1708068847656, 5386.9384765625), 'b4^1': (412.25599403210003, 412.2554016113281, 6619.7822265625), 'b5^1': (513.3036720321, 513.3010864257812, 3303.77001953125), 'b6^1': (641.3622500321001, 0.0, 0.0), 'b7^1': (698.3837140321001, 0.0, 0.0), 'b8^1': (827.4263070321001, 0…	N4H3	1298.48	A2B2C1D1E2edD2dD1dcba	Complex	0	1		1	1	1	1	100.205	661.093	Sperm_cotton_fraction12_IGP1_Xin_20210208
64649	64651	64643	159.1142	3	1179.51	1179.18	-0.998657	3534.52	3533.52	LANLTQGEDQYYLR	LANLTQGEDQYYLR	1682.83	Clusterin	P10909	CLU	374	17	{'b1^1': (114.0918890321, 0.0, 0.0), 'b2^1': (185.1290030321, 185.12843322753906, 1297.1907958984375), 'b3^1': (299.1719300321, 299.17108154296875, 3189.634521484375), 'b4^1': (412.25599403210003, 412.2552795410156, 3763.987548828125), 'b5^1': (513.3036720321, 513.2989501953125, 1823.7049560546875), 'b6^1': (641.3622500321001, 0.0, 0.0), 'b7^1': (698.3837140321001, 0.0, 0.0), 'b8^1': (827.4263070…	N6H3F1	1850.69	A2B2C1D1E2F2fedD2dD1E2edcbB5ba	Complex	1	1	1	0.999772	1	1	1	95.5277	462.931	Sperm_cotton_fraction12_IGP1_Xin_20210208
76029	76032	76022	179.8659	3	1480.95	1480.95	0.00585937	4439.82	4440.84	LANLTQGEDQYYLR	LANLTQGEDQYYLR	1682.83	Clusterin	P10909	CLU	374	16	{'b1^1': (114.0918890321, 0.0, 0.0), 'b2^1': (185.1290030321, 0.0, 0.0), 'b3^1': (299.1719300321, 299.1713562011719, 9042.5556640625), 'b4^1': (412.25599403210003, 412.2553405761719, 12286.783203125), 'b5^1': (513.3036720321, 0.0, 0.0), 'b6^1': (641.3622500321001, 641.3588256835938, 4803.94970703125), 'b7^1': (698.3837140321001, 0.0, 0.0), 'b8^1': (827.4263070321001, 0.0, 0.0), 'b9^1': (942.45325…	N6H5F3S1	2758.01	A2B2C1D1E2F1G3gfF5fedD1E2F1feE2F2fF5fedcbB5ba	Complex	1	0	1		0.999886	1	0.999783	94.7719	143.097	Sperm_cotton_fraction12_IGP1_Xin_20210208
65014	65016	65013	159.7784	3	1111.15	1111.15	-1.36424e-12	3330.44	3330.44	LANLTQGEDQYYLR	LANLTQGEDQYYLR	1682.83	Clusterin	P10909	CLU	374	16	{'b1^1': (114.0918890321, 0.0, 0.0), 'b2^1': (185.1290030321, 0.0, 0.0), 'b3^1': (299.1719300321, 299.1710510253906, 7806.009765625), 'b4^1': (412.25599403210003, 412.2552490234375, 6798.0302734375), 'b5^1': (513.3036720321, 513.302001953125, 3666.62744140625), 'b6^1': (641.3622500321001, 0.0, 0.0), 'b7^1': (698.3837140321001, 0.0, 0.0), 'b8^1': (827.4263070321001, 0.0, 0.0), 'b9^1': (942.4532500…	N5H3F1	1647.61	A2B2C1D1E2F2fedD2dD1dcbB5ba	Complex	1	1	1	0.999772	1	1	1	91.8498	309.434	Sperm_cotton_fraction12_IGP1_Xin_20210208
77229	77232	77205	181.9674	3	1432.92	1432.26	-1.97424	4293.77	4293.76	LANLTQGEDQYYLR	LANLTQGEDQYYLR	1682.83	Clusterin	P10909	CLU	374	13	{'b1^1': (114.0918890321, 0.0, 0.0), 'b2^1': (185.1290030321, 0.0, 0.0), 'b3^1': (299.1719300321, 299.17218017578125, 2018.8575439453125), 'b4^1': (412.25599403210003, 412.2552185058594, 3020.924072265625), 'b5^1': (513.3036720321, 0.0, 0.0), 'b6^1': (641.3622500321001, 0.0, 0.0), 'b7^1': (698.3837140321001, 0.0, 0.0), 'b8^1': (827.4263070321001, 0.0, 0.0), 'b9^1': (942.4532500321001, 0.0, 0.0), …	N6H5S2	2610.93	A2B2C1D1E2F2G3gfedD1E2F1feE2F1G3gfedcba	Complex	0	0			1	1	0.500163	58.2417	182.816	Sperm_cotton_fraction12_IGP1_Xin_20210208
76913	76915	76912	181.4068	3	1472.94	1472.94	0.000732422	4415.8	4415.8	LANLTQGEDQYYLR	LANLTQGEDQYYLR	1682.83	Clusterin	P10909	CLU	374	12	{'b1^1': (114.0918890321, 0.0, 0.0), 'b2^1': (185.1290030321, 0.0, 0.0), 'b3^1': (299.1719300321, 299.17156982421875, 4677.06982421875), 'b4^1': (412.25599403210003, 412.25604248046875, 5920.63720703125), 'b5^1': (513.3036720321, 0.0, 0.0), 'b6^1': (641.3622500321001, 0.0, 0.0), 'b7^1': (698.3837140321001, 0.0, 0.0), 'b8^1': (827.4263070321001, 0.0, 0.0), 'b9^1': (942.4532500321001, 0.0, 0.0), 'b…	N5H7F2S1	2732.98	A2B2C1D1E2F1G3gfF5feE2F2fedD1E1eE1F1fedcbB5ba	Hybrid	1	0	1		1	1	1	52.7897	149.414	Sperm_cotton_fraction12_IGP1_Xin_20210208
75693	75696	75687	179.2958	3	1577.99	1577.99	-0.00146484	4730.93	4731.93	LANLTQGEDQYYLR	LANLTQGEDQYYLR	1682.83	Clusterin	P10909	CLU	374	12	{'b1^1': (114.0918890321, 0.0, 0.0), 'b2^1': (185.1290030321, 0.0, 0.0), 'b3^1': (299.1719300321, 299.1712341308594, 4106.6103515625), 'b4^1': (412.25599403210003, 412.25567626953125, 4226.97705078125), 'b5^1': (513.3036720321, 0.0, 0.0), 'b6^1': (641.3622500321001, 0.0, 0.0), 'b7^1': (698.3837140321001, 0.0, 0.0), 'b8^1': (827.4263070321001, 0.0, 0.0), 'b9^1': (942.4532500321001, 0.0, 0.0), 'b10…	N6H5F3S2	3049.1	A2B2C1D1E2F1G3gfF5fedD1E2F1fF5feE2F2G3gfedcbB5ba	Complex	1	0	0.998858		1	1	0.333551	50.4443	144.697	Sperm_cotton_fraction12_IGP1_Xin_20210208
64541	64543	64533	158.9071	3	1165.5	1165.17	-0.996094	3492.49	3492.49	LANLTQGEDQYYLR	LANLTQGEDQYYLR	1682.83	Clusterin	P10909	CLU	374	11	{'b1^1': (114.0918890321, 0.0, 0.0), 'b2^1': (185.1290030321, 0.0, 0.0), 'b3^1': (299.1719300321, 0.0, 0.0), 'b4^1': (412.25599403210003, 412.2549133300781, 2391.385986328125), 'b5^1': (513.3036720321, 0.0, 0.0), 'b6^1': (641.3622500321001, 0.0, 0.0), 'b7^1': (698.3837140321001, 0.0, 0.0), 'b8^1': (827.4263070321001, 0.0, 0.0), 'b9^1': (942.4532500321001, 0.0, 0.0), 'b10^1': (1070.5118280321, 0.0…	N5H4F1	1809.67	A2B2C1D1E2F1fF5fedD2dD1E2edcba	Complex	0	1		1	1	1	1	41.4053	270.504	Sperm_cotton_fraction12_IGP1_Xin_20210208
64690	64693	64670	159.1883	3	1165.84	1165.5	-1.00671	3493.49	3492.49	LANLTQGEDQYYLR	LANLTQGEDQYYLR	1682.83	Clusterin	P10909	CLU	374	9	{'b1^1': (114.0918890321, 0.0, 0.0), 'b2^1': (185.1290030321, 0.0, 0.0), 'b3^1': (299.1719300321, 0.0, 0.0), 'b4^1': (412.25599403210003, 412.2546691894531, 2506.260498046875), 'b5^1': (513.3036720321, 0.0, 0.0), 'b6^1': (641.3622500321001, 0.0, 0.0), 'b7^1': (698.3837140321001, 0.0, 0.0), 'b8^1': (827.4263070321001, 0.0, 0.0), 'b9^1': (942.4532500321001, 0.0, 0.0), 'b10^1': (1070.5118280321, 0.0…	N5H4F1	1809.67	A2B2C1D1E2F1fedD2dD1E2edcbB5ba	Complex	1	1	0.998858	0.994518	0.996802	1	1	28.7659	214.87	Sperm_cotton_fraction12_IGP1_Xin_20210208
75271	75273	75259	178.5341	3	1579.32	1577.98	-4.00928	4730.92	4730.91	LANLTQGEDQYYLR	LANLTQGEDQYYLR	1682.83	Clusterin	P10909	CLU	374	9	{'b1^1': (114.0918890321, 0.0, 0.0), 'b2^1': (185.1290030321, 0.0, 0.0), 'b3^1': (299.1719300321, 0.0, 0.0), 'b4^1': (412.25599403210003, 0.0, 0.0), 'b5^1': (513.3036720321, 0.0, 0.0), 'b6^1': (641.3622500321001, 0.0, 0.0), 'b7^1': (698.3837140321001, 0.0, 0.0), 'b8^1': (827.4263070321001, 0.0, 0.0), 'b9^1': (942.4532500321001, 0.0, 0.0), 'b10^1': (1070.5118280321, 0.0, 0.0), 'b11^1': (1233.57515…	N6H5F1S3	3048.08	A2B2C1D1E2F2G3gfedD1E2F1G3gfeE2F1G3gfedcbB5ba	Complex	1	0	1		1	1	0.666775	28.3545	177.182	Sperm_cotton_fraction12_IGP1_Xin_20210208
75307	75309	75287	178.5956	3	1578.31	1577.65	-1.99841	4729.92	4730.91	LANLTQGEDQYYLR	LANLTQGEDQYYLR	1682.83	Clusterin	P10909	CLU	374	8	{'b1^1': (114.0918890321, 0.0, 0.0), 'b2^1': (185.1290030321, 0.0, 0.0), 'b3^1': (299.1719300321, 0.0, 0.0), 'b4^1': (412.25599403210003, 0.0, 0.0), 'b5^1': (513.3036720321, 0.0, 0.0), 'b6^1': (641.3622500321001, 0.0, 0.0), 'b7^1': (698.3837140321001, 0.0, 0.0), 'b8^1': (827.4263070321001, 0.0, 0.0), 'b9^1': (942.4532500321001, 0.0, 0.0), 'b10^1': (1070.5118280321, 0.0, 0.0), 'b11^1': (1233.57515…	N6H5F1S3	3048.08	A2B2C1D1E2F1G3gfF3feE2edD1E2eE2F1G3gfedcbB5ba	Complex	1	0	1		1	1	0.200163	23.0232	131.593	Sperm_cotton_fraction12_IGP1_Xin_20210208
76147	76150	76141	180.0719	3	1486.62	1486.95	1.00049	4457.83	4456.83	LANLTQGEDQYYLR	LANLTQGEDQYYLR	1682.83	Clusterin	P10909	CLU	374	8	{'b1^1': (114.0918890321, 0.0, 0.0), 'b2^1': (185.1290030321, 0.0, 0.0), 'b3^1': (299.1719300321, 0.0, 0.0), 'b4^1': (412.25599403210003, 0.0, 0.0), 'b5^1': (513.3036720321, 0.0, 0.0), 'b6^1': (641.3622500321001, 0.0, 0.0), 'b7^1': (698.3837140321001, 0.0, 0.0), 'b8^1': (827.4263070321001, 0.0, 0.0), 'b9^1': (942.4532500321001, 0.0, 0.0), 'b10^1': (1070.5118280321, 0.0, 0.0), 'b11^1': (1233.57515…	N6H6F2S1	2774	A2B2C1D1E2F1G3gfF5feE2edD1E2F1feE2F1fedcbB5ba	Complex	1	0	0.998858		1	0.999492	0.999492	22.0604	133.267	Sperm_cotton_fraction12_IGP1_Xin_20210208
63709	63711	63703	159.5572	3	1029.79	1029.79	0.00109863	3086.33	3086.33	LANLTQGEDQYYLR	LANLTQGEDQYYLR	1682.83	Clusterin	P10909	CLU	374	18	{'b1^1': (114.0918890321, 0.0, 0.0), 'b2^1': (185.1290030321, 185.12869262695312, 9709.810546875), 'b3^1': (299.1719300321, 299.1709289550781, 10082.9140625), 'b4^1': (412.25599403210003, 412.2552795410156, 10122.515625), 'b5^1': (513.3036720321, 513.3026733398438, 3894.156494140625), 'b6^1': (641.3622500321001, 641.357177734375, 2812.141845703125), 'b7^1': (698.3837140321001, 0.0, 0.0), 'b8^1': …	N3H4F1	1403.51	A2B2C1D1dD2dD1E1edcbB5ba	High mannose	1	1	1	0.993963	1			116.352	145.233	Sperm_cotton_fraction12_IGP2_Xin_20210208
63529	63531	63524	159.1366	3	1097.48	1097.48	-0.0109863	3289.42	3289.41	LANLTQGEDQYYLR	LANLTQGEDQYYLR	1682.83	Clusterin	P10909	CLU	374	16	{'b1^1': (114.0918890321, 0.0, 0.0), 'b2^1': (185.1290030321, 0.0, 0.0), 'b3^1': (299.1719300321, 299.17059326171875, 2597.698974609375), 'b4^1': (412.25599403210003, 412.2573547363281, 2246.499755859375), 'b5^1': (513.3036720321, 513.3023681640625, 2210.006591796875), 'b6^1': (641.3622500321001, 0.0, 0.0), 'b7^1': (698.3837140321001, 0.0, 0.0), 'b8^1': (827.4263070321001, 0.0, 0.0), 'b9^1': (942…	N4H4F1	1606.59	A2B2C1D1E2F1fF5fedD1E2edcba	Complex	0	0			1	1	1	82.4621	132.715	Sperm_cotton_fraction12_IGP2_Xin_20210208
72209	72211	72193	179.2027	3	1577.65	1577.65	0.0183105	4729.94	4731.93	LANLTQGEDQYYLR	LANLTQGEDQYYLR	1682.83	Clusterin	P10909	CLU	374	14	{'b1^1': (114.0918890321, 0.0, 0.0), 'b2^1': (185.1290030321, 0.0, 0.0), 'b3^1': (299.1719300321, 299.1723937988281, 2143.3154296875), 'b4^1': (412.25599403210003, 412.25396728515625, 2718.822021484375), 'b5^1': (513.3036720321, 0.0, 0.0), 'b6^1': (641.3622500321001, 0.0, 0.0), 'b7^1': (698.3837140321001, 0.0, 0.0), 'b8^1': (827.4263070321001, 0.0, 0.0), 'b9^1': (942.4532500321001, 0.0, 0.0), 'b1…	N6H5F3S2	3049.1	A2B2C1D1E2F1G3gfF5fedD1E2F2fF5feE2F1G3gfedcbB5ba	Complex	1	0	1		1	1	0.200466	62.1404	136.389	Sperm_cotton_fraction12_IGP2_Xin_20210208
71914	71916	71899	178.5353	3	1529.97	1530.3	1.00232	4587.88	4585.87	LANLTQGEDQYYLR	LANLTQGEDQYYLR	1682.83	Clusterin	P10909	CLU	374	9	{'b1^1': (114.0918890321, 0.0, 0.0), 'b2^1': (185.1290030321, 0.0, 0.0), 'b3^1': (299.1719300321, 0.0, 0.0), 'b4^1': (412.25599403210003, 412.2545471191406, 2075.896240234375), 'b5^1': (513.3036720321, 0.0, 0.0), 'b6^1': (641.3622500321001, 0.0, 0.0), 'b7^1': (698.3837140321001, 0.0, 0.0), 'b8^1': (827.4263070321001, 0.0, 0.0), 'b9^1': (942.4532500321001, 0.0, 0.0), 'b10^1': (1070.5118280321, 0.0…	N6H5F2S2	2903.05	A2B2C1D1E2F1G3gfF5fedD1E2F2fF5feE2F1G3gfedcba	Complex	0	0			1	1	0.200466	25.8393	136.123	Sperm_cotton_fraction12_IGP2_Xin_20210208
67139	67141	67129	159.2656	3	981.106	981.104	-0.00732422	2940.29	2940.28	LANLTQGEDQYYLR	LANLTQGEDQYYLR	1682.83	Clusterin	P10909	CLU	374	17	{'b1^1': (114.0918890321, 0.0, 0.0), 'b2^1': (185.1290030321, 185.128662109375, 3313.022216796875), 'b3^1': (299.1719300321, 299.1712341308594, 6868.10302734375), 'b4^1': (412.25599403210003, 412.25640869140625, 4648.5244140625), 'b5^1': (513.3036720321, 0.0, 0.0), 'b6^1': (641.3622500321001, 0.0, 0.0), 'b7^1': (698.3837140321001, 0.0, 0.0), 'b8^1': (827.4263070321001, 0.0, 0.0), 'b9^1': (942.453…	N3H4	1257.45	A2B2C1D1E2F1fedD1dcba	Complex	0	0			0.99066	1	1	99.5097	121.742	Sperm_cotton_fraction12_IGP3_Xin_20210208
75318	75320	75312	178.9744	3	1372.92	1372.92	-0.00769043	4115.72	4115.71	LANLTQGEDQYYLR	LANLTQGEDQYYLR	1682.83	Clusterin	P10909	CLU	374	14	{'b1^1': (114.0918890321, 0.0, 0.0), 'b2^1': (185.1290030321, 0.0, 0.0), 'b3^1': (299.1719300321, 299.17279052734375, 2637.76025390625), 'b4^1': (412.25599403210003, 412.2566223144531, 1498.7657470703125), 'b5^1': (513.3036720321, 0.0, 0.0), 'b6^1': (641.3622500321001, 0.0, 0.0), 'b7^1': (698.3837140321001, 0.0, 0.0), 'b8^1': (827.4263070321001, 0.0, 0.0), 'b9^1': (942.4532500321001, 0.0, 0.0), '…	N6H3F1S2	2432.88	A2B2C1D1E2F2G3gfedD1E2F2G3gfedcbB5ba	Complex	1	0	1		1	1	1	66.0509	146.295	Sperm_cotton_fraction12_IGP3_Xin_20210208
67160	67162	67150	159.3151	3	1130.5	1130.5	-0.00109863	3388.48	3387.46	LANLTQGEDQYYLR	LANLTQGEDQYYLR	1682.83	Clusterin	P10909	CLU	374	10	{'b1^1': (114.0918890321, 0.0, 0.0), 'b2^1': (185.1290030321, 0.0, 0.0), 'b3^1': (299.1719300321, 0.0, 0.0), 'b4^1': (412.25599403210003, 0.0, 0.0), 'b5^1': (513.3036720321, 0.0, 0.0), 'b6^1': (641.3622500321001, 0.0, 0.0), 'b7^1': (698.3837140321001, 0.0, 0.0), 'b8^1': (827.4263070321001, 0.0, 0.0), 'b9^1': (942.4532500321001, 0.0, 0.0), 'b10^1': (1070.5118280321, 0.0, 0.0), 'b11^1': (1233.57515…	N6H3	1704.63	A2B2C1D1E2F2fedD2dD1E2edcba	Complex	0	1		1	1	1	1	33.0136	139.677	Sperm_cotton_fraction12_IGP3_Xin_20210208
