# Supplementary material for: Precision Glycoproteomics Reveals Distinctive N-Glycosylation in Human Spermatozoa
Source: Mol Cell Proteomics. 2022 Feb 18;21(4):100214. doi: 10.1016/j.mcpro.2022.100214 (PMC8958358; doi:10.1016/j.mcpro.2022.100214)
Supplement: Supplemental Table S8 [file mmc7.xlsx]

## Sheet: Supplementary Table S8A 
Supplementary Table S8A. The intact glycopeptides and glycoproteins on acrosome of human spermatozoa
MS2Scan	LowEnergy_MS2Scan	MS1Scan	RetentionTime	PrecursorCharge	OriginalPrecursorMz	PrecursorMz	PMZShift	PrecursorMass	TheoreticalPrecursorMass	PeptideSequence	Peptide	PeptideMass	Protein	ProteinID	GeneName	Glycosite_Position	Matched_Pepfragment_Number	Matched_Pepfragment_Ions	GlycanComposition	GlycanMass	structure_coding	Glycan_type	Corefucose	Bisection	CoreFucose_probability	Bisection_probability	GlycanType_probability	Branch-1_probability	BranchesOverall_probability	PeptideScore	GlycanScore	FileName
56066	56069	56063	135.2824	3	1051.78	1051.78	0.00476074	3152.31	3152.3	KPGYNGSCFNVEIK	KPGYNGSC[Carbamidomethyl]FNVEIK	1611.77	Hyaluronidase PH-20	P38567	SPAM1	235	25	{'b1^1': (129.1027880321, 129.10220336914062, 255768.71875), 'b2^1': (226.1555520321, 226.15481567382812, 213291.546875), 'b3^1': (283.17701603209997, 283.1759033203125, 11995.9912109375), 'b4^1': (446.2403450321, 446.23895263671875, 98796.6875), 'b5^1': (560.2832720321, 560.2821044921875, 50981.36328125), 'b6^1': (617.3047360321, 617.3065185546875, 15709.91015625), 'b7^1': (704.3367640321, 704.3…	N2H7	1540.53	A2B2C1D1E1edD1E1eE1F1fedcba	High mannose	0	0			1			271.911	572.683	Sperm_cotton_fraction1_IGP1_Xin_20210205
55998	56000	55997	135.1175	3	1105.8	1105.79	-0.00183105	3314.36	3314.35	KPGYNGSCFNVEIK	KPGYNGSC[Carbamidomethyl]FNVEIK	1611.77	Hyaluronidase PH-20	P38567	SPAM1	235	24	{'b1^1': (129.1027880321, 129.1022186279297, 128736.84375), 'b2^1': (226.1555520321, 226.15475463867188, 93853.0703125), 'b3^1': (283.17701603209997, 283.1763610839844, 10831.9501953125), 'b4^1': (446.2403450321, 446.23870849609375, 38708.63671875), 'b5^1': (560.2832720321, 560.2814331054688, 26580.455078125), 'b6^1': (617.3047360321, 617.3040161132812, 7396.66455078125), 'b7^1': (704.3367640321,…	N2H8	1702.58	A2B2C1D1E1F1fedD1E1eE1F1fedcba	High mannose	0	0			1			236.865	498.866	Sperm_cotton_fraction1_IGP1_Xin_20210205
56236	56238	56218	135.6844	3	943.742	943.741	-0.00476074	2828.2	2828.19	KPGYNGSCFNVEIK	KPGYNGSC[Carbamidomethyl]FNVEIK	1611.77	Hyaluronidase PH-20	P38567	SPAM1	235	25	{'b1^1': (129.1027880321, 129.10220336914062, 56196.11328125), 'b2^1': (226.1555520321, 226.1547088623047, 37115.75), 'b3^1': (283.17701603209997, 283.1759338378906, 2684.3515625), 'b4^1': (446.2403450321, 446.2377014160156, 14432.1123046875), 'b5^1': (560.2832720321, 560.2807006835938, 11767.3447265625), 'b6^1': (617.3047360321, 617.3009643554688, 4272.259765625), 'b7^1': (704.3367640321, 704.33…	N2H5	1216.42	A2B2C1D1dD1E1eE1edcba	High mannose	0	0			1			233.95	273.283	Sperm_cotton_fraction1_IGP1_Xin_20210205
56241	56243	56239	135.6972	3	997.759	997.758	-0.00164795	2990.25	2990.25	KPGYNGSCFNVEIK	KPGYNGSC[Carbamidomethyl]FNVEIK	1611.77	Hyaluronidase PH-20	P38567	SPAM1	235	24	{'b1^1': (129.1027880321, 129.1021728515625, 118011.5), 'b2^1': (226.1555520321, 226.1546173095703, 91740.4296875), 'b3^1': (283.17701603209997, 283.1762390136719, 7031.0810546875), 'b4^1': (446.2403450321, 446.2389831542969, 36915.4296875), 'b5^1': (560.2832720321, 560.2804565429688, 26788.953125), 'b6^1': (617.3047360321, 617.3060913085938, 4325.46044921875), 'b7^1': (704.3367640321, 704.336303…	N2H6	1378.48	A2B2C1D1E1edD1E1eE1edcba	High mannose	0	0			1			232.984	316.764	Sperm_cotton_fraction1_IGP1_Xin_20210205
55171	55173	55170	133.1340	2	1392.59	1392.59	0.00146484	2783.17	2783.16	CLQNETYSALSPGK	C[Carbamidomethyl]LQNETYSALSPGK	1566.73	Acrosin-binding protein	Q8NEB7	ACRBP	512	24	{'b1^1': (161.03847275569998, 0.0, 0.0), 'b2^1': (274.12253675569997, 274.1216125488281, 20187.09375), 'b3^1': (402.1811147557, 402.1798095703125, 28646.25390625), 'b4^1': (516.2240417557, 516.22021484375, 7500.158203125), 'b5^1': (645.2666347557, 645.264892578125, 36667.96484375), 'b6^1': (746.3143127557, 746.3128662109375, 19579.076171875), 'b7^1': (909.3776417557001, 909.3739624023438, 25850.0…	N2H5	1216.42	A2B2C1D1dD1E1eE1edcba	High mannose	0	0			1			218.118	747.159	Sperm_cotton_fraction1_IGP1_Xin_20210205
64078	64080	64076	154.5001	3	1230.54	1230.54	0.00769043	3688.59	3688.57	ILLTCSLNDSATEVTGHR	ILLTC[Carbamidomethyl]SLNDSATEVTGHR	1985.98	Basigin	P35613	BSG	160	23	{'b1^1': (114.0918890321, 0.0, 0.0), 'b2^1': (227.17595303209998, 227.17498779296875, 45556.83203125), 'b3^1': (340.2600170321, 340.2584228515625, 8377.779296875), 'b4^1': (441.3076950321, 441.3070373535156, 6178.83203125), 'b5^1': (601.3383427557001, 601.3363647460938, 2955.722900390625), 'b6^1': (688.3703707557, 688.368896484375, 5903.58154296875), 'b7^1': (801.4544347557, 0.0, 0.0), 'b8^1': (9…	N2H8	1702.58	A2B2C1D1E1F1fedD1E1eE1F1fedcba	High mannose	0	0			1			149.452	206.765	Sperm_cotton_fraction1_IGP1_Xin_20210205
55686	55688	55666	134.3731	2	1282.57	1282.57	-0.0078125	2563.11	2563.11	VWGNNTETLVSK	VWGNNTETLVSK	1346.68	Izumo sperm-egg fusion protein 1	Q8IYV9	IZUMO1	204	19	{'b1^1': (100.0762390321, 0.0, 0.0), 'b2^1': (286.1555520321, 286.1543273925781, 6751.3359375), 'b3^1': (343.17701603209997, 0.0, 0.0), 'b4^1': (457.2199430321, 0.0, 0.0), 'b5^1': (571.2628700321, 571.2611083984375, 2903.380126953125), 'b6^1': (672.3105480321, 0.0, 0.0), 'b7^1': (801.3531410321, 801.3488159179688, 4648.1689453125), 'b8^1': (902.4008190321, 902.3986206054688, 3756.799560546875), '…	N2H5	1216.42	A2B2C1D1dD1E1eE1edcba	High mannose	0	0			1			139.306	710.611	Sperm_cotton_fraction1_IGP1_Xin_20210205
64258	64260	64248	154.9426	3	1176.52	1176.52	0.00366211	3526.54	3526.51	ILLTCSLNDSATEVTGHR	ILLTC[Carbamidomethyl]SLNDSATEVTGHR	1985.98	Basigin	P35613	BSG	160	23	{'b1^1': (114.0918890321, 0.0, 0.0), 'b2^1': (227.17595303209998, 227.1751251220703, 16482.537109375), 'b3^1': (340.2600170321, 340.2591857910156, 4024.7529296875), 'b4^1': (441.3076950321, 441.3055419921875, 3425.1240234375), 'b5^1': (601.3383427557001, 601.3389282226562, 1932.0640869140625), 'b6^1': (688.3703707557, 688.3683471679688, 2852.92626953125), 'b7^1': (801.4544347557, 0.0, 0.0), 'b8^1…	N2H7	1540.53	A2B2C1D1E1edD1E1eE1F1fedcba	High mannose	0	0			1			136.014	301.934	Sperm_cotton_fraction1_IGP1_Xin_20210205
64017	64019	64012	154.3541	3	1284.56	1284.55	-0.00952148	3850.63	3850.62	ILLTCSLNDSATEVTGHR	ILLTC[Carbamidomethyl]SLNDSATEVTGHR	1985.98	Basigin	P35613	BSG	160	22	{'b1^1': (114.0918890321, 0.0, 0.0), 'b2^1': (227.17595303209998, 227.1748504638672, 18201.470703125), 'b3^1': (340.2600170321, 340.25885009765625, 4348.3671875), 'b4^1': (441.3076950321, 441.3056335449219, 3650.26513671875), 'b5^1': (601.3383427557001, 0.0, 0.0), 'b6^1': (688.3703707557, 688.3702392578125, 2214.372802734375), 'b7^1': (801.4544347557, 0.0, 0.0), 'b8^1': (915.4973617557, 0.0, 0.0)…	N2H9	1864.63	A2B2C1D1E1F1fedD1E1F1feE1F1fedcba	High mannose	0	0			1			125.864	653.406	Sperm_cotton_fraction1_IGP1_Xin_20210205
45995	45997	45978	111.0540	3	990.418	990.418	0.000366211	2968.23	2968.22	ITDSEDKALMNGSESR	ITDSEDKALMNGSESR	1751.8	Basigin	P35613	BSG	268	19	{'b1^1': (114.0918890321, 0.0, 0.0), 'b2^1': (215.1395670321, 215.13865661621094, 3582.912109375), 'b3^1': (330.1665100321, 330.1652526855469, 2494.907470703125), 'b4^1': (417.19853803210003, 0.0, 0.0), 'b5^1': (546.2411310321, 0.0, 0.0), 'b6^1': (661.2680740321, 661.2628173828125, 5994.455078125), 'b7^1': (789.3630370321, 789.3525390625, 2897.056884765625), 'b8^1': (860.4001510321, 860.398315429…	N2H5	1216.42	A2B2C1D1dD1E1eE1edcba	High mannose	0	0			1			100.866	585.167	Sperm_cotton_fraction1_IGP1_Xin_20210205
64458	64460	64441	155.4266	3	1122.5	1122.5	0.00183105	3364.48	3364.46	ILLTCSLNDSATEVTGHR	ILLTC[Carbamidomethyl]SLNDSATEVTGHR	1985.98	Basigin	P35613	BSG	160	19	{'b1^1': (114.0918890321, 0.0, 0.0), 'b2^1': (227.17595303209998, 227.1750946044922, 19333.1796875), 'b3^1': (340.2600170321, 340.2592468261719, 2999.61962890625), 'b4^1': (441.3076950321, 441.3038330078125, 1742.8636474609375), 'b5^1': (601.3383427557001, 0.0, 0.0), 'b6^1': (688.3703707557, 688.3653564453125, 2074.756591796875), 'b7^1': (801.4544347557, 0.0, 0.0), 'b8^1': (915.4973617557, 0.0, 0…	N2H6	1378.48	A2B2C1D1E1edD1E1eE1edcba	High mannose	0	0			1			93.8219	348.282	Sperm_cotton_fraction1_IGP1_Xin_20210205
46285	46287	46277	111.7646	3	1076.79	1076.79	0.00109863	3227.36	3227.34	YNHTGQVIIYR	YNHTGQVIIYR	1362.7	Integrin alpha-1	P56199	ITGA1	460	12	{'b1^1': (164.0711540321, 0.0, 0.0), 'b2^1': (278.1140810321, 0.0, 0.0), 'b3^1': (415.17299303209995, 0.0, 0.0), 'b4^1': (516.2206710321, 0.0, 0.0), 'b5^1': (573.2421350321, 0.0, 0.0), 'b6^1': (701.3007130321, 701.2998657226562, 2096.294921875), 'b7^1': (800.3691270321, 0.0, 0.0), 'b8^1': (913.4531910321, 0.0, 0.0), 'b9^1': (1026.5372550321, 0.0, 0.0), 'b10^1': (1189.6005840321, 0.0, 0.0), 'b11^1…	N2H9	1864.63	A2B2C1D1E1F1fedD1E1F1feE1F1fedcba	High mannose	0	0			1			61.4522	318.255	Sperm_cotton_fraction1_IGP1_Xin_20210205
21586	21588	21580	52.5830	2	928.912	928.912	-0.000732422	1855.81	1855.8	VVSVENR	VVSVENR	801.434	Zona pellucida-binding protein 1	Q9BS86	ZPBP	114	6	{'b1^1': (100.0762390321, 0.0, 0.0), 'b2^1': (199.1446530321, 199.14353942871094, 3791.4560546875), 'b3^1': (286.17668103209996, 286.1758728027344, 3305.7099609375), 'b4^1': (385.2450950321, 385.24359130859375, 1490.4320068359375), 'b5^1': (514.2876880321, 0.0, 0.0), 'b6^1': (628.3306150321, 628.3366088867188, 2369.902099609375), 'b7^1': (784.4317260321, 0.0, 0.0), 'y1^1': (175.1194960962998, 175…	N2H4	1054.37	A2B2C1D1dD1E1edcba	High mannose	0	0			1			22.6061	537.368	Sperm_cotton_fraction1_IGP1_Xin_20210205
58238	58240	58237	140.5052	3	1279.54	1279.54	-0.000366211	3835.59	3835.58	DGIHCLQCNSSLVYGAK	DGIHC[Carbamidomethyl]LQC[Carbamidomethyl]NSSLVYGAK	1920.88	Zona pellucida-binding protein 1	Q9BS86	ZPBP	340	29	{'b1^1': (116.0347680321, 0.0, 0.0), 'b2^1': (173.0562320321, 0.0, 0.0), 'b3^1': (286.1402960321, 286.1396179199219, 30264.69921875), 'b4^1': (423.19920803210005, 423.1979064941406, 1595259.25), 'b5^1': (583.2298557557001, 583.2282104492188, 1613812.125), 'b6^1': (696.3139197557001, 696.3117065429688, 1448263.0), 'b7^1': (824.3724977557001, 824.3701782226562, 1774910.25), 'b8^1': (984.40314547930…	N4H5F2	1914.7	A2B2C1D1E2F1fF5fedD1E2F1fedcbB5ba	Complex	1	0	1		1	1	1	334.701	447.891	Sperm_cotton_fraction1_IGP1_Xin_20210205
58214	58216	58213	140.4502	3	1352.56	1352.56	-0.00512695	4054.66	4054.65	DGIHCLQCNSSLVYGAK	DGIHC[Carbamidomethyl]LQC[Carbamidomethyl]NSSLVYGAK	1920.88	Zona pellucida-binding protein 1	Q9BS86	ZPBP	340	28	{'b1^1': (116.0347680321, 0.0, 0.0), 'b2^1': (173.0562320321, 0.0, 0.0), 'b3^1': (286.1402960321, 0.0, 0.0), 'b4^1': (423.19920803210005, 423.19818115234375, 324406.0625), 'b5^1': (583.2298557557001, 583.228515625, 306752.96875), 'b6^1': (696.3139197557001, 696.312255859375, 273677.0), 'b7^1': (824.3724977557001, 824.3704223632812, 356571.75), 'b8^1': (984.4031454793001, 984.39892578125, 162497.4…	N5H6F1	2133.77	A2B2C1D1E2F1fedD1E2F1feE2F1fedcbB5ba	Complex	1	0	1		1	1	1	276.904	230.473	Sperm_cotton_fraction1_IGP1_Xin_20210205
58171	58173	58169	140.3484	3	1347.23	1347.23	-0.00183105	4038.67	4038.66	DGIHCLQCNSSLVYGAK	DGIHC[Carbamidomethyl]LQC[Carbamidomethyl]NSSLVYGAK	1920.88	Zona pellucida-binding protein 1	Q9BS86	ZPBP	340	29	{'b1^1': (116.0347680321, 0.0, 0.0), 'b2^1': (173.0562320321, 0.0, 0.0), 'b3^1': (286.1402960321, 286.1394958496094, 1696.548828125), 'b4^1': (423.19920803210005, 423.1976623535156, 70520.9140625), 'b5^1': (583.2298557557001, 583.2279052734375, 67465.9609375), 'b6^1': (696.3139197557001, 696.3116455078125, 64825.44921875), 'b7^1': (824.3724977557001, 824.3696899414062, 77299.046875), 'b8^1': (984…	N5H5F2	2117.78	A2B2C1D1E2F1fF5fedD2dD1E2F1fedcbB5ba	Complex	1	1	1	0.995056	0.999725	1	1	256.779	456.246	Sperm_cotton_fraction1_IGP1_Xin_20210205
57979	57981	57977	139.8829	2	1991.84	1991.83	-0.00610352	3981.65	3981.64	DGIHCLQCNSSLVYGAK	DGIHC[Carbamidomethyl]LQC[Carbamidomethyl]NSSLVYGAK	1920.88	Zona pellucida-binding protein 1	Q9BS86	ZPBP	340	29	{'b1^1': (116.0347680321, 0.0, 0.0), 'b2^1': (173.0562320321, 0.0, 0.0), 'b3^1': (286.1402960321, 286.13665771484375, 1658.7940673828125), 'b4^1': (423.19920803210005, 423.197265625, 46999.7734375), 'b5^1': (583.2298557557001, 583.2280883789062, 51774.06640625), 'b6^1': (696.3139197557001, 696.3110961914062, 47771.4296875), 'b7^1': (824.3724977557001, 824.369140625, 62332.9921875), 'b8^1': (984.4…	N4H5F3	2060.76	A2B2C1D1E2F1G5gfF5fedD1E2F1fedcbB5ba	Complex	1	0	1		1	1	1	249.431	496.994	Sperm_cotton_fraction1_IGP1_Xin_20210205
58438	58440	58436	140.9788	3	1293.21	1293.21	0.00402832	3876.62	3876.61	DGIHCLQCNSSLVYGAK	DGIHC[Carbamidomethyl]LQC[Carbamidomethyl]NSSLVYGAK	1920.88	Zona pellucida-binding protein 1	Q9BS86	ZPBP	340	29	{'b1^1': (116.0347680321, 0.0, 0.0), 'b2^1': (173.0562320321, 0.0, 0.0), 'b3^1': (286.1402960321, 286.13934326171875, 1570.568115234375), 'b4^1': (423.19920803210005, 423.1977844238281, 31801.171875), 'b5^1': (583.2298557557001, 583.2283935546875, 30894.9453125), 'b6^1': (696.3139197557001, 696.3115234375, 24847.212890625), 'b7^1': (824.3724977557001, 824.3694458007812, 41936.46875), 'b8^1': (984…	N5H4F2	1955.72	A2B2C1D1E2F2fF5fedD1E2F1fedcbB5ba	Complex	1	0	1		0.999863	1	1	241.507	466.033	Sperm_cotton_fraction1_IGP1_Xin_20210205
57892	57894	57890	139.6734	3	1395.92	1395.92	-0.00219727	4184.73	4184.72	DGIHCLQCNSSLVYGAK	DGIHC[Carbamidomethyl]LQC[Carbamidomethyl]NSSLVYGAK	1920.88	Zona pellucida-binding protein 1	Q9BS86	ZPBP	340	29	{'b1^1': (116.0347680321, 0.0, 0.0), 'b2^1': (173.0562320321, 0.0, 0.0), 'b3^1': (286.1402960321, 0.0, 0.0), 'b4^1': (423.19920803210005, 423.1975402832031, 35087.1328125), 'b5^1': (583.2298557557001, 583.2276000976562, 30956.9453125), 'b6^1': (696.3139197557001, 696.3120727539062, 31772.138671875), 'b7^1': (824.3724977557001, 824.3703002929688, 39620.1171875), 'b8^1': (984.4031454793001, 984.397…	N5H5F3	2263.83	A2B2C1D1E2F1G5gfF5fedD1E2eE2F1fedcbB5ba	Complex	1	0	1		0.999863	1	1	241.364	569.048	Sperm_cotton_fraction1_IGP1_Xin_20210205
58371	58373	58370	140.8208	3	1420.26	1420.26	0.000366211	4257.74	4257.73	DGIHCLQCNSSLVYGAK	DGIHC[Carbamidomethyl]LQC[Carbamidomethyl]NSSLVYGAK	1920.88	Zona pellucida-binding protein 1	Q9BS86	ZPBP	340	28	{'b1^1': (116.0347680321, 0.0, 0.0), 'b2^1': (173.0562320321, 0.0, 0.0), 'b3^1': (286.1402960321, 0.0, 0.0), 'b4^1': (423.19920803210005, 423.1977233886719, 55931.3359375), 'b5^1': (583.2298557557001, 583.2282104492188, 54800.7421875), 'b6^1': (696.3139197557001, 696.3118286132812, 53272.3203125), 'b7^1': (824.3724977557001, 824.3697509765625, 65612.90625), 'b8^1': (984.4031454793001, 984.3996582…	N6H6F1	2336.85	A2B2C1D1E2F1fedD2dD1E2F1feE2F1fedcbB5ba	Complex	1	1	1	0.999451	1	1	1	237.02	370.702	Sperm_cotton_fraction1_IGP1_Xin_20210205
58592	58594	58591	141.3438	3	1230.85	1230.85	0.00183105	3689.53	3689.52	DGIHCLQCNSSLVYGAK	DGIHC[Carbamidomethyl]LQC[Carbamidomethyl]NSSLVYGAK	1920.88	Zona pellucida-binding protein 1	Q9BS86	ZPBP	340	28	{'b1^1': (116.0347680321, 0.0, 0.0), 'b2^1': (173.0562320321, 0.0, 0.0), 'b3^1': (286.1402960321, 0.0, 0.0), 'b4^1': (423.19920803210005, 423.19775390625, 41797.6484375), 'b5^1': (583.2298557557001, 583.2280883789062, 40796.453125), 'b6^1': (696.3139197557001, 696.3116455078125, 39413.26171875), 'b7^1': (824.3724977557001, 824.3696899414062, 46036.34765625), 'b8^1': (984.4031454793001, 984.399780…	N4H5F1	1768.64	A2B2C1D1E2F1fedD1E2F1fedcbB5ba	Complex	1	0	1		1	1	1	230.668	217.657	Sperm_cotton_fraction1_IGP1_Xin_20210205
58000	58002	57998	139.9347	3	1341.9	1341.9	0.013916	4022.69	4022.66	DGIHCLQCNSSLVYGAK	DGIHC[Carbamidomethyl]LQC[Carbamidomethyl]NSSLVYGAK	1920.88	Zona pellucida-binding protein 1	Q9BS86	ZPBP	340	27	{'b1^1': (116.0347680321, 0.0, 0.0), 'b2^1': (173.0562320321, 0.0, 0.0), 'b3^1': (286.1402960321, 0.0, 0.0), 'b4^1': (423.19920803210005, 423.19781494140625, 61940.05859375), 'b5^1': (583.2298557557001, 583.2282104492188, 59831.8046875), 'b6^1': (696.3139197557001, 696.31201171875, 55088.02734375), 'b7^1': (824.3724977557001, 824.3690185546875, 61301.546875), 'b8^1': (984.4031454793001, 984.40002…	N5H4F3	2101.78	A2B2C1D1E2F1G5gfF5fedD1E2eE2edcbB5ba	Complex	1	0	1		1	1	1	222.441	323.359	Sperm_cotton_fraction1_IGP1_Xin_20210205
57869	57871	57868	139.6163	4	1087.7	1087.7	0.00244141	4346.78	4346.77	DGIHCLQCNSSLVYGAK	DGIHC[Carbamidomethyl]LQC[Carbamidomethyl]NSSLVYGAK	1920.88	Zona pellucida-binding protein 1	Q9BS86	ZPBP	340	27	{'b1^1': (116.0347680321, 0.0, 0.0), 'b2^1': (173.0562320321, 0.0, 0.0), 'b3^1': (286.1402960321, 0.0, 0.0), 'b4^1': (423.19920803210005, 423.1976623535156, 29602.427734375), 'b5^1': (583.2298557557001, 583.2279663085938, 24164.4453125), 'b6^1': (696.3139197557001, 696.3121948242188, 22456.7890625), 'b7^1': (824.3724977557001, 824.369384765625, 33918.1953125), 'b8^1': (984.4031454793001, 984.4006…	N5H6F3	2425.89	A2B2C1D1E2F1G5gfF5fedD1E2F1feE2F1fedcbB5ba	Complex	1	0	1		0.999863	1	1	205.395	258.049	Sperm_cotton_fraction1_IGP1_Xin_20210205
58066	58068	58064	140.0916	3	1395.92	1395.92	-0.00805664	4184.73	4184.72	DGIHCLQCNSSLVYGAK	DGIHC[Carbamidomethyl]LQC[Carbamidomethyl]NSSLVYGAK	1920.88	Zona pellucida-binding protein 1	Q9BS86	ZPBP	340	26	{'b1^1': (116.0347680321, 0.0, 0.0), 'b2^1': (173.0562320321, 0.0, 0.0), 'b3^1': (286.1402960321, 0.0, 0.0), 'b4^1': (423.19920803210005, 423.19757080078125, 44099.546875), 'b5^1': (583.2298557557001, 583.2283325195312, 39004.87890625), 'b6^1': (696.3139197557001, 696.3123779296875, 36849.55078125), 'b7^1': (824.3724977557001, 824.3689575195312, 44797.890625), 'b8^1': (984.4031454793001, 984.4002…	N5H5F3	2263.83	A2B2C1D1E2F1fF5fedD2dD1E2F1fF5fedcbB5ba	Complex	1	1	1	0.999176	1	1	1	201.075	356.638	Sperm_cotton_fraction1_IGP1_Xin_20210205
58174	58176	58169	140.3556	3	1341.9	1341.9	0.00695801	4022.69	4022.66	DGIHCLQCNSSLVYGAK	DGIHC[Carbamidomethyl]LQC[Carbamidomethyl]NSSLVYGAK	1920.88	Zona pellucida-binding protein 1	Q9BS86	ZPBP	340	26	{'b1^1': (116.0347680321, 0.0, 0.0), 'b2^1': (173.0562320321, 0.0, 0.0), 'b3^1': (286.1402960321, 0.0, 0.0), 'b4^1': (423.19920803210005, 423.19769287109375, 23519.6796875), 'b5^1': (583.2298557557001, 583.2279052734375, 23262.57421875), 'b6^1': (696.3139197557001, 696.31201171875, 24748.650390625), 'b7^1': (824.3724977557001, 824.3693237304688, 25377.8125), 'b8^1': (984.4031454793001, 984.402038…	N5H4F3	2101.78	A2B2C1D1E2F2fF5fedD1E2F1fF5fedcbB5ba	Complex	1	0	1		1	1	1	191.315	223.76	Sperm_cotton_fraction1_IGP1_Xin_20210205
58126	58128	58125	140.2367	3	1468.94	1468.94	-0.00109863	4403.8	4403.79	DGIHCLQCNSSLVYGAK	DGIHC[Carbamidomethyl]LQC[Carbamidomethyl]NSSLVYGAK	1920.88	Zona pellucida-binding protein 1	Q9BS86	ZPBP	340	25	{'b1^1': (116.0347680321, 0.0, 0.0), 'b2^1': (173.0562320321, 0.0, 0.0), 'b3^1': (286.1402960321, 0.0, 0.0), 'b4^1': (423.19920803210005, 423.1978454589844, 54474.75390625), 'b5^1': (583.2298557557001, 583.2280883789062, 45918.87109375), 'b6^1': (696.3139197557001, 696.3115844726562, 46684.53125), 'b7^1': (824.3724977557001, 824.3695678710938, 68644.890625), 'b8^1': (984.4031454793001, 984.397460…	N6H6F2	2482.91	A2B2C1D1E2F1fF5fedD2dD1E2F1feE2F1fedcbB5ba	Complex	1	1	1	0.999451	1	1	1	190.767	348.2	Sperm_cotton_fraction1_IGP1_Xin_20210205
58705	58707	58700	141.6231	3	1176.83	1176.83	-0.00109863	3527.48	3527.47	DGIHCLQCNSSLVYGAK	DGIHC[Carbamidomethyl]LQC[Carbamidomethyl]NSSLVYGAK	1920.88	Zona pellucida-binding protein 1	Q9BS86	ZPBP	340	26	{'b1^1': (116.0347680321, 0.0, 0.0), 'b2^1': (173.0562320321, 0.0, 0.0), 'b3^1': (286.1402960321, 0.0, 0.0), 'b4^1': (423.19920803210005, 423.1982727050781, 17997.59375), 'b5^1': (583.2298557557001, 583.2286987304688, 20108.63671875), 'b6^1': (696.3139197557001, 696.3109741210938, 15406.734375), 'b7^1': (824.3724977557001, 824.3719482421875, 21990.080078125), 'b8^1': (984.4031454793001, 984.40283…	N4H4F1	1606.59	A2B2C1D1E2F1fedD1E2edcbB5ba	Complex	1	0	1		1	1	1	185.517	296.73	Sperm_cotton_fraction1_IGP1_Xin_20210205
55368	55370	55367	133.6063	3	1294.19	1294.19	0.00256348	3879.55	3879.54	GACNGSVDCEDTTNHNILQAR	GAC[Carbamidomethyl]NGSVDC[Carbamidomethyl]EDTTNHNILQAR	2331	Zona pellucida-binding protein 2	Q6X784	ZPBP2	221	28	{'b1^1': (58.0292890321, 0.0, 0.0), 'b2^1': (129.0664030321, 0.0, 0.0), 'b3^1': (289.0970507557, 289.0949401855469, 2769.454345703125), 'b4^1': (403.13997775570004, 403.1405944824219, 2386.415771484375), 'b5^1': (460.1614417557, 460.15936279296875, 4043.267822265625), 'b6^1': (547.1934697557, 547.1920776367188, 2409.0625), 'b7^1': (646.2618837557, 646.2606811523438, 3138.06005859375), 'b8^1': (76…	N3H4S1	1548.54	A2B2C1D1E2F1G3gfedD1dcba	Complex	0	0			1	1	1	181.07	429.372	Sperm_cotton_fraction1_IGP1_Xin_20210205
57907	57909	57890	139.7090	4	1051.19	1051.19	-0.00341797	4200.72	4200.71	DGIHCLQCNSSLVYGAK	DGIHC[Carbamidomethyl]LQC[Carbamidomethyl]NSSLVYGAK	1920.88	Zona pellucida-binding protein 1	Q9BS86	ZPBP	340	25	{'b1^1': (116.0347680321, 0.0, 0.0), 'b2^1': (173.0562320321, 0.0, 0.0), 'b3^1': (286.1402960321, 0.0, 0.0), 'b4^1': (423.19920803210005, 423.19769287109375, 25175.42578125), 'b5^1': (583.2298557557001, 583.2280883789062, 24132.71484375), 'b6^1': (696.3139197557001, 696.3113403320312, 22519.6328125), 'b7^1': (824.3724977557001, 824.3677368164062, 23951.109375), 'b8^1': (984.4031454793001, 984.400…	N5H6F2	2279.83	A2B2C1D1E2F1fF5fedD1E2F1feE2F1fedcbB5ba	Complex	1	0	1		1	1	1	178.048	214.439	Sperm_cotton_fraction1_IGP1_Xin_20210205
64229	64231	64228	154.8620	3	1320.25	1320.25	0.0032959	3957.72	3957.7	ILLTCSLNDSATEVTGHR	ILLTC[Carbamidomethyl]SLNDSATEVTGHR	1985.98	Basigin	P35613	BSG	160	26	{'b1^1': (114.0918890321, 0.0, 0.0), 'b2^1': (227.17595303209998, 227.1750946044922, 21938.728515625), 'b3^1': (340.2600170321, 340.25823974609375, 6309.79052734375), 'b4^1': (441.3076950321, 441.3059997558594, 7992.89453125), 'b5^1': (601.3383427557001, 601.3350219726562, 4044.6435546875), 'b6^1': (688.3703707557, 688.3685913085938, 5643.650390625), 'b7^1': (801.4544347557, 801.4579467773438, 16…	N5H5F1	1971.72	A2B2C1D1E2F1fedD2dD1E2F1fedcbB5ba	Complex	1	1	1	0.999451	1	1	1	177.614	233.14	Sperm_cotton_fraction1_IGP1_Xin_20210205
44473	44475	44471	107.4056	3	1204.51	1204.51	0.000732422	3610.5	3610.48	AINGTAVVMDDK	AINGTAVVMDDK	1232.61	Equatorin	Q9NQ60	EQTN	143	20	{'b1^1': (72.0449390321, 0.0, 0.0), 'b2^1': (185.1290030321, 0.0, 0.0), 'b3^1': (299.1719300321, 299.17095947265625, 1321.663330078125), 'b4^1': (356.1933940321, 0.0, 0.0), 'b5^1': (457.2410720321, 457.2399597167969, 2720.404052734375), 'b6^1': (528.2781860321, 528.2776489257812, 6979.0498046875), 'b7^1': (627.3466000321, 627.3447875976562, 30270.873046875), 'b8^1': (726.4150140321, 726.413452148…	N7H5F1	2377.88	A2B2C1D1E2F2fedD2dD1E2F1feE2F1fedcbB5ba	Complex	1	1	1	1	0.998901	1	1	160.091	335.976	Sperm_cotton_fraction1_IGP1_Xin_20210205
58118	58120	58107	140.2184	3	1158.5	1157.83	-2.01489	3470.45	3470.45	DGIHCLQCNSSLVYGAK	DGIHC[Carbamidomethyl]LQC[Carbamidomethyl]NSSLVYGAK	1920.88	Zona pellucida-binding protein 1	Q9BS86	ZPBP	340	24	{'b1^1': (116.0347680321, 0.0, 0.0), 'b2^1': (173.0562320321, 0.0, 0.0), 'b3^1': (286.1402960321, 0.0, 0.0), 'b4^1': (423.19920803210005, 423.1976013183594, 20476.0390625), 'b5^1': (583.2298557557001, 583.226318359375, 17228.365234375), 'b6^1': (696.3139197557001, 696.3113403320312, 14526.3212890625), 'b7^1': (824.3724977557001, 824.369384765625, 20616.306640625), 'b8^1': (984.4031454793001, 984.…	N3H4F2	1549.57	A2B2C1D1E2F1fF5fedD1dcbB5ba	Complex	1	0	1		1	1	1	158.416	223.946	Sperm_cotton_fraction1_IGP1_Xin_20210205
55369	55371	55367	133.6107	2	1498.16	1498.16	-0.000488281	2994.31	2994.3	VWGNNTETLVSK	VWGNNTETLVSK	1346.68	Izumo sperm-egg fusion protein 1	Q8IYV9	IZUMO1	204	20	{'b1^1': (100.0762390321, 0.0, 0.0), 'b2^1': (286.1555520321, 286.1546630859375, 9035.6279296875), 'b3^1': (343.17701603209997, 0.0, 0.0), 'b4^1': (457.2199430321, 0.0, 0.0), 'b5^1': (571.2628700321, 571.2607421875, 2811.421630859375), 'b6^1': (672.3105480321, 672.3093872070312, 2623.90966796875), 'b7^1': (801.3531410321, 801.3480224609375, 3734.541259765625), 'b8^1': (902.4008190321, 902.4002685…	N5H3F1	1647.61	A2B2C1D1E2F2fedD2dD1dcbB5ba	Complex	1	1	1	0.999725	1	1	1	153.475	754.585	Sperm_cotton_fraction1_IGP1_Xin_20210205
55958	55960	55955	135.0222	3	950.426	950.423	-0.00787354	2848.25	2848.24	VWGNNTETLVSK	VWGNNTETLVSK	1346.68	Izumo sperm-egg fusion protein 1	Q8IYV9	IZUMO1	204	20	{'b1^1': (100.0762390321, 0.0, 0.0), 'b2^1': (286.1555520321, 286.1543273925781, 7693.68408203125), 'b3^1': (343.17701603209997, 0.0, 0.0), 'b4^1': (457.2199430321, 457.2194519042969, 1379.0458984375), 'b5^1': (571.2628700321, 571.2632446289062, 2262.306396484375), 'b6^1': (672.3105480321, 672.3054809570312, 2367.819580078125), 'b7^1': (801.3531410321, 801.3516845703125, 4536.92626953125), 'b8^1'…	N5H3	1501.56	A2B2C1D1E2F2fedD2dD1dcba	Complex	0	1		1	1	1	1	151.891	380.611	Sperm_cotton_fraction1_IGP1_Xin_20210205
58549	58551	58548	141.2410	3	1328.23	1327.56	-2.00061	3979.66	3981.64	DGIHCLQCNSSLVYGAK	DGIHC[Carbamidomethyl]LQC[Carbamidomethyl]NSSLVYGAK	1920.88	Zona pellucida-binding protein 1	Q9BS86	ZPBP	340	23	{'b1^1': (116.0347680321, 0.0, 0.0), 'b2^1': (173.0562320321, 0.0, 0.0), 'b3^1': (286.1402960321, 0.0, 0.0), 'b4^1': (423.19920803210005, 423.1976318359375, 16481.169921875), 'b5^1': (583.2298557557001, 583.2281494140625, 9081.3017578125), 'b6^1': (696.3139197557001, 696.3140258789062, 11674.2109375), 'b7^1': (824.3724977557001, 824.370361328125, 11524.015625), 'b8^1': (984.4031454793001, 984.400…	N4H5F3	2060.76	A2B2C1D1E2F1fF5fedD1E2F1fF5fedcbB5ba	Complex	1	0	1		1	1	1	142.552	136.557	Sperm_cotton_fraction1_IGP1_Xin_20210205
55440	55442	55431	133.7842	2	1396.62	1396.11	-1.02393	2790.21	2791.22	VWGNNTETLVSK	VWGNNTETLVSK	1346.68	Izumo sperm-egg fusion protein 1	Q8IYV9	IZUMO1	204	19	{'b1^1': (100.0762390321, 0.0, 0.0), 'b2^1': (286.1555520321, 286.1545104980469, 6488.92822265625), 'b3^1': (343.17701603209997, 0.0, 0.0), 'b4^1': (457.2199430321, 0.0, 0.0), 'b5^1': (571.2628700321, 571.26171875, 2823.344482421875), 'b6^1': (672.3105480321, 0.0, 0.0), 'b7^1': (801.3531410321, 801.351318359375, 3967.0244140625), 'b8^1': (902.4008190321, 902.4011840820312, 4896.9794921875), 'b9^1…	N4H3F1	1444.53	A2B2C1D1E2edD2dD1dcbB5ba	Complex	1	1	1	0.999725	1	1	1	139.141	221.148	Sperm_cotton_fraction1_IGP1_Xin_20210205
16837	16839	16836	41.1529	2	1273.01	1273.01	-0.00146484	2544	2543.99	NQSFCNK	NQSFC[Carbamidomethyl]NK	896.381	Acrosomal protein SP-10	P26436	ACRV1	258	13	{'b1^1': (115.05075203210001, 0.0, 0.0), 'b2^1': (243.10933003210002, 243.10830688476562, 33711.875), 'b3^1': (330.1413580321, 330.1405029296875, 14382.17578125), 'b4^1': (477.2097720321, 477.2095031738281, 10959.1689453125), 'b5^1': (637.2404197557, 637.2330932617188, 21389.451171875), 'b6^1': (751.2833467557, 751.2808227539062, 33802.04296875), 'b7^1': (879.3783097557, 879.3772583007812, 24247.…	N5H3F1	1647.61	A2B2C1D1E2F2fedD2dD1dcbB5ba	Complex	1	1	1	1	1	1	1	128.405	253.321	Sperm_cotton_fraction1_IGP1_Xin_20210205
44476	44478	44471	107.4136	3	1136.81	1136.81	-0.00109863	3407.42	3407.41	AINGTAVVMDDK	AINGTAVVMDDK	1232.61	Equatorin	Q9NQ60	EQTN	143	18	{'b1^1': (72.0449390321, 0.0, 0.0), 'b2^1': (185.1290030321, 0.0, 0.0), 'b3^1': (299.1719300321, 0.0, 0.0), 'b4^1': (356.1933940321, 0.0, 0.0), 'b5^1': (457.2410720321, 457.2388000488281, 2536.921630859375), 'b6^1': (528.2781860321, 528.2754516601562, 4839.65234375), 'b7^1': (627.3466000321, 627.34423828125, 16382.677734375), 'b8^1': (726.4150140321, 726.415283203125, 14914.267578125), 'b9^1': (8…	N6H5F1	2174.8	A2B2C1D1E2F1fedD2dD1E2eE2F1fedcbB5ba	Complex	1	1	1	1	0.998901	1	1	127.008	343.703	Sperm_cotton_fraction1_IGP1_Xin_20210205
64209	64211	64207	154.8162	3	1252.56	1252.56	-0.0153809	3754.64	3754.62	ILLTCSLNDSATEVTGHR	ILLTC[Carbamidomethyl]SLNDSATEVTGHR	1985.98	Basigin	P35613	BSG	160	22	{'b1^1': (114.0918890321, 0.0, 0.0), 'b2^1': (227.17595303209998, 227.17530822753906, 11866.9130859375), 'b3^1': (340.2600170321, 340.2588806152344, 3993.870849609375), 'b4^1': (441.3076950321, 441.3096008300781, 2728.7841796875), 'b5^1': (601.3383427557001, 601.3369750976562, 2022.404541015625), 'b6^1': (688.3703707557, 688.3678588867188, 3403.542724609375), 'b7^1': (801.4544347557, 0.0, 0.0), '…	N4H5F1	1768.64	A2B2C1D1E2F1fedD1E2F1fedcbB5ba	Complex	1	0	1		1	1	1	124.583	288.494	Sperm_cotton_fraction1_IGP1_Xin_20210205
64491	64493	64484	155.5064	3	1198.54	1198.54	-0.0098877	3592.59	3592.57	ILLTCSLNDSATEVTGHR	ILLTC[Carbamidomethyl]SLNDSATEVTGHR	1985.98	Basigin	P35613	BSG	160	22	{'b1^1': (114.0918890321, 0.0, 0.0), 'b2^1': (227.17595303209998, 227.17489624023438, 12021.56640625), 'b3^1': (340.2600170321, 340.2578125, 5547.9765625), 'b4^1': (441.3076950321, 441.3053283691406, 2486.38525390625), 'b5^1': (601.3383427557001, 0.0, 0.0), 'b6^1': (688.3703707557, 688.3681640625, 6472.87841796875), 'b7^1': (801.4544347557, 801.4498291015625, 1634.5948486328125), 'b8^1': (915.497…	N4H4F1	1606.59	A2B2C1D1E2F1fedD2dD1dcbB5ba	Complex	1	1	1	0.999451	0.5	1	1	122.638	376.64	Sperm_cotton_fraction1_IGP1_Xin_20210205
44090	44092	44081	106.4754	3	1190.83	1190.83	-0.00915527	3569.47	3569.46	AINGTAVVMDDK	AINGTAVVMDDK	1232.61	Equatorin	Q9NQ60	EQTN	143	18	{'b1^1': (72.0449390321, 0.0, 0.0), 'b2^1': (185.1290030321, 0.0, 0.0), 'b3^1': (299.1719300321, 0.0, 0.0), 'b4^1': (356.1933940321, 0.0, 0.0), 'b5^1': (457.2410720321, 0.0, 0.0), 'b6^1': (528.2781860321, 528.2783813476562, 3905.808349609375), 'b7^1': (627.3466000321, 627.3463134765625, 9635.7861328125), 'b8^1': (726.4150140321, 726.4131469726562, 11671.765625), 'b9^1': (857.4554990321, 857.45074…	N6H6F1	2336.85	A2B2C1D1E2F1fedD2dD1E2F1feE2F1fedcbB5ba	Complex	1	1	1	1	0.998901	1	1	120.311	221.24	Sperm_cotton_fraction1_IGP1_Xin_20210205
58599	58601	58591	141.3629	3	1298.55	1298.55	0.000732422	3892.61	3892.6	DGIHCLQCNSSLVYGAK	DGIHC[Carbamidomethyl]LQC[Carbamidomethyl]NSSLVYGAK	1920.88	Zona pellucida-binding protein 1	Q9BS86	ZPBP	340	21	{'b1^1': (116.0347680321, 0.0, 0.0), 'b2^1': (173.0562320321, 0.0, 0.0), 'b3^1': (286.1402960321, 0.0, 0.0), 'b4^1': (423.19920803210005, 423.1974182128906, 15015.8798828125), 'b5^1': (583.2298557557001, 583.2282104492188, 15605.1123046875), 'b6^1': (696.3139197557001, 696.3119506835938, 12152.705078125), 'b7^1': (824.3724977557001, 824.3677368164062, 18309.57421875), 'b8^1': (984.4031454793001, …	N5H5F1	1971.72	A2B2C1D1E2F1fedD2dD1E2F1fedcbB5ba	Complex	1	1	1	0.999451	1	1	1	120.169	400.73	Sperm_cotton_fraction1_IGP1_Xin_20210205
44343	44345	44338	107.0959	3	1258.53	1258.53	0.000366211	3772.56	3772.54	AINGTAVVMDDK	AINGTAVVMDDK	1232.61	Equatorin	Q9NQ60	EQTN	143	17	{'b1^1': (72.0449390321, 0.0, 0.0), 'b2^1': (185.1290030321, 0.0, 0.0), 'b3^1': (299.1719300321, 0.0, 0.0), 'b4^1': (356.1933940321, 0.0, 0.0), 'b5^1': (457.2410720321, 0.0, 0.0), 'b6^1': (528.2781860321, 528.275634765625, 4604.28369140625), 'b7^1': (627.3466000321, 627.3458251953125, 16680.662109375), 'b8^1': (726.4150140321, 726.4114990234375, 19007.876953125), 'b9^1': (857.4554990321, 857.4517…	N7H6F1	2539.93	A2B2C1D1E2F1feE2edD2dD1E2F1feE2F1fedcbB5ba	Complex	1	1	1	1	0.998901	1	1	114.217	184.958	Sperm_cotton_fraction1_IGP1_Xin_20210205
64470	64472	64462	155.4566	3	1130.84	1130.84	-0.0186404	3389.51	3389.49	ILLTCSLNDSATEVTGHR	ILLTC[Carbamidomethyl]SLNDSATEVTGHR	1985.98	Basigin	P35613	BSG	160	20	{'b1^1': (114.0918890321, 0.0, 0.0), 'b2^1': (227.17595303209998, 227.1748504638672, 11590.37890625), 'b3^1': (340.2600170321, 340.2588195800781, 4515.234375), 'b4^1': (441.3076950321, 441.3062438964844, 3967.34423828125), 'b5^1': (601.3383427557001, 0.0, 0.0), 'b6^1': (688.3703707557, 0.0, 0.0), 'b7^1': (801.4544347557, 0.0, 0.0), 'b8^1': (915.4973617557, 0.0, 0.0), 'b9^1': (1030.5243047557, 0.0…	N3H4F1	1403.51	A2B2C1D1E2F1fedD1dcbB5ba	Complex	1	0	1		0.5	1	1	104.019	139.544	Sperm_cotton_fraction1_IGP1_Xin_20210205
64682	64684	64680	155.9657	3	1144.52	1144.52	-0.015722	3430.53	3430.52	ILLTCSLNDSATEVTGHR	ILLTC[Carbamidomethyl]SLNDSATEVTGHR	1985.98	Basigin	P35613	BSG	160	20	{'b1^1': (114.0918890321, 0.0, 0.0), 'b2^1': (227.17595303209998, 227.17510986328125, 15716.263671875), 'b3^1': (340.2600170321, 340.2591857910156, 2435.878173828125), 'b4^1': (441.3076950321, 441.3054504394531, 4429.490234375), 'b5^1': (601.3383427557001, 0.0, 0.0), 'b6^1': (688.3703707557, 688.3661499023438, 1801.9759521484375), 'b7^1': (801.4544347557, 0.0, 0.0), 'b8^1': (915.4973617557, 0.0, …	N4H3F1	1444.53	A2B2C1D1E2edD1E2edcbB5ba	Complex	1	0	1		1	1	1	101.869	522.889	Sperm_cotton_fraction1_IGP1_Xin_20210205
64333	64335	64332	155.1249	3	1266.23	1266.23	0.00256348	3795.67	3795.65	ILLTCSLNDSATEVTGHR	ILLTC[Carbamidomethyl]SLNDSATEVTGHR	1985.98	Basigin	P35613	BSG	160	20	{'b1^1': (114.0918890321, 0.0, 0.0), 'b2^1': (227.17595303209998, 227.1749267578125, 11253.7841796875), 'b3^1': (340.2600170321, 340.2582702636719, 2512.415283203125), 'b4^1': (441.3076950321, 441.3052673339844, 1627.326904296875), 'b5^1': (601.3383427557001, 0.0, 0.0), 'b6^1': (688.3703707557, 688.3681030273438, 1665.08740234375), 'b7^1': (801.4544347557, 0.0, 0.0), 'b8^1': (915.4973617557, 0.0,…	N5H4F1	1809.67	A2B2C1D1E2F1fedD2dD1E2edcbB5ba	Complex	1	1	1	0.999451	1	1	1	99.7012	214.014	Sperm_cotton_fraction1_IGP1_Xin_20210205
57806	57808	57803	139.4666	3	1498.62	1498.62	-0.0065918	4492.84	4492.83	DGIHCLQCNSSLVYGAK	DGIHC[Carbamidomethyl]LQC[Carbamidomethyl]NSSLVYGAK	1920.88	Zona pellucida-binding protein 1	Q9BS86	ZPBP	340	19	{'b1^1': (116.0347680321, 0.0, 0.0), 'b2^1': (173.0562320321, 0.0, 0.0), 'b3^1': (286.1402960321, 0.0, 0.0), 'b4^1': (423.19920803210005, 423.19775390625, 10031.296875), 'b5^1': (583.2298557557001, 583.2271118164062, 9255.7255859375), 'b6^1': (696.3139197557001, 696.30810546875, 9817.9384765625), 'b7^1': (824.3724977557001, 824.3677978515625, 8354.98046875), 'b8^1': (984.4031454793001, 984.401184…	N5H6F4	2571.95	A2B2C1D1E2F1G5gfF5fedD1E2F1feE2F1fF5fedcbB5ba	Complex	1	0	1		1	1	1	95.5601	226.065	Sperm_cotton_fraction1_IGP1_Xin_20210205
58903	58905	58893	142.0996	3	1176.84	1176.84	-0.00183105	3527.48	3527.47	DGIHCLQCNSSLVYGAK	DGIHC[Carbamidomethyl]LQC[Carbamidomethyl]NSSLVYGAK	1920.88	Zona pellucida-binding protein 1	Q9BS86	ZPBP	340	19	{'b1^1': (116.0347680321, 0.0, 0.0), 'b2^1': (173.0562320321, 0.0, 0.0), 'b3^1': (286.1402960321, 0.0, 0.0), 'b4^1': (423.19920803210005, 423.197021484375, 6855.68115234375), 'b5^1': (583.2298557557001, 583.228759765625, 8167.021484375), 'b6^1': (696.3139197557001, 696.3089599609375, 4870.86474609375), 'b7^1': (824.3724977557001, 824.37109375, 9309.841796875), 'b8^1': (984.4031454793001, 0.0, 0.0…	N4H4F1	1606.59	A2B2C1D1E2F1fedD2dD1dcbB5ba	Complex	1	1	1	1	0.5	1	1	94.0496	238.691	Sperm_cotton_fraction1_IGP1_Xin_20210205
44499	44501	44492	107.4685	3	1433.92	1433.58	-1.01257	4297.73	4299.72	AINGTAVVMDDK	AINGTAVVMDDK	1232.61	Equatorin	Q9NQ60	EQTN	143	15	{'b1^1': (72.0449390321, 0.0, 0.0), 'b2^1': (185.1290030321, 0.0, 0.0), 'b3^1': (299.1719300321, 0.0, 0.0), 'b4^1': (356.1933940321, 0.0, 0.0), 'b5^1': (457.2410720321, 0.0, 0.0), 'b6^1': (528.2781860321, 528.2781372070312, 2355.468994140625), 'b7^1': (627.3466000321, 627.3427124023438, 12589.7001953125), 'b8^1': (726.4150140321, 726.4129638671875, 11691.130859375), 'b9^1': (857.4554990321, 857.4…	N8H8F1	3067.12	A2B2C1D1E2F1fF5feE2F1fedD2dD1E2F1feE2F1feE2F1fedcba	Complex	0	1		1	1	1	1	83.2344	186.129	Sperm_cotton_fraction1_IGP1_Xin_20210205
43723	43725	43713	105.5892	3	1312.54	1312.54	0.00585938	3934.61	3934.59	AINGTAVVMDDK	AINGTAVVMDDK	1232.61	Equatorin	Q9NQ60	EQTN	143	15	{'b1^1': (72.0449390321, 0.0, 0.0), 'b2^1': (185.1290030321, 0.0, 0.0), 'b3^1': (299.1719300321, 0.0, 0.0), 'b4^1': (356.1933940321, 0.0, 0.0), 'b5^1': (457.2410720321, 0.0, 0.0), 'b6^1': (528.2781860321, 528.2761840820312, 2278.4306640625), 'b7^1': (627.3466000321, 627.3436889648438, 8405.59765625), 'b8^1': (726.4150140321, 726.4138793945312, 7512.95654296875), 'b9^1': (857.4554990321, 857.45452…	N7H7F1	2701.98	A2B2C1D1E2F1feE2F1fedD2dD1E2F1feE2F1fedcbB5ba	Complex	1	1	0.998901	1	0.998901	1	1	83.1636	238.936	Sperm_cotton_fraction1_IGP1_Xin_20210205
64768	64770	64766	156.1703	3	1212.21	1212.21	0.00695801	3633.61	3633.6	ILLTCSLNDSATEVTGHR	ILLTC[Carbamidomethyl]SLNDSATEVTGHR	1985.98	Basigin	P35613	BSG	160	18	{'b1^1': (114.0918890321, 0.0, 0.0), 'b2^1': (227.17595303209998, 227.17503356933594, 10774.5302734375), 'b3^1': (340.2600170321, 340.2580261230469, 2788.4365234375), 'b4^1': (441.3076950321, 441.30419921875, 2130.397216796875), 'b5^1': (601.3383427557001, 0.0, 0.0), 'b6^1': (688.3703707557, 688.3651733398438, 2650.71142578125), 'b7^1': (801.4544347557, 0.0, 0.0), 'b8^1': (915.4973617557, 0.0, 0.…	N5H3F1	1647.61	A2B2C1D1E2F2fedD2dD1dcbB5ba	Complex	1	1	1	0.999451	1	1	1	82.7353	471.698	Sperm_cotton_fraction1_IGP1_Xin_20210205
24475	24477	24474	59.4927	2	1103.48	1103.48	-0.000244141	2204.95	2204.94	VVSVENR	VVSVENR	801.434	Zona pellucida-binding protein 1	Q9BS86	ZPBP	114	10	{'b1^1': (100.0762390321, 0.0, 0.0), 'b2^1': (199.1446530321, 199.14401245117188, 70515.421875), 'b3^1': (286.17668103209996, 286.1761779785156, 88656.234375), 'b4^1': (385.2450950321, 385.2440490722656, 57594.3046875), 'b5^1': (514.2876880321, 514.2865600585938, 108561.0390625), 'b6^1': (628.3306150321, 628.329345703125, 84224.6953125), 'b7^1': (784.4317260321, 784.42578125, 40961.44140625), 'y1…	N3H4F1	1403.51	A2B2C1D1E2edD1E1edcbB5ba	Hybrid	1	0	1		0.970595	1	1	82.5972	849.053	Sperm_cotton_fraction1_IGP1_Xin_20210205
23341	23343	23340	56.7778	3	749.666	749.665	-0.003479	2245.97	2245.97	VVSVENR	VVSVENR	801.434	Zona pellucida-binding protein 1	Q9BS86	ZPBP	114	11	{'b1^1': (100.0762390321, 0.0, 0.0), 'b2^1': (199.1446530321, 199.1441192626953, 39947.18359375), 'b3^1': (286.17668103209996, 286.17645263671875, 16324.30078125), 'b4^1': (385.2450950321, 385.2454528808594, 6024.06787109375), 'b5^1': (514.2876880321, 514.287841796875, 11827.142578125), 'b6^1': (628.3306150321, 628.3295288085938, 7623.744140625), 'b7^1': (784.4317260321, 784.4322509765625, 4144.0…	N4H3F1	1444.53	A2B2C1D1E2F2fedD1dcbB5ba	Complex	1	0	1		1	1	1	82.3563	282.091	Sperm_cotton_fraction1_IGP1_Xin_20210205
56011	56013	55997	135.1498	3	1127.81	1127.48	-1.01147	3379.41	3380.41	KPGYNGSCFNVEIK	KPGYNGSC[Carbamidomethyl]FNVEIK	1611.77	Hyaluronidase PH-20	P38567	SPAM1	235	16	{'b1^1': (129.1027880321, 129.1021728515625, 5394.78076171875), 'b2^1': (226.1555520321, 226.1548309326172, 3554.515625), 'b3^1': (283.17701603209997, 0.0, 0.0), 'b4^1': (446.2403450321, 0.0, 0.0), 'b5^1': (560.2832720321, 560.282470703125, 2268.151611328125), 'b6^1': (617.3047360321, 0.0, 0.0), 'b7^1': (704.3367640321, 0.0, 0.0), 'b8^1': (864.3674117557, 0.0, 0.0), 'b9^1': (1011.4358257557, 0.0,…	N4H5F1	1768.64	A2B2C1D1E2edD2dD1E1eE1edcbB5ba	Hybrid	1	1	0.998901	0.997528	1	1	1	81.5906	180.592	Sperm_cotton_fraction1_IGP1_Xin_20210205
23122	23124	23121	56.2604	2	949.425	949.425	0.00012207	1896.83	1896.83	VVSVENR	VVSVENR	801.434	Zona pellucida-binding protein 1	Q9BS86	ZPBP	114	11	{'b1^1': (100.0762390321, 0.0, 0.0), 'b2^1': (199.1446530321, 199.1436767578125, 15069.560546875), 'b3^1': (286.17668103209996, 286.17578125, 12138.857421875), 'b4^1': (385.2450950321, 385.2444152832031, 4538.2421875), 'b5^1': (514.2876880321, 514.28662109375, 16678.07421875), 'b6^1': (628.3306150321, 628.3303833007812, 5712.66015625), 'b7^1': (784.4317260321, 784.4315185546875, 5312.466796875), …	N3H3	1095.4	A2B2C1D1E2edD1dcba	Complex	0	0			1	1	1	80.5447	568.667	Sperm_cotton_fraction1_IGP1_Xin_20210205
23015	23017	23014	56.0066	2	1022.45	1022.46	0.0012207	2042.9	2042.89	VVSVENR	VVSVENR	801.434	Zona pellucida-binding protein 1	Q9BS86	ZPBP	114	10	{'b1^1': (100.0762390321, 0.0, 0.0), 'b2^1': (199.1446530321, 199.14401245117188, 59100.6953125), 'b3^1': (286.17668103209996, 286.1758728027344, 41179.7890625), 'b4^1': (385.2450950321, 385.24530029296875, 24060.0703125), 'b5^1': (514.2876880321, 514.2855834960938, 52187.79296875), 'b6^1': (628.3306150321, 628.3304443359375, 28656.7890625), 'b7^1': (784.4317260321, 784.4306640625, 16794.078125),…	N3H3F1	1241.45	A2B2C1D1E2edD1dcbB5ba	Complex	1	0	1		1	1	1	77.7795	810.675	Sperm_cotton_fraction1_IGP1_Xin_20210205
30763	30765	30749	74.5096	2	1337.57	1337.56	-0.0197754	2673.11	2673.12	TVNATTYEK	TVNATTYEK	1025.5	Equatorin	Q9NQ60	EQTN	101	12	{'b1^1': (102.0555030321, 0.0, 0.0), 'b2^1': (201.1239170321, 0.0, 0.0), 'b3^1': (315.1668440321, 315.1654357910156, 4662.8564453125), 'b4^1': (386.2039580321, 386.2023010253906, 9347.4169921875), 'b5^1': (487.2516360321, 0.0, 0.0), 'b6^1': (588.2993140321, 0.0, 0.0), 'b7^1': (751.3626430321001, 751.358154296875, 3113.41455078125), 'b8^1': (880.4052360321001, 880.4037475585938, 4158.2578125), 'b9…	N5H3F1	1647.61	A2B2C1D1E2F2fedD2dD1dcbB5ba	Complex	1	1	1	0.999451	1	1	1	74.7415	217.146	Sperm_cotton_fraction1_IGP1_Xin_20210205
44422	44424	44404	107.2846	3	1123.14	1123.14	-0.00219727	3366.39	3366.38	AINGTAVVMDDK	AINGTAVVMDDK	1232.61	Equatorin	Q9NQ60	EQTN	143	14	{'b1^1': (72.0449390321, 0.0, 0.0), 'b2^1': (185.1290030321, 0.0, 0.0), 'b3^1': (299.1719300321, 0.0, 0.0), 'b4^1': (356.1933940321, 0.0, 0.0), 'b5^1': (457.2410720321, 0.0, 0.0), 'b6^1': (528.2781860321, 528.2740478515625, 1780.4012451171875), 'b7^1': (627.3466000321, 627.3447265625, 6058.501953125), 'b8^1': (726.4150140321, 726.4141235351562, 6629.25390625), 'b9^1': (857.4554990321, 857.4556884…	N5H6F1	2133.77	A2B2C1D1E2F1feE2F1fedD2dD1E1edcbB5ba	Hybrid	1	1	1	1	1	1	1	72.1834	128.99	Sperm_cotton_fraction1_IGP1_Xin_20210205
23252	23254	23250	56.5708	3	803.685	803.684	-0.00274658	2408.03	2408.02	VVSVENR	VVSVENR	801.434	Zona pellucida-binding protein 1	Q9BS86	ZPBP	114	10	{'b1^1': (100.0762390321, 0.0, 0.0), 'b2^1': (199.1446530321, 199.14414978027344, 38061.1328125), 'b3^1': (286.17668103209996, 286.1759948730469, 14343.607421875), 'b4^1': (385.2450950321, 385.24566650390625, 4201.42822265625), 'b5^1': (514.2876880321, 514.2869262695312, 21286.75), 'b6^1': (628.3306150321, 628.3313598632812, 11037.28515625), 'b7^1': (784.4317260321, 784.4283447265625, 3403.916259…	N4H4F1	1606.59	A2B2C1D1E2F1fedD1E2edcbB5ba	Complex	1	0	1		0.997803	1	1	71.901	329.618	Sperm_cotton_fraction1_IGP1_Xin_20210205
57951	57953	57933	139.8150	3	1463.62	1463.61	-0.0117188	4387.81	4387.8	DGIHCLQCNSSLVYGAK	DGIHC[Carbamidomethyl]LQC[Carbamidomethyl]NSSLVYGAK	1920.88	Zona pellucida-binding protein 1	Q9BS86	ZPBP	340	16	{'b1^1': (116.0347680321, 0.0, 0.0), 'b2^1': (173.0562320321, 0.0, 0.0), 'b3^1': (286.1402960321, 0.0, 0.0), 'b4^1': (423.19920803210005, 423.1976623535156, 7754.490234375), 'b5^1': (583.2298557557001, 583.2291259765625, 5610.40771484375), 'b6^1': (696.3139197557001, 696.3101196289062, 6349.51416015625), 'b7^1': (824.3724977557001, 824.3718872070312, 10164.1826171875), 'b8^1': (984.4031454793001,…	N6H5F3	2466.91	A2B2C1D1E2F1fF5fedD2dD1E2eE2F1fF5fedcbB5ba	Complex	1	1	1	0.997528	0.999725	1	1	67.6429	407.039	Sperm_cotton_fraction1_IGP1_Xin_20210205
58429	58431	58413	140.9571	3	1225.52	1225.18	-1.00818	3672.53	3673.53	DGIHCLQCNSSLVYGAK	DGIHC[Carbamidomethyl]LQC[Carbamidomethyl]NSSLVYGAK	1920.88	Zona pellucida-binding protein 1	Q9BS86	ZPBP	340	16	{'b1^1': (116.0347680321, 0.0, 0.0), 'b2^1': (173.0562320321, 0.0, 0.0), 'b3^1': (286.1402960321, 0.0, 0.0), 'b4^1': (423.19920803210005, 423.1968688964844, 9680.341796875), 'b5^1': (583.2298557557001, 583.2280883789062, 7858.115234375), 'b6^1': (696.3139197557001, 696.31396484375, 3335.921630859375), 'b7^1': (824.3724977557001, 824.3687744140625, 8353.3388671875), 'b8^1': (984.4031454793001, 984…	N4H4F2	1752.64	A2B2C1D1E2F1fF5fedD1E2edcbB5ba	Complex	1	0	1		1	1	1	67.6403	245.524	Sperm_cotton_fraction1_IGP1_Xin_20210205
23298	23300	23296	56.6777	2	1050.97	1050.97	0.00146484	2099.92	2099.91	VVSVENR	VVSVENR	801.434	Zona pellucida-binding protein 1	Q9BS86	ZPBP	114	10	{'b1^1': (100.0762390321, 0.0, 0.0), 'b2^1': (199.1446530321, 199.14402770996094, 13562.267578125), 'b3^1': (286.17668103209996, 286.17572021484375, 12646.087890625), 'b4^1': (385.2450950321, 385.2442321777344, 4437.1279296875), 'b5^1': (514.2876880321, 514.2854614257812, 9799.2666015625), 'b6^1': (628.3306150321, 628.3300170898438, 9119.7109375), 'b7^1': (784.4317260321, 784.4320678710938, 4096.…	N4H3	1298.48	A2B2C1D1E2edD2dD1dcba	Complex	0	1		1	1	1	1	67.0338	250.583	Sperm_cotton_fraction1_IGP1_Xin_20210205
24432	24434	24431	59.3889	3	735.991	735.99	-0.00128174	2204.95	2204.94	VVSVENR	VVSVENR	801.434	Zona pellucida-binding protein 1	Q9BS86	ZPBP	114	10	{'b1^1': (100.0762390321, 0.0, 0.0), 'b2^1': (199.1446530321, 199.14404296875, 36972.203125), 'b3^1': (286.17668103209996, 286.1765441894531, 7082.50732421875), 'b4^1': (385.2450950321, 385.2424011230469, 2295.01904296875), 'b5^1': (514.2876880321, 514.2870483398438, 2478.19580078125), 'b6^1': (628.3306150321, 628.3287353515625, 2126.2060546875), 'b7^1': (784.4317260321, 784.4356689453125, 2078.2…	N3H4F1	1403.51	A2B2C1D1E2F1fedD1dcbB5ba	Complex	1	0	1		0.994644	1	1	64.0581	544.361	Sperm_cotton_fraction1_IGP1_Xin_20210205
64259	64261	64248	154.9448	3	1198.54	1198.54	-0.00366211	3592.59	3592.57	ILLTCSLNDSATEVTGHR	ILLTC[Carbamidomethyl]SLNDSATEVTGHR	1985.98	Basigin	P35613	BSG	160	16	{'b1^1': (114.0918890321, 0.0, 0.0), 'b2^1': (227.17595303209998, 227.1753692626953, 6434.98828125), 'b3^1': (340.2600170321, 340.2586975097656, 2874.80029296875), 'b4^1': (441.3076950321, 0.0, 0.0), 'b5^1': (601.3383427557001, 0.0, 0.0), 'b6^1': (688.3703707557, 0.0, 0.0), 'b7^1': (801.4544347557, 0.0, 0.0), 'b8^1': (915.4973617557, 0.0, 0.0), 'b9^1': (1030.5243047557, 0.0, 0.0), 'b10^1': (1117.…	N4H4F1	1606.59	A2B2C1D1E2F1fedD1E2edcbB5ba	Complex	1	0	1		1	1	1	63.7742	341.057	Sperm_cotton_fraction1_IGP1_Xin_20210205
43918	43920	43906	106.0602	3	1312.54	1312.55	0.0102539	3934.62	3934.59	AINGTAVVMDDK	AINGTAVVMDDK	1232.61	Equatorin	Q9NQ60	EQTN	143	13	{'b1^1': (72.0449390321, 0.0, 0.0), 'b2^1': (185.1290030321, 0.0, 0.0), 'b3^1': (299.1719300321, 0.0, 0.0), 'b4^1': (356.1933940321, 0.0, 0.0), 'b5^1': (457.2410720321, 0.0, 0.0), 'b6^1': (528.2781860321, 528.275634765625, 3383.48046875), 'b7^1': (627.3466000321, 627.3429565429688, 6655.32177734375), 'b8^1': (726.4150140321, 726.4112548828125, 6222.09912109375), 'b9^1': (857.4554990321, 0.0, 0.0)…	N7H7F1	2701.98	A2B2C1D1E2F1fF5feE2F1fedD2dD1E2F1feE2F1fedcba	Complex	0	1		1	1	1	1	63.5941	117.253	Sperm_cotton_fraction1_IGP1_Xin_20210205
45741	45743	45739	110.4485	3	1296.2	1296.2	0.00952148	3885.59	3885.57	ITDSEDKALMNGSESR	ITDSEDKALMNGSESR	1751.8	Basigin	P35613	BSG	268	15	{'b1^1': (114.0918890321, 0.0, 0.0), 'b2^1': (215.1395670321, 0.0, 0.0), 'b3^1': (330.1665100321, 0.0, 0.0), 'b4^1': (417.19853803210003, 0.0, 0.0), 'b5^1': (546.2411310321, 546.2372436523438, 2346.302734375), 'b6^1': (661.2680740321, 661.2664794921875, 3672.91259765625), 'b7^1': (789.3630370321, 789.3599853515625, 2123.1455078125), 'b8^1': (860.4001510321, 860.3938598632812, 7162.490234375), 'b9…	N5H6F1	2133.77	A2B2C1D1E2F1fedD1E2F1feE2F1fedcbB5ba	Complex	1	0	1		1	1	1	62.2074	414.445	Sperm_cotton_fraction1_IGP1_Xin_20210205
57917	57919	57911	139.7343	4	1138.47	1138.48	0.00390625	4549.87	4549.85	DGIHCLQCNSSLVYGAK	DGIHC[Carbamidomethyl]LQC[Carbamidomethyl]NSSLVYGAK	1920.88	Zona pellucida-binding protein 1	Q9BS86	ZPBP	340	15	{'b1^1': (116.0347680321, 0.0, 0.0), 'b2^1': (173.0562320321, 0.0, 0.0), 'b3^1': (286.1402960321, 0.0, 0.0), 'b4^1': (423.19920803210005, 423.19775390625, 11399.486328125), 'b5^1': (583.2298557557001, 583.2258911132812, 9990.6533203125), 'b6^1': (696.3139197557001, 0.0, 0.0), 'b7^1': (824.3724977557001, 824.3695068359375, 8154.9892578125), 'b8^1': (984.4031454793001, 984.4159545898438, 2254.12280…	N6H6F3	2628.97	A2B2C1D1E2F1fF5fedD2dD1E2F1feE2F1fF5fedcbB5ba	Complex	1	1	1	0.999451	1	1	1	60.8481	146.494	Sperm_cotton_fraction1_IGP1_Xin_20210205
25996	25998	25995	63.1408	2	1387.59	1387.59	0.00390625	2773.16	2773.15	VVSVENR	VVSVENR	801.434	Zona pellucida-binding protein 1	Q9BS86	ZPBP	114	9	{'b1^1': (100.0762390321, 0.0, 0.0), 'b2^1': (199.1446530321, 199.14395141601562, 9605.8974609375), 'b3^1': (286.17668103209996, 286.17529296875, 15023.7294921875), 'b4^1': (385.2450950321, 385.2447204589844, 9892.2880859375), 'b5^1': (514.2876880321, 514.2864379882812, 20539.740234375), 'b6^1': (628.3306150321, 628.3314208984375, 7911.8935546875), 'b7^1': (784.4317260321, 784.42919921875, 6364.6…	N5H5F1	1971.72	A2B2C1D1E2F1fedD2dD1E2F1fedcbB5ba	Complex	1	1	1	0.999451	1	1	1	57.5911	415.605	Sperm_cotton_fraction1_IGP1_Xin_20210205
23429	23431	23427	56.9881	3	803.684	803.683	-0.00384521	2408.03	2408.02	VVSVENR	VVSVENR	801.434	Zona pellucida-binding protein 1	Q9BS86	ZPBP	114	9	{'b1^1': (100.0762390321, 0.0, 0.0), 'b2^1': (199.1446530321, 199.14418029785156, 23997.8125), 'b3^1': (286.17668103209996, 286.1759948730469, 10744.13671875), 'b4^1': (385.2450950321, 385.2449035644531, 2841.61572265625), 'b5^1': (514.2876880321, 514.2869873046875, 7170.4560546875), 'b6^1': (628.3306150321, 628.3310546875, 3609.365234375), 'b7^1': (784.4317260321, 784.43115234375, 1826.4140625),…	N4H4F1	1606.59	A2B2C1D1E2F2fedD1E1edcbB5ba	Hybrid	1	0	1		0.949975	0.909494	0.909494	56.3254	265.825	Sperm_cotton_fraction1_IGP1_Xin_20210205
23143	23145	23142	56.3107	2	1030.45	1030.45	-0.000488281	2058.89	2058.88	VVSVENR	VVSVENR	801.434	Zona pellucida-binding protein 1	Q9BS86	ZPBP	114	9	{'b1^1': (100.0762390321, 0.0, 0.0), 'b2^1': (199.1446530321, 199.14382934570312, 9846.265625), 'b3^1': (286.17668103209996, 286.1756286621094, 12687.05859375), 'b4^1': (385.2450950321, 385.24462890625, 6202.95361328125), 'b5^1': (514.2876880321, 514.2859497070312, 14775.865234375), 'b6^1': (628.3306150321, 628.3298950195312, 6192.94921875), 'b7^1': (784.4317260321, 784.4293212890625, 4188.900390…	N3H4	1257.45	A2B2C1D1E2edD1E1edcba	Hybrid	0	0			0.980408	1	1	55.9115	520.957	Sperm_cotton_fraction1_IGP1_Xin_20210205
26060	26062	26059	63.2937	2	1205.02	1205.02	-0.000488281	2408.03	2408.02	VVSVENR	VVSVENR	801.434	Zona pellucida-binding protein 1	Q9BS86	ZPBP	114	9	{'b1^1': (100.0762390321, 0.0, 0.0), 'b2^1': (199.1446530321, 199.14395141601562, 7084.6728515625), 'b3^1': (286.17668103209996, 286.1759033203125, 10220.4140625), 'b4^1': (385.2450950321, 385.2447204589844, 3525.224853515625), 'b5^1': (514.2876880321, 514.2847290039062, 9847.900390625), 'b6^1': (628.3306150321, 628.3300170898438, 10076.970703125), 'b7^1': (784.4317260321, 784.4287719726562, 3708…	N4H4F1	1606.59	A2B2C1D1E2F1fedD2dD1dcbB5ba	Complex	1	1	1	0.999451	0.5	1	1	54.6708	307.095	Sperm_cotton_fraction1_IGP1_Xin_20210205
22441	22443	22440	54.6243	2	1050.97	1050.96	-0.000732422	2099.91	2099.91	VVSVENR	VVSVENR	801.434	Zona pellucida-binding protein 1	Q9BS86	ZPBP	114	9	{'b1^1': (100.0762390321, 0.0, 0.0), 'b2^1': (199.1446530321, 199.14395141601562, 5844.4599609375), 'b3^1': (286.17668103209996, 286.1758728027344, 7032.7841796875), 'b4^1': (385.2450950321, 385.24365234375, 2653.40087890625), 'b5^1': (514.2876880321, 514.2850341796875, 6380.7822265625), 'b6^1': (628.3306150321, 628.3270874023438, 3696.54345703125), 'b7^1': (784.4317260321, 784.4270629882812, 181…	N4H3	1298.48	A2B2C1D1E2F2fedD1dcba	Complex	0	0			1	1	1	51.9655	403.858	Sperm_cotton_fraction1_IGP1_Xin_20210205
26039	26041	26038	63.2434	2	1306.56	1306.56	0.00341797	2611.11	2611.1	VVSVENR	VVSVENR	801.434	Zona pellucida-binding protein 1	Q9BS86	ZPBP	114	9	{'b1^1': (100.0762390321, 0.0, 0.0), 'b2^1': (199.1446530321, 199.14364624023438, 3887.952880859375), 'b3^1': (286.17668103209996, 286.1758117675781, 4175.2333984375), 'b4^1': (385.2450950321, 385.2438659667969, 1936.3419189453125), 'b5^1': (514.2876880321, 514.2860717773438, 7072.4169921875), 'b6^1': (628.3306150321, 628.331298828125, 3179.05908203125), 'b7^1': (784.4317260321, 784.4215698242188…	N5H4F1	1809.67	A2B2C1D1E2F1fedD2dD1E2edcbB5ba	Complex	1	1	1	0.999451	0.999863	1	1	50.7976	351.581	Sperm_cotton_fraction1_IGP1_Xin_20210205
57787	57789	57782	139.4212	3	1128.15	1128.15	0.0146484	3381.43	3381.41	DGIHCLQCNSSLVYGAK	DGIHC[Carbamidomethyl]LQC[Carbamidomethyl]NSSLVYGAK	1920.88	Zona pellucida-binding protein 1	Q9BS86	ZPBP	340	13	{'b1^1': (116.0347680321, 0.0, 0.0), 'b2^1': (173.0562320321, 0.0, 0.0), 'b3^1': (286.1402960321, 0.0, 0.0), 'b4^1': (423.19920803210005, 423.19775390625, 30126.720703125), 'b5^1': (583.2298557557001, 0.0, 0.0), 'b6^1': (696.3139197557001, 0.0, 0.0), 'b7^1': (824.3724977557001, 0.0, 0.0), 'b8^1': (984.4031454793001, 0.0, 0.0), 'b9^1': (1098.4460724793, 0.0, 0.0), 'b10^1': (1185.4781004793, 0.0, 0…	N4H4	1460.53	A2B2C1D1E2F2fedD1E1edcba	Hybrid	0	0			0.995744	0.804348	0.804348	45.3986	141.412	Sperm_cotton_fraction1_IGP1_Xin_20210205
23604	23606	23602	57.4062	3	803.684	803.684	-6.82121e-13	2408.03	2408.02	VVSVENR	VVSVENR	801.434	Zona pellucida-binding protein 1	Q9BS86	ZPBP	114	8	{'b1^1': (100.0762390321, 0.0, 0.0), 'b2^1': (199.1446530321, 199.14413452148438, 8974.927734375), 'b3^1': (286.17668103209996, 286.17584228515625, 4852.4677734375), 'b4^1': (385.2450950321, 385.2443542480469, 1553.9371337890625), 'b5^1': (514.2876880321, 514.2866821289062, 5472.8701171875), 'b6^1': (628.3306150321, 628.328857421875, 3447.033203125), 'b7^1': (784.4317260321, 0.0, 0.0), 'y1^1': (1…	N4H4F1	1606.59	A2B2C1D1E2eE2edD1E1edcbB5ba	Hybrid	1	0	1		0.950273	1	1	43.859	360.531	Sperm_cotton_fraction1_IGP1_Xin_20210205
30974	30976	30968	75.0037	2	1337.57	1338.07	1.00439	2674.12	2673.12	TVNATTYEK	TVNATTYEK	1025.5	Equatorin	Q9NQ60	EQTN	101	9	{'b1^1': (102.0555030321, 0.0, 0.0), 'b2^1': (201.1239170321, 0.0, 0.0), 'b3^1': (315.1668440321, 0.0, 0.0), 'b4^1': (386.2039580321, 386.20196533203125, 3203.77587890625), 'b5^1': (487.2516360321, 487.25244140625, 1730.008544921875), 'b6^1': (588.2993140321, 0.0, 0.0), 'b7^1': (751.3626430321001, 0.0, 0.0), 'b8^1': (880.4052360321001, 0.0, 0.0), 'b9^1': (1008.5001990321001, 1008.4949951171875, 7…	N5H3F1	1647.61	A2B2C1D1E2edD2dD1E2edcbB5ba	Complex	1	1	1	0.998352	1	1	1	40.2636	314.209	Sperm_cotton_fraction1_IGP1_Xin_20210205
26111	26113	26102	63.4183	2	1124	1124	-0.00927734	2245.98	2245.97	VVSVENR	VVSVENR	801.434	Zona pellucida-binding protein 1	Q9BS86	ZPBP	114	8	{'b1^1': (100.0762390321, 0.0, 0.0), 'b2^1': (199.1446530321, 199.14381408691406, 5818.263671875), 'b3^1': (286.17668103209996, 286.17572021484375, 4826.76416015625), 'b4^1': (385.2450950321, 385.24591064453125, 1642.03466796875), 'b5^1': (514.2876880321, 514.2862548828125, 3898.210693359375), 'b6^1': (628.3306150321, 0.0, 0.0), 'b7^1': (784.4317260321, 784.4285278320312, 1777.42626953125), 'y1^1…	N4H3F1	1444.53	A2B2C1D1E2edD2dD1dcbB5ba	Complex	1	1	1	0.999725	1	1	1	40.2164	127.449	Sperm_cotton_fraction1_IGP1_Xin_20210205
62936	62938	62918	151.7576	2	1735.27	1734.78	-0.98877	3467.54	3467.51	QYVFTTQNPNGTESEISVR	QYVFTTQNPNGTESEISVR	2169.03	Equatorin	Q9NQ60	EQTN	76	13	{'b1^1': (129.0664030321, 0.0, 0.0), 'b2^1': (292.12973203210004, 292.1286926269531, 4418.7666015625), 'b3^1': (391.19814603210006, 391.1972961425781, 9016.2421875), 'b4^1': (538.2665600321001, 538.2601928710938, 1621.4349365234375), 'b5^1': (639.3142380321001, 639.31494140625, 2298.970947265625), 'b6^1': (740.3619160321001, 740.3645629882812, 1684.49658203125), 'b7^1': (868.4204940321001, 0.0, 0…	N4H3	1298.48	A2B2C1D1E2edD2dD1dcba	Complex	0	1		1	1	1	1	39.8546	241.696	Sperm_cotton_fraction1_IGP1_Xin_20210205
58229	58231	58213	140.4858	3	1396.25	1395.58	-2.01306	4183.72	4183.7	DGIHCLQCNSSLVYGAK	DGIHC[Carbamidomethyl]LQC[Carbamidomethyl]NSSLVYGAK	1920.88	Zona pellucida-binding protein 1	Q9BS86	ZPBP	340	12	{'b1^1': (116.0347680321, 0.0, 0.0), 'b2^1': (173.0562320321, 0.0, 0.0), 'b3^1': (286.1402960321, 0.0, 0.0), 'b4^1': (423.19920803210005, 423.1966247558594, 4005.114501953125), 'b5^1': (583.2298557557001, 583.2272338867188, 4848.55712890625), 'b6^1': (696.3139197557001, 0.0, 0.0), 'b7^1': (824.3724977557001, 824.3663330078125, 8928.337890625), 'b8^1': (984.4031454793001, 984.3986206054688, 2119.0…	N5H5F1S1	2262.81	A2B2C1D1E2F1G3gfedD2dD1E2F1fedcbB5ba	Complex	1	1	1	0.991761	0.999863	0.95874	0.95874	38.1337	174.094	Sperm_cotton_fraction1_IGP1_Xin_20210205
13357	13359	13356	32.7876	3	1160.46	1160.46	-0.00183105	3478.35	3478.34	ALMNGSESR	ALM[Oxidation]NGSESR	979.439	Basigin	P35613	BSG	268	8	{'b1^1': (72.0449390321, 0.0, 0.0), 'b2^1': (185.1290030321, 0.0, 0.0), 'b3^1': (332.1644026542, 0.0, 0.0), 'b4^1': (446.2073296542, 0.0, 0.0), 'b5^1': (503.2287936542, 0.0, 0.0), 'b6^1': (590.2608216542, 0.0, 0.0), 'b7^1': (719.3034146542, 719.3024291992188, 3484.99609375), 'b8^1': (806.3354426541999, 0.0, 0.0), 'b9^1': (962.4365536542, 0.0, 0.0), 'y1^1': (175.11949609630003, 175.11880493164062,…	N6H7F1	2498.9	A2B2C1D1E2F1feE2F1fedD1E2F1feE2F1fedcbB5ba	Complex	1	0	1		1	1	1	32.9399	290.098	Sperm_cotton_fraction1_IGP1_Xin_20210205
45752	45754	45739	110.4744	3	1310.54	1309.88	-1.99475	3926.61	3926.6	ITDSEDKALMNGSESR	ITDSEDKALMNGSESR	1751.8	Basigin	P35613	BSG	268	11	{'b1^1': (114.0918890321, 0.0, 0.0), 'b2^1': (215.1395670321, 0.0, 0.0), 'b3^1': (330.1665100321, 0.0, 0.0), 'b4^1': (417.19853803210003, 0.0, 0.0), 'b5^1': (546.2411310321, 0.0, 0.0), 'b6^1': (661.2680740321, 661.2645263671875, 3054.118896484375), 'b7^1': (789.3630370321, 0.0, 0.0), 'b8^1': (860.4001510321, 860.3908081054688, 5005.30908203125), 'b9^1': (973.4842150321, 973.4716186523438, 2177.56…	N6H5F1	2174.8	A2B2C1D1E2F2fedD1E2F1feE2F1fedcbB5ba	Complex	1	0	1		0.999313	1	1	32.8306	398.338	Sperm_cotton_fraction1_IGP1_Xin_20210205
26295	26297	26294	63.8617	3	925.395	925.394	-0.00128174	2773.16	2773.15	VVSVENR	VVSVENR	801.434	Zona pellucida-binding protein 1	Q9BS86	ZPBP	114	7	{'b1^1': (100.0762390321, 0.0, 0.0), 'b2^1': (199.1446530321, 199.14382934570312, 5090.76220703125), 'b3^1': (286.17668103209996, 286.1756591796875, 2774.050537109375), 'b4^1': (385.2450950321, 385.2428283691406, 2070.01318359375), 'b5^1': (514.2876880321, 514.2871704101562, 5136.5126953125), 'b6^1': (628.3306150321, 628.330810546875, 2996.188232421875), 'b7^1': (784.4317260321, 0.0, 0.0), 'y1^1'…	N5H5F1	1971.72	A2B2C1D1E2F1feE2edD2dD1E1edcbB5ba	Hybrid	1	1	1	0.999451	0.938279	1	1	31.9242	123.484	Sperm_cotton_fraction1_IGP1_Xin_20210205
59162	59164	59155	142.7248	3	1328.23	1328.22	-0.00549316	3981.65	3980.62	DGIHCLQCNSSLVYGAK	DGIHC[Carbamidomethyl]LQC[Carbamidomethyl]NSSLVYGAK	1920.88	Zona pellucida-binding protein 1	Q9BS86	ZPBP	340	11	{'b1^1': (116.0347680321, 0.0, 0.0), 'b2^1': (173.0562320321, 0.0, 0.0), 'b3^1': (286.1402960321, 0.0, 0.0), 'b4^1': (423.19920803210005, 423.19708251953125, 3206.35400390625), 'b5^1': (583.2298557557001, 583.2275390625, 3217.07763671875), 'b6^1': (696.3139197557001, 696.3098754882812, 2486.89599609375), 'b7^1': (824.3724977557001, 824.3651733398438, 3802.1962890625), 'b8^1': (984.4031454793001, …	N4H5F1S1	2059.73	A2B2C1D1E2F1G3gfedD1E2F1fedcbB5ba	Complex	1	0	1		0.999863	1	1	31.7011	153.567	Sperm_cotton_fraction1_IGP1_Xin_20210205
45919	45921	45913	110.8723	3	1174.49	1174.49	-0.0106201	3520.45	3520.44	ITDSEDKALMNGSESR	ITDSEDKALMNGSESR	1751.8	Basigin	P35613	BSG	268	10	{'b1^1': (114.0918890321, 0.0, 0.0), 'b2^1': (215.1395670321, 215.1385955810547, 2335.1923828125), 'b3^1': (330.1665100321, 0.0, 0.0), 'b4^1': (417.19853803210003, 0.0, 0.0), 'b5^1': (546.2411310321, 0.0, 0.0), 'b6^1': (661.2680740321, 0.0, 0.0), 'b7^1': (789.3630370321, 0.0, 0.0), 'b8^1': (860.4001510321, 860.3971557617188, 3364.615234375), 'b9^1': (973.4842150321, 0.0, 0.0), 'b10^1': (1104.5247…	N4H5F1	1768.64	A2B2C1D1E2F1fedD1E2F1fedcbB5ba	Complex	1	0	1		1	1	1	26.8887	198.285	Sperm_cotton_fraction1_IGP1_Xin_20210205
23301	23303	23296	56.6856	2	1286.05	1286.05	0.00317383	2570.08	2570.07	VVSVENR	VVSVENR	801.434	Zona pellucida-binding protein 1	Q9BS86	ZPBP	114	6	{'b1^1': (100.0762390321, 0.0, 0.0), 'b2^1': (199.1446530321, 199.14329528808594, 1903.8388671875), 'b3^1': (286.17668103209996, 286.17486572265625, 2539.069091796875), 'b4^1': (385.2450950321, 385.24273681640625, 2541.727783203125), 'b5^1': (514.2876880321, 514.2841186523438, 2274.708251953125), 'b6^1': (628.3306150321, 0.0, 0.0), 'b7^1': (784.4317260321, 0.0, 0.0), 'y1^1': (175.1194960962998, 1…	N4H5F1	1768.64	A2B2C1D1E2F1fedD1E2F1fedcbB5ba	Complex	1	0	1		1	1	1	22.8919	546.889	Sperm_cotton_fraction1_IGP1_Xin_20210205
54320	54322	54313	132.3584	2	1473.62	1473.62	0.00439453	2945.22	2945.21	CLQNETYSALSPGK	C[Carbamidomethyl]LQNETYSALSPGK	1566.73	Acrosin-binding protein	Q8NEB7	ACRBP	512	21	{'b1^1': (161.03847275569998, 0.0, 0.0), 'b2^1': (274.12253675569997, 274.1205749511719, 1968.84521484375), 'b3^1': (402.1811147557, 402.18017578125, 3237.4482421875), 'b4^1': (516.2240417557, 0.0, 0.0), 'b5^1': (645.2666347557, 645.2656860351562, 4121.61669921875), 'b6^1': (746.3143127557, 746.3133544921875, 2040.4493408203125), 'b7^1': (909.3776417557001, 909.3707885742188, 2792.67431640625), '…	N2H6	1378.48	A2B2C1D1E1edD1E1eE1edcba	High mannose	0	0			1			135.567	383.494	Sperm_cotton_fraction1_IGP2_Xin_20210205
57653	57655	57652	140.3311	3	1395.92	1395.92	-0.00695801	4184.73	4184.72	DGIHCLQCNSSLVYGAK	DGIHC[Carbamidomethyl]LQC[Carbamidomethyl]NSSLVYGAK	1920.88	Zona pellucida-binding protein 1	Q9BS86	ZPBP	340	28	{'b1^1': (116.0347680321, 0.0, 0.0), 'b2^1': (173.0562320321, 0.0, 0.0), 'b3^1': (286.1402960321, 0.0, 0.0), 'b4^1': (423.19920803210005, 423.19781494140625, 80367.2109375), 'b5^1': (583.2298557557001, 583.2276611328125, 73877.640625), 'b6^1': (696.3139197557001, 696.3113403320312, 64583.015625), 'b7^1': (824.3724977557001, 824.3699951171875, 89952.6640625), 'b8^1': (984.4031454793001, 984.401428…	N5H5F3	2263.83	A2B2C1D1E2F1G5gfF5fedD2dD1E2F1fedcbB5ba	Complex	1	1	1	1	0.999858	1	1	243.182	480.137	Sperm_cotton_fraction1_IGP2_Xin_20210205
57782	57784	57780	140.6466	3	1347.23	1347.23	0.00878906	4038.68	4038.66	DGIHCLQCNSSLVYGAK	DGIHC[Carbamidomethyl]LQC[Carbamidomethyl]NSSLVYGAK	1920.88	Zona pellucida-binding protein 1	Q9BS86	ZPBP	340	25	{'b1^1': (116.0347680321, 0.0, 0.0), 'b2^1': (173.0562320321, 0.0, 0.0), 'b3^1': (286.1402960321, 0.0, 0.0), 'b4^1': (423.19920803210005, 423.19793701171875, 62449.39453125), 'b5^1': (583.2298557557001, 583.2276611328125, 66119.1484375), 'b6^1': (696.3139197557001, 696.3115844726562, 60217.1796875), 'b7^1': (824.3724977557001, 824.3692626953125, 80679.21875), 'b8^1': (984.4031454793001, 984.40063…	N5H5F2	2117.78	A2B2C1D1E2F1fF5fedD1E2eE2F1fedcbB5ba	Complex	1	0	1		0.999858	1	1	196.203	281.186	Sperm_cotton_fraction1_IGP2_Xin_20210205
58093	58095	58091	141.3836	3	1298.55	1298.55	0.00732422	3892.62	3892.6	DGIHCLQCNSSLVYGAK	DGIHC[Carbamidomethyl]LQC[Carbamidomethyl]NSSLVYGAK	1920.88	Zona pellucida-binding protein 1	Q9BS86	ZPBP	340	26	{'b1^1': (116.0347680321, 0.0, 0.0), 'b2^1': (173.0562320321, 0.0, 0.0), 'b3^1': (286.1402960321, 0.0, 0.0), 'b4^1': (423.19920803210005, 423.1969299316406, 20549.931640625), 'b5^1': (583.2298557557001, 583.2280883789062, 19488.359375), 'b6^1': (696.3139197557001, 696.3084716796875, 14549.7060546875), 'b7^1': (824.3724977557001, 824.3692016601562, 21372.13671875), 'b8^1': (984.4031454793001, 984.…	N5H5F1	1971.72	A2B2C1D1E2F1fedD1E2eE2F1fedcbB5ba	Complex	1	0	1		1	1	1	186.671	153.788	Sperm_cotton_fraction1_IGP2_Xin_20210205
14514	14516	14513	36.7631	3	1173.16	1173.16	0.0065918	3516.45	3516.44	NDKTVNATTYEK	NDKTVNATTYEK	1382.67	Equatorin	Q9NQ60	EQTN	101	22	{'b1^1': (115.05075203210001, 0.0, 0.0), 'b2^1': (230.0776950321, 230.07696533203125, 1705.58203125), 'b3^1': (358.1726580321, 358.1715393066406, 3900.976318359375), 'b4^1': (459.2203360321, 459.2205810546875, 5493.4072265625), 'b5^1': (558.2887500321, 558.2885131835938, 5396.40673828125), 'b6^1': (672.3316770321, 672.3279418945312, 4260.7236328125), 'b7^1': (743.3687910320999, 743.3657836914062,…	N5H6F1	2133.77	A2B2C1D1E2F1fF5feE2F1fedD2dD1E1edcba	Hybrid	0	1		1	1	1	1	183.811	327.338	Sperm_cotton_fraction1_IGP2_Xin_20210205
14894	14896	14893	37.6858	3	1119.14	1119.14	0.00109863	3354.4	3354.39	NDKTVNATTYEK	NDKTVNATTYEK	1382.67	Equatorin	Q9NQ60	EQTN	101	21	{'b1^1': (115.05075203210001, 0.0, 0.0), 'b2^1': (230.0776950321, 0.0, 0.0), 'b3^1': (358.1726580321, 358.1714172363281, 1937.142333984375), 'b4^1': (459.2203360321, 459.2203063964844, 5424.78076171875), 'b5^1': (558.2887500321, 558.2890625, 6984.22412109375), 'b6^1': (672.3316770321, 672.3285522460938, 2272.438720703125), 'b7^1': (743.3687910320999, 743.365966796875, 5692.5107421875), 'b8^1': (8…	N5H5F1	1971.72	A2B2C1D1E2F1fF5fedD2dD1E2F1fedcba	Complex	0	1		1	0.999858	1	1	166.399	289.157	Sperm_cotton_fraction1_IGP2_Xin_20210205
57593	57595	57586	140.1888	3	1333.55	1333.56	0.0186768	3997.66	3997.63	DGIHCLQCNSSLVYGAK	DGIHC[Carbamidomethyl]LQC[Carbamidomethyl]NSSLVYGAK	1920.88	Zona pellucida-binding protein 1	Q9BS86	ZPBP	340	24	{'b1^1': (116.0347680321, 0.0, 0.0), 'b2^1': (173.0562320321, 0.0, 0.0), 'b3^1': (286.1402960321, 0.0, 0.0), 'b4^1': (423.19920803210005, 423.1975402832031, 18573.685546875), 'b5^1': (583.2298557557001, 583.2269897460938, 15228.9130859375), 'b6^1': (696.3139197557001, 696.31103515625, 12527.0390625), 'b7^1': (824.3724977557001, 824.3679809570312, 19683.9375), 'b8^1': (984.4031454793001, 984.39874…	N4H6F2	2076.75	A2B2C1D1E2F1fF5feE2edD1E1eE1edcbB5ba	Hybrid	1	0	1		1	1	1	157.102	222.478	Sperm_cotton_fraction1_IGP2_Xin_20210205
57482	57484	57477	139.9254	3	1395.92	1395.92	0.000366211	4184.73	4184.72	DGIHCLQCNSSLVYGAK	DGIHC[Carbamidomethyl]LQC[Carbamidomethyl]NSSLVYGAK	1920.88	Zona pellucida-binding protein 1	Q9BS86	ZPBP	340	20	{'b1^1': (116.0347680321, 0.0, 0.0), 'b2^1': (173.0562320321, 0.0, 0.0), 'b3^1': (286.1402960321, 0.0, 0.0), 'b4^1': (423.19920803210005, 423.1976623535156, 15997.630859375), 'b5^1': (583.2298557557001, 583.2269287109375, 14561.7705078125), 'b6^1': (696.3139197557001, 696.3102416992188, 15381.21875), 'b7^1': (824.3724977557001, 824.3681640625, 17498.7421875), 'b8^1': (984.4031454793001, 984.39727…	N5H5F3	2263.83	A2B2C1D1E2F1fF5fedD1E2eE2F1fF5fedcbB5ba	Complex	1	0	1		1	1	1	108.968	440.312	Sperm_cotton_fraction1_IGP2_Xin_20210205
14493	14495	14491	36.7151	3	1070.45	1070.46	0.00439453	3208.34	3208.33	NDKTVNATTYEK	NDKTVNATTYEK	1382.67	Equatorin	Q9NQ60	EQTN	101	17	{'b1^1': (115.05075203210001, 0.0, 0.0), 'b2^1': (230.0776950321, 0.0, 0.0), 'b3^1': (358.1726580321, 0.0, 0.0), 'b4^1': (459.2203360321, 0.0, 0.0), 'b5^1': (558.2887500321, 558.2864379882812, 2931.09765625), 'b6^1': (672.3316770321, 672.3277587890625, 2082.955078125), 'b7^1': (743.3687910320999, 743.366455078125, 3176.04345703125), 'b8^1': (844.4164690320999, 844.4102783203125, 1855.271118164062…	N5H5	1825.66	A2B2C1D1E2F1fedD2dD1E2F1fedcba	Complex	0	1		1	0.999858	1	1	104.606	250.277	Sperm_cotton_fraction1_IGP2_Xin_20210205
57896	57898	57890	140.9158	3	1341.9	1341.9	-0.00366211	4022.67	4021.64	DGIHCLQCNSSLVYGAK	DGIHC[Carbamidomethyl]LQC[Carbamidomethyl]NSSLVYGAK	1920.88	Zona pellucida-binding protein 1	Q9BS86	ZPBP	340	19	{'b1^1': (116.0347680321, 0.0, 0.0), 'b2^1': (173.0562320321, 0.0, 0.0), 'b3^1': (286.1402960321, 0.0, 0.0), 'b4^1': (423.19920803210005, 423.19879150390625, 8373.4228515625), 'b5^1': (583.2298557557001, 583.227783203125, 6333.12109375), 'b6^1': (696.3139197557001, 696.3091430664062, 7895.99609375), 'b7^1': (824.3724977557001, 824.3755493164062, 9102.171875), 'b8^1': (984.4031454793001, 984.39801…	N5H4F1S1	2100.76	A2B2C1D1E2F1G3gfedD1E2eE2edcbB5ba	Complex	1	0	1		1	1	1	94.699	190.914	Sperm_cotton_fraction1_IGP2_Xin_20210205
55839	55841	55827	135.9621	3	1128.51	1127.81	-2.07751	3380.42	3380.41	KPGYNGSCFNVEIK	KPGYNGSC[Carbamidomethyl]FNVEIK	1611.77	Hyaluronidase PH-20	P38567	SPAM1	235	13	{'b1^1': (129.1027880321, 129.10205078125, 6354.06640625), 'b2^1': (226.1555520321, 226.1544647216797, 3286.818359375), 'b3^1': (283.17701603209997, 0.0, 0.0), 'b4^1': (446.2403450321, 0.0, 0.0), 'b5^1': (560.2832720321, 0.0, 0.0), 'b6^1': (617.3047360321, 0.0, 0.0), 'b7^1': (704.3367640321, 0.0, 0.0), 'b8^1': (864.3674117557, 0.0, 0.0), 'b9^1': (1011.4358257557, 0.0, 0.0), 'b10^1': (1125.4787527…	N4H5F1	1768.64	A2B2C1D1E2F1fedD2dD1E1edcbB5ba	Hybrid	1	1	1	0.996319	1	1	1	56.6752	324.643	Sperm_cotton_fraction1_IGP2_Xin_20210205
57381	57383	57368	139.6813	4	1087.7	1087.2	-2.02148	4344.77	4346.77	DGIHCLQCNSSLVYGAK	DGIHC[Carbamidomethyl]LQC[Carbamidomethyl]NSSLVYGAK	1920.88	Zona pellucida-binding protein 1	Q9BS86	ZPBP	340	14	{'b1^1': (116.0347680321, 0.0, 0.0), 'b2^1': (173.0562320321, 0.0, 0.0), 'b3^1': (286.1402960321, 0.0, 0.0), 'b4^1': (423.19920803210005, 423.1976013183594, 4736.802734375), 'b5^1': (583.2298557557001, 583.2271118164062, 7905.935546875), 'b6^1': (696.3139197557001, 696.3099365234375, 3891.0712890625), 'b7^1': (824.3724977557001, 824.3675537109375, 9001.93359375), 'b8^1': (984.4031454793001, 0.0, …	N5H6F3	2425.89	A2B2C1D1E2F1fF5fedD1E2F1feE2F1fF5fedcbB5ba	Complex	1	0	1		1	1	1	51.8437	159.245	Sperm_cotton_fraction1_IGP2_Xin_20210205
57665	57667	57652	140.3620	3	1382.24	1382.24	-0.0153809	4143.69	4143.69	DGIHCLQCNSSLVYGAK	DGIHC[Carbamidomethyl]LQC[Carbamidomethyl]NSSLVYGAK	1920.88	Zona pellucida-binding protein 1	Q9BS86	ZPBP	340	13	{'b1^1': (116.0347680321, 0.0, 0.0), 'b2^1': (173.0562320321, 0.0, 0.0), 'b3^1': (286.1402960321, 0.0, 0.0), 'b4^1': (423.19920803210005, 423.19720458984375, 5732.8642578125), 'b5^1': (583.2298557557001, 583.227783203125, 6182.3076171875), 'b6^1': (696.3139197557001, 696.3128662109375, 2267.675537109375), 'b7^1': (824.3724977557001, 824.3714599609375, 3389.55126953125), 'b8^1': (984.4031454793001…	N4H6F3	2222.81	A2B2C1D1E2F1fF5feE2F1fF5fedD1E1edcbB5ba	Hybrid	1	0	1		1	1	1	44.6201	148.976	Sperm_cotton_fraction1_IGP2_Xin_20210205
58695	58697	58679	142.8405	3	1122.82	1122.48	-1.01257	3364.41	3365.42	DGIHCLQCNSSLVYGAK	DGIHC[Carbamidomethyl]LQC[Carbamidomethyl]NSSLVYGAK	1920.88	Zona pellucida-binding protein 1	Q9BS86	ZPBP	340	12	{'b1^1': (116.0347680321, 0.0, 0.0), 'b2^1': (173.0562320321, 0.0, 0.0), 'b3^1': (286.1402960321, 0.0, 0.0), 'b4^1': (423.19920803210005, 423.1981506347656, 3028.496337890625), 'b5^1': (583.2298557557001, 583.2275390625, 4214.5576171875), 'b6^1': (696.3139197557001, 696.3078002929688, 4883.57763671875), 'b7^1': (824.3724977557001, 824.3672485351562, 2855.8125), 'b8^1': (984.4031454793001, 0.0, 0.…	N4H3F1	1444.53	A2B2C1D1E2edD1E2edcbB5ba	Complex	1	0	1		1	1	1	37.178	199.065	Sperm_cotton_fraction1_IGP2_Xin_20210205
15682	15684	15668	39.5701	2	1273.01	1273.01	0.00219727	2544	2543.99	NQSFCNK	NQSFC[Carbamidomethyl]NK	896.381	Acrosomal protein SP-10	P26436	ACRV1	258	7	{'b1^1': (115.05075203210001, 0.0, 0.0), 'b2^1': (243.10933003210002, 243.1085205078125, 2450.497314453125), 'b3^1': (330.1413580321, 0.0, 0.0), 'b4^1': (477.2097720321, 0.0, 0.0), 'b5^1': (637.2404197557, 0.0, 0.0), 'b6^1': (751.2833467557, 751.2803955078125, 2536.09326171875), 'b7^1': (879.3783097557, 0.0, 0.0), 'y1^1': (147.11334809629997, 0.0, 0.0), 'y2^1': (261.1562750962999, 0.0, 0.0), 'y3^…	N5H3F1	1647.61	A2B2C1D1E2edD2dD1E2edcbB5ba	Complex	1	1	1	1	1	1	1	32.0744	238.774	Sperm_cotton_fraction1_IGP2_Xin_20210205
63948	63950	63937	155.4684	3	1212.21	1212.21	0.0109863	3633.62	3633.6	ILLTCSLNDSATEVTGHR	ILLTC[Carbamidomethyl]SLNDSATEVTGHR	1985.98	Basigin	P35613	BSG	160	11	{'b1^1': (114.0918890321, 0.0, 0.0), 'b2^1': (227.17595303209998, 227.17462158203125, 2400.75048828125), 'b3^1': (340.2600170321, 0.0, 0.0), 'b4^1': (441.3076950321, 0.0, 0.0), 'b5^1': (601.3383427557001, 0.0, 0.0), 'b6^1': (688.3703707557, 0.0, 0.0), 'b7^1': (801.4544347557, 0.0, 0.0), 'b8^1': (915.4973617557, 0.0, 0.0), 'b9^1': (1030.5243047557, 0.0, 0.0), 'b10^1': (1117.5563327557002, 0.0, 0.0…	N5H3F1	1647.61	A2B2C1D1E2F2fedD1E2edcbB5ba	Complex	1	0	1		1	1	1	30.0472	247.009	Sperm_cotton_fraction1_IGP2_Xin_20210205
63493	63495	63480	154.3641	4	1081.72	1081.72	-0.00195313	4322.85	4322.84	ILLTCSLNDSATEVTGHR	ILLTC[Carbamidomethyl]SLNDSATEVTGHR	1985.98	Basigin	P35613	BSG	160	11	{'b1^1': (114.0918890321, 0.0, 0.0), 'b2^1': (227.17595303209998, 227.17507934570312, 2481.83251953125), 'b3^1': (340.2600170321, 0.0, 0.0), 'b4^1': (441.3076950321, 0.0, 0.0), 'b5^1': (601.3383427557001, 0.0, 0.0), 'b6^1': (688.3703707557, 688.3668212890625, 1837.8013916015625), 'b7^1': (801.4544347557, 0.0, 0.0), 'b8^1': (915.4973617557, 0.0, 0.0), 'b9^1': (1030.5243047557, 0.0, 0.0), 'b10^1': …	N6H6F1	2336.85	A2B2C1D1E2F1fedD2dD1E2F1feE2F1fedcbB5ba	Complex	1	1	0.998867	1	1	1	1	29.579	148.139	Sperm_cotton_fraction1_IGP2_Xin_20210205
58676	58678	58656	142.7945	3	1190.52	1190.51	-0.0106201	3568.51	3568.5	DGIHCLQCNSSLVYGAK	DGIHC[Carbamidomethyl]LQC[Carbamidomethyl]NSSLVYGAK	1920.88	Zona pellucida-binding protein 1	Q9BS86	ZPBP	340	9	{'b1^1': (116.0347680321, 0.0, 0.0), 'b2^1': (173.0562320321, 0.0, 0.0), 'b3^1': (286.1402960321, 0.0, 0.0), 'b4^1': (423.19920803210005, 423.1951599121094, 2759.0869140625), 'b5^1': (583.2298557557001, 583.2282104492188, 3328.418212890625), 'b6^1': (696.3139197557001, 696.3118896484375, 2277.594970703125), 'b7^1': (824.3724977557001, 824.3650512695312, 4257.4833984375), 'b8^1': (984.403145479300…	N5H3F1	1647.61	A2B2C1D1E2F2fedD2dD1dcbB5ba	Complex	1	1	0.998867	1	1	1	1	21.3959	439.25	Sperm_cotton_fraction1_IGP2_Xin_20210205
57383	57385	57378	139.5258	3	1333.56	1332.88	-2.01489	3995.63	3997.63	DGIHCLQCNSSLVYGAK	DGIHC[Carbamidomethyl]LQC[Carbamidomethyl]NSSLVYGAK	1920.88	Zona pellucida-binding protein 1	Q9BS86	ZPBP	340	29	{'b1^1': (116.0347680321, 0.0, 0.0), 'b2^1': (173.0562320321, 0.0, 0.0), 'b3^1': (286.1402960321, 0.0, 0.0), 'b4^1': (423.19920803210005, 423.1974792480469, 34400.80078125), 'b5^1': (583.2298557557001, 583.2277221679688, 32170.4453125), 'b6^1': (696.3139197557001, 696.310302734375, 36330.83984375), 'b7^1': (824.3724977557001, 824.3683471679688, 43766.37890625), 'b8^1': (984.4031454793001, 984.394…	N4H6F2	2076.75	A2B2C1D1E2F1fF5feE2F1fedD1E1edcbB5ba	Hybrid	1	0	1		1	1	1	241.932	288.826	Sperm_cotton_fraction1_IGP3_Xin_20210205
57723	57725	57704	140.3316	3	1109.47	1109.14	-1.00488	3324.4	3324.39	DGIHCLQCNSSLVYGAK	DGIHC[Carbamidomethyl]LQC[Carbamidomethyl]NSSLVYGAK	1920.88	Zona pellucida-binding protein 1	Q9BS86	ZPBP	340	25	{'b1^1': (116.0347680321, 0.0, 0.0), 'b2^1': (173.0562320321, 0.0, 0.0), 'b3^1': (286.1402960321, 0.0, 0.0), 'b4^1': (423.19920803210005, 423.19757080078125, 19738.109375), 'b5^1': (583.2298557557001, 583.2265625, 20625.408203125), 'b6^1': (696.3139197557001, 696.3114624023438, 15977.7099609375), 'b7^1': (824.3724977557001, 824.3671875, 20712.767578125), 'b8^1': (984.4031454793001, 984.3974609375…	N3H4F1	1403.51	A2B2C1D1E2F1fedD1dcbB5ba	Complex	1	0	1		0.5	1	1	169.765	224.297	Sperm_cotton_fraction1_IGP3_Xin_20210205
61971	61973	61963	150.5116	3	1156.85	1156.85	-0.00476074	3467.52	3467.51	QYVFTTQNPNGTESEISVR	QYVFTTQNPNGTESEISVR	2169.03	Equatorin	Q9NQ60	EQTN	76	23	{'b1^1': (129.0664030321, 0.0, 0.0), 'b2^1': (292.12973203210004, 292.128662109375, 21542.21484375), 'b3^1': (391.19814603210006, 391.19671630859375, 29568.0234375), 'b4^1': (538.2665600321001, 538.2646484375, 3084.7919921875), 'b5^1': (639.3142380321001, 639.3109741210938, 1712.9552001953125), 'b6^1': (740.3619160321001, 0.0, 0.0), 'b7^1': (868.4204940321001, 868.4163818359375, 3734.487548828125…	N4H3	1298.48	A2B2C1D1E2F2fedD1dcba	Complex	0	0			1	0.837989	0.837989	130.089	124.136	Sperm_cotton_fraction1_IGP3_Xin_20210205
57318	57320	57313	139.3699	3	1382.25	1381.91	-0.994629	4142.72	4143.69	DGIHCLQCNSSLVYGAK	DGIHC[Carbamidomethyl]LQC[Carbamidomethyl]NSSLVYGAK	1920.88	Zona pellucida-binding protein 1	Q9BS86	ZPBP	340	22	{'b1^1': (116.0347680321, 0.0, 0.0), 'b2^1': (173.0562320321, 0.0, 0.0), 'b3^1': (286.1402960321, 0.0, 0.0), 'b4^1': (423.19920803210005, 423.19683837890625, 14042.859375), 'b5^1': (583.2298557557001, 583.2279052734375, 14728.85546875), 'b6^1': (696.3139197557001, 696.3089599609375, 10803.3515625), 'b7^1': (824.3724977557001, 824.3674926757812, 15083.43359375), 'b8^1': (984.4031454793001, 984.398…	N4H6F3	2222.81	A2B2C1D1E2F1G5gfF5feE2F1fedD1E1edcbB5ba	Hybrid	1	0	1		1	1	1	129.909	176.279	Sperm_cotton_fraction1_IGP3_Xin_20210205
63901	63903	63899	155.1505	3	1212.21	1212.21	-0.00439453	3633.61	3633.6	ILLTCSLNDSATEVTGHR	ILLTC[Carbamidomethyl]SLNDSATEVTGHR	1985.98	Basigin	P35613	BSG	160	20	{'b1^1': (114.0918890321, 0.0, 0.0), 'b2^1': (227.17595303209998, 227.17498779296875, 9678.75390625), 'b3^1': (340.2600170321, 340.25836181640625, 2790.041259765625), 'b4^1': (441.3076950321, 441.3034973144531, 1947.921875), 'b5^1': (601.3383427557001, 0.0, 0.0), 'b6^1': (688.3703707557, 688.3682861328125, 2563.298095703125), 'b7^1': (801.4544347557, 0.0, 0.0), 'b8^1': (915.4973617557, 0.0, 0.0),…	N5H3F1	1647.61	A2B2C1D1E2edD2dD1E2edcbB5ba	Complex	1	1	1	1	1	1	1	100.425	736.041	Sperm_cotton_fraction1_IGP3_Xin_20210205
63838	63840	63833	154.9990	3	1144.52	1144.52	-0.00292969	3430.53	3430.52	ILLTCSLNDSATEVTGHR	ILLTC[Carbamidomethyl]SLNDSATEVTGHR	1985.98	Basigin	P35613	BSG	160	19	{'b1^1': (114.0918890321, 0.0, 0.0), 'b2^1': (227.17595303209998, 227.17453002929688, 15637.1923828125), 'b3^1': (340.2600170321, 340.2582702636719, 3153.94677734375), 'b4^1': (441.3076950321, 441.3062438964844, 4349.34130859375), 'b5^1': (601.3383427557001, 0.0, 0.0), 'b6^1': (688.3703707557, 688.3670043945312, 3516.97021484375), 'b7^1': (801.4544347557, 0.0, 0.0), 'b8^1': (915.4973617557, 0.0, …	N4H3F1	1444.53	A2B2C1D1E2F2fedD1dcbB5ba	Complex	1	0	1		1	0.823091	0.823091	94.8946	459.144	Sperm_cotton_fraction1_IGP3_Xin_20210205
16981	16983	16970	42.5746	2	1171.47	1171.47	-0.0012207	2340.92	2340.91	NQSFCNK	NQSFC[Carbamidomethyl]NK	896.381	Acrosomal protein SP-10	P26436	ACRV1	258	10	{'b1^1': (115.05075203210001, 0.0, 0.0), 'b2^1': (243.10933003210002, 243.10848999023438, 7401.78125), 'b3^1': (330.1413580321, 330.1400146484375, 3486.562744140625), 'b4^1': (477.2097720321, 0.0, 0.0), 'b5^1': (637.2404197557, 637.2352294921875, 3826.50537109375), 'b6^1': (751.2833467557, 0.0, 0.0), 'b7^1': (879.3783097557, 879.3718872070312, 28288.47265625), 'y1^1': (147.11334809629997, 0.0, 0.…	N4H3F1	1444.53	A2B2C1D1E2edD2dD1dcbB5ba	Complex	1	1	1	0.999427	1	1	1	68.5969	409.529	Sperm_cotton_fraction1_IGP3_Xin_20210205
58173	58175	58161	141.4239	3	1244.53	1244.53	-0.0212402	3730.55	3730.55	DGIHCLQCNSSLVYGAK	DGIHC[Carbamidomethyl]LQC[Carbamidomethyl]NSSLVYGAK	1920.88	Zona pellucida-binding protein 1	Q9BS86	ZPBP	340	16	{'b1^1': (116.0347680321, 0.0, 0.0), 'b2^1': (173.0562320321, 0.0, 0.0), 'b3^1': (286.1402960321, 0.0, 0.0), 'b4^1': (423.19920803210005, 423.1969909667969, 5494.48974609375), 'b5^1': (583.2298557557001, 583.2266235351562, 4519.76708984375), 'b6^1': (696.3139197557001, 696.3078002929688, 3027.124267578125), 'b7^1': (824.3724977557001, 824.3704223632812, 4694.54296875), 'b8^1': (984.4031454793001,…	N5H4F1	1809.67	A2B2C1D1E2F1fedD2dD1E2edcbB5ba	Complex	1	1	1	1	0.99957	1	1	64.9552	231.76	Sperm_cotton_fraction1_IGP3_Xin_20210205
57759	57761	57749	140.4242	2	1332.08	1331.58	-0.991699	2661.14	2662.13	CLQNETYSALSPGK	C[Carbamidomethyl]LQNETYSALSPGK	1566.73	Acrosin-binding protein	Q8NEB7	ACRBP	512	12	{'b1^1': (161.03847275569998, 0.0, 0.0), 'b2^1': (274.12253675569997, 0.0, 0.0), 'b3^1': (402.1811147557, 0.0, 0.0), 'b4^1': (516.2240417557, 0.0, 0.0), 'b5^1': (645.2666347557, 0.0, 0.0), 'b6^1': (746.3143127557, 0.0, 0.0), 'b7^1': (909.3776417557001, 0.0, 0.0), 'b8^1': (996.4096697557001, 0.0, 0.0), 'b9^1': (1067.4467837557002, 0.0, 0.0), 'b10^1': (1180.5308477557, 0.0, 0.0), 'b11^1': (1267.562…	N3H3	1095.4	A2B2C1D1E2edD1dcba	Complex	0	0			1	1	1	46.448	140.146	Sperm_cotton_fraction1_IGP3_Xin_20210205
54906	54908	54891	133.5804	3	1004.45	1004.44	-0.0137329	3010.3	3010.29	VWGNNTETLVSK	VWGNNTETLVSK	1346.68	Izumo sperm-egg fusion protein 1	Q8IYV9	IZUMO1	204	11	{'b1^1': (100.0762390321, 0.0, 0.0), 'b2^1': (286.1555520321, 0.0, 0.0), 'b3^1': (343.17701603209997, 0.0, 0.0), 'b4^1': (457.2199430321, 0.0, 0.0), 'b5^1': (571.2628700321, 0.0, 0.0), 'b6^1': (672.3105480321, 0.0, 0.0), 'b7^1': (801.3531410321, 801.3511352539062, 1864.55712890625), 'b8^1': (902.4008190321, 0.0, 0.0), 'b9^1': (1015.4848830321, 0.0, 0.0), 'b10^1': (1114.5532970321, 1114.5433349609…	N5H4	1663.61	A2B2C1D1E2F1fedD2dD1E2edcba	Complex	0	1		1	0.99871	1	1	43.4523	156.96	Sperm_cotton_fraction1_IGP3_Xin_20210205
71474	71476	71464	173.4130	3	1446.62	1446.62	0.00146484	4336.84	4337.83	ILLTCSLNDSATEVTGHR	ILLTC[Carbamidomethyl]SLNDSATEVTGHR	1985.98	Basigin	P35613	BSG	160	12	{'b1^1': (114.0918890321, 0.0, 0.0), 'b2^1': (227.17595303209998, 227.17481994628906, 3830.54638671875), 'b3^1': (340.2600170321, 0.0, 0.0), 'b4^1': (441.3076950321, 0.0, 0.0), 'b5^1': (601.3383427557001, 0.0, 0.0), 'b6^1': (688.3703707557, 0.0, 0.0), 'b7^1': (801.4544347557, 0.0, 0.0), 'b8^1': (915.4973617557, 0.0, 0.0), 'b9^1': (1030.5243047557, 0.0, 0.0), 'b10^1': (1117.5563327557002, 0.0, 0.0…	N4H5F3S1	2351.85	A2B2C1D1E2F1G3gfF5fedD1E2F1fF5fedcbB5ba	Complex	1	0	1		1	0.996741	0.996741	36.5022	239.359	Sperm_cotton_fraction1_IGP3_Xin_20210205
63592	63594	63590	154.4088	3	1271.9	1271.56	-1.00488	3811.66	3811.65	ILLTCSLNDSATEVTGHR	ILLTC[Carbamidomethyl]SLNDSATEVTGHR	1985.98	Basigin	P35613	BSG	160	12	{'b1^1': (114.0918890321, 0.0, 0.0), 'b2^1': (227.17595303209998, 227.17501831054688, 3199.626220703125), 'b3^1': (340.2600170321, 0.0, 0.0), 'b4^1': (441.3076950321, 0.0, 0.0), 'b5^1': (601.3383427557001, 0.0, 0.0), 'b6^1': (688.3703707557, 0.0, 0.0), 'b7^1': (801.4544347557, 0.0, 0.0), 'b8^1': (915.4973617557, 0.0, 0.0), 'b9^1': (1030.5243047557, 0.0, 0.0), 'b10^1': (1117.5563327557002, 0.0, 0.…	N5H5	1825.66	A2B2C1D1E2F1fedD2dD1E2F1fedcba	Complex	0	1		1	0.999857	1	1	34.4527	261.204	Sperm_cotton_fraction1_IGP3_Xin_20210205
64183	64185	64176	155.8413	3	1060.79	1060.79	0.00805664	3179.34	3178.34	SQAYIFYHNFNK	SQAYIFYHNFNK	1530.73	Zona pellucida-binding protein 2	Q6X784	ZPBP2	257	8	{'b1^1': (88.0398530321, 0.0, 0.0), 'b2^1': (216.0984310321, 216.09693908691406, 6432.95361328125), 'b3^1': (287.1355450321, 287.134521484375, 7552.794921875), 'b4^1': (450.19887403210004, 450.1980285644531, 4410.73779296875), 'b5^1': (563.2829380321, 563.281005859375, 3490.804443359375), 'b6^1': (710.3513520321, 710.3508911132812, 3067.097412109375), 'b7^1': (873.4146810320999, 873.410888671875,…	N5H3F1	1647.61	A2B2C1D1E2edD2dD1E2edcbB5ba	Complex	1	1	1	1	1	1	1	23.9396	180.96	Sperm_cotton_fraction1_IGP3_Xin_20210205
24140	24142	24138	59.7435	2	1225.54	1225.53	-0.00146484	2449.05	2449.05	VVSVENR	VVSVENR	801.434	Zona pellucida-binding protein 1	Q9BS86	ZPBP	114	6	{'b1^1': (100.0762390321, 0.0, 0.0), 'b2^1': (199.1446530321, 199.14378356933594, 2894.1611328125), 'b3^1': (286.17668103209996, 286.176025390625, 3598.7666015625), 'b4^1': (385.2450950321, 0.0, 0.0), 'b5^1': (514.2876880321, 514.28662109375, 1914.4365234375), 'b6^1': (628.3306150321, 628.3262329101562, 2038.0384521484375), 'b7^1': (784.4317260321, 0.0, 0.0), 'y1^1': (175.1194960962998, 175.11866…	N5H3F1	1647.61	A2B2C1D1E2F2fedD1E2edcbB5ba	Complex	1	0	1		1	1	1	22.7904	451.73	Sperm_cotton_fraction1_IGP3_Xin_20210205
23029	23031	23020	57.0891	2	1131.99	1131.99	-0.0065918	2261.97	2261.96	VVSVENR	VVSVENR	801.434	Zona pellucida-binding protein 1	Q9BS86	ZPBP	114	6	{'b1^1': (100.0762390321, 0.0, 0.0), 'b2^1': (199.1446530321, 199.1436309814453, 2441.701416015625), 'b3^1': (286.17668103209996, 286.1756591796875, 3171.942138671875), 'b4^1': (385.2450950321, 0.0, 0.0), 'b5^1': (514.2876880321, 514.2872314453125, 2050.216796875), 'b6^1': (628.3306150321, 0.0, 0.0), 'b7^1': (784.4317260321, 784.4244995117188, 1686.984619140625), 'y1^1': (175.1194960962998, 175.1…	N4H4	1460.53	A2B2C1D1E2F1fedD2dD1dcba	Complex	0	1		1	0.5	1	1	22.4339	200.067	Sperm_cotton_fraction1_IGP3_Xin_20210205
57008	57010	56995	138.6961	3	1208.83	1208.83	0.0032959	3623.48	3623.46	DGIHCLQCNSSLVYGAK	DGIHC[Carbamidomethyl]LQC[Carbamidomethyl]NSSLVYGAK	1920.88	Zona pellucida-binding protein 1	Q9BS86	ZPBP	340	29	{'b1^1': (116.0347680321, 0.0, 0.0), 'b2^1': (173.0562320321, 0.0, 0.0), 'b3^1': (286.1402960321, 286.1409606933594, 1706.7896728515625), 'b4^1': (423.19920803210005, 423.1977844238281, 62715.5234375), 'b5^1': (583.2298557557001, 583.2277221679688, 60780.1640625), 'b6^1': (696.3139197557001, 696.3117065429688, 51116.578125), 'b7^1': (824.3724977557001, 824.3682861328125, 63083.74609375), 'b8^1': …	N2H8	1702.58	A2B2C1D1E1F1fedD1E1eE1F1fedcba	High mannose	0	0			1			249.367	483.47	Sperm_cotton_fraction2_IGP1_Xin_20210206
54540	54542	54535	132.7767	2	1311.57	1311.56	-0.000976562	2621.11	2621.1	CLQNETYSALSPGK	C[Carbamidomethyl]LQNETYSALSPGK	1566.73	Acrosin-binding protein	Q8NEB7	ACRBP	512	24	{'b1^1': (161.03847275569998, 0.0, 0.0), 'b2^1': (274.12253675569997, 274.1216735839844, 22914.41015625), 'b3^1': (402.1811147557, 402.18023681640625, 33007.8359375), 'b4^1': (516.2240417557, 516.2210083007812, 8873.4501953125), 'b5^1': (645.2666347557, 645.2646484375, 35953.2265625), 'b6^1': (746.3143127557, 746.3138427734375, 16069.5751953125), 'b7^1': (909.3776417557001, 909.375244140625, 1859…	N2H4	1054.37	A2B2C1D1dD1E1edcba	High mannose	0	0			1			215.96	789.192	Sperm_cotton_fraction2_IGP1_Xin_20210206
57189	57191	57172	139.1296	3	1154.82	1154.81	-0.00366211	3461.42	3461.41	DGIHCLQCNSSLVYGAK	DGIHC[Carbamidomethyl]LQC[Carbamidomethyl]NSSLVYGAK	1920.88	Zona pellucida-binding protein 1	Q9BS86	ZPBP	340	27	{'b1^1': (116.0347680321, 0.0, 0.0), 'b2^1': (173.0562320321, 0.0, 0.0), 'b3^1': (286.1402960321, 0.0, 0.0), 'b4^1': (423.19920803210005, 423.1979675292969, 35919.73828125), 'b5^1': (583.2298557557001, 583.2282104492188, 29907.4453125), 'b6^1': (696.3139197557001, 696.31103515625, 28559.234375), 'b7^1': (824.3724977557001, 824.3690185546875, 33595.95703125), 'b8^1': (984.4031454793001, 984.399658…	N2H7	1540.53	A2B2C1D1E1edD1E1eE1F1fedcba	High mannose	0	0			1			209.278	498.284	Sperm_cotton_fraction2_IGP1_Xin_20210206
63641	63643	63626	154.4973	3	1068.48	1068.48	0.00219727	3202.42	3202.41	ILLTCSLNDSATEVTGHR	ILLTC[Carbamidomethyl]SLNDSATEVTGHR	1985.98	Basigin	P35613	BSG	160	25	{'b1^1': (114.0918890321, 0.0, 0.0), 'b2^1': (227.17595303209998, 227.17503356933594, 47544.5625), 'b3^1': (340.2600170321, 340.25860595703125, 9202.373046875), 'b4^1': (441.3076950321, 441.3057861328125, 6555.189453125), 'b5^1': (601.3383427557001, 601.3377075195312, 3866.631103515625), 'b6^1': (688.3703707557, 688.3671264648438, 7532.2861328125), 'b7^1': (801.4544347557, 801.454345703125, 2489.…	N2H5	1216.42	A2B2C1D1dD1E1eE1edcba	High mannose	0	0			1			173.573	270.941	Sperm_cotton_fraction2_IGP1_Xin_20210206
57004	57006	56995	138.6870	3	1263.18	1263.19	0.00292969	3786.53	3785.52	DGIHCLQCNSSLVYGAK	DGIHC[Carbamidomethyl]LQC[Carbamidomethyl]NSSLVYGAK	1920.88	Zona pellucida-binding protein 1	Q9BS86	ZPBP	340	22	{'b1^1': (116.0347680321, 0.0, 0.0), 'b2^1': (173.0562320321, 0.0, 0.0), 'b3^1': (286.1402960321, 0.0, 0.0), 'b4^1': (423.19920803210005, 423.19818115234375, 14562.259765625), 'b5^1': (583.2298557557001, 583.2269287109375, 15136.37890625), 'b6^1': (696.3139197557001, 696.3129272460938, 9860.3359375), 'b7^1': (824.3724977557001, 824.3667602539062, 13856.232421875), 'b8^1': (984.4031454793001, 984.…	N2H9	1864.63	A2B2C1D1E1F1fedD1E1F1feE1F1fedcba	High mannose	0	0			0.999892			129.48	420.494	Sperm_cotton_fraction2_IGP1_Xin_20210206
38850	38852	38841	95.0647	2	1357.04	1357.04	0.000488281	2712.06	2712.05	NQSFCNKI	NQSFC[Carbamidomethyl]NKI	1009.47	Acrosomal protein SP-10	P26436	ACRV1	258	14	{'b1^1': (115.05075203210001, 0.0, 0.0), 'b2^1': (243.10933003210002, 243.1084747314453, 9628.607421875), 'b3^1': (330.1413580321, 330.1407470703125, 3996.86279296875), 'b4^1': (477.2097720321, 477.20697021484375, 1774.15478515625), 'b5^1': (637.2404197557, 637.232666015625, 3240.791015625), 'b6^1': (751.2833467557, 751.2800903320312, 3873.3916015625), 'b7^1': (879.3783097557, 879.380615234375, 1…	N2H8	1702.58	A2B2C1D1E1F1fedD1E1eE1F1fedcba	High mannose	0	0			1			114.931	655.485	Sperm_cotton_fraction2_IGP1_Xin_20210206
38307	38309	38303	93.7585	2	1438.07	1438.06	-0.0134277	2874.1	2874.1	NQSFCNKI	NQSFC[Carbamidomethyl]NKI	1009.47	Acrosomal protein SP-10	P26436	ACRV1	258	12	{'b1^1': (115.05075203210001, 0.0, 0.0), 'b2^1': (243.10933003210002, 243.1085968017578, 3893.72119140625), 'b3^1': (330.1413580321, 0.0, 0.0), 'b4^1': (477.2097720321, 0.0, 0.0), 'b5^1': (637.2404197557, 637.2351684570312, 1699.3326416015625), 'b6^1': (751.2833467557, 751.2776489257812, 3015.4248046875), 'b7^1': (879.3783097557, 879.3840942382812, 5536.9501953125), 'b8^1': (992.4623737557, 992.4…	N2H9	1864.63	A2B2C1D1E1F1fedD1E1F1feE1F1fedcba	High mannose	0	0			1			77.5019	223.596	Sperm_cotton_fraction2_IGP1_Xin_20210206
38472	38474	38454	94.1523	2	1519.09	1519.09	-0.000244141	3036.17	3036.15	NQSFCNKI	NQSFC[Carbamidomethyl]NKI	1009.47	Acrosomal protein SP-10	P26436	ACRV1	258	7	{'b1^1': (115.05075203210001, 0.0, 0.0), 'b2^1': (243.10933003210002, 243.1085205078125, 1704.3515625), 'b3^1': (330.1413580321, 0.0, 0.0), 'b4^1': (477.2097720321, 0.0, 0.0), 'b5^1': (637.2404197557, 0.0, 0.0), 'b6^1': (751.2833467557, 751.2827758789062, 1905.767333984375), 'b7^1': (879.3783097557, 879.3826904296875, 2085.63916015625), 'b8^1': (992.4623737557, 0.0, 0.0), 'y1^1': (132.10244909629…	N2H10	2026.69	A2B2C1D1E1F1G1gfedD1E1F1feE1F1fedcba	High mannose	0	0			1			26.5057	476.629	Sperm_cotton_fraction2_IGP1_Xin_20210206
57087	57089	57085	138.8796	3	1293.21	1293.22	0.00219727	3876.62	3876.61	DGIHCLQCNSSLVYGAK	DGIHC[Carbamidomethyl]LQC[Carbamidomethyl]NSSLVYGAK	1920.88	Zona pellucida-binding protein 1	Q9BS86	ZPBP	340	28	{'b1^1': (116.0347680321, 0.0, 0.0), 'b2^1': (173.0562320321, 0.0, 0.0), 'b3^1': (286.1402960321, 0.0, 0.0), 'b4^1': (423.19920803210005, 423.1985168457031, 400347.0625), 'b5^1': (583.2298557557001, 583.2290649414062, 398137.78125), 'b6^1': (696.3139197557001, 696.3129272460938, 364008.75), 'b7^1': (824.3724977557001, 824.370849609375, 478737.6875), 'b8^1': (984.4031454793001, 984.4009399414062, …	N5H4F2	1955.72	A2B2C1D1E2F1fF5fedD2dD1E2edcbB5ba	Complex	1	1	1	0.997631	0.999785	1	1	283.974	513.558	Sperm_cotton_fraction2_IGP1_Xin_20210206
57350	57351	57330	139.5012	3	1109.14	1109.14	-0.0131836	3324.39	3324.39	DGIHCLQCNSSLVYGAK	DGIHC[Carbamidomethyl]LQC[Carbamidomethyl]NSSLVYGAK	1920.88	Zona pellucida-binding protein 1	Q9BS86	ZPBP	340	29	{'b1^1': (116.0347680321, 0.0, 0.0), 'b2^1': (173.0562320321, 0.0, 0.0), 'b3^1': (286.1402960321, 286.14007568359375, 3352.41943359375), 'b4^1': (423.19920803210005, 423.1979064941406, 125691.140625), 'b5^1': (583.2298557557001, 583.2283935546875, 140107.6875), 'b6^1': (696.3139197557001, 696.312255859375, 108776.21875), 'b7^1': (824.3724977557001, 824.3701782226562, 135094.734375), 'b8^1': (984.…	N3H4F1	1403.51	A2B2C1D1E2edD1E1edcbB5ba	Hybrid	1	0	1		0.939518	1	1	270.917	338.788	Sperm_cotton_fraction2_IGP1_Xin_20210206
57286	57288	57284	139.3538	4	923.39	923.39	-0.000244141	3689.53	3689.52	DGIHCLQCNSSLVYGAK	DGIHC[Carbamidomethyl]LQC[Carbamidomethyl]NSSLVYGAK	1920.88	Zona pellucida-binding protein 1	Q9BS86	ZPBP	340	28	{'b1^1': (116.0347680321, 0.0, 0.0), 'b2^1': (173.0562320321, 173.05308532714844, 4073.00341796875), 'b3^1': (286.1402960321, 0.0, 0.0), 'b4^1': (423.19920803210005, 423.197998046875, 210393.578125), 'b5^1': (583.2298557557001, 583.2285766601562, 204391.75), 'b6^1': (696.3139197557001, 696.3120727539062, 149589.859375), 'b7^1': (824.3724977557001, 0.0, 0.0), 'b8^1': (984.4031454793001, 984.400878…	N4H5F1	1768.64	A2B2C1D1E2F1feE2edD1E1edcbB5ba	Hybrid	1	0	1		0.967275	1	1	261.507	205.69	Sperm_cotton_fraction2_IGP1_Xin_20210206
56866	56868	56858	138.3628	3	1284.87	1284.87	0.00183105	3851.59	3851.57	DGIHCLQCNSSLVYGAK	DGIHC[Carbamidomethyl]LQC[Carbamidomethyl]NSSLVYGAK	1920.88	Zona pellucida-binding protein 1	Q9BS86	ZPBP	340	29	{'b1^1': (116.0347680321, 0.0, 0.0), 'b2^1': (173.0562320321, 0.0, 0.0), 'b3^1': (286.1402960321, 286.14019775390625, 1537.5528564453125), 'b4^1': (423.19920803210005, 423.19805908203125, 74374.9921875), 'b5^1': (583.2298557557001, 583.228759765625, 68136.046875), 'b6^1': (696.3139197557001, 696.3125, 60436.0625), 'b7^1': (824.3724977557001, 824.3707275390625, 79710.8203125), 'b8^1': (984.4031454…	N4H6F1	1930.69	A2B2C1D1E2F1feE2edD1E1eE1edcbB5ba	Hybrid	1	0	1		1	1	1	259.227	466.696	Sperm_cotton_fraction2_IGP1_Xin_20210206
57422	57424	57417	139.6737	3	1366.24	1366.24	-0.0065918	4095.69	4095.68	DGIHCLQCNSSLVYGAK	DGIHC[Carbamidomethyl]LQC[Carbamidomethyl]NSSLVYGAK	1920.88	Zona pellucida-binding protein 1	Q9BS86	ZPBP	340	29	{'b1^1': (116.0347680321, 0.0, 0.0), 'b2^1': (173.0562320321, 0.0, 0.0), 'b3^1': (286.1402960321, 286.1390380859375, 1993.907958984375), 'b4^1': (423.19920803210005, 423.1979675292969, 45828.20703125), 'b5^1': (583.2298557557001, 583.22900390625, 48208.1328125), 'b6^1': (696.3139197557001, 696.3115234375, 45343.8359375), 'b7^1': (824.3724977557001, 824.3695678710938, 57209.4765625), 'b8^1': (984.…	N6H5F1	2174.8	A2B2C1D1E2F1fedD2dD1E2eE2F1fedcbB5ba	Complex	1	1	1	0.999785	1	1	1	249.817	315.65	Sperm_cotton_fraction2_IGP1_Xin_20210206
57469	57471	57464	139.7842	3	1244.53	1244.53	0.00878906	3730.57	3730.55	DGIHCLQCNSSLVYGAK	DGIHC[Carbamidomethyl]LQC[Carbamidomethyl]NSSLVYGAK	1920.88	Zona pellucida-binding protein 1	Q9BS86	ZPBP	340	28	{'b1^1': (116.0347680321, 0.0, 0.0), 'b2^1': (173.0562320321, 0.0, 0.0), 'b3^1': (286.1402960321, 0.0, 0.0), 'b4^1': (423.19920803210005, 423.1981201171875, 80753.859375), 'b5^1': (583.2298557557001, 583.2286376953125, 83296.2265625), 'b6^1': (696.3139197557001, 696.3125, 75584.9140625), 'b7^1': (824.3724977557001, 824.3705444335938, 104646.53125), 'b8^1': (984.4031454793001, 984.4010009765625, 5…	N5H4F1	1809.67	A2B2C1D1E2F2fedD1E2F1fedcbB5ba	Complex	1	0	1		0.999892	1	1	245.396	265.969	Sperm_cotton_fraction2_IGP1_Xin_20210206
54380	54382	54377	132.3971	2	1506.65	1506.65	0.00634766	3011.28	3011.27	CLQNETYSALSPGK	C[Carbamidomethyl]LQNETYSALSPGK	1566.73	Acrosin-binding protein	Q8NEB7	ACRBP	512	25	{'b1^1': (161.03847275569998, 0.0, 0.0), 'b2^1': (274.12253675569997, 274.12152099609375, 29021.751953125), 'b3^1': (402.1811147557, 402.17999267578125, 43720.43359375), 'b4^1': (516.2240417557, 516.2230224609375, 12200.6884765625), 'b5^1': (645.2666347557, 645.2656860351562, 58771.53515625), 'b6^1': (746.3143127557, 746.3136596679688, 36924.29296875), 'b7^1': (909.3776417557001, 909.376159667968…	N4H3F1	1444.53	A2B2C1D1E2edD2dD1dcbB5ba	Complex	1	1	1	1	1	1	1	244.969	211.915	Sperm_cotton_fraction2_IGP1_Xin_20210206
57253	57255	57237	139.2797	3	1182.5	1182.83	1.00854	3545.48	3543.46	DGIHCLQCNSSLVYGAK	DGIHC[Carbamidomethyl]LQC[Carbamidomethyl]NSSLVYGAK	1920.88	Zona pellucida-binding protein 1	Q9BS86	ZPBP	340	28	{'b1^1': (116.0347680321, 0.0, 0.0), 'b2^1': (173.0562320321, 0.0, 0.0), 'b3^1': (286.1402960321, 0.0, 0.0), 'b4^1': (423.19920803210005, 423.19781494140625, 48811.18359375), 'b5^1': (583.2298557557001, 583.2280883789062, 64751.328125), 'b6^1': (696.3139197557001, 696.311767578125, 51839.41015625), 'b7^1': (824.3724977557001, 824.370849609375, 57409.125), 'b8^1': (984.4031454793001, 984.401489257…	N4H5	1622.58	A2B2C1D1E2F1fedD1E2F1fedcba	Complex	0	0			1	1	1	237.023	369.872	Sperm_cotton_fraction2_IGP1_Xin_20210206
57096	57098	57085	138.8967	3	1352.56	1352.56	-0.000366211	4054.66	4054.65	DGIHCLQCNSSLVYGAK	DGIHC[Carbamidomethyl]LQC[Carbamidomethyl]NSSLVYGAK	1920.88	Zona pellucida-binding protein 1	Q9BS86	ZPBP	340	28	{'b1^1': (116.0347680321, 0.0, 0.0), 'b2^1': (173.0562320321, 0.0, 0.0), 'b3^1': (286.1402960321, 0.0, 0.0), 'b4^1': (423.19920803210005, 423.19793701171875, 38227.9921875), 'b5^1': (583.2298557557001, 583.2283935546875, 44823.8828125), 'b6^1': (696.3139197557001, 696.3120727539062, 40491.1796875), 'b7^1': (824.3724977557001, 824.3701171875, 53571.625), 'b8^1': (984.4031454793001, 984.3974609375,…	N5H6F1	2133.77	A2B2C1D1E2F1feE2F1fedD2dD1E1edcbB5ba	Hybrid	1	1	1	0.999354	1	1	1	231.246	216.755	Sperm_cotton_fraction2_IGP1_Xin_20210206
54496	54498	54491	132.6691	3	937.074	937.073	-0.00109863	2808.2	2808.19	CLQNETYSALSPGK	C[Carbamidomethyl]LQNETYSALSPGK	1566.73	Acrosin-binding protein	Q8NEB7	ACRBP	512	24	{'b1^1': (161.03847275569998, 0.0, 0.0), 'b2^1': (274.12253675569997, 274.1217041015625, 24325.44140625), 'b3^1': (402.1811147557, 402.1800537109375, 28856.54296875), 'b4^1': (516.2240417557, 516.2227783203125, 6945.4189453125), 'b5^1': (645.2666347557, 645.2658081054688, 29570.19921875), 'b6^1': (746.3143127557, 746.3119506835938, 14539.169921875), 'b7^1': (909.3776417557001, 909.3735961914062, …	N3H3F1	1241.45	A2B2C1D1E2edD1dcbB5ba	Complex	1	0	1		1	1	1	217.356	143.757	Sperm_cotton_fraction2_IGP1_Xin_20210206
54448	54450	54446	132.5553	3	1023.77	1023.77	0.00183105	3068.3	3068.29	CLQNETYSALSPGK	C[Carbamidomethyl]LQNETYSALSPGK	1566.73	Acrosin-binding protein	Q8NEB7	ACRBP	512	24	{'b1^1': (161.03847275569998, 0.0, 0.0), 'b2^1': (274.12253675569997, 274.1218566894531, 17576.31640625), 'b3^1': (402.1811147557, 402.1800842285156, 16118.6640625), 'b4^1': (516.2240417557, 516.2213134765625, 7308.162109375), 'b5^1': (645.2666347557, 645.2654418945312, 36230.78125), 'b6^1': (746.3143127557, 746.3121337890625, 17996.9609375), 'b7^1': (909.3776417557001, 909.3779907226562, 21746.4…	N5H3	1501.56	A2B2C1D1E2F2fedD2dD1dcba	Complex	0	1		1	1	1	1	214.62	200.441	Sperm_cotton_fraction2_IGP1_Xin_20210206
54379	54381	54377	132.3950	3	1072.46	1072.46	-0.000366211	3214.36	3214.35	CLQNETYSALSPGK	C[Carbamidomethyl]LQNETYSALSPGK	1566.73	Acrosin-binding protein	Q8NEB7	ACRBP	512	23	{'b1^1': (161.03847275569998, 0.0, 0.0), 'b2^1': (274.12253675569997, 274.1217346191406, 37503.47265625), 'b3^1': (402.1811147557, 402.1802062988281, 51605.515625), 'b4^1': (516.2240417557, 516.224609375, 17925.34765625), 'b5^1': (645.2666347557, 645.2649536132812, 70266.9765625), 'b6^1': (746.3143127557, 746.312744140625, 38350.44140625), 'b7^1': (909.3776417557001, 909.373779296875, 39828.64843…	N5H3F1	1647.61	A2B2C1D1E2F2fedD2dD1dcbB5ba	Complex	1	1	1	0.999138	1	1	1	213.879	389.828	Sperm_cotton_fraction2_IGP1_Xin_20210206
54360	54362	54353	132.3504	2	1433.62	1433.62	-0.0157356	2865.23	2865.21	CLQNETYSALSPGK	C[Carbamidomethyl]LQNETYSALSPGK	1566.73	Acrosin-binding protein	Q8NEB7	ACRBP	512	24	{'b1^1': (161.03847275569998, 0.0, 0.0), 'b2^1': (274.12253675569997, 274.1214294433594, 11032.755859375), 'b3^1': (402.1811147557, 402.17974853515625, 22679.13671875), 'b4^1': (516.2240417557, 516.2232666015625, 7418.4169921875), 'b5^1': (645.2666347557, 645.2652587890625, 36659.2265625), 'b6^1': (746.3143127557, 746.3135375976562, 14955.6982421875), 'b7^1': (909.3776417557001, 909.3759765625, 2…	N4H3	1298.48	A2B2C1D1E2edD2dD1dcba	Complex	0	1		1	1	1	1	212.476	540.712	Sperm_cotton_fraction2_IGP1_Xin_20210206
54198	54200	54180	131.9615	2	1506.64	1506.65	0.00830078	3011.28	3011.27	CLQNETYSALSPGK	C[Carbamidomethyl]LQNETYSALSPGK	1566.73	Acrosin-binding protein	Q8NEB7	ACRBP	512	24	{'b1^1': (161.03847275569998, 0.0, 0.0), 'b2^1': (274.12253675569997, 274.1214294433594, 9671.9716796875), 'b3^1': (402.1811147557, 402.17999267578125, 21088.5859375), 'b4^1': (516.2240417557, 516.2234497070312, 5223.470703125), 'b5^1': (645.2666347557, 645.26513671875, 26271.87890625), 'b6^1': (746.3143127557, 746.3109741210938, 12925.5546875), 'b7^1': (909.3776417557001, 909.3740234375, 17782.9…	N4H3F1	1444.53	A2B2C1D1E2F2fedD1dcbB5ba	Complex	1	0	1		1	1	1	207.663	546.683	Sperm_cotton_fraction2_IGP1_Xin_20210206
57663	57665	57662	140.2444	4	882.879	882.878	-0.00366211	3527.48	3527.47	DGIHCLQCNSSLVYGAK	DGIHC[Carbamidomethyl]LQC[Carbamidomethyl]NSSLVYGAK	1920.88	Zona pellucida-binding protein 1	Q9BS86	ZPBP	340	26	{'b1^1': (116.0347680321, 0.0, 0.0), 'b2^1': (173.0562320321, 0.0, 0.0), 'b3^1': (286.1402960321, 0.0, 0.0), 'b4^1': (423.19920803210005, 423.1977844238281, 34735.50390625), 'b5^1': (583.2298557557001, 583.2277221679688, 31370.498046875), 'b6^1': (696.3139197557001, 696.312744140625, 23881.2109375), 'b7^1': (824.3724977557001, 824.3700561523438, 29323.59375), 'b8^1': (984.4031454793001, 984.39697…	N4H4F1	1606.59	A2B2C1D1E2eE2edD1E1edcbB5ba	Hybrid	1	0	1		0.938689	1	1	192.748	250.248	Sperm_cotton_fraction2_IGP1_Xin_20210206
69586	69588	69569	168.8225	3	1141.51	1141.51	0.000366211	3421.51	3421.49	INATGQGVTIFYVDR	INATGQGVTIFYVDR	1652.85	Hyaluronidase PH-20	P38567	SPAM1	82	24	{'b1^1': (114.0918890321, 0.0, 0.0), 'b2^1': (228.1348160321, 228.1340789794922, 6938.15185546875), 'b3^1': (299.1719300321, 299.1708679199219, 11146.0439453125), 'b4^1': (400.21960803210004, 400.2185974121094, 4046.859375), 'b5^1': (457.2410720321, 457.241455078125, 2813.546142578125), 'b6^1': (585.2996500321001, 585.2972412109375, 2935.40625), 'b7^1': (642.3211140321001, 0.0, 0.0), 'b8^1': (741…	N4H5F1	1768.64	A2B2C1D1E2F1fedD1E2F1fedcbB5ba	Complex	1	0	1		0.999462	1	1	189.372	238.058	Sperm_cotton_fraction2_IGP1_Xin_20210206
56825	56827	56815	138.2663	3	1225.85	1225.52	-1.00928	3673.53	3673.53	DGIHCLQCNSSLVYGAK	DGIHC[Carbamidomethyl]LQC[Carbamidomethyl]NSSLVYGAK	1920.88	Zona pellucida-binding protein 1	Q9BS86	ZPBP	340	25	{'b1^1': (116.0347680321, 0.0, 0.0), 'b2^1': (173.0562320321, 0.0, 0.0), 'b3^1': (286.1402960321, 0.0, 0.0), 'b4^1': (423.19920803210005, 423.1978759765625, 22620.111328125), 'b5^1': (583.2298557557001, 583.2266845703125, 19909.33203125), 'b6^1': (696.3139197557001, 696.3135375976562, 21787.158203125), 'b7^1': (824.3724977557001, 824.368896484375, 25656.8125), 'b8^1': (984.4031454793001, 984.3977…	N4H4F2	1752.64	A2B2C1D1E2F1fF5fedD2dD1dcbB5ba	Complex	1	1	1	0.9972	1	1	1	174.448	179.928	Sperm_cotton_fraction2_IGP1_Xin_20210206
44083	44085	44078	107.6530	2	1501.64	1501.64	0.00170898	3001.26	3001.25	AINGTAVVMDDK	AINGTAVVMDDK	1232.61	Equatorin	Q9NQ60	EQTN	143	19	{'b1^1': (72.0449390321, 0.0, 0.0), 'b2^1': (185.1290030321, 0.0, 0.0), 'b3^1': (299.1719300321, 0.0, 0.0), 'b4^1': (356.1933940321, 0.0, 0.0), 'b5^1': (457.2410720321, 457.2413024902344, 1582.9205322265625), 'b6^1': (528.2781860321, 528.2758178710938, 8468.05078125), 'b7^1': (627.3466000321, 627.3450927734375, 21128.939453125), 'b8^1': (726.4150140321, 726.4130249023438, 22818.7578125), 'b9^1': …	N4H5F1	1768.64	A2B2C1D1E2F1fedD2dD1E1edcbB5ba	Hybrid	1	1	1	1	1	1	1	145.248	501.295	Sperm_cotton_fraction2_IGP1_Xin_20210206
57214	57215	57194	139.1895	3	1271.86	1271.86	-0.0109863	3812.56	3810.55	DGIHCLQCNSSLVYGAK	DGIHC[Carbamidomethyl]LQC[Carbamidomethyl]NSSLVYGAK	1920.88	Zona pellucida-binding protein 1	Q9BS86	ZPBP	340	23	{'b1^1': (116.0347680321, 0.0, 0.0), 'b2^1': (173.0562320321, 0.0, 0.0), 'b3^1': (286.1402960321, 0.0, 0.0), 'b4^1': (423.19920803210005, 423.1972351074219, 18427.13671875), 'b5^1': (583.2298557557001, 583.2266235351562, 17988.125), 'b6^1': (696.3139197557001, 696.3109130859375, 15760.9501953125), 'b7^1': (824.3724977557001, 824.36767578125, 15898.5810546875), 'b8^1': (984.4031454793001, 984.4003…	N3H7F1	1889.67	A2B2C1D1E2edD1E1F1feE1F1fedcbB5ba	Hybrid	1	0	1		1	1	1	141.664	311.52	Sperm_cotton_fraction2_IGP1_Xin_20210206
69889	69891	69876	169.5568	3	1155.19	1155.19	0.00366211	3462.54	3462.52	INATGQGVTIFYVDR	INATGQGVTIFYVDR	1652.85	Hyaluronidase PH-20	P38567	SPAM1	82	21	{'b1^1': (114.0918890321, 0.0, 0.0), 'b2^1': (228.1348160321, 228.1342010498047, 5826.748046875), 'b3^1': (299.1719300321, 299.1712646484375, 5615.11181640625), 'b4^1': (400.21960803210004, 400.2211608886719, 1663.61181640625), 'b5^1': (457.2410720321, 457.2412414550781, 1844.7474365234375), 'b6^1': (585.2996500321001, 0.0, 0.0), 'b7^1': (642.3211140321001, 0.0, 0.0), 'b8^1': (741.3895280321001, …	N5H4F1	1809.67	A2B2C1D1E2F1fedD2dD1E2edcbB5ba	Complex	1	1	1	0.999569	0.995369	1	1	141.182	157.618	Sperm_cotton_fraction2_IGP1_Xin_20210206
56257	56259	56256	136.9001	3	1236.18	1236.18	0.000366211	3705.52	3705.52	DGIHCLQCNSSLVYGAK	DGIHC[Carbamidomethyl]LQC[Carbamidomethyl]NSSLVYGAK	1920.88	Zona pellucida-binding protein 1	Q9BS86	ZPBP	340	21	{'b1^1': (116.0347680321, 0.0, 0.0), 'b2^1': (173.0562320321, 0.0, 0.0), 'b3^1': (286.1402960321, 0.0, 0.0), 'b4^1': (423.19920803210005, 423.1980895996094, 116218.8515625), 'b5^1': (583.2298557557001, 583.2284545898438, 33301.0078125), 'b6^1': (696.3139197557001, 696.3118286132812, 30899.8828125), 'b7^1': (824.3724977557001, 824.3701171875, 48196.91015625), 'b8^1': (984.4031454793001, 984.394897…	N4H6	1784.63	A2B2C1D1E2F1feE2edD1E1eE1edcba	Hybrid	0	0			1	1	1	130.34	179.502	Sperm_cotton_fraction2_IGP1_Xin_20210206
43741	43743	43732	106.8258	2	1603.18	1603.18	0.00146484	3204.34	3204.33	AINGTAVVMDDK	AINGTAVVMDDK	1232.61	Equatorin	Q9NQ60	EQTN	143	18	{'b1^1': (72.0449390321, 0.0, 0.0), 'b2^1': (185.1290030321, 0.0, 0.0), 'b3^1': (299.1719300321, 0.0, 0.0), 'b4^1': (356.1933940321, 0.0, 0.0), 'b5^1': (457.2410720321, 457.2396240234375, 1654.770751953125), 'b6^1': (528.2781860321, 528.2772216796875, 6334.32080078125), 'b7^1': (627.3466000321, 627.3446044921875, 17479.056640625), 'b8^1': (726.4150140321, 726.4137573242188, 16179.451171875), 'b9^…	N5H5F1	1971.72	A2B2C1D1E2F1fedD2dD1E2F1fedcbB5ba	Complex	1	1	1	1	0.999785	1	1	127.902	630.171	Sperm_cotton_fraction2_IGP1_Xin_20210206
43486	43488	43473	106.2135	3	1204.5	1204.51	0.00366211	3610.49	3610.48	AINGTAVVMDDK	AINGTAVVMDDK	1232.61	Equatorin	Q9NQ60	EQTN	143	18	{'b1^1': (72.0449390321, 0.0, 0.0), 'b2^1': (185.1290030321, 0.0, 0.0), 'b3^1': (299.1719300321, 0.0, 0.0), 'b4^1': (356.1933940321, 0.0, 0.0), 'b5^1': (457.2410720321, 457.23907470703125, 2613.616455078125), 'b6^1': (528.2781860321, 528.2764892578125, 4465.7294921875), 'b7^1': (627.3466000321, 627.3450927734375, 16438.5546875), 'b8^1': (726.4150140321, 726.413330078125, 20281.78125), 'b9^1': (85…	N7H5F1	2377.88	A2B2C1D1E2F1fF5fedD2dD1E2F1feE2F2fedcba	Complex	0	1		1	1	1	1	127.286	307.771	Sperm_cotton_fraction2_IGP1_Xin_20210206
70285	70287	70268	170.5071	3	1101.17	1101.17	0.00219727	3300.48	3300.47	INATGQGVTIFYVDR	INATGQGVTIFYVDR	1652.85	Hyaluronidase PH-20	P38567	SPAM1	82	20	{'b1^1': (114.0918890321, 0.0, 0.0), 'b2^1': (228.1348160321, 228.13404846191406, 2632.7744140625), 'b3^1': (299.1719300321, 299.171875, 3002.468994140625), 'b4^1': (400.21960803210004, 400.2180480957031, 1852.121826171875), 'b5^1': (457.2410720321, 0.0, 0.0), 'b6^1': (585.2996500321001, 0.0, 0.0), 'b7^1': (642.3211140321001, 0.0, 0.0), 'b8^1': (741.3895280321001, 741.3900146484375, 1990.8828125)…	N5H3F1	1647.61	A2B2C1D1E2F2fedD2dD1dcbB5ba	Complex	1	1	1	0.999354	1	1	1	122.762	809.989	Sperm_cotton_fraction2_IGP1_Xin_20210206
55286	55288	55267	134.5786	2	1323.59	1323.59	-0.00195312	2645.17	2645.16	VWGNNTETLVSK	VWGNNTETLVSK	1346.68	Izumo sperm-egg fusion protein 1	Q8IYV9	IZUMO1	204	18	{'b1^1': (100.0762390321, 0.0, 0.0), 'b2^1': (286.1555520321, 286.154052734375, 2513.900634765625), 'b3^1': (343.17701603209997, 0.0, 0.0), 'b4^1': (457.2199430321, 0.0, 0.0), 'b5^1': (571.2628700321, 571.260498046875, 2711.5693359375), 'b6^1': (672.3105480321, 0.0, 0.0), 'b7^1': (801.3531410321, 801.3416137695312, 1840.74169921875), 'b8^1': (902.4008190321, 902.401123046875, 2663.592529296875), …	N4H3	1298.48	A2B2C1D1E2edD2dD1dcba	Complex	0	1		1	1	1	1	114.822	205.824	Sperm_cotton_fraction2_IGP1_Xin_20210206
53664	53666	53652	130.6828	3	1216.85	1216.85	0.0113525	3647.53	3648.5	DGIHCLQCNSSLVYGAK	DGIHC[Carbamidomethyl]LQC[Carbamidomethyl]NSSLVYGAK	1920.88	Zona pellucida-binding protein 1	Q9BS86	ZPBP	340	21	{'b1^1': (116.0347680321, 0.0, 0.0), 'b2^1': (173.0562320321, 0.0, 0.0), 'b3^1': (286.1402960321, 0.0, 0.0), 'b4^1': (423.19920803210005, 423.197021484375, 7159.23291015625), 'b5^1': (583.2298557557001, 583.227783203125, 7573.13671875), 'b6^1': (696.3139197557001, 696.3140258789062, 6968.93798828125), 'b7^1': (824.3724977557001, 824.3721923828125, 9555.2314453125), 'b8^1': (984.4031454793001, 984…	N3H6F1	1727.61	A2B2C1D1E2edD1E1eE1F1fedcbB5ba	Hybrid	1	0	1		1	1	1	113.501	198.783	Sperm_cotton_fraction2_IGP1_Xin_20210206
43716	43718	43711	106.7663	3	1380.24	1380.24	-0.00256348	4137.69	4137.67	AINGTAVVMDDK	AINGTAVVMDDK	1232.61	Equatorin	Q9NQ60	EQTN	143	17	{'b1^1': (72.0449390321, 0.0, 0.0), 'b2^1': (185.1290030321, 0.0, 0.0), 'b3^1': (299.1719300321, 0.0, 0.0), 'b4^1': (356.1933940321, 0.0, 0.0), 'b5^1': (457.2410720321, 0.0, 0.0), 'b6^1': (528.2781860321, 528.2764892578125, 5055.0048828125), 'b7^1': (627.3466000321, 627.3455810546875, 16831.412109375), 'b8^1': (726.4150140321, 726.4157104492188, 16841.07421875), 'b9^1': (857.4554990321, 857.45355…	N8H7F1	2905.06	A2B2C1D1E2F1feE2F1fedD2dD1E2eE2F1feE2F1fedcbB5ba	Complex	1	1	0.996769	1	1	1	1	112.455	259.619	Sperm_cotton_fraction2_IGP1_Xin_20210206
56370	56372	56369	137.1674	3	1182.17	1182.17	0.00109863	3543.47	3543.46	DGIHCLQCNSSLVYGAK	DGIHC[Carbamidomethyl]LQC[Carbamidomethyl]NSSLVYGAK	1920.88	Zona pellucida-binding protein 1	Q9BS86	ZPBP	340	19	{'b1^1': (116.0347680321, 0.0, 0.0), 'b2^1': (173.0562320321, 0.0, 0.0), 'b3^1': (286.1402960321, 0.0, 0.0), 'b4^1': (423.19920803210005, 423.1981201171875, 65450.08203125), 'b5^1': (583.2298557557001, 583.229248046875, 11596.0673828125), 'b6^1': (696.3139197557001, 696.3140258789062, 9637.888671875), 'b7^1': (824.3724977557001, 824.3704833984375, 15477.15234375), 'b8^1': (984.4031454793001, 984.…	N4H5	1622.58	A2B2C1D1E2F1feE2edD1E1edcba	Hybrid	0	0			0.996878	1	1	101.143	127.412	Sperm_cotton_fraction2_IGP1_Xin_20210206
58726	58728	58724	142.7635	3	1298.55	1298.54	-0.00549316	3892.61	3892.6	DGIHCLQCNSSLVYGAK	DGIHC[Carbamidomethyl]LQC[Carbamidomethyl]NSSLVYGAK	1920.88	Zona pellucida-binding protein 1	Q9BS86	ZPBP	340	19	{'b1^1': (116.0347680321, 0.0, 0.0), 'b2^1': (173.0562320321, 0.0, 0.0), 'b3^1': (286.1402960321, 0.0, 0.0), 'b4^1': (423.19920803210005, 423.1962585449219, 3350.0302734375), 'b5^1': (583.2298557557001, 583.2293090820312, 2565.58984375), 'b6^1': (696.3139197557001, 696.3112182617188, 4494.8134765625), 'b7^1': (824.3724977557001, 824.3650512695312, 7113.58935546875), 'b8^1': (984.4031454793001, 98…	N5H5F1	1971.72	A2B2C1D1E2F1fF5fedD2dD1E2F1fedcba	Complex	0	1		1	1	1	1	98.6916	307.092	Sperm_cotton_fraction2_IGP1_Xin_20210206
53680	53682	53674	130.7228	4	912.886	912.889	0.0102539	3647.52	3648.5	DGIHCLQCNSSLVYGAK	DGIHC[Carbamidomethyl]LQC[Carbamidomethyl]NSSLVYGAK	1920.88	Zona pellucida-binding protein 1	Q9BS86	ZPBP	340	19	{'b1^1': (116.0347680321, 0.0, 0.0), 'b2^1': (173.0562320321, 0.0, 0.0), 'b3^1': (286.1402960321, 0.0, 0.0), 'b4^1': (423.19920803210005, 423.1983642578125, 9492.1884765625), 'b5^1': (583.2298557557001, 583.231201171875, 9591.634765625), 'b6^1': (696.3139197557001, 696.3108520507812, 6502.7587890625), 'b7^1': (824.3724977557001, 824.3692626953125, 12141.5283203125), 'b8^1': (984.4031454793001, 98…	N3H6F1	1727.61	A2B2C1D1E2F1fedD1E1eE1edcbB5ba	Hybrid	1	0	1		1	1	1	95.8659	142.235	Sperm_cotton_fraction2_IGP1_Xin_20210206
43552	43554	43538	106.3711	2	1704.72	1704.72	0.00341797	3407.43	3407.41	AINGTAVVMDDK	AINGTAVVMDDK	1232.61	Equatorin	Q9NQ60	EQTN	143	16	{'b1^1': (72.0449390321, 0.0, 0.0), 'b2^1': (185.1290030321, 0.0, 0.0), 'b3^1': (299.1719300321, 0.0, 0.0), 'b4^1': (356.1933940321, 0.0, 0.0), 'b5^1': (457.2410720321, 457.2394714355469, 1671.449951171875), 'b6^1': (528.2781860321, 528.2750854492188, 3583.67431640625), 'b7^1': (627.3466000321, 627.3440551757812, 7955.6435546875), 'b8^1': (726.4150140321, 726.4149169921875, 11318.9677734375), 'b9…	N6H5F1	2174.8	A2B2C1D1E2F1fF5fedD2dD1E2eE2F1fedcba	Complex	0	1		1	0.999892	1	1	92.1434	415.892	Sperm_cotton_fraction2_IGP1_Xin_20210206
56360	56362	56347	137.1445	3	1237.89	1236.18	-5.12329	3705.53	3705.52	DGIHCLQCNSSLVYGAK	DGIHC[Carbamidomethyl]LQC[Carbamidomethyl]NSSLVYGAK	1920.88	Zona pellucida-binding protein 1	Q9BS86	ZPBP	340	17	{'b1^1': (116.0347680321, 0.0, 0.0), 'b2^1': (173.0562320321, 0.0, 0.0), 'b3^1': (286.1402960321, 286.1400146484375, 2214.818359375), 'b4^1': (423.19920803210005, 423.1982116699219, 122958.0859375), 'b5^1': (583.2298557557001, 583.2286376953125, 6859.6025390625), 'b6^1': (696.3139197557001, 696.3101196289062, 6762.9423828125), 'b7^1': (824.3724977557001, 824.3656616210938, 13413.9384765625), 'b8^…	N4H6	1784.63	A2B2C1D1E2F1feE2F1fedD1E1edcba	Hybrid	0	0			1	1	1	85.0552	192.412	Sperm_cotton_fraction2_IGP1_Xin_20210206
63891	63893	63884	155.1114	3	1144.52	1144.52	0.00476074	3430.54	3430.52	ILLTCSLNDSATEVTGHR	ILLTC[Carbamidomethyl]SLNDSATEVTGHR	1985.98	Basigin	P35613	BSG	160	18	{'b1^1': (114.0918890321, 0.0, 0.0), 'b2^1': (227.17595303209998, 227.1750946044922, 6912.25830078125), 'b3^1': (340.2600170321, 340.2599792480469, 2804.272705078125), 'b4^1': (441.3076950321, 441.305419921875, 2168.512939453125), 'b5^1': (601.3383427557001, 0.0, 0.0), 'b6^1': (688.3703707557, 0.0, 0.0), 'b7^1': (801.4544347557, 0.0, 0.0), 'b8^1': (915.4973617557, 0.0, 0.0), 'b9^1': (1030.5243047…	N4H3F1	1444.53	A2B2C1D1E2edD2dD1dcbB5ba	Complex	1	1	1	0.998062	1	1	1	81.8666	251.452	Sperm_cotton_fraction2_IGP1_Xin_20210206
24843	24845	24841	61.4743	2	1225.54	1225.53	-0.00146484	2449.05	2449.05	VVSVENR	VVSVENR	801.434	Zona pellucida-binding protein 1	Q9BS86	ZPBP	114	10	{'b1^1': (100.0762390321, 0.0, 0.0), 'b2^1': (199.1446530321, 199.14366149902344, 23611.78125), 'b3^1': (286.17668103209996, 286.1756286621094, 22487.578125), 'b4^1': (385.2450950321, 385.2447204589844, 12738.6962890625), 'b5^1': (514.2876880321, 514.2857055664062, 33511.03515625), 'b6^1': (628.3306150321, 628.3301391601562, 17002.091796875), 'b7^1': (784.4317260321, 784.431640625, 10611.10839843…	N5H3F1	1647.61	A2B2C1D1E2F2fedD2dD1dcbB5ba	Complex	1	1	1	0.998062	1	1	1	73.1794	499.067	Sperm_cotton_fraction2_IGP1_Xin_20210206
44911	44913	44908	109.6334	3	1242.18	1242.18	0.0065918	3723.53	3723.52	ITDSEDKALMNGSESR	ITDSEDKALMNGSESR	1751.8	Basigin	P35613	BSG	268	16	{'b1^1': (114.0918890321, 0.0, 0.0), 'b2^1': (215.1395670321, 215.1387481689453, 1510.7373046875), 'b3^1': (330.1665100321, 0.0, 0.0), 'b4^1': (417.19853803210003, 417.1975402832031, 2218.015625), 'b5^1': (546.2411310321, 0.0, 0.0), 'b6^1': (661.2680740321, 661.2662353515625, 4382.31298828125), 'b7^1': (789.3630370321, 789.361328125, 2659.7490234375), 'b8^1': (860.4001510321, 860.3950805664062, 9…	N5H5F1	1971.72	A2B2C1D1E2F1fedD1E2eE2F1fedcbB5ba	Complex	1	0	1		1	1	1	70.1246	336.086	Sperm_cotton_fraction2_IGP1_Xin_20210206
23183	23185	23182	57.5038	2	1152.51	1152.51	-0.000976563	2303	2302.99	VVSVENR	VVSVENR	801.434	Zona pellucida-binding protein 1	Q9BS86	ZPBP	114	9	{'b1^1': (100.0762390321, 0.0, 0.0), 'b2^1': (199.1446530321, 199.14443969726562, 12527.01953125), 'b3^1': (286.17668103209996, 286.1764221191406, 16370.625), 'b4^1': (385.2450950321, 385.2451477050781, 5524.54150390625), 'b5^1': (514.2876880321, 514.286376953125, 14520.470703125), 'b6^1': (628.3306150321, 628.3292846679688, 12778.212890625), 'b7^1': (784.4317260321, 784.4332885742188, 7368.26367…	N5H3	1501.56	A2B2C1D1E2F2fedD2dD1dcba	Complex	0	1		1	1	1	1	57.7246	395.31	Sperm_cotton_fraction2_IGP1_Xin_20210206
75482	75484	75473	183.0591	3	1512.66	1512.66	0.0106201	4534.97	4535.94	NKDTNIEVTFLSSNITSSSK	NKDTNIEVTFLSSNITSSSK	2184.09	Phospholipase A1 member A	Q53H76	PLA1A	365	16	{'b1^1': (115.05075203210001, 0.0, 0.0), 'b2^1': (243.14571503210001, 243.14491271972656, 1213.9954833984375), 'b3^1': (358.1726580321, 358.1724548339844, 2453.717529296875), 'b4^1': (459.2203360321, 0.0, 0.0), 'b5^1': (573.2632630321, 573.2584838867188, 2668.768798828125), 'b6^1': (686.3473270321, 686.3439331054688, 7830.9462890625), 'b7^1': (815.3899200321, 815.3886108398438, 6235.11376953125),…	N4H5F3S1	2351.85	A2B2C1D1E2F1G3gfF5fedD1E2F1fF5fedcbB5ba	Complex	1	0	1		1	1	1	56.0844	169.062	Sperm_cotton_fraction2_IGP1_Xin_20210206
44995	44997	44993	109.8334	3	1120.47	1120.47	0.0065918	3358.39	3358.39	ITDSEDKALMNGSESR	ITDSEDKALMNGSESR	1751.8	Basigin	P35613	BSG	268	14	{'b1^1': (114.0918890321, 0.0, 0.0), 'b2^1': (215.1395670321, 215.13900756835938, 1402.110107421875), 'b3^1': (330.1665100321, 0.0, 0.0), 'b4^1': (417.19853803210003, 0.0, 0.0), 'b5^1': (546.2411310321, 0.0, 0.0), 'b6^1': (661.2680740321, 0.0, 0.0), 'b7^1': (789.3630370321, 789.3561401367188, 1785.1700439453125), 'b8^1': (860.4001510321, 860.3994750976562, 9483.3056640625), 'b9^1': (973.484215032…	N4H4F1	1606.59	A2B2C1D1E2F1fedD1E2edcbB5ba	Complex	1	0	1		1	1	1	53.5598	215.609	Sperm_cotton_fraction2_IGP1_Xin_20210206
27156	27158	27147	66.9988	3	1047.44	1047.11	-1.00378	3138.29	3138.29	VVSVENR	VVSVENR	801.434	Zona pellucida-binding protein 1	Q9BS86	ZPBP	114	9	{'b1^1': (100.0762390321, 0.0, 0.0), 'b2^1': (199.1446530321, 199.1440887451172, 4156.9736328125), 'b3^1': (286.17668103209996, 286.17596435546875, 6179.14501953125), 'b4^1': (385.2450950321, 385.2440490722656, 3842.97021484375), 'b5^1': (514.2876880321, 514.2859497070312, 5814.01904296875), 'b6^1': (628.3306150321, 628.3262939453125, 2199.456298828125), 'b7^1': (784.4317260321, 784.4273071289062…	N6H6F1	2336.85	A2B2C1D1E2F1fedD2dD1E2F1feE2F1fedcbB5ba	Complex	1	1	1	0.999354	0.999785	1	1	51.7761	202.912	Sperm_cotton_fraction2_IGP1_Xin_20210206
43967	43969	43952	107.3704	3	1150.83	1150.49	-1.00012	3448.45	3448.43	AINGTAVVMDDK	AINGTAVVMDDK	1232.61	Equatorin	Q9NQ60	EQTN	143	10	{'b1^1': (72.0449390321, 0.0, 0.0), 'b2^1': (185.1290030321, 0.0, 0.0), 'b3^1': (299.1719300321, 0.0, 0.0), 'b4^1': (356.1933940321, 0.0, 0.0), 'b5^1': (457.2410720321, 0.0, 0.0), 'b6^1': (528.2781860321, 0.0, 0.0), 'b7^1': (627.3466000321, 627.3461303710938, 3430.49755859375), 'b8^1': (726.4150140321, 726.4168701171875, 3406.3623046875), 'b9^1': (857.4554990321, 857.4519653320312, 1761.833374023…	N7H4F1	2215.82	A2B2C1D1E2F2fedD2dD1E2eE2F1fedcbB5ba	Complex	1	1	1	1	0.997308	1	1	37.0913	122.363	Sperm_cotton_fraction2_IGP1_Xin_20210206
56058	56060	56042	136.4135	3	1333.56	1333.22	-1.01404	3996.63	3997.63	DGIHCLQCNSSLVYGAK	DGIHC[Carbamidomethyl]LQC[Carbamidomethyl]NSSLVYGAK	1920.88	Zona pellucida-binding protein 1	Q9BS86	ZPBP	340	11	{'b1^1': (116.0347680321, 0.0, 0.0), 'b2^1': (173.0562320321, 0.0, 0.0), 'b3^1': (286.1402960321, 0.0, 0.0), 'b4^1': (423.19920803210005, 423.1971740722656, 28674.375), 'b5^1': (583.2298557557001, 583.23046875, 1956.8238525390625), 'b6^1': (696.3139197557001, 696.3065185546875, 2174.35791015625), 'b7^1': (824.3724977557001, 824.3726196289062, 3688.61181640625), 'b8^1': (984.4031454793001, 0.0, 0.…	N4H6F2	2076.75	A2B2C1D1E2F1G5gfF5feE2F1fedD1E1edcba	Hybrid	0	0			1	1	1	32.2521	134.885	Sperm_cotton_fraction2_IGP1_Xin_20210206
23184	23186	23182	57.5082	2	1205.02	1205.02	-0.00170898	2408.03	2408.02	VVSVENR	VVSVENR	801.434	Zona pellucida-binding protein 1	Q9BS86	ZPBP	114	6	{'b1^1': (100.0762390321, 0.0, 0.0), 'b2^1': (199.1446530321, 199.1439666748047, 3129.691650390625), 'b3^1': (286.17668103209996, 286.1762390136719, 5941.22607421875), 'b4^1': (385.2450950321, 0.0, 0.0), 'b5^1': (514.2876880321, 514.2870483398438, 4537.08642578125), 'b6^1': (628.3306150321, 628.331787109375, 3620.128173828125), 'b7^1': (784.4317260321, 0.0, 0.0), 'y1^1': (175.1194960962998, 175.1…	N4H4F1	1606.59	A2B2C1D1E2edD2dD1E1edcbB5ba	Hybrid	1	1	1	0.999785	0.9314	1	1	24.3258	586.357	Sperm_cotton_fraction2_IGP1_Xin_20210206
24003	24005	24002	59.4661	2	1233.53	1233.53	0.00244141	2465.05	2465.04	VVSVENR	VVSVENR	801.434	Zona pellucida-binding protein 1	Q9BS86	ZPBP	114	6	{'b1^1': (100.0762390321, 0.0, 0.0), 'b2^1': (199.1446530321, 199.1443634033203, 4116.12841796875), 'b3^1': (286.17668103209996, 286.1751403808594, 3518.45654296875), 'b4^1': (385.2450950321, 0.0, 0.0), 'b5^1': (514.2876880321, 514.2869262695312, 3542.625732421875), 'b6^1': (628.3306150321, 628.3318481445312, 2065.868896484375), 'b7^1': (784.4317260321, 0.0, 0.0), 'y1^1': (175.1194960962998, 175.…	N5H4	1663.61	A2B2C1D1E2F1fedD2dD1E2edcba	Complex	0	1		1	1	1	1	23.6186	425.167	Sperm_cotton_fraction2_IGP1_Xin_20210206
22478	22480	22473	55.8129	3	749.666	749.666	-0.000915527	2245.97	2245.97	VVSVENR	VVSVENR	801.434	Zona pellucida-binding protein 1	Q9BS86	ZPBP	114	6	{'b1^1': (100.0762390321, 0.0, 0.0), 'b2^1': (199.1446530321, 199.14405822753906, 4757.05322265625), 'b3^1': (286.17668103209996, 286.17657470703125, 2192.89404296875), 'b4^1': (385.2450950321, 0.0, 0.0), 'b5^1': (514.2876880321, 514.2898559570312, 2093.20654296875), 'b6^1': (628.3306150321, 0.0, 0.0), 'b7^1': (784.4317260321, 0.0, 0.0), 'y1^1': (175.1194960962998, 175.11895751953125, 10102.64746…	N4H3F1	1444.53	A2B2C1D1E2edD1E2edcbB5ba	Complex	1	0	1		1	1	1	22.9696	497.228	Sperm_cotton_fraction2_IGP1_Xin_20210206
27233	27235	27231	67.1827	3	993.088	993.089	0.00128174	2976.24	2976.23	VVSVENR	VVSVENR	801.434	Zona pellucida-binding protein 1	Q9BS86	ZPBP	114	6	{'b1^1': (100.0762390321, 0.0, 0.0), 'b2^1': (199.1446530321, 199.14376831054688, 2906.0078125), 'b3^1': (286.17668103209996, 286.1763916015625, 3543.89501953125), 'b4^1': (385.2450950321, 0.0, 0.0), 'b5^1': (514.2876880321, 514.2863159179688, 1745.5296630859375), 'b6^1': (628.3306150321, 628.332275390625, 2117.737060546875), 'b7^1': (784.4317260321, 0.0, 0.0), 'y1^1': (175.1194960962998, 175.119…	N6H5F1	2174.8	A2B2C1D1E2F1fedD2dD1E2eE2F1fedcbB5ba	Complex	1	1	1	0.999354	0.999785	1	1	22.8751	226.889	Sperm_cotton_fraction2_IGP1_Xin_20210206
55500	55502	55482	134.5006	3	890.058	889.723	-1.00616	2666.15	2666.14	KPGYNGSCFNVEIK	KPGYNGSC[Carbamidomethyl]FNVEIK	1611.77	Hyaluronidase PH-20	P38567	SPAM1	235	25	{'b1^1': (129.1027880321, 129.1021728515625, 56178.4765625), 'b2^1': (226.1555520321, 226.1547393798828, 25567.7734375), 'b3^1': (283.17701603209997, 283.17645263671875, 4946.52783203125), 'b4^1': (446.2403450321, 446.23919677734375, 13920.5830078125), 'b5^1': (560.2832720321, 560.2825317382812, 9788.734375), 'b6^1': (617.3047360321, 617.2978515625, 3150.779541015625), 'b7^1': (704.3367640321, 70…	N2H4	1054.37	A2B2C1D1dD1E1edcba	High mannose	0	0			1			229.814	185.998	Sperm_cotton_fraction2_IGP2_Xin_20210206
54311	54313	54303	131.6576	2	1465.62	1465.62	0.0117187	2929.23	2929.22	CLQNETYSALSPGK	C[Carbamidomethyl]LQNETYSALSPGK	1566.73	Acrosin-binding protein	Q8NEB7	ACRBP	512	25	{'b1^1': (161.03847275569998, 0.0, 0.0), 'b2^1': (274.12253675569997, 274.1209716796875, 7780.0458984375), 'b3^1': (402.1811147557, 402.1798095703125, 11949.544921875), 'b4^1': (516.2240417557, 516.2205810546875, 3163.326904296875), 'b5^1': (645.2666347557, 645.2655639648438, 16442.1171875), 'b6^1': (746.3143127557, 746.312255859375, 6796.7802734375), 'b7^1': (909.3776417557001, 909.3759765625, 8…	N2H5F1	1362.48	A2B2C1D1dD1E1eE1edcbB5ba	High mannose	1	0	1		1			214.994	432.681	Sperm_cotton_fraction2_IGP2_Xin_20210206
57504	57506	57486	139.3001	3	1203.83	1203.5	-1.00342	3607.47	3607.47	DGIHCLQCNSSLVYGAK	DGIHC[Carbamidomethyl]LQC[Carbamidomethyl]NSSLVYGAK	1920.88	Zona pellucida-binding protein 1	Q9BS86	ZPBP	340	24	{'b1^1': (116.0347680321, 0.0, 0.0), 'b2^1': (173.0562320321, 0.0, 0.0), 'b3^1': (286.1402960321, 0.0, 0.0), 'b4^1': (423.19920803210005, 423.1978759765625, 25749.6015625), 'b5^1': (583.2298557557001, 583.2276611328125, 19740.095703125), 'b6^1': (696.3139197557001, 696.3125, 20322.58203125), 'b7^1': (824.3724977557001, 824.3693237304688, 22319.4375), 'b8^1': (984.4031454793001, 984.3986206054688,…	N2H7F1	1686.59	A2B2C1D1E1edD1E1eE1F1fedcbB5ba	High mannose	1	0	1		1			159.065	425.831	Sperm_cotton_fraction2_IGP2_Xin_20210206
53490	53492	53479	129.6802	3	1216.85	1216.85	0.00512695	3647.52	3648.5	DGIHCLQCNSSLVYGAK	DGIHC[Carbamidomethyl]LQC[Carbamidomethyl]NSSLVYGAK	1920.88	Zona pellucida-binding protein 1	Q9BS86	ZPBP	340	20	{'b1^1': (116.0347680321, 0.0, 0.0), 'b2^1': (173.0562320321, 0.0, 0.0), 'b3^1': (286.1402960321, 0.0, 0.0), 'b4^1': (423.19920803210005, 423.19671630859375, 7245.5732421875), 'b5^1': (583.2298557557001, 583.2282104492188, 8434.41015625), 'b6^1': (696.3139197557001, 696.31005859375, 8465.708984375), 'b7^1': (824.3724977557001, 824.3685302734375, 7583.986328125), 'b8^1': (984.4031454793001, 984.41…	N3H6F1	1727.61	A2B2C1D1E1edD2dD1E1eE1edcbB5ba	High mannose	1	1	1	0.997084	1			103.825	269.164	Sperm_cotton_fraction2_IGP2_Xin_20210206
57685	57687	57683	139.7337	4	974.161	974.161	-0.00317383	3892.61	3892.6	DGIHCLQCNSSLVYGAK	DGIHC[Carbamidomethyl]LQC[Carbamidomethyl]NSSLVYGAK	1920.88	Zona pellucida-binding protein 1	Q9BS86	ZPBP	340	28	{'b1^1': (116.0347680321, 0.0, 0.0), 'b2^1': (173.0562320321, 0.0, 0.0), 'b3^1': (286.1402960321, 0.0, 0.0), 'b4^1': (423.19920803210005, 423.19793701171875, 88879.609375), 'b5^1': (583.2298557557001, 583.2279052734375, 80632.46875), 'b6^1': (696.3139197557001, 696.3123779296875, 67048.765625), 'b7^1': (824.3724977557001, 824.3700561523438, 81513.9375), 'b8^1': (984.4031454793001, 984.39813232421…	N5H5F1	1971.72	A2B2C1D1E2F1feE2edD2dD1E1edcbB5ba	Hybrid	1	1	1	0.999103	0.9337	1	1	240.731	225.768	Sperm_cotton_fraction2_IGP2_Xin_20210206
57219	57220	57199	138.6273	3	1239.53	1239.53	0.00549316	3715.57	3714.55	DGIHCLQCNSSLVYGAK	DGIHC[Carbamidomethyl]LQC[Carbamidomethyl]NSSLVYGAK	1920.88	Zona pellucida-binding protein 1	Q9BS86	ZPBP	340	27	{'b1^1': (116.0347680321, 0.0, 0.0), 'b2^1': (173.0562320321, 0.0, 0.0), 'b3^1': (286.1402960321, 286.13885498046875, 1594.6041259765625), 'b4^1': (423.19920803210005, 423.19775390625, 30265.412109375), 'b5^1': (583.2298557557001, 583.2278442382812, 30875.84375), 'b6^1': (696.3139197557001, 696.3116455078125, 25812.34765625), 'b7^1': (824.3724977557001, 824.36865234375, 31326.373046875), 'b8^1': …	N5H3F2	1793.67	A2B2C1D1E2F2fF5fedD2dD1dcbB5ba	Complex	1	1	0.999551	0.995514	1	1	1	204.291	214.721	Sperm_cotton_fraction2_IGP2_Xin_20210206
57261	57263	57244	138.7256	3	1414.93	1414.92	-0.0219727	4241.73	4241.74	DGIHCLQCNSSLVYGAK	DGIHC[Carbamidomethyl]LQC[Carbamidomethyl]NSSLVYGAK	1920.88	Zona pellucida-binding protein 1	Q9BS86	ZPBP	340	25	{'b1^1': (116.0347680321, 0.0, 0.0), 'b2^1': (173.0562320321, 0.0, 0.0), 'b3^1': (286.1402960321, 0.0, 0.0), 'b4^1': (423.19920803210005, 423.19744873046875, 19707.74609375), 'b5^1': (583.2298557557001, 583.2276611328125, 17773.6015625), 'b6^1': (696.3139197557001, 696.3115844726562, 14671.2431640625), 'b7^1': (824.3724977557001, 824.3663330078125, 18127.78125), 'b8^1': (984.4031454793001, 984.40…	N6H5F2	2320.86	A2B2C1D1E2F1fF5fedD2dD1E2eE2F1fedcbB5ba	Complex	1	1	0.999551	0.997308	1	1	1	169.614	167.683	Sperm_cotton_fraction2_IGP2_Xin_20210206
63070	63071	63050	152.6131	3	1188.51	1187.85	-1.99365	3560.52	3560.49	YHAAPCNSIYNISFEK	YHAAPC[Carbamidomethyl]NSIYNISFEK	1912.88	Zona pellucida-binding protein 1	Q9BS86	ZPBP	187	21	{'b1^1': (164.0711540321, 0.0, 0.0), 'b2^1': (301.1300660321, 301.1290283203125, 46242.16796875), 'b3^1': (372.16718003209996, 372.16583251953125, 47780.75390625), 'b4^1': (443.20429403209994, 443.2030029296875, 35224.80859375), 'b5^1': (540.2570580321, 0.0, 0.0), 'b6^1': (700.2877057557, 0.0, 0.0), 'b7^1': (814.3306327557, 814.3262939453125, 4427.89306640625), 'b8^1': (901.3626607557, 0.0, 0.0),…	N5H3F1	1647.61	A2B2C1D1E2F2fedD2dD1dcbB5ba	Complex	1	1	1	0.998654	1	1	1	129.288	214.325	Sperm_cotton_fraction2_IGP2_Xin_20210206
56419	56421	56417	136.7146	3	1303.88	1303.88	-0.00622559	3908.6	3908.6	DGIHCLQCNSSLVYGAK	DGIHC[Carbamidomethyl]LQC[Carbamidomethyl]NSSLVYGAK	1920.88	Zona pellucida-binding protein 1	Q9BS86	ZPBP	340	19	{'b1^1': (116.0347680321, 0.0, 0.0), 'b2^1': (173.0562320321, 0.0, 0.0), 'b3^1': (286.1402960321, 0.0, 0.0), 'b4^1': (423.19920803210005, 423.1976623535156, 53369.66796875), 'b5^1': (583.2298557557001, 583.227783203125, 7644.66455078125), 'b6^1': (696.3139197557001, 696.3098754882812, 4618.33154296875), 'b7^1': (824.3724977557001, 824.3679809570312, 6971.080078125), 'b8^1': (984.4031454793001, 98…	N5H6	1987.71	A2B2C1D1E2F1fedD1E2F1feE2F1fedcba	Complex	0	0			1	1	1	97.3986	166.465	Sperm_cotton_fraction2_IGP2_Xin_20210206
43925	43927	43919	106.6689	3	1326.22	1326.22	-0.00366211	3975.63	3975.62	AINGTAVVMDDK	AINGTAVVMDDK	1232.61	Equatorin	Q9NQ60	EQTN	143	16	{'b1^1': (72.0449390321, 0.0, 0.0), 'b2^1': (185.1290030321, 0.0, 0.0), 'b3^1': (299.1719300321, 0.0, 0.0), 'b4^1': (356.1933940321, 0.0, 0.0), 'b5^1': (457.2410720321, 0.0, 0.0), 'b6^1': (528.2781860321, 0.0, 0.0), 'b7^1': (627.3466000321, 627.3460693359375, 12780.9853515625), 'b8^1': (726.4150140321, 726.4114990234375, 11690.3974609375), 'b9^1': (857.4554990321, 857.4503173828125, 2962.47363281…	N8H6F1	2743.01	A2B2C1D1E2F2feE2F1fedD2dD1E2F1feE2F1fedcbB5ba	Complex	1	1	0.997757	1	1	1	1	95.8743	251.462	Sperm_cotton_fraction2_IGP2_Xin_20210206
59047	59049	59045	142.9654	3	1249.86	1249.86	-0.00585938	3746.55	3746.54	DGIHCLQCNSSLVYGAK	DGIHC[Carbamidomethyl]LQC[Carbamidomethyl]NSSLVYGAK	1920.88	Zona pellucida-binding protein 1	Q9BS86	ZPBP	340	17	{'b1^1': (116.0347680321, 0.0, 0.0), 'b2^1': (173.0562320321, 0.0, 0.0), 'b3^1': (286.1402960321, 0.0, 0.0), 'b4^1': (423.19920803210005, 423.1996154785156, 4342.81591796875), 'b5^1': (583.2298557557001, 583.2288818359375, 2457.062744140625), 'b6^1': (696.3139197557001, 0.0, 0.0), 'b7^1': (824.3724977557001, 0.0, 0.0), 'b8^1': (984.4031454793001, 0.0, 0.0), 'b9^1': (1098.4460724793, 0.0, 0.0), 'b…	N5H5	1825.66	A2B2C1D1E2F1fedD2dD1E2F1fedcba	Complex	0	1		1	1	1	1	90.1099	264.444	Sperm_cotton_fraction2_IGP2_Xin_20210206
43773	43775	43768	106.3003	3	1380.24	1380.24	0.00146484	4137.68	4137.67	AINGTAVVMDDK	AINGTAVVMDDK	1232.61	Equatorin	Q9NQ60	EQTN	143	15	{'b1^1': (72.0449390321, 0.0, 0.0), 'b2^1': (185.1290030321, 0.0, 0.0), 'b3^1': (299.1719300321, 0.0, 0.0), 'b4^1': (356.1933940321, 0.0, 0.0), 'b5^1': (457.2410720321, 0.0, 0.0), 'b6^1': (528.2781860321, 528.2784423828125, 2901.719482421875), 'b7^1': (627.3466000321, 627.3426513671875, 8543.22265625), 'b8^1': (726.4150140321, 726.4127197265625, 14921.46484375), 'b9^1': (857.4554990321, 857.45349…	N8H7F1	2905.06	A2B2C1D1E2F1fF5feE2F1fedD2dD1E2eE2F1feE2F1fedcba	Complex	0	1		1	1	1	1	86.7508	291.002	Sperm_cotton_fraction2_IGP2_Xin_20210206
25201	25203	25200	61.6951	3	871.377	871.377	0.000732422	2611.11	2611.1	VVSVENR	VVSVENR	801.434	Zona pellucida-binding protein 1	Q9BS86	ZPBP	114	7	{'b1^1': (100.0762390321, 0.0, 0.0), 'b2^1': (199.1446530321, 199.14376831054688, 30536.880859375), 'b3^1': (286.17668103209996, 286.17584228515625, 16546.130859375), 'b4^1': (385.2450950321, 385.2427062988281, 9276.7763671875), 'b5^1': (514.2876880321, 514.2865600585938, 7919.2333984375), 'b6^1': (628.3306150321, 628.3297729492188, 18049.865234375), 'b7^1': (784.4317260321, 0.0, 0.0), 'y1^1': (1…	N5H4F1	1809.67	A2B2C1D1E2F2fedD2dD1E1edcbB5ba	Hybrid	1	1	1	0.997533	0.924217	1	1	37.3613	313.734	Sperm_cotton_fraction2_IGP2_Xin_20210206
54991	54993	54971	133.6685	3	1010.77	1010.77	-0.00128174	3029.28	3031.27	KPGYNGSCFNVEIK	KPGYNGSC[Carbamidomethyl]FNVEIK	1611.77	Hyaluronidase PH-20	P38567	SPAM1	235	8	{'b1^1': (129.1027880321, 129.10223388671875, 7618.51025390625), 'b2^1': (226.1555520321, 226.154052734375, 7455.67138671875), 'b3^1': (283.17701603209997, 0.0, 0.0), 'b4^1': (446.2403450321, 0.0, 0.0), 'b5^1': (560.2832720321, 0.0, 0.0), 'b6^1': (617.3047360321, 0.0, 0.0), 'b7^1': (704.3367640321, 0.0, 0.0), 'b8^1': (864.3674117557, 0.0, 0.0), 'b9^1': (1011.4358257557, 0.0, 0.0), 'b10^1': (1125.…	N3H5	1419.5	A2B2C1D1dD2dD1E1eE1edcba	High mannose	0	1		1	1			21.3695	229.11	Sperm_cotton_fraction2_IGP3_Xin_20210206
57920	57922	57904	140.6315	3	1171.5	1171.5	0.00512695	3511.48	3511.47	DGIHCLQCNSSLVYGAK	DGIHC[Carbamidomethyl]LQC[Carbamidomethyl]NSSLVYGAK	1920.88	Zona pellucida-binding protein 1	Q9BS86	ZPBP	340	20	{'b1^1': (116.0347680321, 0.0, 0.0), 'b2^1': (173.0562320321, 0.0, 0.0), 'b3^1': (286.1402960321, 0.0, 0.0), 'b4^1': (423.19920803210005, 423.19830322265625, 12224.296875), 'b5^1': (583.2298557557001, 583.2296752929688, 16183.791015625), 'b6^1': (696.3139197557001, 696.3121337890625, 9117.93359375), 'b7^1': (824.3724977557001, 824.3684692382812, 14134.330078125), 'b8^1': (984.4031454793001, 984.3…	N4H3F2	1590.59	A2B2C1D1E2F2fF5fedD1dcbB5ba	Complex	1	0	1		1	1	1	108.152	386.851	Sperm_cotton_fraction2_IGP3_Xin_20210206
43886	43888	43871	106.9718	3	1082.8	1082.8	0.00146484	3245.37	3245.35	AINGTAVVMDDK	AINGTAVVMDDK	1232.61	Equatorin	Q9NQ60	EQTN	143	14	{'b1^1': (72.0449390321, 0.0, 0.0), 'b2^1': (185.1290030321, 0.0, 0.0), 'b3^1': (299.1719300321, 0.0, 0.0), 'b4^1': (356.1933940321, 0.0, 0.0), 'b5^1': (457.2410720321, 0.0, 0.0), 'b6^1': (528.2781860321, 528.2763061523438, 2049.578369140625), 'b7^1': (627.3466000321, 627.3448486328125, 4055.841796875), 'b8^1': (726.4150140321, 726.4150390625, 5138.6435546875), 'b9^1': (857.4554990321, 0.0, 0.0),…	N6H4F1	2012.75	A2B2C1D1E2F2fedD2dD1E2F1fedcbB5ba	Complex	1	1	1	1	0.996732	1	1	71.3104	152.348	Sperm_cotton_fraction2_IGP3_Xin_20210206
55009	55011	54994	133.7124	3	1087.81	1087.47	-1.01257	3259.38	3259.38	KPGYNGSCFNVEIK	KPGYNGSC[Carbamidomethyl]FNVEIK	1611.77	Hyaluronidase PH-20	P38567	SPAM1	235	12	{'b1^1': (129.1027880321, 129.1019744873047, 5152.58740234375), 'b2^1': (226.1555520321, 0.0, 0.0), 'b3^1': (283.17701603209997, 0.0, 0.0), 'b4^1': (446.2403450321, 0.0, 0.0), 'b5^1': (560.2832720321, 0.0, 0.0), 'b6^1': (617.3047360321, 0.0, 0.0), 'b7^1': (704.3367640321, 0.0, 0.0), 'b8^1': (864.3674117557, 0.0, 0.0), 'b9^1': (1011.4358257557, 0.0, 0.0), 'b10^1': (1125.4787527557, 0.0, 0.0), 'b11…	N5H3F1	1647.61	A2B2C1D1E2F2fedD2dD1dcbB5ba	Complex	1	1	0.999578	0.999578	1	1	1	47.5579	188.227	Sperm_cotton_fraction2_IGP3_Xin_20210206
23600	23602	23594	58.2357	2	1152.51	1152.5	-0.00341797	2302.99	2302.99	VVSVENR	VVSVENR	801.434	Zona pellucida-binding protein 1	Q9BS86	ZPBP	114	6	{'b1^1': (100.0762390321, 0.0, 0.0), 'b2^1': (199.1446530321, 199.14404296875, 2294.32958984375), 'b3^1': (286.17668103209996, 286.17620849609375, 1593.578369140625), 'b4^1': (385.2450950321, 0.0, 0.0), 'b5^1': (514.2876880321, 514.28662109375, 2624.529541015625), 'b6^1': (628.3306150321, 0.0, 0.0), 'b7^1': (784.4317260321, 784.4281616210938, 1697.2359619140625), 'y1^1': (175.1194960962998, 175.1…	N5H3	1501.56	A2B2C1D1E2edD2dD1E2edcba	Complex	0	1		1	1	1	1	22.2837	293.095	Sperm_cotton_fraction2_IGP3_Xin_20210206
57673	57675	57671	140.7784	3	1046.78	1046.78	-0.00146484	3137.32	3137.31	DGIHCLQCNSSLVYGAK	DGIHC[Carbamidomethyl]LQC[Carbamidomethyl]NSSLVYGAK	1920.88	Zona pellucida-binding protein 1	Q9BS86	ZPBP	340	29	{'b1^1': (116.0347680321, 0.0, 0.0), 'b2^1': (173.0562320321, 0.0, 0.0), 'b3^1': (286.1402960321, 286.1392822265625, 3739.35546875), 'b4^1': (423.19920803210005, 423.1980285644531, 88913.28125), 'b5^1': (583.2298557557001, 583.2282104492188, 100181.515625), 'b6^1': (696.3139197557001, 696.3118286132812, 71351.9375), 'b7^1': (824.3724977557001, 824.3692626953125, 85636.9296875), 'b8^1': (984.40314…	N2H5	1216.42	A2B2C1D1dD1E1eE1edcba	High mannose	0	0			1			260.595	407.17	Sperm_cotton_fraction3_IGP1_Xin_20210206
57741	57743	57739	140.9389	3	1095.47	1095.47	0.00219727	3283.38	3283.36	DGIHCLQCNSSLVYGAK	DGIHC[Carbamidomethyl]LQC[Carbamidomethyl]NSSLVYGAK	1920.88	Zona pellucida-binding protein 1	Q9BS86	ZPBP	340	29	{'b1^1': (116.0347680321, 0.0, 0.0), 'b2^1': (173.0562320321, 0.0, 0.0), 'b3^1': (286.1402960321, 286.13983154296875, 1891.8988037109375), 'b4^1': (423.19920803210005, 423.1978759765625, 76105.1796875), 'b5^1': (583.2298557557001, 583.2279052734375, 73711.8125), 'b6^1': (696.3139197557001, 696.3116455078125, 56093.546875), 'b7^1': (824.3724977557001, 824.3700561523438, 69877.03125), 'b8^1': (984.…	N2H5F1	1362.48	A2B2C1D1dD1E1eE1edcbB5ba	High mannose	1	0	1		1			253.72	337.231	Sperm_cotton_fraction3_IGP1_Xin_20210206
57910	57912	57892	141.3385	3	992.762	992.763	0.00274658	2975.26	2975.25	DGIHCLQCNSSLVYGAK	DGIHC[Carbamidomethyl]LQC[Carbamidomethyl]NSSLVYGAK	1920.88	Zona pellucida-binding protein 1	Q9BS86	ZPBP	340	26	{'b1^1': (116.0347680321, 0.0, 0.0), 'b2^1': (173.0562320321, 0.0, 0.0), 'b3^1': (286.1402960321, 286.1395568847656, 1653.0089111328125), 'b4^1': (423.19920803210005, 423.19793701171875, 28817.892578125), 'b5^1': (583.2298557557001, 583.2276611328125, 26634.7421875), 'b6^1': (696.3139197557001, 696.3134155273438, 19777.0625), 'b7^1': (824.3724977557001, 824.3684692382812, 27788.771484375), 'b8^1'…	N2H4	1054.37	A2B2C1D1dD1E1edcba	High mannose	0	0			1			187.285	206.116	Sperm_cotton_fraction3_IGP1_Xin_20210206
57950	57952	57939	141.4306	3	1041.45	1041.45	-0.00585938	3121.32	3121.31	DGIHCLQCNSSLVYGAK	DGIHC[Carbamidomethyl]LQC[Carbamidomethyl]NSSLVYGAK	1920.88	Zona pellucida-binding protein 1	Q9BS86	ZPBP	340	25	{'b1^1': (116.0347680321, 0.0, 0.0), 'b2^1': (173.0562320321, 0.0, 0.0), 'b3^1': (286.1402960321, 286.13970947265625, 2556.594482421875), 'b4^1': (423.19920803210005, 423.197998046875, 44166.7578125), 'b5^1': (583.2298557557001, 583.22802734375, 43196.3828125), 'b6^1': (696.3139197557001, 696.3126831054688, 31562.3984375), 'b7^1': (824.3724977557001, 824.3699340820312, 37761.03515625), 'b8^1': (9…	N2H4F1	1200.43	A2B2C1D1dD1E1edcbB5ba	High mannose	1	0	1		1			181.114	451.933	Sperm_cotton_fraction3_IGP1_Xin_20210206
54129	54131	54117	132.2079	2	1384.59	1384.59	0.000488281	2767.17	2767.16	CLQNETYSALSPGK	C[Carbamidomethyl]LQNETYSALSPGK	1566.73	Acrosin-binding protein	Q8NEB7	ACRBP	512	23	{'b1^1': (161.03847275569998, 0.0, 0.0), 'b2^1': (274.12253675569997, 274.12139892578125, 5098.2724609375), 'b3^1': (402.1811147557, 402.18035888671875, 6900.76220703125), 'b4^1': (516.2240417557, 0.0, 0.0), 'b5^1': (645.2666347557, 645.2646484375, 8568.0205078125), 'b6^1': (746.3143127557, 746.3121337890625, 3946.5361328125), 'b7^1': (909.3776417557001, 909.3762817382812, 4135.552734375), 'b8^1'…	N2H4F1	1200.43	A2B2C1D1dD1E1edcbB5ba	High mannose	1	0	1		1			174.008	623.103	Sperm_cotton_fraction3_IGP1_Xin_20210206
58822	58824	58812	143.5126	3	1024.76	1024.76	0.00256348	3071.26	3071.25	SQAYIFYHNFNK	SQAYIFYHNFNK	1530.73	Zona pellucida-binding protein 2	Q6X784	ZPBP2	257	18	{'b1^1': (88.0398530321, 0.0, 0.0), 'b2^1': (216.0984310321, 216.09764099121094, 20030.6328125), 'b3^1': (287.1355450321, 287.134765625, 14591.8203125), 'b4^1': (450.19887403210004, 450.19732666015625, 7513.46484375), 'b5^1': (563.2829380321, 563.2804565429688, 2373.26806640625), 'b6^1': (710.3513520321, 710.3465576171875, 2918.8447265625), 'b7^1': (873.4146810320999, 873.4090576171875, 2726.4194…	N2H7	1540.53	A2B2C1D1E1edD1E1eE1F1fedcba	High mannose	0	0			1			120.267	613.358	Sperm_cotton_fraction3_IGP1_Xin_20210206
50194	50196	50181	122.7773	3	1399.56	1399.55	-0.00476074	4195.64	4195.63	GACNGSVDCEDTTNHNILQAR	GAC[Carbamidomethyl]NGSVDC[Carbamidomethyl]EDTTNHNILQAR	2331	Zona pellucida-binding protein 2	Q6X784	ZPBP2	221	19	{'b1^1': (58.0292890321, 0.0, 0.0), 'b2^1': (129.0664030321, 0.0, 0.0), 'b3^1': (289.0970507557, 0.0, 0.0), 'b4^1': (403.13997775570004, 403.14068603515625, 1859.4342041015625), 'b5^1': (460.1614417557, 460.1593017578125, 3013.268798828125), 'b6^1': (547.1934697557, 0.0, 0.0), 'b7^1': (646.2618837557, 0.0, 0.0), 'b8^1': (761.2888267556999, 761.2928466796875, 2004.073486328125), 'b9^1': (921.31947…	N2H9	1864.63	A2B2C1D1E1F1fedD1E1F1feE1F1fedcba	High mannose	0	0			0.99892			83.17	719.832	Sperm_cotton_fraction3_IGP1_Xin_20210206
40739	40741	40724	100.0554	2	1194.98	1194.98	-0.0012207	2387.95	2387.94	NQSFCNKI	NQSFC[Carbamidomethyl]NKI	1009.47	Acrosomal protein SP-10	P26436	ACRV1	258	12	{'b1^1': (115.05075203210001, 0.0, 0.0), 'b2^1': (243.10933003210002, 243.1081085205078, 6301.62158203125), 'b3^1': (330.1413580321, 330.14080810546875, 1745.64404296875), 'b4^1': (477.2097720321, 0.0, 0.0), 'b5^1': (637.2404197557, 637.2327270507812, 2335.3896484375), 'b6^1': (751.2833467557, 751.2775268554688, 1978.87646484375), 'b7^1': (879.3783097557, 879.385986328125, 10205.681640625), 'b8^1…	N2H6	1378.48	A2B2C1D1E1edD1E1eE1edcba	High mannose	0	0			1			80.8168	171.55	Sperm_cotton_fraction3_IGP1_Xin_20210206
85486	85488	85470	207.6051	3	1079.82	1079.14	-2.05151	3234.39	3235.39	VDLIDLDLCNSTQWYNGR	VDLIDLDLC[Carbamidomethyl]NSTQWYNGR	2181.02	Acrosin	P10323	ACR	210	18	{'b1^1': (100.0762390321, 0.0, 0.0), 'b2^1': (215.1031820321, 215.1026611328125, 2267.7900390625), 'b3^1': (328.1872460321, 328.18572998046875, 12785.0126953125), 'b4^1': (441.2713100321, 441.2702941894531, 2536.191650390625), 'b5^1': (556.2982530321, 556.2970581054688, 3907.386474609375), 'b6^1': (669.3823170321, 669.3843994140625, 1477.041259765625), 'b7^1': (784.4092600321, 784.409423828125, 3…	N2H4	1054.37	A2B2C1D1dD1E1edcba	High mannose	0	0			1			79.4941	224.613	Sperm_cotton_fraction3_IGP1_Xin_20210206
50222	50224	50203	122.8424	3	1345.54	1345.54	0.0106201	4033.59	4033.58	GACNGSVDCEDTTNHNILQAR	GAC[Carbamidomethyl]NGSVDC[Carbamidomethyl]EDTTNHNILQAR	2331	Zona pellucida-binding protein 2	Q6X784	ZPBP2	221	18	{'b1^1': (58.0292890321, 0.0, 0.0), 'b2^1': (129.0664030321, 0.0, 0.0), 'b3^1': (289.0970507557, 289.0953369140625, 2531.189697265625), 'b4^1': (403.13997775570004, 0.0, 0.0), 'b5^1': (460.1614417557, 460.15625, 1714.7008056640625), 'b6^1': (547.1934697557, 0.0, 0.0), 'b7^1': (646.2618837557, 0.0, 0.0), 'b8^1': (761.2888267556999, 761.2874145507812, 1852.634033203125), 'b9^1': (921.3194744793, 0.…	N2H8	1702.58	A2B2C1D1E1F1fedD1E1eE1F1fedcba	High mannose	0	0			0.99919			73.8308	625.824	Sperm_cotton_fraction3_IGP1_Xin_20210206
22965	22967	22964	57.1227	2	1090.95	1090.94	-0.0012207	2179.87	2179.87	ALMNGSESR	ALMNGSESR	963.444	Basigin	P35613	BSG	268	8	{'b1^1': (72.0449390321, 0.0, 0.0), 'b2^1': (185.1290030321, 185.12815856933594, 3057.488525390625), 'b3^1': (316.1694880321, 0.0, 0.0), 'b4^1': (430.2124150321, 0.0, 0.0), 'b5^1': (487.2338790321, 0.0, 0.0), 'b6^1': (574.2659070321, 0.0, 0.0), 'b7^1': (703.3085000321, 703.3045043945312, 1961.126953125), 'b8^1': (790.3405280321, 0.0, 0.0), 'b9^1': (946.4416390321, 0.0, 0.0), 'y1^1': (175.11949609…	N2H5	1216.42	A2B2C1D1dD1E1eE1edcba	High mannose	0	0			1			33.0082	697.191	Sperm_cotton_fraction3_IGP1_Xin_20210206
57940	57943	57939	141.4078	3	1122.82	1122.82	-0.00292969	3365.43	3365.42	DGIHCLQCNSSLVYGAK	DGIHC[Carbamidomethyl]LQC[Carbamidomethyl]NSSLVYGAK	1920.88	Zona pellucida-binding protein 1	Q9BS86	ZPBP	340	29	{'b1^1': (116.0347680321, 0.0, 0.0), 'b2^1': (173.0562320321, 0.0, 0.0), 'b3^1': (286.1402960321, 286.1397399902344, 37457.9296875), 'b4^1': (423.19920803210005, 423.1979064941406, 763947.0625), 'b5^1': (583.2298557557001, 583.22802734375, 830876.5625), 'b6^1': (696.3139197557001, 696.3123168945312, 715787.375), 'b7^1': (824.3724977557001, 824.3697509765625, 795038.1875), 'b8^1': (984.40314547930…	N4H3F1	1444.53	A2B2C1D1E2edD2dD1dcbB5ba	Complex	1	1	1	0.99811	1	1	1	319.365	387.007	Sperm_cotton_fraction3_IGP1_Xin_20210206
58164	58166	58163	141.9381	3	1055.12	1055.12	-0.0032959	3162.34	3162.34	DGIHCLQCNSSLVYGAK	DGIHC[Carbamidomethyl]LQC[Carbamidomethyl]NSSLVYGAK	1920.88	Zona pellucida-binding protein 1	Q9BS86	ZPBP	340	29	{'b1^1': (116.0347680321, 0.0, 0.0), 'b2^1': (173.0562320321, 0.0, 0.0), 'b3^1': (286.1402960321, 286.1391296386719, 14971.380859375), 'b4^1': (423.19920803210005, 423.1980895996094, 439880.125), 'b5^1': (583.2298557557001, 583.2284545898438, 566800.25), 'b6^1': (696.3139197557001, 696.3123168945312, 399983.84375), 'b7^1': (824.3724977557001, 824.3699951171875, 503754.28125), 'b8^1': (984.4031454…	N3H3F1	1241.45	A2B2C1D1E2edD1dcbB5ba	Complex	1	0	1		1	1	1	306.352	446.173	Sperm_cotton_fraction3_IGP1_Xin_20210206
57763	57766	57762	140.9879	3	1122.82	1122.82	-0.0124512	3365.42	3365.42	DGIHCLQCNSSLVYGAK	DGIHC[Carbamidomethyl]LQC[Carbamidomethyl]NSSLVYGAK	1920.88	Zona pellucida-binding protein 1	Q9BS86	ZPBP	340	28	{'b1^1': (116.0347680321, 0.0, 0.0), 'b2^1': (173.0562320321, 0.0, 0.0), 'b3^1': (286.1402960321, 286.13958740234375, 27929.67578125), 'b4^1': (423.19920803210005, 423.1983337402344, 1027454.8125), 'b5^1': (583.2298557557001, 583.2288208007812, 1108740.0), 'b6^1': (696.3139197557001, 696.3128662109375, 872884.5625), 'b7^1': (824.3724977557001, 824.3707275390625, 1038887.375), 'b8^1': (984.4031454…	N4H3F1	1444.53	A2B2C1D1E2F2fedD1dcbB5ba	Complex	1	0	1		1	0.993533	0.993533	302.208	424.417	Sperm_cotton_fraction3_IGP1_Xin_20210206
69369	69371	69367	168.7846	3	1209.2	1209.2	-0.00292969	3624.59	3624.57	INATGQGVTIFYVDR	INATGQGVTIFYVDR	1652.85	Hyaluronidase PH-20	P38567	SPAM1	82	28	{'b1^1': (114.0918890321, 0.0, 0.0), 'b2^1': (228.1348160321, 228.13441467285156, 7628.1904296875), 'b3^1': (299.1719300321, 299.1715087890625, 12607.220703125), 'b4^1': (400.21960803210004, 400.2186279296875, 3894.200439453125), 'b5^1': (457.2410720321, 457.2411193847656, 2897.054931640625), 'b6^1': (585.2996500321001, 585.297607421875, 11874.025390625), 'b7^1': (642.3211140321001, 642.318786621…	N5H5F1	1971.72	A2B2C1D1E2F1fedD2dD1E2F1fedcbB5ba	Complex	1	1	1	0.99811	0.99649	1	1	259.043	213.615	Sperm_cotton_fraction3_IGP1_Xin_20210206
57462	57464	57453	140.2738	3	1312.55	1312.22	-0.999023	3933.63	3933.63	DGIHCLQCNSSLVYGAK	DGIHC[Carbamidomethyl]LQC[Carbamidomethyl]NSSLVYGAK	1920.88	Zona pellucida-binding protein 1	Q9BS86	ZPBP	340	27	{'b1^1': (116.0347680321, 0.0, 0.0), 'b2^1': (173.0562320321, 0.0, 0.0), 'b3^1': (286.1402960321, 0.0, 0.0), 'b4^1': (423.19920803210005, 423.1983947753906, 29420.904296875), 'b5^1': (583.2298557557001, 583.228271484375, 34613.0390625), 'b6^1': (696.3139197557001, 696.3110961914062, 27409.66015625), 'b7^1': (824.3724977557001, 824.3701782226562, 33805.1640625), 'b8^1': (984.4031454793001, 984.401…	N6H4F1	2012.75	A2B2C1D1E2F2fedD2dD1E2F1fedcbB5ba	Complex	1	1	1	0.99811	0.99946	1	1	207.558	341.071	Sperm_cotton_fraction3_IGP1_Xin_20210206
70033	70035	70027	170.3607	2	1549.71	1549.71	-0.00463867	3097.4	3097.39	INATGQGVTIFYVDR	INATGQGVTIFYVDR	1652.85	Hyaluronidase PH-20	P38567	SPAM1	82	23	{'b1^1': (114.0918890321, 0.0, 0.0), 'b2^1': (228.1348160321, 228.1341094970703, 7814.99462890625), 'b3^1': (299.1719300321, 299.17108154296875, 9206.5361328125), 'b4^1': (400.21960803210004, 0.0, 0.0), 'b5^1': (457.2410720321, 0.0, 0.0), 'b6^1': (585.2996500321001, 585.2975463867188, 3765.9482421875), 'b7^1': (642.3211140321001, 0.0, 0.0), 'b8^1': (741.3895280321001, 741.3914184570312, 4470.3632…	N4H3F1	1444.53	A2B2C1D1E2edD2dD1dcbB5ba	Complex	1	1	1	0.99865	1	1	1	170.578	768.393	Sperm_cotton_fraction3_IGP1_Xin_20210206
57710	57712	57694	140.8643	3	1141.83	1141.82	-0.00769043	3422.45	3422.44	DGIHCLQCNSSLVYGAK	DGIHC[Carbamidomethyl]LQC[Carbamidomethyl]NSSLVYGAK	1920.88	Zona pellucida-binding protein 1	Q9BS86	ZPBP	340	24	{'b1^1': (116.0347680321, 0.0, 0.0), 'b2^1': (173.0562320321, 0.0, 0.0), 'b3^1': (286.1402960321, 0.0, 0.0), 'b4^1': (423.19920803210005, 423.19757080078125, 30046.3984375), 'b5^1': (583.2298557557001, 583.227783203125, 35013.62890625), 'b6^1': (696.3139197557001, 696.31201171875, 29355.083984375), 'b7^1': (824.3724977557001, 824.3680419921875, 39535.77734375), 'b8^1': (984.4031454793001, 0.0, 0.…	N5H3	1501.56	A2B2C1D1E2F2fedD2dD1dcba	Complex	0	1		1	1	1	1	167.155	381.925	Sperm_cotton_fraction3_IGP1_Xin_20210206
59059	59061	59053	144.0816	3	1060.46	1060.46	0.000732422	3178.35	3178.34	SQAYIFYHNFNK	SQAYIFYHNFNK	1530.73	Zona pellucida-binding protein 2	Q6X784	ZPBP2	257	20	{'b1^1': (88.0398530321, 0.0, 0.0), 'b2^1': (216.0984310321, 216.09779357910156, 23302.5859375), 'b3^1': (287.1355450321, 287.1346435546875, 36891.2578125), 'b4^1': (450.19887403210004, 450.1980285644531, 20112.775390625), 'b5^1': (563.2829380321, 563.2822265625, 8558.607421875), 'b6^1': (710.3513520321, 710.3482055664062, 5038.34423828125), 'b7^1': (873.4146810320999, 873.412109375, 8151.4956054…	N5H3F1	1647.61	A2B2C1D1E2F2fedD2dD1dcbB5ba	Complex	1	1	1	0.99811	1	1	1	165.604	452.046	Sperm_cotton_fraction3_IGP1_Xin_20210206
58561	58563	58552	142.8913	3	990.446	990.447	0.003479	2968.32	2968.31	INITETGQLMVK	INITETGQLM[Oxidation]VK	1361.72	Zona pellucida-binding protein 2	Q6X784	ZPBP2	87	18	{'b1^1': (114.0918890321, 0.0, 0.0), 'b2^1': (228.1348160321, 228.1339569091797, 4860.236328125), 'b3^1': (341.2188800321, 341.2177734375, 3897.1728515625), 'b4^1': (442.2665580321, 442.2699279785156, 1477.085693359375), 'b5^1': (571.3091510321001, 0.0, 0.0), 'b6^1': (672.3568290321001, 0.0, 0.0), 'b7^1': (729.3782930321001, 729.373291015625, 2251.12841796875), 'b8^1': (857.4368710321002, 857.447…	N4H4F1	1606.59	A2B2C1D1E2F1fedD1E2edcbB5ba	Complex	1	0	1		0.987986	1	1	123.523	183.001	Sperm_cotton_fraction3_IGP1_Xin_20210206
58713	58715	58704	143.2530	3	1027.77	1027.78	0.00292969	3080.3	3080.29	SQAYIFYHNFNK	SQAYIFYHNFNK	1530.73	Zona pellucida-binding protein 2	Q6X784	ZPBP2	257	17	{'b1^1': (88.0398530321, 0.0, 0.0), 'b2^1': (216.0984310321, 216.09759521484375, 13668.216796875), 'b3^1': (287.1355450321, 287.1348571777344, 18231.935546875), 'b4^1': (450.19887403210004, 450.19775390625, 8634.306640625), 'b5^1': (563.2829380321, 563.283203125, 3146.54052734375), 'b6^1': (710.3513520321, 0.0, 0.0), 'b7^1': (873.4146810320999, 873.4125366210938, 1972.3121337890625), 'b8^1': (101…	N3H4F2	1549.57	A2B2C1D1E2F1fF5fedD1dcbB5ba	Complex	1	0	1		1	1	1	109.566	188.578	Sperm_cotton_fraction3_IGP1_Xin_20210206
70110	70112	70091	170.5440	2	1448.17	1448.17	0.00366211	2894.32	2894.31	INATGQGVTIFYVDR	INATGQGVTIFYVDR	1652.85	Hyaluronidase PH-20	P38567	SPAM1	82	17	{'b1^1': (114.0918890321, 0.0, 0.0), 'b2^1': (228.1348160321, 228.13400268554688, 5494.71630859375), 'b3^1': (299.1719300321, 299.1717529296875, 4287.7744140625), 'b4^1': (400.21960803210004, 0.0, 0.0), 'b5^1': (457.2410720321, 0.0, 0.0), 'b6^1': (585.2996500321001, 585.2974243164062, 3029.841064453125), 'b7^1': (642.3211140321001, 0.0, 0.0), 'b8^1': (741.3895280321001, 0.0, 0.0), 'b9^1': (842.43…	N3H3F1	1241.45	A2B2C1D1E2edD1dcbB5ba	Complex	1	0	1		1	1	1	96.1222	518.535	Sperm_cotton_fraction3_IGP1_Xin_20210206
56189	56191	56184	137.2236	3	1236.18	1235.85	-1.00562	3704.52	3705.52	DGIHCLQCNSSLVYGAK	DGIHC[Carbamidomethyl]LQC[Carbamidomethyl]NSSLVYGAK	1920.88	Zona pellucida-binding protein 1	Q9BS86	ZPBP	340	17	{'b1^1': (116.0347680321, 0.0, 0.0), 'b2^1': (173.0562320321, 0.0, 0.0), 'b3^1': (286.1402960321, 0.0, 0.0), 'b4^1': (423.19920803210005, 423.1976623535156, 41371.9140625), 'b5^1': (583.2298557557001, 583.2275390625, 10150.25390625), 'b6^1': (696.3139197557001, 696.3134765625, 8810.4599609375), 'b7^1': (824.3724977557001, 824.3689575195312, 18014.123046875), 'b8^1': (984.4031454793001, 984.397277…	N4H6	1784.63	A2B2C1D1E2F2fedD1E1eE1F1fedcba	Hybrid	0	0			1	1	1	78.6535	257.469	Sperm_cotton_fraction3_IGP1_Xin_20210206
53504	53506	53489	130.7025	3	1162.83	1162.83	-0.00109863	3485.47	3486.44	DGIHCLQCNSSLVYGAK	DGIHC[Carbamidomethyl]LQC[Carbamidomethyl]NSSLVYGAK	1920.88	Zona pellucida-binding protein 1	Q9BS86	ZPBP	340	17	{'b1^1': (116.0347680321, 0.0, 0.0), 'b2^1': (173.0562320321, 0.0, 0.0), 'b3^1': (286.1402960321, 0.0, 0.0), 'b4^1': (423.19920803210005, 423.1979675292969, 7628.4931640625), 'b5^1': (583.2298557557001, 583.2272338867188, 8902.3291015625), 'b6^1': (696.3139197557001, 696.3121948242188, 6025.20703125), 'b7^1': (824.3724977557001, 824.3694458007812, 10573.279296875), 'b8^1': (984.4031454793001, 984…	N3H5F1	1565.56	A2B2C1D1E2edD1E1eE1edcbB5ba	Hybrid	1	0	1		1	1	1	76.117	268.15	Sperm_cotton_fraction3_IGP1_Xin_20210206
59066	59068	59053	144.0977	3	1209.52	1209.51	-0.00695801	3625.52	3625.52	DGIHCLQCNSSLVYGAK	DGIHC[Carbamidomethyl]LQC[Carbamidomethyl]NSSLVYGAK	1920.88	Zona pellucida-binding protein 1	Q9BS86	ZPBP	340	17	{'b1^1': (116.0347680321, 0.0, 0.0), 'b2^1': (173.0562320321, 0.0, 0.0), 'b3^1': (286.1402960321, 0.0, 0.0), 'b4^1': (423.19920803210005, 423.1979675292969, 4075.062255859375), 'b5^1': (583.2298557557001, 583.2291870117188, 3814.45361328125), 'b6^1': (696.3139197557001, 696.3080444335938, 2450.46435546875), 'b7^1': (824.3724977557001, 824.3706665039062, 2836.576171875), 'b8^1': (984.4031454793001…	N6H3	1704.63	A2B2C1D1E2F2fedD2dD1E2edcba	Complex	0	1		1	1	1	1	73.8513	153.802	Sperm_cotton_fraction3_IGP1_Xin_20210206
43995	43997	43983	107.8770	3	1272.2	1272.2	-0.00292969	3813.58	3813.56	AINGTAVVMDDK	AINGTAVVMDDK	1232.61	Equatorin	Q9NQ60	EQTN	143	14	{'b1^1': (72.0449390321, 0.0, 0.0), 'b2^1': (185.1290030321, 0.0, 0.0), 'b3^1': (299.1719300321, 0.0, 0.0), 'b4^1': (356.1933940321, 0.0, 0.0), 'b5^1': (457.2410720321, 0.0, 0.0), 'b6^1': (528.2781860321, 528.2731323242188, 1450.1331787109375), 'b7^1': (627.3466000321, 627.3440551757812, 8204.98046875), 'b8^1': (726.4150140321, 726.4130859375, 9182.666015625), 'b9^1': (857.4554990321, 857.4529418…	N8H5F1	2580.96	A2B2C1D1E2F2feE2edD2dD1E2F1feE2F1fedcbB5ba	Complex	1	1	0.9973	1	1	1	1	71.6215	219.491	Sperm_cotton_fraction3_IGP1_Xin_20210206
56974	56976	56967	139.1206	3	1195.84	1195.51	-0.994629	3583.51	3584.49	DGIHCLQCNSSLVYGAK	DGIHC[Carbamidomethyl]LQC[Carbamidomethyl]NSSLVYGAK	1920.88	Zona pellucida-binding protein 1	Q9BS86	ZPBP	340	14	{'b1^1': (116.0347680321, 0.0, 0.0), 'b2^1': (173.0562320321, 0.0, 0.0), 'b3^1': (286.1402960321, 0.0, 0.0), 'b4^1': (423.19920803210005, 423.19793701171875, 34540.5546875), 'b5^1': (583.2298557557001, 0.0, 0.0), 'b6^1': (696.3139197557001, 0.0, 0.0), 'b7^1': (824.3724977557001, 0.0, 0.0), 'b8^1': (984.4031454793001, 0.0, 0.0), 'b9^1': (1098.4460724793, 0.0, 0.0), 'b10^1': (1185.4781004793, 0.0, …	N5H4	1663.61	A2B2C1D1E2F1fedD2dD1E2edcba	Complex	0	1		1	0.99892	1	1	52.6644	133.381	Sperm_cotton_fraction3_IGP1_Xin_20210206
44436	44438	44418	108.9421	2	1420.61	1420.61	0.000732422	2839.2	2839.19	AINGTAVVMDDK	AINGTAVVMDDK	1232.61	Equatorin	Q9NQ60	EQTN	143	12	{'b1^1': (72.0449390321, 0.0, 0.0), 'b2^1': (185.1290030321, 0.0, 0.0), 'b3^1': (299.1719300321, 0.0, 0.0), 'b4^1': (356.1933940321, 0.0, 0.0), 'b5^1': (457.2410720321, 0.0, 0.0), 'b6^1': (528.2781860321, 528.2783813476562, 2912.427734375), 'b7^1': (627.3466000321, 627.3435668945312, 4674.958984375), 'b8^1': (726.4150140321, 726.4137573242188, 3722.73095703125), 'b9^1': (857.4554990321, 0.0, 0.0)…	N4H4F1	1606.59	A2B2C1D1E2F1fedD2dD1dcbB5ba	Complex	1	1	0.9973	1	0.99838	1	1	52.4103	494.396	Sperm_cotton_fraction3_IGP1_Xin_20210206
40297	40299	40280	98.3590	2	1276.01	1275.51	-1.00073	2549.01	2549.99	NQSFCNKI	NQSFC[Carbamidomethyl]NKI	1009.47	Acrosomal protein SP-10	P26436	ACRV1	258	8	{'b1^1': (115.05075203210001, 0.0, 0.0), 'b2^1': (243.10933003210002, 243.10870361328125, 2876.61767578125), 'b3^1': (330.1413580321, 0.0, 0.0), 'b4^1': (477.2097720321, 0.0, 0.0), 'b5^1': (637.2404197557, 0.0, 0.0), 'b6^1': (751.2833467557, 0.0, 0.0), 'b7^1': (879.3783097557, 879.3828125, 3568.0419921875), 'b8^1': (992.4623737557, 992.4590454101562, 12968.6982421875), 'y1^1': (132.10244909629998…	N2H7	1540.53	A2B2C1D1E1edD1E1eE1F1fedcba	High mannose	0	0			1			36.6339	199.563	Sperm_cotton_fraction3_IGP2_Xin_20210206
57685	57687	57668	140.1603	3	1239.2	1239.2	0.00402832	3714.58	3714.55	DGIHCLQCNSSLVYGAK	DGIHC[Carbamidomethyl]LQC[Carbamidomethyl]NSSLVYGAK	1920.88	Zona pellucida-binding protein 1	Q9BS86	ZPBP	340	29	{'b1^1': (116.0347680321, 0.0, 0.0), 'b2^1': (173.0562320321, 0.0, 0.0), 'b3^1': (286.1402960321, 286.13946533203125, 1724.494873046875), 'b4^1': (423.19920803210005, 423.19879150390625, 39066.01171875), 'b5^1': (583.2298557557001, 583.228515625, 45851.921875), 'b6^1': (696.3139197557001, 696.3128662109375, 33712.00390625), 'b7^1': (824.3724977557001, 824.3704833984375, 46037.66796875), 'b8^1': (…	N5H3F2	1793.67	A2B2C1D1E2F2fF5fedD1E2edcbB5ba	Complex	1	0	1		1	1	1	244.411	382.953	Sperm_cotton_fraction3_IGP2_Xin_20210206
58188	58190	58175	141.3522	3	1258.21	1258.21	-0.00366211	3771.59	3771.57	DGIHCLQCNSSLVYGAK	DGIHC[Carbamidomethyl]LQC[Carbamidomethyl]NSSLVYGAK	1920.88	Zona pellucida-binding protein 1	Q9BS86	ZPBP	340	27	{'b1^1': (116.0347680321, 0.0, 0.0), 'b2^1': (173.0562320321, 0.0, 0.0), 'b3^1': (286.1402960321, 0.0, 0.0), 'b4^1': (423.19920803210005, 423.1980895996094, 20395.0390625), 'b5^1': (583.2298557557001, 583.2285766601562, 24774.52734375), 'b6^1': (696.3139197557001, 696.3135986328125, 19727.37109375), 'b7^1': (824.3724977557001, 824.3705444335938, 20971.6484375), 'b8^1': (984.4031454793001, 984.398…	N6H3F1	1850.69	A2B2C1D1E2F2fedD2dD1E2edcbB5ba	Complex	1	1	1	0.999278	1	1	1	201.631	298.408	Sperm_cotton_fraction3_IGP2_Xin_20210206
58943	58945	58938	143.1438	3	990.447	990.111	-1.00873	2967.31	2968.31	INITETGQLMVK	INITETGQLM[Oxidation]VK	1361.72	Zona pellucida-binding protein 2	Q6X784	ZPBP2	87	17	{'b1^1': (114.0918890321, 0.0, 0.0), 'b2^1': (228.1348160321, 228.13453674316406, 4704.4697265625), 'b3^1': (341.2188800321, 341.2192077636719, 2989.78369140625), 'b4^1': (442.2665580321, 0.0, 0.0), 'b5^1': (571.3091510321001, 0.0, 0.0), 'b6^1': (672.3568290321001, 672.3575439453125, 4659.650390625), 'b7^1': (729.3782930321001, 0.0, 0.0), 'b8^1': (857.4368710321002, 857.4276123046875, 8348.446289…	N4H4F1	1606.59	A2B2C1D1E2F1fedD2dD1dcbB5ba	Complex	1	1	0.999759	0.988448	0.992178	1	1	112.132	139.936	Sperm_cotton_fraction3_IGP2_Xin_20210206
69482	69484	69472	168.4253	3	1190.2	1190.2	-0.00695801	3567.57	3567.55	INATGQGVTIFYVDR	INATGQGVTIFYVDR	1652.85	Hyaluronidase PH-20	P38567	SPAM1	82	18	{'b1^1': (114.0918890321, 0.0, 0.0), 'b2^1': (228.1348160321, 228.13465881347656, 3663.6025390625), 'b3^1': (299.1719300321, 299.17132568359375, 3866.2451171875), 'b4^1': (400.21960803210004, 0.0, 0.0), 'b5^1': (457.2410720321, 457.2405090332031, 1834.1641845703125), 'b6^1': (585.2996500321001, 0.0, 0.0), 'b7^1': (642.3211140321001, 0.0, 0.0), 'b8^1': (741.3895280321001, 0.0, 0.0), 'b9^1': (842.4…	N4H5F2	1914.7	A2B2C1D1E2F1fF5fedD1E2F1fedcbB5ba	Complex	1	0	1		0.999037	1	1	104.323	148.273	Sperm_cotton_fraction3_IGP2_Xin_20210206
57302	57304	57293	139.2500	3	1128.15	1128.15	-0.00695801	3381.42	3381.41	DGIHCLQCNSSLVYGAK	DGIHC[Carbamidomethyl]LQC[Carbamidomethyl]NSSLVYGAK	1920.88	Zona pellucida-binding protein 1	Q9BS86	ZPBP	340	15	{'b1^1': (116.0347680321, 0.0, 0.0), 'b2^1': (173.0562320321, 0.0, 0.0), 'b3^1': (286.1402960321, 0.0, 0.0), 'b4^1': (423.19920803210005, 423.1978759765625, 47658.47265625), 'b5^1': (583.2298557557001, 0.0, 0.0), 'b6^1': (696.3139197557001, 0.0, 0.0), 'b7^1': (824.3724977557001, 824.3738403320312, 1896.4825439453125), 'b8^1': (984.4031454793001, 0.0, 0.0), 'b9^1': (1098.4460724793, 0.0, 0.0), 'b1…	N4H4	1460.53	A2B2C1D1E2eE2edD1E1edcba	Hybrid	0	0			0.991941	1	1	61.0064	158.673	Sperm_cotton_fraction3_IGP2_Xin_20210206
57128	57130	57121	138.8254	3	1249.86	1249.86	-0.000732422	3746.56	3746.54	DGIHCLQCNSSLVYGAK	DGIHC[Carbamidomethyl]LQC[Carbamidomethyl]NSSLVYGAK	1920.88	Zona pellucida-binding protein 1	Q9BS86	ZPBP	340	12	{'b1^1': (116.0347680321, 0.0, 0.0), 'b2^1': (173.0562320321, 0.0, 0.0), 'b3^1': (286.1402960321, 0.0, 0.0), 'b4^1': (423.19920803210005, 423.1982116699219, 49757.5390625), 'b5^1': (583.2298557557001, 0.0, 0.0), 'b6^1': (696.3139197557001, 0.0, 0.0), 'b7^1': (824.3724977557001, 0.0, 0.0), 'b8^1': (984.4031454793001, 0.0, 0.0), 'b9^1': (1098.4460724793, 0.0, 0.0), 'b10^1': (1185.4781004793, 0.0, 0…	N5H5	1825.66	A2B2C1D1E2F1feE2edD2dD1E1edcba	Hybrid	0	1		1	0.979192	1	1	40.5026	220.851	Sperm_cotton_fraction3_IGP2_Xin_20210206
58113	58115	58104	141.5892	3	1132.8	1132.79	-0.0117188	3395.36	3395.36	SQAYIFYHNFNK	SQAYIFYHNFNK	1530.73	Zona pellucida-binding protein 2	Q6X784	ZPBP2	257	20	{'b1^1': (88.0398530321, 0.0, 0.0), 'b2^1': (216.0984310321, 216.09776306152344, 24542.048828125), 'b3^1': (287.1355450321, 287.1349792480469, 24029.15625), 'b4^1': (450.19887403210004, 450.19696044921875, 14939.7109375), 'b5^1': (563.2829380321, 563.281005859375, 7515.32275390625), 'b6^1': (710.3513520321, 710.3544311523438, 3639.594482421875), 'b7^1': (873.4146810320999, 873.415283203125, 2444.…	N2H9	1864.63	A2B2C1D1E1F1fedD1E1F1feE1F1fedcba	High mannose	0	0			1			157.717	251.302	Sperm_cotton_fraction3_IGP3_Xin_20210206
57330	57332	57320	139.7226	3	1128.48	1128.15	-1.00195	3381.42	3381.41	DGIHCLQCNSSLVYGAK	DGIHC[Carbamidomethyl]LQC[Carbamidomethyl]NSSLVYGAK	1920.88	Zona pellucida-binding protein 1	Q9BS86	ZPBP	340	27	{'b1^1': (116.0347680321, 0.0, 0.0), 'b2^1': (173.0562320321, 0.0, 0.0), 'b3^1': (286.1402960321, 0.0, 0.0), 'b4^1': (423.19920803210005, 423.19805908203125, 35152.671875), 'b5^1': (583.2298557557001, 583.22900390625, 37706.6796875), 'b6^1': (696.3139197557001, 696.3119506835938, 28718.513671875), 'b7^1': (824.3724977557001, 824.369140625, 38777.01953125), 'b8^1': (984.4031454793001, 984.40057373…	N4H4	1460.53	A2B2C1D1E2F1fedD1E2edcba	Complex	0	0			0.99895	1	1	210.966	247.372	Sperm_cotton_fraction3_IGP3_Xin_20210206
56152	56154	56143	136.8915	3	1249.86	1249.86	-0.00366211	3746.56	3746.54	DGIHCLQCNSSLVYGAK	DGIHC[Carbamidomethyl]LQC[Carbamidomethyl]NSSLVYGAK	1920.88	Zona pellucida-binding protein 1	Q9BS86	ZPBP	340	18	{'b1^1': (116.0347680321, 0.0, 0.0), 'b2^1': (173.0562320321, 0.0, 0.0), 'b3^1': (286.1402960321, 0.0, 0.0), 'b4^1': (423.19920803210005, 423.19854736328125, 55856.171875), 'b5^1': (583.2298557557001, 583.228271484375, 7332.28173828125), 'b6^1': (696.3139197557001, 696.3134155273438, 4849.61669921875), 'b7^1': (824.3724977557001, 824.3695068359375, 8170.9326171875), 'b8^1': (984.4031454793001, 0.…	N5H5	1825.66	A2B2C1D1E2F1fedD1E2eE2F1fedcba	Complex	0	0			0.99985	1	1	88.0878	248.761	Sperm_cotton_fraction3_IGP3_Xin_20210206
69524	69526	69506	168.9869	3	1087.49	1087.49	0.00366211	3259.46	3259.44	INATGQGVTIFYVDR	INATGQGVTIFYVDR	1652.85	Hyaluronidase PH-20	P38567	SPAM1	82	16	{'b1^1': (114.0918890321, 0.0, 0.0), 'b2^1': (228.1348160321, 228.134521484375, 3884.021240234375), 'b3^1': (299.1719300321, 299.1711730957031, 4612.37548828125), 'b4^1': (400.21960803210004, 0.0, 0.0), 'b5^1': (457.2410720321, 0.0, 0.0), 'b6^1': (585.2996500321001, 0.0, 0.0), 'b7^1': (642.3211140321001, 0.0, 0.0), 'b8^1': (741.3895280321001, 0.0, 0.0), 'b9^1': (842.4372060321001, 0.0, 0.0), 'b10…	N4H4F1	1606.59	A2B2C1D1E2F1fedD1E2edcbB5ba	Complex	1	0	1		0.997451	1	1	82.0121	304.733	Sperm_cotton_fraction3_IGP3_Xin_20210206
69739	69741	69720	169.5053	2	1529.2	1529.2	-0.00341797	3056.38	3056.36	INATGQGVTIFYVDR	INATGQGVTIFYVDR	1652.85	Hyaluronidase PH-20	P38567	SPAM1	82	15	{'b1^1': (114.0918890321, 0.0, 0.0), 'b2^1': (228.1348160321, 0.0, 0.0), 'b3^1': (299.1719300321, 0.0, 0.0), 'b4^1': (400.21960803210004, 0.0, 0.0), 'b5^1': (457.2410720321, 0.0, 0.0), 'b6^1': (585.2996500321001, 585.2992553710938, 1917.0223388671875), 'b7^1': (642.3211140321001, 0.0, 0.0), 'b8^1': (741.3895280321001, 0.0, 0.0), 'b9^1': (842.4372060321001, 0.0, 0.0), 'b10^1': (955.5212700321001, …	N3H4F1	1403.51	A2B2C1D1E2F1fedD1dcbB5ba	Complex	1	0	0.9985		0.99955	1	1	68.3223	362.748	Sperm_cotton_fraction3_IGP3_Xin_20210206
50529	50531	50524	123.2863	3	1183.48	1183.48	0.00109863	3547.42	3547.42	GACNGSVDCEDTTNHNILQAR	GAC[Carbamidomethyl]NGSVDC[Carbamidomethyl]EDTTNHNILQAR	2331	Zona pellucida-binding protein 2	Q6X784	ZPBP2	221	32	{'b1^1': (58.0292890321, 0.0, 0.0), 'b2^1': (129.0664030321, 129.06600952148438, 3757.7041015625), 'b3^1': (289.0970507557, 289.09625244140625, 12744.126953125), 'b4^1': (403.13997775570004, 403.1392822265625, 5089.0341796875), 'b5^1': (460.1614417557, 460.16064453125, 14096.296875), 'b6^1': (547.1934697557, 547.1937255859375, 5145.59619140625), 'b7^1': (646.2618837557, 646.25830078125, 9325.5400…	N2H5	1216.42	A2B2C1D1dD1E1eE1edcba	High mannose	0	0			1			255.981	467.577	Sperm_cotton_fraction4_IGP1_Xin_20210207
50188	50190	50187	122.4667	3	1291.19	1291.52	0.998291	3871.54	3871.53	GACNGSVDCEDTTNHNILQAR	GAC[Carbamidomethyl]NGSVDC[Carbamidomethyl]EDTTNHNILQAR	2331	Zona pellucida-binding protein 2	Q6X784	ZPBP2	221	32	{'b1^1': (58.0292890321, 0.0, 0.0), 'b2^1': (129.0664030321, 129.0658416748047, 2392.822265625), 'b3^1': (289.0970507557, 289.09613037109375, 13287.9921875), 'b4^1': (403.13997775570004, 403.13946533203125, 3833.375), 'b5^1': (460.1614417557, 460.1588134765625, 12762.3359375), 'b6^1': (547.1934697557, 547.1914672851562, 6597.91064453125), 'b7^1': (646.2618837557, 646.2598876953125, 11651.16503906…	N2H7	1540.53	A2B2C1D1E1edD1E1eE1F1fedcba	High mannose	0	0			1			254.122	781.863	Sperm_cotton_fraction4_IGP1_Xin_20210207
59161	59163	59159	144.0617	3	916.727	916.728	0.00274658	2747.16	2747.15	SQAYIFYHNFNK	SQAYIFYHNFNK	1530.73	Zona pellucida-binding protein 2	Q6X784	ZPBP2	257	22	{'b1^1': (88.0398530321, 0.0, 0.0), 'b2^1': (216.0984310321, 216.09768676757812, 33492.19140625), 'b3^1': (287.1355450321, 287.1345520019531, 38989.8515625), 'b4^1': (450.19887403210004, 450.1981506347656, 16546.44921875), 'b5^1': (563.2829380321, 563.2819213867188, 4634.04638671875), 'b6^1': (710.3513520321, 710.3511352539062, 3857.916015625), 'b7^1': (873.4146810320999, 873.4161376953125, 2138.…	N2H5	1216.42	A2B2C1D1dD1E1eE1edcba	High mannose	0	0			1			188.355	359.395	Sperm_cotton_fraction4_IGP1_Xin_20210207
58900	58902	58894	143.4339	3	970.745	970.745	0.000549316	2909.21	2909.2	SQAYIFYHNFNK	SQAYIFYHNFNK	1530.73	Zona pellucida-binding protein 2	Q6X784	ZPBP2	257	21	{'b1^1': (88.0398530321, 0.0, 0.0), 'b2^1': (216.0984310321, 216.09780883789062, 37453.17578125), 'b3^1': (287.1355450321, 287.1349792480469, 40168.8984375), 'b4^1': (450.19887403210004, 450.1976623535156, 19860.56640625), 'b5^1': (563.2829380321, 563.2827758789062, 4188.18798828125), 'b6^1': (710.3513520321, 710.3488159179688, 6614.7607421875), 'b7^1': (873.4146810320999, 873.4121704101562, 3463…	N2H6	1378.48	A2B2C1D1E1edD1E1eE1edcba	High mannose	0	0			1			176.362	546.187	Sperm_cotton_fraction4_IGP1_Xin_20210207
40790	40792	40787	99.8739	2	1113.95	1113.95	0.000732422	2225.89	2225.89	NQSFCNKI	NQSFC[Carbamidomethyl]NKI	1009.47	Acrosomal protein SP-10	P26436	ACRV1	258	14	{'b1^1': (115.05075203210001, 0.0, 0.0), 'b2^1': (243.10933003210002, 243.1085662841797, 33042.75390625), 'b3^1': (330.1413580321, 330.1408996582031, 14354.75), 'b4^1': (477.2097720321, 477.2083740234375, 9503.578125), 'b5^1': (637.2404197557, 637.2398071289062, 21189.412109375), 'b6^1': (751.2833467557, 751.2763061523438, 18924.62890625), 'b7^1': (879.3783097557, 879.381103515625, 53765.0078125)…	N2H5	1216.42	A2B2C1D1dD1E1eE1edcba	High mannose	0	0			1			126.163	556.571	Sperm_cotton_fraction4_IGP1_Xin_20210207
50452	50454	50447	123.1043	3	1237.84	1237.83	-0.0113525	3710.48	3709.47	GACNGSVDCEDTTNHNILQAR	GAC[Carbamidomethyl]NGSVDC[Carbamidomethyl]EDTTNHNILQAR	2331	Zona pellucida-binding protein 2	Q6X784	ZPBP2	221	23	{'b1^1': (58.0292890321, 0.0, 0.0), 'b2^1': (129.0664030321, 0.0, 0.0), 'b3^1': (289.0970507557, 289.0960998535156, 2919.042724609375), 'b4^1': (403.13997775570004, 0.0, 0.0), 'b5^1': (460.1614417557, 460.1598205566406, 2197.909912109375), 'b6^1': (547.1934697557, 547.1928100585938, 1902.0302734375), 'b7^1': (646.2618837557, 646.258544921875, 2444.41748046875), 'b8^1': (761.2888267556999, 761.284…	N2H6	1378.48	A2B2C1D1E1edD1E1eE1edcba	High mannose	0	0			1			122.694	419.064	Sperm_cotton_fraction4_IGP1_Xin_20210207
59561	59563	59548	145.0313	3	862.71	862.709	-0.00494385	2585.1	2585.1	SQAYIFYHNFNK	SQAYIFYHNFNK	1530.73	Zona pellucida-binding protein 2	Q6X784	ZPBP2	257	18	{'b1^1': (88.0398530321, 0.0, 0.0), 'b2^1': (216.0984310321, 216.0977020263672, 25558.36328125), 'b3^1': (287.1355450321, 287.1346435546875, 21892.052734375), 'b4^1': (450.19887403210004, 450.1983642578125, 7063.71044921875), 'b5^1': (563.2829380321, 563.2850341796875, 1985.24853515625), 'b6^1': (710.3513520321, 710.3463745117188, 1921.092041015625), 'b7^1': (873.4146810320999, 0.0, 0.0), 'b8^1':…	N2H4	1054.37	A2B2C1D1dD1E1edcba	High mannose	0	0			1			120.813	193.33	Sperm_cotton_fraction4_IGP1_Xin_20210207
6493	6495	6491	17.5102	3	942.071	942.071	-0.000732422	2823.19	2823.18	NVTHHVSVTK	NVTHHVSVTK	1120.6	SUN domain-containing protein 1	O94901	SUN1	588	16	{'b1^1': (115.05075203210001, 0.0, 0.0), 'b2^1': (214.1191660321, 214.11859130859375, 1959.187255859375), 'b3^1': (315.1668440321, 0.0, 0.0), 'b4^1': (452.2257560321, 452.22698974609375, 2466.867919921875), 'b5^1': (589.2846680321, 589.2853393554688, 4301.62060546875), 'b6^1': (688.3530820320999, 688.3524780273438, 9819.208984375), 'b7^1': (775.3851100320999, 0.0, 0.0), 'b8^1': (874.4535240320998…	N2H8	1702.58	A2B2C1D1E1F1fedD1E1eE1F1fedcba	High mannose	0	0			1			113.491	530.839	Sperm_cotton_fraction4_IGP1_Xin_20210207
58913	58915	58894	143.4632	3	965.416	965.414	-0.00366211	2893.22	2893.21	SQAYIFYHNFNK	SQAYIFYHNFNK	1530.73	Zona pellucida-binding protein 2	Q6X784	ZPBP2	257	17	{'b1^1': (88.0398530321, 0.0, 0.0), 'b2^1': (216.0984310321, 216.09764099121094, 18599.8671875), 'b3^1': (287.1355450321, 287.13494873046875, 15161.796875), 'b4^1': (450.19887403210004, 450.1985168457031, 7957.2412109375), 'b5^1': (563.2829380321, 563.2803955078125, 2449.484619140625), 'b6^1': (710.3513520321, 0.0, 0.0), 'b7^1': (873.4146810320999, 0.0, 0.0), 'b8^1': (1010.4735930320999, 1010.468…	N2H5F1	1362.48	A2B2C1D1dD1E1eE1edcbB5ba	High mannose	1	0	1		1			110.002	463.691	Sperm_cotton_fraction4_IGP1_Xin_20210207
59197	59199	59180	144.1471	3	911.395	911.396	0.000915527	2731.16	2731.15	SQAYIFYHNFNK	SQAYIFYHNFNK	1530.73	Zona pellucida-binding protein 2	Q6X784	ZPBP2	257	13	{'b1^1': (88.0398530321, 0.0, 0.0), 'b2^1': (216.0984310321, 216.09774780273438, 12763.4970703125), 'b3^1': (287.1355450321, 287.13482666015625, 8752.26953125), 'b4^1': (450.19887403210004, 450.1976318359375, 4775.10302734375), 'b5^1': (563.2829380321, 0.0, 0.0), 'b6^1': (710.3513520321, 0.0, 0.0), 'b7^1': (873.4146810320999, 0.0, 0.0), 'b8^1': (1010.4735930320999, 1010.4826049804688, 3418.991943…	N2H4F1	1200.43	A2B2C1D1dD1E1edcbB5ba	High mannose	1	0	1		1			62.6815	305.664	Sperm_cotton_fraction4_IGP1_Xin_20210207
57854	57856	57833	140.9098	3	1006.44	1006.44	0.00292969	3016.29	3016.28	DGIHCLQCNSSLVYGAK	DGIHC[Carbamidomethyl]LQC[Carbamidomethyl]NSSLVYGAK	1920.88	Zona pellucida-binding protein 1	Q9BS86	ZPBP	340	28	{'b1^1': (116.0347680321, 0.0, 0.0), 'b2^1': (173.0562320321, 0.0, 0.0), 'b3^1': (286.1402960321, 286.1390075683594, 4549.7392578125), 'b4^1': (423.19920803210005, 423.19818115234375, 137137.125), 'b5^1': (583.2298557557001, 583.228515625, 153955.96875), 'b6^1': (696.3139197557001, 696.3125610351562, 111157.875), 'b7^1': (824.3724977557001, 824.3702392578125, 142926.328125), 'b8^1': (984.40314547…	N3H3	1095.4	A2B2C1D1E2edD1dcba	Complex	0	0			1	1	1	250.929	318.391	Sperm_cotton_fraction4_IGP1_Xin_20210207
57759	57761	57745	140.6904	3	1074.13	1074.13	0.00439453	3219.37	3219.36	DGIHCLQCNSSLVYGAK	DGIHC[Carbamidomethyl]LQC[Carbamidomethyl]NSSLVYGAK	1920.88	Zona pellucida-binding protein 1	Q9BS86	ZPBP	340	26	{'b1^1': (116.0347680321, 0.0, 0.0), 'b2^1': (173.0562320321, 0.0, 0.0), 'b3^1': (286.1402960321, 0.0, 0.0), 'b4^1': (423.19920803210005, 423.19781494140625, 50588.42578125), 'b5^1': (583.2298557557001, 583.2283935546875, 70282.5546875), 'b6^1': (696.3139197557001, 696.3123779296875, 47177.875), 'b7^1': (824.3724977557001, 824.3692626953125, 65709.6875), 'b8^1': (984.4031454793001, 0.0, 0.0), 'b9…	N4H3	1298.48	A2B2C1D1E2edD2dD1dcba	Complex	0	1		1	1	1	1	207.505	220.13	Sperm_cotton_fraction4_IGP1_Xin_20210207
59141	59143	59137	144.0135	3	992.765	992.764	-0.00183105	2975.27	2975.26	SQAYIFYHNFNK	SQAYIFYHNFNK	1530.73	Zona pellucida-binding protein 2	Q6X784	ZPBP2	257	21	{'b1^1': (88.0398530321, 0.0, 0.0), 'b2^1': (216.0984310321, 216.0977020263672, 36276.6796875), 'b3^1': (287.1355450321, 287.1347351074219, 49175.0546875), 'b4^1': (450.19887403210004, 450.197021484375, 27556.4140625), 'b5^1': (563.2829380321, 563.2825927734375, 14791.9697265625), 'b6^1': (710.3513520321, 710.3554077148438, 12477.623046875), 'b7^1': (873.4146810320999, 873.4132690429688, 6979.875…	N4H3F1	1444.53	A2B2C1D1E2edD2dD1dcbB5ba	Complex	1	1	1	1	1	1	1	184.893	265.331	Sperm_cotton_fraction4_IGP1_Xin_20210207
59333	59335	59331	144.4830	3	925.069	925.07	0.00219727	2772.19	2772.18	SQAYIFYHNFNK	SQAYIFYHNFNK	1530.73	Zona pellucida-binding protein 2	Q6X784	ZPBP2	257	21	{'b1^1': (88.0398530321, 0.0, 0.0), 'b2^1': (216.0984310321, 216.09779357910156, 39611.71484375), 'b3^1': (287.1355450321, 287.1346130371094, 47639.1640625), 'b4^1': (450.19887403210004, 450.1978759765625, 25734.421875), 'b5^1': (563.2829380321, 563.2808227539062, 9458.5703125), 'b6^1': (710.3513520321, 710.35595703125, 8786.7265625), 'b7^1': (873.4146810320999, 873.4143676757812, 10986.896484375…	N3H3F1	1241.45	A2B2C1D1E2edD1dcbB5ba	Complex	1	0	1		1	1	1	182.603	379.388	Sperm_cotton_fraction4_IGP1_Xin_20210207
59362	59364	59353	144.5519	3	1012.1	1011.77	-1.00104	3032.29	3032.28	SQAYIFYHNFNK	SQAYIFYHNFNK	1530.73	Zona pellucida-binding protein 2	Q6X784	ZPBP2	257	20	{'b1^1': (88.0398530321, 0.0, 0.0), 'b2^1': (216.0984310321, 216.09765625, 22020.83984375), 'b3^1': (287.1355450321, 287.1346130371094, 28987.318359375), 'b4^1': (450.19887403210004, 450.1976318359375, 18295.888671875), 'b5^1': (563.2829380321, 563.2835693359375, 9259.982421875), 'b6^1': (710.3513520321, 710.3536376953125, 7099.95556640625), 'b7^1': (873.4146810320999, 873.4083862304688, 10603.33…	N5H3	1501.56	A2B2C1D1E2F2fedD2dD1dcba	Complex	0	1		1	1	1	1	165.038	322.224	Sperm_cotton_fraction4_IGP1_Xin_20210207
59476	59478	59462	144.8243	3	944.078	943.747	-0.993347	2828.22	2829.2	SQAYIFYHNFNK	SQAYIFYHNFNK	1530.73	Zona pellucida-binding protein 2	Q6X784	ZPBP2	257	19	{'b1^1': (88.0398530321, 0.0, 0.0), 'b2^1': (216.0984310321, 216.0977783203125, 24189.716796875), 'b3^1': (287.1355450321, 287.1347961425781, 31588.720703125), 'b4^1': (450.19887403210004, 450.197509765625, 19228.708984375), 'b5^1': (563.2829380321, 563.2842407226562, 4485.99560546875), 'b6^1': (710.3513520321, 710.355224609375, 6617.642578125), 'b7^1': (873.4146810320999, 873.4164428710938, 4961…	N4H3	1298.48	A2B2C1D1E2edD2dD1dcba	Complex	0	1		1	1	1	1	147.954	98.4715	Sperm_cotton_fraction4_IGP1_Xin_20210207
50560	50562	50546	123.3608	3	1259.86	1259.85	-0.0124512	3776.54	3775.53	GACNGSVDCEDTTNHNILQAR	GAC[Carbamidomethyl]NGSVDC[Carbamidomethyl]EDTTNHNILQAR	2331	Zona pellucida-binding protein 2	Q6X784	ZPBP2	221	23	{'b1^1': (58.0292890321, 0.0, 0.0), 'b2^1': (129.0664030321, 0.0, 0.0), 'b3^1': (289.0970507557, 289.0960388183594, 2494.163818359375), 'b4^1': (403.13997775570004, 0.0, 0.0), 'b5^1': (460.1614417557, 460.1570739746094, 2208.570068359375), 'b6^1': (547.1934697557, 0.0, 0.0), 'b7^1': (646.2618837557, 646.2611694335938, 1817.31689453125), 'b8^1': (761.2888267556999, 761.2877807617188, 3881.49072265…	N4H3F1	1444.53	A2B2C1D1E2F2fedD1dcbB5ba	Complex	1	0	1		1	0.997604	0.997604	124.728	290.75	Sperm_cotton_fraction4_IGP1_Xin_20210207
50465	50467	50447	123.1341	3	1246.18	1246.18	-0.00512695	3735.52	3734.5	GACNGSVDCEDTTNHNILQAR	GAC[Carbamidomethyl]NGSVDC[Carbamidomethyl]EDTTNHNILQAR	2331	Zona pellucida-binding protein 2	Q6X784	ZPBP2	221	22	{'b1^1': (58.0292890321, 0.0, 0.0), 'b2^1': (129.0664030321, 0.0, 0.0), 'b3^1': (289.0970507557, 289.0950622558594, 3637.2109375), 'b4^1': (403.13997775570004, 0.0, 0.0), 'b5^1': (460.1614417557, 460.1595458984375, 2286.239013671875), 'b6^1': (547.1934697557, 0.0, 0.0), 'b7^1': (646.2618837557, 0.0, 0.0), 'b8^1': (761.2888267556999, 761.2909545898438, 2860.021240234375), 'b9^1': (921.3194744793, …	N3H4F1	1403.51	A2B2C1D1E2F1fedD1dcbB5ba	Complex	1	0	0.997803		0.5	1	1	114.162	152.409	Sperm_cotton_fraction4_IGP1_Xin_20210207
58918	58920	58916	143.4759	3	1114.48	1114.48	0.00256348	3340.41	3340.39	SQAYIFYHNFNK	SQAYIFYHNFNK	1530.73	Zona pellucida-binding protein 2	Q6X784	ZPBP2	257	16	{'b1^1': (88.0398530321, 0.0, 0.0), 'b2^1': (216.0984310321, 216.09742736816406, 9015.251953125), 'b3^1': (287.1355450321, 287.1346435546875, 11323.2265625), 'b4^1': (450.19887403210004, 450.1976623535156, 6064.2822265625), 'b5^1': (563.2829380321, 563.2852172851562, 3223.1455078125), 'b6^1': (710.3513520321, 710.3477783203125, 4912.369140625), 'b7^1': (873.4146810320999, 873.409423828125, 3326.2…	N5H4F1	1809.67	A2B2C1D1E2F1fedD2dD1E2edcbB5ba	Complex	1	1	1	0.999686	0.999843	1	1	100.693	254.449	Sperm_cotton_fraction4_IGP1_Xin_20210207
37988	37990	37983	93.1400	2	1288.04	1288.04	-0.00488281	2574.06	2574.05	TVNATTYEK	TVNATTYEK	1025.5	Equatorin	Q9NQ60	EQTN	101	9	{'b1^1': (102.0555030321, 0.0, 0.0), 'b2^1': (201.1239170321, 0.0, 0.0), 'b3^1': (315.1668440321, 0.0, 0.0), 'b4^1': (386.2039580321, 386.20379638671875, 5271.2685546875), 'b5^1': (487.2516360321, 0.0, 0.0), 'b6^1': (588.2993140321, 0.0, 0.0), 'b7^1': (751.3626430321001, 0.0, 0.0), 'b8^1': (880.4052360321001, 880.3977661132812, 2103.253173828125), 'b9^1': (1008.5001990321001, 1008.4966430664062, …	N3H4S1	1548.54	A2B2C1D1E2F1G3gfedD1dcba	Complex	0	0			1	1	1	43.1984	238.233	Sperm_cotton_fraction4_IGP1_Xin_20210207
50058	50059	50038	121.8381	3	1453.57	1453.57	0.00219727	4357.7	4357.68	GACNGSVDCEDTTNHNILQAR	GAC[Carbamidomethyl]NGSVDC[Carbamidomethyl]EDTTNHNILQAR	2331	Zona pellucida-binding protein 2	Q6X784	ZPBP2	221	15	{'b1^1': (58.0292890321, 0.0, 0.0), 'b2^1': (129.0664030321, 0.0, 0.0), 'b3^1': (289.0970507557, 0.0, 0.0), 'b4^1': (403.13997775570004, 0.0, 0.0), 'b5^1': (460.1614417557, 0.0, 0.0), 'b6^1': (547.1934697557, 0.0, 0.0), 'b7^1': (646.2618837557, 0.0, 0.0), 'b8^1': (761.2888267556999, 0.0, 0.0), 'b9^1': (921.3194744793, 0.0, 0.0), 'b10^1': (1050.3620674793, 0.0, 0.0), 'b11^1': (1165.3890104793002, …	N2H10	2026.69	A2B2C1D1E1F1G1gfedD1E1F1feE1F1fedcba	High mannose	0	0			0.999387			50.3456	496.105	Sperm_cotton_fraction4_IGP2_Xin_20210207
57993	57994	57973	140.8998	2	1785.26	1785.27	0.0151367	3568.52	3568.5	DGIHCLQCNSSLVYGAK	DGIHC[Carbamidomethyl]LQC[Carbamidomethyl]NSSLVYGAK	1920.88	Zona pellucida-binding protein 1	Q9BS86	ZPBP	340	28	{'b1^1': (116.0347680321, 0.0, 0.0), 'b2^1': (173.0562320321, 0.0, 0.0), 'b3^1': (286.1402960321, 0.0, 0.0), 'b4^1': (423.19920803210005, 423.1977844238281, 22704.748046875), 'b5^1': (583.2298557557001, 583.228759765625, 22632.25390625), 'b6^1': (696.3139197557001, 696.3116455078125, 24117.14453125), 'b7^1': (824.3724977557001, 824.3690185546875, 30988.69140625), 'b8^1': (984.4031454793001, 984.4…	N5H3F1	1647.61	A2B2C1D1E2edD2dD1E2edcbB5ba	Complex	1	1	0.99816	0.999693	1	1	1	219.433	385.137	Sperm_cotton_fraction4_IGP2_Xin_20210207
59354	59356	59343	144.1624	3	992.764	992.765	0.00109863	2975.27	2975.26	SQAYIFYHNFNK	SQAYIFYHNFNK	1530.73	Zona pellucida-binding protein 2	Q6X784	ZPBP2	257	20	{'b1^1': (88.0398530321, 0.0, 0.0), 'b2^1': (216.0984310321, 216.09788513183594, 22657.109375), 'b3^1': (287.1355450321, 287.1347351074219, 22981.875), 'b4^1': (450.19887403210004, 450.1974182128906, 14235.9609375), 'b5^1': (563.2829380321, 563.2823486328125, 6828.8154296875), 'b6^1': (710.3513520321, 710.3486938476562, 4520.9345703125), 'b7^1': (873.4146810320999, 873.40966796875, 9690.916015625…	N4H3F1	1444.53	A2B2C1D1E2F2fedD1dcbB5ba	Complex	1	0	1		1	0.967825	0.967825	161.77	523.803	Sperm_cotton_fraction4_IGP2_Xin_20210207
17227	17229	17226	42.9186	3	1016.44	1016.44	-0.00146484	3046.29	3046.28	NDKTVNATTYEK	NDKTVNATTYEK	1382.67	Equatorin	Q9NQ60	EQTN	101	20	{'b1^1': (115.05075203210001, 0.0, 0.0), 'b2^1': (230.0776950321, 0.0, 0.0), 'b3^1': (358.1726580321, 0.0, 0.0), 'b4^1': (459.2203360321, 459.2196350097656, 5228.47900390625), 'b5^1': (558.2887500321, 558.2881469726562, 2637.0439453125), 'b6^1': (672.3316770321, 672.3342895507812, 2067.48291015625), 'b7^1': (743.3687910320999, 743.360595703125, 4777.140625), 'b8^1': (844.4164690320999, 844.400878…	N5H4	1663.61	A2B2C1D1E2F1fedD2dD1E2edcba	Complex	0	1		1	0.999693	1	1	148.138	164.464	Sperm_cotton_fraction4_IGP2_Xin_20210207
20508	20510	20502	50.8112	3	997.429	997.429	0.00128174	2989.26	2989.25	NDKTVNATTYEK	NDKTVNATTYEK	1382.67	Equatorin	Q9NQ60	EQTN	101	19	{'b1^1': (115.05075203210001, 0.0, 0.0), 'b2^1': (230.0776950321, 230.0764617919922, 1653.6602783203125), 'b3^1': (358.1726580321, 358.1719055175781, 1523.592041015625), 'b4^1': (459.2203360321, 459.21929931640625, 2079.904296875), 'b5^1': (558.2887500321, 558.2876586914062, 3558.1123046875), 'b6^1': (672.3316770321, 0.0, 0.0), 'b7^1': (743.3687910320999, 743.3673706054688, 4312.22802734375), 'b8…	N4H4F1	1606.59	A2B2C1D1E2F1fF5fedD2dD1dcba	Complex	0	1		1	1	1	1	130.683	104.375	Sperm_cotton_fraction4_IGP2_Xin_20210207
50711	50713	50709	123.4065	3	1259.85	1259.86	0.0161133	3776.56	3775.53	GACNGSVDCEDTTNHNILQAR	GAC[Carbamidomethyl]NGSVDC[Carbamidomethyl]EDTTNHNILQAR	2331	Zona pellucida-binding protein 2	Q6X784	ZPBP2	221	23	{'b1^1': (58.0292890321, 0.0, 0.0), 'b2^1': (129.0664030321, 0.0, 0.0), 'b3^1': (289.0970507557, 289.0957946777344, 2356.44189453125), 'b4^1': (403.13997775570004, 0.0, 0.0), 'b5^1': (460.1614417557, 460.1592712402344, 1820.1568603515625), 'b6^1': (547.1934697557, 547.193359375, 1700.5355224609375), 'b7^1': (646.2618837557, 646.2599487304688, 2368.60595703125), 'b8^1': (761.2888267556999, 0.0, 0.…	N4H3F1	1444.53	A2B2C1D1E2edD1E2edcbB5ba	Complex	1	0	1		1	1	1	120.025	410.923	Sperm_cotton_fraction4_IGP2_Xin_20210207
58239	58241	58230	141.4913	3	1176.5	1176.17	-1.00342	3525.48	3527.47	DGIHCLQCNSSLVYGAK	DGIHC[Carbamidomethyl]LQC[Carbamidomethyl]NSSLVYGAK	1920.88	Zona pellucida-binding protein 1	Q9BS86	ZPBP	340	20	{'b1^1': (116.0347680321, 0.0, 0.0), 'b2^1': (173.0562320321, 0.0, 0.0), 'b3^1': (286.1402960321, 0.0, 0.0), 'b4^1': (423.19920803210005, 423.1975402832031, 10413.359375), 'b5^1': (583.2298557557001, 583.2296142578125, 8452.3427734375), 'b6^1': (696.3139197557001, 696.3135986328125, 11201.0625), 'b7^1': (824.3724977557001, 824.3690185546875, 11395.08984375), 'b8^1': (984.4031454793001, 984.400085…	N4H4F1	1606.59	A2B2C1D1E2edD2dD1E1edcbB5ba	Hybrid	1	1	0.99816	0.996013	0.980495	1	1	104.947	377.562	Sperm_cotton_fraction4_IGP2_Xin_20210207
23435	23437	23430	57.8257	3	948.744	948.744	-0.000732422	2843.21	2843.2	NDKTVNATTYEK	NDKTVNATTYEK	1382.67	Equatorin	Q9NQ60	EQTN	101	16	{'b1^1': (115.05075203210001, 0.0, 0.0), 'b2^1': (230.0776950321, 0.0, 0.0), 'b3^1': (358.1726580321, 0.0, 0.0), 'b4^1': (459.2203360321, 459.2195129394531, 2798.77197265625), 'b5^1': (558.2887500321, 558.2854614257812, 2887.51123046875), 'b6^1': (672.3316770321, 0.0, 0.0), 'b7^1': (743.3687910320999, 743.3701782226562, 2564.26123046875), 'b8^1': (844.4164690320999, 0.0, 0.0), 'b9^1': (945.464147…	N4H4	1460.53	A2B2C1D1E2F1fedD2dD1dcba	Complex	0	1		1	0.998007	1	1	91.4466	288.842	Sperm_cotton_fraction4_IGP2_Xin_20210207
51341	51343	51320	124.9015	3	1278.53	1278.53	0.00769043	3832.57	3832.55	GACNGSVDCEDTTNHNILQAR	GAC[Carbamidomethyl]NGSVDC[Carbamidomethyl]EDTTNHNILQAR	2331	Zona pellucida-binding protein 2	Q6X784	ZPBP2	221	18	{'b1^1': (58.0292890321, 0.0, 0.0), 'b2^1': (129.0664030321, 0.0, 0.0), 'b3^1': (289.0970507557, 0.0, 0.0), 'b4^1': (403.13997775570004, 0.0, 0.0), 'b5^1': (460.1614417557, 460.1591796875, 2172.65234375), 'b6^1': (547.1934697557, 0.0, 0.0), 'b7^1': (646.2618837557, 0.0, 0.0), 'b8^1': (761.2888267556999, 761.284423828125, 2974.853515625), 'b9^1': (921.3194744793, 0.0, 0.0), 'b10^1': (1050.36206747…	N5H3	1501.56	A2B2C1D1E2F2fedD2dD1dcba	Complex	0	1		1	1	1	1	75.5936	333.318	Sperm_cotton_fraction4_IGP2_Xin_20210207
58079	58081	58060	141.1037	3	1143.72	1141.83	-5.68799	3422.45	3422.44	DGIHCLQCNSSLVYGAK	DGIHC[Carbamidomethyl]LQC[Carbamidomethyl]NSSLVYGAK	1920.88	Zona pellucida-binding protein 1	Q9BS86	ZPBP	340	14	{'b1^1': (116.0347680321, 0.0, 0.0), 'b2^1': (173.0562320321, 0.0, 0.0), 'b3^1': (286.1402960321, 0.0, 0.0), 'b4^1': (423.19920803210005, 423.1988830566406, 14965.14453125), 'b5^1': (583.2298557557001, 583.2296142578125, 13884.7275390625), 'b6^1': (696.3139197557001, 696.3101196289062, 11247.626953125), 'b7^1': (824.3724977557001, 824.379638671875, 15049.78515625), 'b8^1': (984.4031454793001, 984…	N5H3	1501.56	A2B2C1D1E2edD2dD1E2edcba	Complex	0	1		1	1	1	1	53.7443	279.524	Sperm_cotton_fraction4_IGP2_Xin_20210207
64393	64395	64384	156.2657	3	1224.55	1224.54	-0.0135498	3670.61	3670.59	QYVFTTQNPNGTESEISVR	QYVFTTQNPNGTESEISVR	2169.03	Equatorin	Q9NQ60	EQTN	76	13	{'b1^1': (129.0664030321, 0.0, 0.0), 'b2^1': (292.12973203210004, 292.1289978027344, 11051.349609375), 'b3^1': (391.19814603210006, 391.1971740722656, 11107.35546875), 'b4^1': (538.2665600321001, 538.2650146484375, 2235.774169921875), 'b5^1': (639.3142380321001, 0.0, 0.0), 'b6^1': (740.3619160321001, 0.0, 0.0), 'b7^1': (868.4204940321001, 0.0, 0.0), 'b8^1': (982.4634210321001, 982.4636840820312, …	N5H3	1501.56	A2B2C1D1E2F2fedD2dD1dcba	Complex	0	1		1	1	1	1	40.4986	407.093	Sperm_cotton_fraction4_IGP2_Xin_20210207
50471	50472	50451	122.8293	3	1313.54	1313.2	-1.02173	3936.58	3937.58	GACNGSVDCEDTTNHNILQAR	GAC[Carbamidomethyl]NGSVDC[Carbamidomethyl]EDTTNHNILQAR	2331	Zona pellucida-binding protein 2	Q6X784	ZPBP2	221	12	{'b1^1': (58.0292890321, 0.0, 0.0), 'b2^1': (129.0664030321, 0.0, 0.0), 'b3^1': (289.0970507557, 0.0, 0.0), 'b4^1': (403.13997775570004, 0.0, 0.0), 'b5^1': (460.1614417557, 0.0, 0.0), 'b6^1': (547.1934697557, 0.0, 0.0), 'b7^1': (646.2618837557, 0.0, 0.0), 'b8^1': (761.2888267556999, 0.0, 0.0), 'b9^1': (921.3194744793, 0.0, 0.0), 'b10^1': (1050.3620674793, 0.0, 0.0), 'b11^1': (1165.3890104793002, …	N4H4F1	1606.59	A2B2C1D1E2F1fF5fedD2dD1dcba	Complex	0	1		1	1	1	1	31.5633	129	Sperm_cotton_fraction4_IGP2_Xin_20210207
65009	65011	65007	143.4932	3	1078.78	1078.77	-0.00769043	3233.3	3233.31	SQAYIFYHNFNK	SQAYIFYHNFNK	1530.73	Zona pellucida-binding protein 2	Q6X784	ZPBP2	257	18	{'b1^1': (88.0398530321, 0.0, 0.0), 'b2^1': (216.0984310321, 216.0976104736328, 32358.95703125), 'b3^1': (287.1355450321, 287.1342468261719, 34570.08203125), 'b4^1': (450.19887403210004, 450.19842529296875, 15106.154296875), 'b5^1': (563.2829380321, 563.281982421875, 6865.68505859375), 'b6^1': (710.3513520321, 710.3513793945312, 6930.5234375), 'b7^1': (873.4146810320999, 0.0, 0.0), 'b8^1': (1010.…	N2H8	1702.58	A2B2C1D1E1F1fedD1E1eE1F1fedcba	High mannose	0	0			1			132.029	183.128	Sperm_cotton_fraction4_IGP3_Xin_20210207
7688	7690	7674	20.3149	3	996.087	996.086	-0.0032959	2985.23	2985.23	NVTHHVSVTK	NVTHHVSVTK	1120.6	SUN domain-containing protein 1	O94901	SUN1	588	8	{'b1^1': (115.05075203210001, 0.0, 0.0), 'b2^1': (214.1191660321, 0.0, 0.0), 'b3^1': (315.1668440321, 0.0, 0.0), 'b4^1': (452.2257560321, 0.0, 0.0), 'b5^1': (589.2846680321, 589.2860717773438, 3147.711181640625), 'b6^1': (688.3530820320999, 688.3511962890625, 3490.037841796875), 'b7^1': (775.3851100320999, 0.0, 0.0), 'b8^1': (874.4535240320998, 0.0, 0.0), 'b9^1': (975.5012020320999, 0.0, 0.0), 'b…	N2H9	1864.63	A2B2C1D1E1F1fedD1E1F1feE1F1fedcba	High mannose	0	0			1			28.2861	469.53	Sperm_cotton_fraction4_IGP3_Xin_20210207
7736	7737	7716	20.4275	3	888.05	888.051	0.00311279	2661.13	2661.13	NVTHHVSVTK	NVTHHVSVTK	1120.6	SUN domain-containing protein 1	O94901	SUN1	588	8	{'b1^1': (115.05075203210001, 0.0, 0.0), 'b2^1': (214.1191660321, 0.0, 0.0), 'b3^1': (315.1668440321, 0.0, 0.0), 'b4^1': (452.2257560321, 0.0, 0.0), 'b5^1': (589.2846680321, 589.283447265625, 2179.661865234375), 'b6^1': (688.3530820320999, 688.3529663085938, 3482.5791015625), 'b7^1': (775.3851100320999, 0.0, 0.0), 'b8^1': (874.4535240320998, 874.4512939453125, 1792.52734375), 'b9^1': (975.5012020…	N2H7	1540.53	A2B2C1D1E1edD1E1eE1F1fedcba	High mannose	0	0			1			28.2755	261.929	Sperm_cotton_fraction4_IGP3_Xin_20210207
65577	65579	65575	144.5681	3	979.418	979.084	-1.00159	2934.23	2934.23	SQAYIFYHNFNK	SQAYIFYHNFNK	1530.73	Zona pellucida-binding protein 2	Q6X784	ZPBP2	257	18	{'b1^1': (88.0398530321, 0.0, 0.0), 'b2^1': (216.0984310321, 216.09754943847656, 18991.5390625), 'b3^1': (287.1355450321, 287.13446044921875, 29500.28515625), 'b4^1': (450.19887403210004, 450.1959533691406, 12382.630859375), 'b5^1': (563.2829380321, 0.0, 0.0), 'b6^1': (710.3513520321, 710.350341796875, 2717.353271484375), 'b7^1': (873.4146810320999, 873.4066162109375, 2622.0244140625), 'b8^1': (1…	N3H4F1	1403.51	A2B2C1D1E2F1fedD1dcbB5ba	Complex	1	0	0.999663		0.5	1	1	127.819	174.814	Sperm_cotton_fraction4_IGP3_Xin_20210207
65345	65347	65325	144.1281	3	1047.45	1046.78	-2.0116	3137.31	3137.31	SQAYIFYHNFNK	SQAYIFYHNFNK	1530.73	Zona pellucida-binding protein 2	Q6X784	ZPBP2	257	16	{'b1^1': (88.0398530321, 0.0, 0.0), 'b2^1': (216.0984310321, 216.0973663330078, 8806.681640625), 'b3^1': (287.1355450321, 287.1346740722656, 10285.5625), 'b4^1': (450.19887403210004, 450.1971435546875, 6918.36474609375), 'b5^1': (563.2829380321, 563.279296875, 2978.488037109375), 'b6^1': (710.3513520321, 710.3477172851562, 3506.85400390625), 'b7^1': (873.4146810320999, 0.0, 0.0), 'b8^1': (1010.47…	N4H4F1	1606.59	A2B2C1D1E2F1fedD2dD1dcbB5ba	Complex	1	1	0.999663	0.998989	0.5	1	1	94.7985	170.439	Sperm_cotton_fraction4_IGP3_Xin_20210207
50835	50837	50828	123.7210	3	1232.18	1232.17	-0.0128174	3693.49	3693.48	GACNGSVDCEDTTNHNILQAR	GAC[Carbamidomethyl]NGSVDC[Carbamidomethyl]EDTTNHNILQAR	2331	Zona pellucida-binding protein 2	Q6X784	ZPBP2	221	29	{'b1^1': (58.0292890321, 0.0, 0.0), 'b2^1': (129.0664030321, 129.0657958984375, 1196.4676513671875), 'b3^1': (289.0970507557, 289.096435546875, 4531.8701171875), 'b4^1': (403.13997775570004, 403.1404724121094, 2242.21826171875), 'b5^1': (460.1614417557, 460.1614685058594, 5150.2353515625), 'b6^1': (547.1934697557, 547.1911010742188, 2800.93115234375), 'b7^1': (646.2618837557, 646.2609252929688, 2…	N2H5F1	1362.48	A2B2C1D1dD1E1eE1edcbB5ba	High mannose	1	0	1		1			193.707	818.894	Sperm_cotton_fraction5_IGP1_Xin_20210207
8144	8146	8143	21.0218	3	834.036	834.036	-1.36424e-12	2499.09	2499.07	NVTHHVSVTK	NVTHHVSVTK	1120.6	SUN domain-containing protein 1	O94901	SUN1	588	18	{'b1^1': (115.05075203210001, 0.0, 0.0), 'b2^1': (214.1191660321, 214.11868286132812, 3625.31689453125), 'b3^1': (315.1668440321, 0.0, 0.0), 'b4^1': (452.2257560321, 452.223876953125, 1489.5350341796875), 'b5^1': (589.2846680321, 589.2860107421875, 7687.54052734375), 'b6^1': (688.3530820320999, 688.3517456054688, 15052.9912109375), 'b7^1': (775.3851100320999, 775.3805541992188, 3522.379150390625)…	N2H6	1378.48	A2B2C1D1E1edD1E1eE1edcba	High mannose	0	0			1			148.613	571.626	Sperm_cotton_fraction5_IGP1_Xin_20210207
24818	24820	24800	61.1344	2	1321.07	1321.07	0.00292969	2640.13	2640.12	NDKTVNATTYEK	NDKTVNATTYEK	1382.67	Equatorin	Q9NQ60	EQTN	101	12	{'b1^1': (115.05075203210001, 0.0, 0.0), 'b2^1': (230.0776950321, 0.0, 0.0), 'b3^1': (358.1726580321, 0.0, 0.0), 'b4^1': (459.2203360321, 459.2182312011719, 3191.382568359375), 'b5^1': (558.2887500321, 0.0, 0.0), 'b6^1': (672.3316770321, 0.0, 0.0), 'b7^1': (743.3687910320999, 0.0, 0.0), 'b8^1': (844.4164690320999, 844.40673828125, 1987.375244140625), 'b9^1': (945.4641470321, 0.0, 0.0), 'b10^1': (…	N3H4	1257.45	A2B2C1D1dD2dD1E1edcba	High mannose	0	1		1	1			51.0478	403.612	Sperm_cotton_fraction5_IGP1_Xin_20210207
51127	51129	51126	124.4466	3	1143.15	1143.15	-0.0102539	3426.43	3426.39	GACNGSVDCEDTTNHNILQAR	GAC[Carbamidomethyl]NGSVDC[Carbamidomethyl]EDTTNHNILQAR	2331	Zona pellucida-binding protein 2	Q6X784	ZPBP2	221	37	{'b1^1': (58.0292890321, 0.0, 0.0), 'b2^1': (129.0664030321, 129.06578063964844, 5286.236328125), 'b3^1': (289.0970507557, 289.0965576171875, 22816.21484375), 'b4^1': (403.13997775570004, 403.13922119140625, 10923.302734375), 'b5^1': (460.1614417557, 460.1615295410156, 21597.76953125), 'b6^1': (547.1934697557, 547.1920166015625, 14139.611328125), 'b7^1': (646.2618837557, 646.260498046875, 12326.6…	N3H3	1095.4	A2B2C1D1E2edD1dcba	Complex	0	0			1	1	1	346.083	248.333	Sperm_cotton_fraction5_IGP1_Xin_20210207
23819	23821	23818	58.7304	3	997.43	997.43	0.000183105	2989.27	2989.25	NDKTVNATTYEK	NDKTVNATTYEK	1382.67	Equatorin	Q9NQ60	EQTN	101	23	{'b1^1': (115.05075203210001, 0.0, 0.0), 'b2^1': (230.0776950321, 230.07720947265625, 1900.281494140625), 'b3^1': (358.1726580321, 358.173583984375, 2299.92578125), 'b4^1': (459.2203360321, 459.21954345703125, 5324.8310546875), 'b5^1': (558.2887500321, 558.2898559570312, 4767.4228515625), 'b6^1': (672.3316770321, 672.3300170898438, 1592.4732666015625), 'b7^1': (743.3687910320999, 743.369750976562…	N4H4F1	1606.59	A2B2C1D1E2F1fedD2dD1dcbB5ba	Complex	1	1	1	1	0.994944	1	1	192.744	468.818	Sperm_cotton_fraction5_IGP1_Xin_20210207
50987	50989	50980	124.1031	3	1191.83	1191.83	0.00219727	3572.47	3572.45	GACNGSVDCEDTTNHNILQAR	GAC[Carbamidomethyl]NGSVDC[Carbamidomethyl]EDTTNHNILQAR	2331	Zona pellucida-binding protein 2	Q6X784	ZPBP2	221	18	{'b1^1': (58.0292890321, 0.0, 0.0), 'b2^1': (129.0664030321, 0.0, 0.0), 'b3^1': (289.0970507557, 0.0, 0.0), 'b4^1': (403.13997775570004, 0.0, 0.0), 'b5^1': (460.1614417557, 0.0, 0.0), 'b6^1': (547.1934697557, 0.0, 0.0), 'b7^1': (646.2618837557, 0.0, 0.0), 'b8^1': (761.2888267556999, 0.0, 0.0), 'b9^1': (921.3194744793, 0.0, 0.0), 'b10^1': (1050.3620674793, 0.0, 0.0), 'b11^1': (1165.3890104793002, …	N3H3F1	1241.45	A2B2C1D1E2edD1dcbB5ba	Complex	1	0	1		1	1	1	73.2433	248.368	Sperm_cotton_fraction5_IGP1_Xin_20210207
51013	51015	51003	124.1647	4	908.379	908.378	-0.00439453	3629.48	3629.47	GACNGSVDCEDTTNHNILQAR	GAC[Carbamidomethyl]NGSVDC[Carbamidomethyl]EDTTNHNILQAR	2331	Zona pellucida-binding protein 2	Q6X784	ZPBP2	221	18	{'b1^1': (58.0292890321, 0.0, 0.0), 'b2^1': (129.0664030321, 0.0, 0.0), 'b3^1': (289.0970507557, 289.0958251953125, 1935.2403564453125), 'b4^1': (403.13997775570004, 0.0, 0.0), 'b5^1': (460.1614417557, 0.0, 0.0), 'b6^1': (547.1934697557, 0.0, 0.0), 'b7^1': (646.2618837557, 0.0, 0.0), 'b8^1': (761.2888267556999, 0.0, 0.0), 'b9^1': (921.3194744793, 0.0, 0.0), 'b10^1': (1050.3620674793, 0.0, 0.0), '…	N4H3	1298.48	A2B2C1D1E2F2fedD1dcba	Complex	0	0			1	0.891866	0.891866	71.9747	96.8463	Sperm_cotton_fraction5_IGP1_Xin_20210207
50780	50782	50763	123.5884	3	1313.55	1313.55	-0.0131836	3937.62	3937.58	GACNGSVDCEDTTNHNILQAR	GAC[Carbamidomethyl]NGSVDC[Carbamidomethyl]EDTTNHNILQAR	2331	Zona pellucida-binding protein 2	Q6X784	ZPBP2	221	17	{'b1^1': (58.0292890321, 0.0, 0.0), 'b2^1': (129.0664030321, 0.0, 0.0), 'b3^1': (289.0970507557, 0.0, 0.0), 'b4^1': (403.13997775570004, 0.0, 0.0), 'b5^1': (460.1614417557, 0.0, 0.0), 'b6^1': (547.1934697557, 0.0, 0.0), 'b7^1': (646.2618837557, 0.0, 0.0), 'b8^1': (761.2888267556999, 761.2947998046875, 1578.5972900390625), 'b9^1': (921.3194744793, 0.0, 0.0), 'b10^1': (1050.3620674793, 0.0, 0.0), '…	N4H4F1	1606.59	A2B2C1D1E2F1fedD1E2edcbB5ba	Complex	1	0	1		1	1	1	66.7511	321.048	Sperm_cotton_fraction5_IGP1_Xin_20210207
16670	16672	16669	41.5303	3	968.094	968.094	0.000183105	2901.26	2901.25	GKVVSVENR	GKVVSVENR	986.551	Zona pellucida-binding protein 1	Q9BS86	ZPBP	114	11	{'b1^1': (58.0292890321, 0.0, 0.0), 'b2^1': (186.1242520321, 186.1237335205078, 6553.19384765625), 'b3^1': (285.1926660321, 285.1923522949219, 5050.60009765625), 'b4^1': (384.26108003210004, 384.2604675292969, 4529.6474609375), 'b5^1': (471.2931080321, 471.2929992675781, 2840.005615234375), 'b6^1': (570.3615220321, 570.3603515625, 4121.30224609375), 'b7^1': (699.4041150321, 699.4050903320312, 188…	N4H5F2	1914.7	A2B2C1D1E2F1fF5fedD1E2F1fedcbB5ba	Complex	1	0	1		1	1	1	58.0357	648.996	Sperm_cotton_fraction5_IGP1_Xin_20210207
64897	64899	64888	158.1217	3	1089.16	1088.49	-2.00574	3262.44	3264.43	QYVFTTQNPNGTESEISVR	QYVFTTQNPNGTESEISVR	2169.03	Equatorin	Q9NQ60	EQTN	76	15	{'b1^1': (129.0664030321, 0.0, 0.0), 'b2^1': (292.12973203210004, 292.1291198730469, 12164.6015625), 'b3^1': (391.19814603210006, 391.1971740722656, 14133.1884765625), 'b4^1': (538.2665600321001, 0.0, 0.0), 'b5^1': (639.3142380321001, 0.0, 0.0), 'b6^1': (740.3619160321001, 740.3631591796875, 1609.105712890625), 'b7^1': (868.4204940321001, 868.4208374023438, 2135.65869140625), 'b8^1': (982.4634210…	N3H3	1095.4	A2B2C1D1E2edD1dcba	Complex	0	0			1	1	1	53.8535	327.564	Sperm_cotton_fraction5_IGP1_Xin_20210207
25148	25150	25147	61.9242	2	1286.03	1286.03	0.000244141	2570.04	2570.03	ALMNGSESR	ALMNGSESR	963.444	Basigin	P35613	BSG	268	9	{'b1^1': (72.0449390321, 0.0, 0.0), 'b2^1': (185.1290030321, 0.0, 0.0), 'b3^1': (316.1694880321, 0.0, 0.0), 'b4^1': (430.2124150321, 430.2140197753906, 1452.6044921875), 'b5^1': (487.2338790321, 0.0, 0.0), 'b6^1': (574.2659070321, 0.0, 0.0), 'b7^1': (703.3085000321, 703.311767578125, 3156.654541015625), 'b8^1': (790.3405280321, 790.3367309570312, 3241.0263671875), 'b9^1': (946.4416390321, 0.0, 0.…	N4H4F1	1606.59	A2B2C1D1E2F1fedD1E2edcbB5ba	Complex	1	0	1		0.999639	1	1	41.2039	565.798	Sperm_cotton_fraction5_IGP1_Xin_20210207
50965	50967	50960	124.1269	3	1129.46	1129.47	0.0109863	3385.38	3385.37	GACNGSVDCEDTTNHNILQAR	GAC[Carbamidomethyl]NGSVDC[Carbamidomethyl]EDTTNHNILQAR	2331	Zona pellucida-binding protein 2	Q6X784	ZPBP2	221	31	{'b1^1': (58.0292890321, 0.0, 0.0), 'b2^1': (129.0664030321, 129.06573486328125, 2621.576171875), 'b3^1': (289.0970507557, 289.0959777832031, 7804.7578125), 'b4^1': (403.13997775570004, 403.1400146484375, 4072.61572265625), 'b5^1': (460.1614417557, 460.1607666015625, 7745.66015625), 'b6^1': (547.1934697557, 547.1942749023438, 1875.270263671875), 'b7^1': (646.2618837557, 646.26123046875, 5606.7333…	N2H4	1054.37	A2B2C1D1dD1E1edcba	High mannose	0	0			1			230.824	737.923	Sperm_cotton_fraction5_IGP2_Xin_20210207
42206	42208	42196	102.6399	2	1032.93	1032.93	-0.00146484	2063.84	2063.84	NQSFCNKI	NQSFC[Carbamidomethyl]NKI	1009.47	Acrosomal protein SP-10	P26436	ACRV1	258	13	{'b1^1': (115.05075203210001, 0.0, 0.0), 'b2^1': (243.10933003210002, 243.10879516601562, 16442.146484375), 'b3^1': (330.1413580321, 330.1409606933594, 3866.5380859375), 'b4^1': (477.2097720321, 477.20843505859375, 4424.2041015625), 'b5^1': (637.2404197557, 637.2327880859375, 6015.5517578125), 'b6^1': (751.2833467557, 751.2811279296875, 9006.853515625), 'b7^1': (879.3783097557, 879.3795166015625,…	N2H4	1054.37	A2B2C1D1dD1E1edcba	High mannose	0	0			1			101.713	207.764	Sperm_cotton_fraction5_IGP2_Xin_20210207
8379	8381	8366	21.4560	3	726.001	726.001	0.00109863	2174.98	2174.97	NVTHHVSVTK	NVTHHVSVTK	1120.6	SUN domain-containing protein 1	O94901	SUN1	588	9	{'b1^1': (115.05075203210001, 0.0, 0.0), 'b2^1': (214.1191660321, 214.118896484375, 1582.224609375), 'b3^1': (315.1668440321, 0.0, 0.0), 'b4^1': (452.2257560321, 452.2232666015625, 1627.009521484375), 'b5^1': (589.2846680321, 589.2826538085938, 2031.2705078125), 'b6^1': (688.3530820320999, 0.0, 0.0), 'b7^1': (775.3851100320999, 0.0, 0.0), 'b8^1': (874.4535240320998, 0.0, 0.0), 'b9^1': (975.501202…	N2H4	1054.37	A2B2C1D1dD1E1edcba	High mannose	0	0			1			34.9049	673.796	Sperm_cotton_fraction5_IGP2_Xin_20210207
51203	51205	51202	124.7220	3	1210.84	1210.83	-0.0179443	3629.48	3629.47	GACNGSVDCEDTTNHNILQAR	GAC[Carbamidomethyl]NGSVDC[Carbamidomethyl]EDTTNHNILQAR	2331	Zona pellucida-binding protein 2	Q6X784	ZPBP2	221	34	{'b1^1': (58.0292890321, 0.0, 0.0), 'b2^1': (129.0664030321, 129.065673828125, 1583.671630859375), 'b3^1': (289.0970507557, 289.095947265625, 6425.63525390625), 'b4^1': (403.13997775570004, 403.1401062011719, 3872.34033203125), 'b5^1': (460.1614417557, 460.16070556640625, 6201.83154296875), 'b6^1': (547.1934697557, 547.192626953125, 3937.06982421875), 'b7^1': (646.2618837557, 646.2620239257812, 4…	N4H3	1298.48	A2B2C1D1E2edD2dD1dcba	Complex	0	1		1	1	1	1	269.108	313.064	Sperm_cotton_fraction5_IGP2_Xin_20210207
51207	51209	51202	124.7339	4	908.382	908.38	-0.00732422	3629.49	3629.47	GACNGSVDCEDTTNHNILQAR	GAC[Carbamidomethyl]NGSVDC[Carbamidomethyl]EDTTNHNILQAR	2331	Zona pellucida-binding protein 2	Q6X784	ZPBP2	221	20	{'b1^1': (58.0292890321, 0.0, 0.0), 'b2^1': (129.0664030321, 0.0, 0.0), 'b3^1': (289.0970507557, 289.0964050292969, 3036.749755859375), 'b4^1': (403.13997775570004, 0.0, 0.0), 'b5^1': (460.1614417557, 0.0, 0.0), 'b6^1': (547.1934697557, 0.0, 0.0), 'b7^1': (646.2618837557, 0.0, 0.0), 'b8^1': (761.2888267556999, 761.2891845703125, 1977.9305419921875), 'b9^1': (921.3194744793, 0.0, 0.0), 'b10^1': (1…	N4H3	1298.48	A2B2C1D1E2edD1E2edcba	Complex	0	0			1	1	1	88.8566	275.242	Sperm_cotton_fraction5_IGP2_Xin_20210207
21141	21143	21131	52.1330	2	1244.03	1244.03	0.00146484	2486.04	2486.03	TVNATTYEK	TVNATTYEK	1025.5	Equatorin	Q9NQ60	EQTN	101	7	{'b1^1': (102.0555030321, 0.0, 0.0), 'b2^1': (201.1239170321, 0.0, 0.0), 'b3^1': (315.1668440321, 0.0, 0.0), 'b4^1': (386.2039580321, 386.20220947265625, 1851.923583984375), 'b5^1': (487.2516360321, 0.0, 0.0), 'b6^1': (588.2993140321, 0.0, 0.0), 'b7^1': (751.3626430321001, 0.0, 0.0), 'b8^1': (880.4052360321001, 0.0, 0.0), 'b9^1': (1008.5001990321001, 1008.4987182617188, 5984.669921875), 'y1^1': (…	N4H4	1460.53	A2B2C1D1E2F1fedD2dD1dcba	Complex	0	1		1	0.5	1	1	24.4577	131.139	Sperm_cotton_fraction5_IGP2_Xin_20210207
50891	50893	50871	123.8356	3	1178.16	1178.16	-0.000732422	3531.45	3531.42	GACNGSVDCEDTTNHNILQAR	GAC[Carbamidomethyl]NGSVDC[Carbamidomethyl]EDTTNHNILQAR	2331	Zona pellucida-binding protein 2	Q6X784	ZPBP2	221	14	{'b1^1': (58.0292890321, 0.0, 0.0), 'b2^1': (129.0664030321, 0.0, 0.0), 'b3^1': (289.0970507557, 0.0, 0.0), 'b4^1': (403.13997775570004, 0.0, 0.0), 'b5^1': (460.1614417557, 0.0, 0.0), 'b6^1': (547.1934697557, 0.0, 0.0), 'b7^1': (646.2618837557, 0.0, 0.0), 'b8^1': (761.2888267556999, 0.0, 0.0), 'b9^1': (921.3194744793, 0.0, 0.0), 'b10^1': (1050.3620674793, 0.0, 0.0), 'b11^1': (1165.3890104793002, …	N2H4F1	1200.43	A2B2C1D1dD1E1edcbB5ba	High mannose	1	0	0.999362		1			43.3606	190.123	Sperm_cotton_fraction5_IGP3_Xin_20210207
17892	17894	17891	44.6255	3	1065.13	1065.12	-0.00878906	3192.35	3192.33	NDKTVNATTYEK	NDKTVNATTYEK	1382.67	Equatorin	Q9NQ60	EQTN	101	22	{'b1^1': (115.05075203210001, 0.0, 0.0), 'b2^1': (230.0776950321, 230.077392578125, 2107.447998046875), 'b3^1': (358.1726580321, 358.17218017578125, 5663.50341796875), 'b4^1': (459.2203360321, 459.2200622558594, 11000.4873046875), 'b5^1': (558.2887500321, 558.2880249023438, 10884.521484375), 'b6^1': (672.3316770321, 672.3300170898438, 4322.95751953125), 'b7^1': (743.3687910320999, 743.36920166015…	N5H4F1	1809.67	A2B2C1D1E2F1fF5fedD2dD1E2edcba	Complex	0	1		1	1	1	1	195.719	215.171	Sperm_cotton_fraction5_IGP3_Xin_20210207
50638	50640	50636	123.2209	3	1245.85	1245.85	0.000732422	3734.53	3734.5	GACNGSVDCEDTTNHNILQAR	GAC[Carbamidomethyl]NGSVDC[Carbamidomethyl]EDTTNHNILQAR	2331	Zona pellucida-binding protein 2	Q6X784	ZPBP2	221	27	{'b1^1': (58.0292890321, 0.0, 0.0), 'b2^1': (129.0664030321, 0.0, 0.0), 'b3^1': (289.0970507557, 289.09649658203125, 3435.06494140625), 'b4^1': (403.13997775570004, 403.1390075683594, 1964.76025390625), 'b5^1': (460.1614417557, 460.1611328125, 5693.7080078125), 'b6^1': (547.1934697557, 547.1934814453125, 2931.215576171875), 'b7^1': (646.2618837557, 646.2672119140625, 4921.0166015625), 'b8^1': (76…	N3H4F1	1403.51	A2B2C1D1E2F1fF5fedD1dcba	Complex	0	0			1	1	1	171.564	169.658	Sperm_cotton_fraction5_IGP3_Xin_20210207
50731	50733	50723	123.4437	3	1332.55	1332.55	0.00622559	3994.63	3994.6	GACNGSVDCEDTTNHNILQAR	GAC[Carbamidomethyl]NGSVDC[Carbamidomethyl]EDTTNHNILQAR	2331	Zona pellucida-binding protein 2	Q6X784	ZPBP2	221	24	{'b1^1': (58.0292890321, 0.0, 0.0), 'b2^1': (129.0664030321, 0.0, 0.0), 'b3^1': (289.0970507557, 289.09600830078125, 1752.104248046875), 'b4^1': (403.13997775570004, 403.1397705078125, 1913.761474609375), 'b5^1': (460.1614417557, 460.1606140136719, 3103.443115234375), 'b6^1': (547.1934697557, 547.1934204101562, 1825.0777587890625), 'b7^1': (646.2618837557, 0.0, 0.0), 'b8^1': (761.2888267556999, 7…	N5H4	1663.61	A2B2C1D1E2F1fedD2dD1E2edcba	Complex	0	1		1	1	1	1	129.819	260.793	Sperm_cotton_fraction5_IGP3_Xin_20210207
50875	50877	50871	123.7988	3	1259.52	1259.52	0.00402832	3775.55	3775.53	GACNGSVDCEDTTNHNILQAR	GAC[Carbamidomethyl]NGSVDC[Carbamidomethyl]EDTTNHNILQAR	2331	Zona pellucida-binding protein 2	Q6X784	ZPBP2	221	21	{'b1^1': (58.0292890321, 0.0, 0.0), 'b2^1': (129.0664030321, 0.0, 0.0), 'b3^1': (289.0970507557, 289.0958251953125, 1521.2615966796875), 'b4^1': (403.13997775570004, 0.0, 0.0), 'b5^1': (460.1614417557, 460.159912109375, 2989.244873046875), 'b6^1': (547.1934697557, 0.0, 0.0), 'b7^1': (646.2618837557, 0.0, 0.0), 'b8^1': (761.2888267556999, 761.2850341796875, 2066.796142578125), 'b9^1': (921.3194744…	N4H3F1	1444.53	A2B2C1D1E2edD2dD1dcbB5ba	Complex	1	1	1	1	1	1	1	103.298	316.892	Sperm_cotton_fraction5_IGP3_Xin_20210207
50709	50711	50701	123.3912	3	1264.86	1264.86	-0.0209948	3791.55	3791.53	GACNGSVDCEDTTNHNILQAR	GAC[Carbamidomethyl]NGSVDC[Carbamidomethyl]EDTTNHNILQAR	2331	Zona pellucida-binding protein 2	Q6X784	ZPBP2	221	19	{'b1^1': (58.0292890321, 0.0, 0.0), 'b2^1': (129.0664030321, 0.0, 0.0), 'b3^1': (289.0970507557, 0.0, 0.0), 'b4^1': (403.13997775570004, 0.0, 0.0), 'b5^1': (460.1614417557, 0.0, 0.0), 'b6^1': (547.1934697557, 0.0, 0.0), 'b7^1': (646.2618837557, 0.0, 0.0), 'b8^1': (761.2888267556999, 0.0, 0.0), 'b9^1': (921.3194744793, 0.0, 0.0), 'b10^1': (1050.3620674793, 0.0, 0.0), 'b11^1': (1165.3890104793002, …	N4H4	1460.53	A2B2C1D1E2F1fedD2dD1dcba	Complex	0	1		1	0.5	1	1	85.1952	202.484	Sperm_cotton_fraction5_IGP3_Xin_20210207
50917	50919	50916	123.8979	4	959.151	959.15	-0.00219727	3832.57	3832.55	GACNGSVDCEDTTNHNILQAR	GAC[Carbamidomethyl]NGSVDC[Carbamidomethyl]EDTTNHNILQAR	2331	Zona pellucida-binding protein 2	Q6X784	ZPBP2	221	19	{'b1^1': (58.0292890321, 0.0, 0.0), 'b2^1': (129.0664030321, 0.0, 0.0), 'b3^1': (289.0970507557, 0.0, 0.0), 'b4^1': (403.13997775570004, 0.0, 0.0), 'b5^1': (460.1614417557, 460.1624450683594, 2240.4150390625), 'b6^1': (547.1934697557, 0.0, 0.0), 'b7^1': (646.2618837557, 0.0, 0.0), 'b8^1': (761.2888267556999, 0.0, 0.0), 'b9^1': (921.3194744793, 0.0, 0.0), 'b10^1': (1050.3620674793, 0.0, 0.0), 'b11…	N5H3	1501.56	A2B2C1D1E2edD2dD1E2edcba	Complex	0	1		1	1	1	1	82.9009	151.838	Sperm_cotton_fraction5_IGP3_Xin_20210207
50725	50727	50723	123.4287	3	1381.23	1381.24	0.0032959	4140.68	4140.66	GACNGSVDCEDTTNHNILQAR	GAC[Carbamidomethyl]NGSVDC[Carbamidomethyl]EDTTNHNILQAR	2331	Zona pellucida-binding protein 2	Q6X784	ZPBP2	221	16	{'b1^1': (58.0292890321, 0.0, 0.0), 'b2^1': (129.0664030321, 0.0, 0.0), 'b3^1': (289.0970507557, 0.0, 0.0), 'b4^1': (403.13997775570004, 0.0, 0.0), 'b5^1': (460.1614417557, 0.0, 0.0), 'b6^1': (547.1934697557, 0.0, 0.0), 'b7^1': (646.2618837557, 0.0, 0.0), 'b8^1': (761.2888267556999, 0.0, 0.0), 'b9^1': (921.3194744793, 0.0, 0.0), 'b10^1': (1050.3620674793, 0.0, 0.0), 'b11^1': (1165.3890104793002, …	N5H4F1	1809.67	A2B2C1D1E2F1fedD2dD1E2edcbB5ba	Complex	1	1	0.999362	1	1	1	1	58.7346	399.62	Sperm_cotton_fraction5_IGP3_Xin_20210207
17983	17985	17977	44.8477	3	997.432	997.43	-0.00750732	2989.27	2989.25	NDKTVNATTYEK	NDKTVNATTYEK	1382.67	Equatorin	Q9NQ60	EQTN	101	11	{'b1^1': (115.05075203210001, 0.0, 0.0), 'b2^1': (230.0776950321, 0.0, 0.0), 'b3^1': (358.1726580321, 0.0, 0.0), 'b4^1': (459.2203360321, 0.0, 0.0), 'b5^1': (558.2887500321, 558.286376953125, 1553.299560546875), 'b6^1': (672.3316770321, 0.0, 0.0), 'b7^1': (743.3687910320999, 743.3617553710938, 1836.703125), 'b8^1': (844.4164690320999, 0.0, 0.0), 'b9^1': (945.4641470321, 0.0, 0.0), 'b10^1': (1108.…	N4H4F1	1606.59	A2B2C1D1E2edD2dD1E1edcbB5ba	Hybrid	1	1	1	1	0.987779	1	1	41.5677	409.983	Sperm_cotton_fraction5_IGP3_Xin_20210207
25526	25528	25517	63.1022	2	1394.1	1394.1	0.00683594	2786.19	2786.18	NDKTVNATTYEK	NDKTVNATTYEK	1382.67	Equatorin	Q9NQ60	EQTN	101	20	{'b1^1': (115.05075203210001, 0.0, 0.0), 'b2^1': (230.0776950321, 0.0, 0.0), 'b3^1': (358.1726580321, 358.1719665527344, 1888.7628173828125), 'b4^1': (459.2203360321, 459.21978759765625, 2414.9267578125), 'b5^1': (558.2887500321, 558.286865234375, 1700.537109375), 'b6^1': (672.3316770321, 0.0, 0.0), 'b7^1': (743.3687910320999, 743.3676147460938, 2059.394775390625), 'b8^1': (844.4164690320999, 844…	N3H4F1	1403.51	A2B2C1D1dD2dD1E1edcbB5ba	High mannose	1	1	1	0.999183	1			137.302	234.867	Sperm_cotton_fraction6_IGP1_Xin_20210208
42786	42788	42777	104.3943	2	1195.47	1195.46	-0.00341797	2388.91	2388.9	DNATCDGPCGLR	DNATC[Carbamidomethyl]DGPC[Carbamidomethyl]GLR	1334.53	Acrosin	P10323	ACR	22	15	{'b1^1': (116.0347680321, 0.0, 0.0), 'b2^1': (230.0776950321, 230.076171875, 2742.36083984375), 'b3^1': (301.11480903209997, 301.11444091796875, 4269.16455078125), 'b4^1': (402.1624870321, 0.0, 0.0), 'b5^1': (562.1931347556999, 0.0, 0.0), 'b6^1': (677.2200777556999, 0.0, 0.0), 'b7^1': (734.2415417556999, 0.0, 0.0), 'b8^1': (831.2943057557, 0.0, 0.0), 'b9^1': (991.3249534792999, 0.0, 0.0), 'b10^1'…	N2H4	1054.37	A2B2C1D1dD1E1edcba	High mannose	0	0			1			91.281	237.619	Sperm_cotton_fraction6_IGP1_Xin_20210208
9555	9557	9550	24.6931	3	780.019	779.687	-0.996094	2336.04	2337.02	NVTHHVSVTK	NVTHHVSVTK	1120.6	SUN domain-containing protein 1	O94901	SUN1	588	8	{'b1^1': (115.05075203210001, 0.0, 0.0), 'b2^1': (214.1191660321, 214.11827087402344, 1476.078125), 'b3^1': (315.1668440321, 0.0, 0.0), 'b4^1': (452.2257560321, 0.0, 0.0), 'b5^1': (589.2846680321, 0.0, 0.0), 'b6^1': (688.3530820320999, 688.3518676757812, 2387.25537109375), 'b7^1': (775.3851100320999, 0.0, 0.0), 'b8^1': (874.4535240320998, 0.0, 0.0), 'b9^1': (975.5012020320999, 0.0, 0.0), 'b10^1':…	N2H5	1216.42	A2B2C1D1dD1E1eE1edcba	High mannose	0	0			1			28.2369	135.966	Sperm_cotton_fraction6_IGP1_Xin_20210208
50990	50992	50988	124.0805	2	1082.94	1082.94	-0.0012207	2163.86	2163.85	SENESNIR	SENESNIR	947.431	Mast/stem cell growth factor receptor Kit	P10721	KIT	367	6	{'b1^1': (88.0398530321, 0.0, 0.0), 'b2^1': (217.0824460321, 0.0, 0.0), 'b3^1': (331.1253730321, 0.0, 0.0), 'b4^1': (460.1679660321, 460.1633605957031, 8411.6005859375), 'b5^1': (547.1999940321, 0.0, 0.0), 'b6^1': (661.2429210321, 0.0, 0.0), 'b7^1': (774.3269850321, 774.3228149414062, 3660.11376953125), 'b8^1': (930.4280960321, 930.4202270507812, 52872.94921875), 'y1^1': (175.1194960962999, 175.1…	N2H5	1216.42	A2B2C1D1dD1E1eE1edcba	High mannose	0	0			1			23.0689	533.765	Sperm_cotton_fraction6_IGP1_Xin_20210208
51428	51430	51426	125.1273	3	1327.22	1327.22	-0.00366211	3978.62	3978.61	GACNGSVDCEDTTNHNILQAR	GAC[Carbamidomethyl]NGSVDC[Carbamidomethyl]EDTTNHNILQAR	2331	Zona pellucida-binding protein 2	Q6X784	ZPBP2	221	32	{'b1^1': (58.0292890321, 0.0, 0.0), 'b2^1': (129.0664030321, 0.0, 0.0), 'b3^1': (289.0970507557, 289.0970458984375, 8322.2470703125), 'b4^1': (403.13997775570004, 403.14117431640625, 3062.93896484375), 'b5^1': (460.1614417557, 460.1614074707031, 10252.474609375), 'b6^1': (547.1934697557, 547.1929321289062, 5042.91552734375), 'b7^1': (646.2618837557, 646.2623291015625, 4702.251953125), 'b8^1': (76…	N5H3F1	1647.61	A2B2C1D1E2F2fedD2dD1dcbB5ba	Complex	1	1	1	0.999455	1	1	1	249.361	726.203	Sperm_cotton_fraction6_IGP1_Xin_20210208
58184	58186	58183	141.3172	3	1230.85	1230.85	0.00219727	3689.54	3689.52	DGIHCLQCNSSLVYGAK	DGIHC[Carbamidomethyl]LQC[Carbamidomethyl]NSSLVYGAK	1920.88	Zona pellucida-binding protein 1	Q9BS86	ZPBP	340	28	{'b1^1': (116.0347680321, 0.0, 0.0), 'b2^1': (173.0562320321, 0.0, 0.0), 'b3^1': (286.1402960321, 0.0, 0.0), 'b4^1': (423.19920803210005, 423.198486328125, 38848.89453125), 'b5^1': (583.2298557557001, 583.2288818359375, 37421.30859375), 'b6^1': (696.3139197557001, 696.3131713867188, 34959.17578125), 'b7^1': (824.3724977557001, 824.3704223632812, 45335.4921875), 'b8^1': (984.4031454793001, 984.399…	N4H5F1	1768.64	A2B2C1D1E2F1fedD2dD1E1edcbB5ba	Hybrid	1	1	1	0.976852	1	1	1	229.093	365.281	Sperm_cotton_fraction6_IGP1_Xin_20210208
81454	81456	81453	197.8695	3	1407.66	1407.66	-0.00512695	4219.94	4219.92	VVGVPYQGNATALFILPSEGK	VVGVPYQGNATALFILPSEGK	2159.16	Plasma serine protease inhibitor	P05154	SERPINA5	262	30	{'b1^1': (100.0762390321, 0.0, 0.0), 'b2^1': (199.1446530321, 199.14413452148438, 14767.18359375), 'b3^1': (256.1661170321, 256.16552734375, 43673.83984375), 'b4^1': (355.2345310321, 355.23406982421875, 11241.447265625), 'b5^1': (452.2872950321, 452.28643798828125, 1906.6900634765625), 'b6^1': (615.3506240321001, 615.349365234375, 1914.90771484375), 'b7^1': (743.4092020321001, 0.0, 0.0), 'b8^1': …	N4H5F3	2060.76	A2B2C1D1E2F1G5gfF5fedD1E2F1fedcbB5ba	Complex	1	0	1		1	1	1	209.593	165.227	Sperm_cotton_fraction6_IGP1_Xin_20210208
81606	81608	81605	198.2417	3	1358.97	1358.97	-0.0113525	4073.88	4073.86	VVGVPYQGNATALFILPSEGK	VVGVPYQGNATALFILPSEGK	2159.16	Plasma serine protease inhibitor	P05154	SERPINA5	262	24	{'b1^1': (100.0762390321, 0.0, 0.0), 'b2^1': (199.1446530321, 199.14390563964844, 8595.359375), 'b3^1': (256.1661170321, 256.16558837890625, 21958.41796875), 'b4^1': (355.2345310321, 355.23394775390625, 5135.50537109375), 'b5^1': (452.2872950321, 0.0, 0.0), 'b6^1': (615.3506240321001, 0.0, 0.0), 'b7^1': (743.4092020321001, 0.0, 0.0), 'b8^1': (800.4306660321001, 0.0, 0.0), 'b9^1': (914.47359303210…	N4H5F2	1914.7	A2B2C1D1E2F1fF5fedD1E2F1fedcbB5ba	Complex	1	0	1		1	1	1	132.832	194.013	Sperm_cotton_fraction6_IGP1_Xin_20210208
42801	42803	42799	104.4308	2	1228.01	1228.01	-0.00561523	2454	2454	NQSFCNKI	NQSFC[Carbamidomethyl]NKI	1009.47	Acrosomal protein SP-10	P26436	ACRV1	258	14	{'b1^1': (115.05075203210001, 0.0, 0.0), 'b2^1': (243.10933003210002, 243.10858154296875, 12549.7275390625), 'b3^1': (330.1413580321, 330.1412048339844, 4960.4423828125), 'b4^1': (477.2097720321, 477.2096862792969, 2991.853759765625), 'b5^1': (637.2404197557, 637.240234375, 9522.83203125), 'b6^1': (751.2833467557, 751.27783203125, 8876.4169921875), 'b7^1': (879.3783097557, 879.3828735351562, 2207…	N4H3F1	1444.53	A2B2C1D1E2F2fedD1dcbB5ba	Complex	1	0	1		1	0.938196	0.938196	120.514	206.045	Sperm_cotton_fraction6_IGP1_Xin_20210208
43082	43084	43069	105.0933	2	1207.5	1207.5	0.000244141	2412.98	2412.97	NQSFCNKI	NQSFC[Carbamidomethyl]NKI	1009.47	Acrosomal protein SP-10	P26436	ACRV1	258	14	{'b1^1': (115.05075203210001, 0.0, 0.0), 'b2^1': (243.10933003210002, 243.10848999023438, 7920.2333984375), 'b3^1': (330.1413580321, 330.14105224609375, 2209.120361328125), 'b4^1': (477.2097720321, 477.208984375, 2401.540283203125), 'b5^1': (637.2404197557, 637.2323608398438, 3091.71044921875), 'b6^1': (751.2833467557, 751.2823486328125, 4919.8994140625), 'b7^1': (879.3783097557, 879.376831054687…	N3H4F1	1403.51	A2B2C1D1E2F1fedD1dcbB5ba	Complex	1	0	1		0.5	1	1	113.015	149.98	Sperm_cotton_fraction6_IGP1_Xin_20210208
43042	43044	43025	104.9955	2	1309.04	1309.04	-0.0012207	2616.06	2616.05	NQSFCNKI	NQSFC[Carbamidomethyl]NKI	1009.47	Acrosomal protein SP-10	P26436	ACRV1	258	13	{'b1^1': (115.05075203210001, 0.0, 0.0), 'b2^1': (243.10933003210002, 243.10897827148438, 3383.30908203125), 'b3^1': (330.1413580321, 330.1407165527344, 2293.8974609375), 'b4^1': (477.2097720321, 0.0, 0.0), 'b5^1': (637.2404197557, 637.2333984375, 1910.124267578125), 'b6^1': (751.2833467557, 751.2808837890625, 4305.88671875), 'b7^1': (879.3783097557, 879.370361328125, 7784.90771484375), 'b8^1': (…	N4H4F1	1606.59	A2B2C1D1E2F1fedD2dD1dcbB5ba	Complex	1	1	1	0.998366	0.5	1	1	94.3965	109.914	Sperm_cotton_fraction6_IGP1_Xin_20210208
43479	43481	43462	106.0430	2	1410.58	1410.58	-0.00317383	2819.14	2819.13	NQSFCNKI	NQSFC[Carbamidomethyl]NKI	1009.47	Acrosomal protein SP-10	P26436	ACRV1	258	12	{'b1^1': (115.05075203210001, 0.0, 0.0), 'b2^1': (243.10933003210002, 243.10910034179688, 2603.460205078125), 'b3^1': (330.1413580321, 330.1422424316406, 1484.9310302734375), 'b4^1': (477.2097720321, 477.206298828125, 1668.52685546875), 'b5^1': (637.2404197557, 637.2364501953125, 2128.24755859375), 'b6^1': (751.2833467557, 0.0, 0.0), 'b7^1': (879.3783097557, 879.38134765625, 8301.755859375), 'b8^…	N5H4F1	1809.67	A2B2C1D1E2F1fedD2dD1E2edcbB5ba	Complex	1	1	1	0.999183	0.999592	1	1	79.5724	155.468	Sperm_cotton_fraction6_IGP1_Xin_20210208
81764	81766	81754	198.6250	3	1310.28	1310.28	0.00732422	3927.83	3927.8	VVGVPYQGNATALFILPSEGK	VVGVPYQGNATALFILPSEGK	2159.16	Plasma serine protease inhibitor	P05154	SERPINA5	262	16	{'b1^1': (100.0762390321, 0.0, 0.0), 'b2^1': (199.1446530321, 199.1441650390625, 2465.6201171875), 'b3^1': (256.1661170321, 256.1656799316406, 7158.50146484375), 'b4^1': (355.2345310321, 355.2330017089844, 2003.0870361328125), 'b5^1': (452.2872950321, 0.0, 0.0), 'b6^1': (615.3506240321001, 0.0, 0.0), 'b7^1': (743.4092020321001, 743.4227294921875, 2559.99169921875), 'b8^1': (800.4306660321001, 0.0…	N4H5F1	1768.64	A2B2C1D1E2F1fedD1E2F1fedcbB5ba	Complex	1	0	1		0.999728	1	1	54.1465	127.954	Sperm_cotton_fraction6_IGP1_Xin_20210208
42770	42772	42755	104.3556	3	819.012	819.011	-0.00256348	2454.01	2454	NQSFCNKI	NQSFC[Carbamidomethyl]NKI	1009.47	Acrosomal protein SP-10	P26436	ACRV1	258	7	{'b1^1': (115.05075203210001, 0.0, 0.0), 'b2^1': (243.10933003210002, 243.10841369628906, 2003.833740234375), 'b3^1': (330.1413580321, 0.0, 0.0), 'b4^1': (477.2097720321, 0.0, 0.0), 'b5^1': (637.2404197557, 0.0, 0.0), 'b6^1': (751.2833467557, 0.0, 0.0), 'b7^1': (879.3783097557, 879.3793334960938, 4717.4892578125), 'b8^1': (992.4623737557, 992.4512329101562, 11524.533203125), 'y1^1': (132.10244909…	N4H3F1	1444.53	A2B2C1D1E2edD1E2edcbB5ba	Complex	1	0	1		1	1	1	27.7069	250.785	Sperm_cotton_fraction6_IGP1_Xin_20210208
16712	16714	16711	41.8763	3	914.076	914.076	-0.00146484	2739.2	2739.2	GKVVSVENR	GKVVSVENR	986.551	Zona pellucida-binding protein 1	Q9BS86	ZPBP	114	7	{'b1^1': (58.0292890321, 0.0, 0.0), 'b2^1': (186.1242520321, 186.123779296875, 8205.513671875), 'b3^1': (285.1926660321, 285.1923828125, 6112.99755859375), 'b4^1': (384.26108003210004, 384.25927734375, 6890.939453125), 'b5^1': (471.2931080321, 0.0, 0.0), 'b6^1': (570.3615220321, 570.3601684570312, 4213.40380859375), 'b7^1': (699.4041150321, 0.0, 0.0), 'b8^1': (813.4470420321, 0.0, 0.0), 'b9^1': (…	N4H4F2	1752.64	A2B2C1D1E2F1fF5fedD1E2edcbB5ba	Complex	1	0	1		1	1	1	26.338	676.653	Sperm_cotton_fraction6_IGP1_Xin_20210208
21580	21582	21570	53.6124	2	1163	1163	0.000244141	2323.99	2323.98	TVNATTYEK	TVNATTYEK	1025.5	Equatorin	Q9NQ60	EQTN	101	7	{'b1^1': (102.0555030321, 0.0, 0.0), 'b2^1': (201.1239170321, 0.0, 0.0), 'b3^1': (315.1668440321, 0.0, 0.0), 'b4^1': (386.2039580321, 386.2020568847656, 3541.287109375), 'b5^1': (487.2516360321, 0.0, 0.0), 'b6^1': (588.2993140321, 0.0, 0.0), 'b7^1': (751.3626430321001, 0.0, 0.0), 'b8^1': (880.4052360321001, 0.0, 0.0), 'b9^1': (1008.5001990321001, 0.0, 0.0), 'y1^1': (147.11334809629986, 0.0, 0.0),…	N4H3	1298.48	A2B2C1D1E2edD2dD1dcba	Complex	0	1		1	1	1	1	24.7132	284.147	Sperm_cotton_fraction6_IGP1_Xin_20210208
16211	16213	16210	40.6584	3	846.383	846.382	-0.00292969	2536.12	2536.12	GKVVSVENR	GKVVSVENR	986.551	Zona pellucida-binding protein 1	Q9BS86	ZPBP	114	7	{'b1^1': (58.0292890321, 0.0, 0.0), 'b2^1': (186.1242520321, 186.1236572265625, 4445.90087890625), 'b3^1': (285.1926660321, 285.19171142578125, 3967.19873046875), 'b4^1': (384.26108003210004, 384.2596740722656, 2368.516845703125), 'b5^1': (471.2931080321, 471.2931213378906, 1569.0223388671875), 'b6^1': (570.3615220321, 0.0, 0.0), 'b7^1': (699.4041150321, 0.0, 0.0), 'b8^1': (813.4470420321, 0.0, 0…	N3H4F2	1549.57	A2B2C1D1E2F1fF5fedD1dcbB5ba	Complex	1	0	1		1	1	1	23.9496	165.33	Sperm_cotton_fraction6_IGP1_Xin_20210208
18214	18216	18213	45.4999	3	919.409	919.407	-0.00604248	2755.2	2755.19	GKVVSVENR	GKVVSVENR	986.551	Zona pellucida-binding protein 1	Q9BS86	ZPBP	114	7	{'b1^1': (58.0292890321, 0.0, 0.0), 'b2^1': (186.1242520321, 186.12367248535156, 2851.01318359375), 'b3^1': (285.1926660321, 285.1919250488281, 3108.0849609375), 'b4^1': (384.26108003210004, 384.25933837890625, 3019.88916015625), 'b5^1': (471.2931080321, 0.0, 0.0), 'b6^1': (570.3615220321, 570.3610229492188, 1610.2122802734375), 'b7^1': (699.4041150321, 0.0, 0.0), 'b8^1': (813.4470420321, 813.444…	N4H5F1	1768.64	A2B2C1D1E2F1fedD1E2F1fedcbB5ba	Complex	1	0	1		1	1	1	23.2459	420.494	Sperm_cotton_fraction6_IGP1_Xin_20210208
45908	45910	45893	113.1192	3	1056.45	1056.12	-1.01074	3165.32	3165.31	SENASLVLSSSNQK	SENASLVLSSSNQK	1462.73	Integrin alpha-1	P56199	ITGA1	1113	8	{'b1^1': (88.0398530321, 0.0, 0.0), 'b2^1': (217.0824460321, 0.0, 0.0), 'b3^1': (331.1253730321, 0.0, 0.0), 'b4^1': (402.1624870321, 0.0, 0.0), 'b5^1': (489.19451503209996, 0.0, 0.0), 'b6^1': (602.2785790321, 602.2772216796875, 1638.1309814453125), 'b7^1': (701.3469930320999, 0.0, 0.0), 'b8^1': (814.4310570321, 0.0, 0.0), 'b9^1': (901.4630850320999, 0.0, 0.0), 'b10^1': (988.4951130320999, 0.0, 0.…	N2H8	1702.58	A2B2C1D1E1F1fedD1E1eE1F1fedcba	High mannose	0	0			1			20.5917	110.193	Sperm_cotton_fraction6_IGP2_Xin_20210208
15474	15476	15458	39.3095	2	1102.5	1102.5	-0.0090332	2202.98	2202.97	GKVVSVENR	GKVVSVENR	986.551	Zona pellucida-binding protein 1	Q9BS86	ZPBP	114	6	{'b1^1': (58.0292890321, 0.0, 0.0), 'b2^1': (186.1242520321, 186.123779296875, 6279.08447265625), 'b3^1': (285.1926660321, 285.1922607421875, 3356.31640625), 'b4^1': (384.26108003210004, 384.26263427734375, 2045.85791015625), 'b5^1': (471.2931080321, 0.0, 0.0), 'b6^1': (570.3615220321, 570.3633422851562, 1728.2122802734375), 'b7^1': (699.4041150321, 0.0, 0.0), 'b8^1': (813.4470420321, 0.0, 0.0), …	N2H5	1216.42	A2B2C1D1dD1E1eE1edcba	High mannose	0	0			1			17.5192	648.956	Sperm_cotton_fraction6_IGP2_Xin_20210208
60073	60075	60072	147.2026	3	1258.2	1258.21	0.0205078	3771.6	3771.57	DGIHCLQCNSSLVYGAK	DGIHC[Carbamidomethyl]LQC[Carbamidomethyl]NSSLVYGAK	1920.88	Zona pellucida-binding protein 1	Q9BS86	ZPBP	340	22	{'b1^1': (116.0347680321, 0.0, 0.0), 'b2^1': (173.0562320321, 0.0, 0.0), 'b3^1': (286.1402960321, 0.0, 0.0), 'b4^1': (423.19920803210005, 423.1978759765625, 13523.595703125), 'b5^1': (583.2298557557001, 583.2285766601562, 12969.240234375), 'b6^1': (696.3139197557001, 696.3126831054688, 14793.466796875), 'b7^1': (824.3724977557001, 824.3707275390625, 18265.646484375), 'b8^1': (984.4031454793001, 9…	N6H3F1	1850.69	A2B2C1D1E2eE2edD1E2eE2edcbB5ba	Complex	1	0	1		1	1	1	131.816	162.003	Sperm_cotton_fraction6_IGP2_Xin_20210208
81296	81298	81295	198.2672	3	1456.34	1456.34	-0.00622559	4366	4365.98	VVGVPYQGNATALFILPSEGK	VVGVPYQGNATALFILPSEGK	2159.16	Plasma serine protease inhibitor	P05154	SERPINA5	262	23	{'b1^1': (100.0762390321, 0.0, 0.0), 'b2^1': (199.1446530321, 199.14419555664062, 5171.11865234375), 'b3^1': (256.1661170321, 256.166015625, 13059.69921875), 'b4^1': (355.2345310321, 355.2340393066406, 4348.22802734375), 'b5^1': (452.2872950321, 0.0, 0.0), 'b6^1': (615.3506240321001, 615.3510131835938, 2053.787109375), 'b7^1': (743.4092020321001, 0.0, 0.0), 'b8^1': (800.4306660321001, 0.0, 0.0), …	N4H5F4	2206.81	A2B2C1D1E2F1G5gfF5fedD1E2F1fF5fedcbB5ba	Complex	1	0	1		1	1	1	114.194	142.593	Sperm_cotton_fraction6_IGP2_Xin_20210208
50809	50811	50803	124.9087	4	995.665	995.667	0.00805664	3978.63	3978.61	GACNGSVDCEDTTNHNILQAR	GAC[Carbamidomethyl]NGSVDC[Carbamidomethyl]EDTTNHNILQAR	2331	Zona pellucida-binding protein 2	Q6X784	ZPBP2	221	18	{'b1^1': (58.0292890321, 0.0, 0.0), 'b2^1': (129.0664030321, 0.0, 0.0), 'b3^1': (289.0970507557, 0.0, 0.0), 'b4^1': (403.13997775570004, 0.0, 0.0), 'b5^1': (460.1614417557, 460.1617126464844, 1748.3646240234375), 'b6^1': (547.1934697557, 0.0, 0.0), 'b7^1': (646.2618837557, 646.2669677734375, 1916.1341552734375), 'b8^1': (761.2888267556999, 761.2882690429688, 1678.818603515625), 'b9^1': (921.31947…	N5H3F1	1647.61	A2B2C1D1E2edD2dD1E2edcbB5ba	Complex	1	1	1	1	1	1	1	68.8773	116.655	Sperm_cotton_fraction6_IGP2_Xin_20210208
25119	25121	25106	63.0211	2	1394.11	1394.1	-0.019043	2786.18	2786.18	NDKTVNATTYEK	NDKTVNATTYEK	1382.67	Equatorin	Q9NQ60	EQTN	101	13	{'b1^1': (115.05075203210001, 0.0, 0.0), 'b2^1': (230.0776950321, 0.0, 0.0), 'b3^1': (358.1726580321, 0.0, 0.0), 'b4^1': (459.2203360321, 0.0, 0.0), 'b5^1': (558.2887500321, 0.0, 0.0), 'b6^1': (672.3316770321, 0.0, 0.0), 'b7^1': (743.3687910320999, 743.3662109375, 2761.263427734375), 'b8^1': (844.4164690320999, 0.0, 0.0), 'b9^1': (945.4641470321, 0.0, 0.0), 'b10^1': (1108.5274760321, 1108.5281982…	N3H4F1	1403.51	A2B2C1D1E2F1fedD1dcbB5ba	Complex	1	0	1		1	1	1	59.4373	508.913	Sperm_cotton_fraction6_IGP2_Xin_20210208
81167	81169	81149	197.9479	3	1407.66	1407.65	-0.00476074	4219.94	4219.92	VVGVPYQGNATALFILPSEGK	VVGVPYQGNATALFILPSEGK	2159.16	Plasma serine protease inhibitor	P05154	SERPINA5	262	15	{'b1^1': (100.0762390321, 0.0, 0.0), 'b2^1': (199.1446530321, 199.14454650878906, 3064.63134765625), 'b3^1': (256.1661170321, 256.1654052734375, 10132.0107421875), 'b4^1': (355.2345310321, 0.0, 0.0), 'b5^1': (452.2872950321, 0.0, 0.0), 'b6^1': (615.3506240321001, 0.0, 0.0), 'b7^1': (743.4092020321001, 743.4228515625, 3794.474609375), 'b8^1': (800.4306660321001, 0.0, 0.0), 'b9^1': (914.47359303210…	N4H5F3	2060.76	A2B2C1D1E2F1fF5fedD1E2F1fF5fedcbB5ba	Complex	1	0	1		1	1	1	49.152	156.59	Sperm_cotton_fraction6_IGP2_Xin_20210208
67288	67290	67286	164.5446	3	1349.59	1349.59	-0.0065918	4045.74	4045.72	ILLTCSLNDSATEVTGHR	ILLTC[Carbamidomethyl]SLNDSATEVTGHR	1985.98	Basigin	P35613	BSG	160	13	{'b1^1': (114.0918890321, 0.0, 0.0), 'b2^1': (227.17595303209998, 227.17526245117188, 2925.780029296875), 'b3^1': (340.2600170321, 0.0, 0.0), 'b4^1': (441.3076950321, 0.0, 0.0), 'b5^1': (601.3383427557001, 0.0, 0.0), 'b6^1': (688.3703707557, 0.0, 0.0), 'b7^1': (801.4544347557, 0.0, 0.0), 'b8^1': (915.4973617557, 0.0, 0.0), 'b9^1': (1030.5243047557, 1030.5245361328125, 2356.0517578125), 'b10^1': (…	N4H5F1S1	2059.73	A2B2C1D1E2F1G3gfedD1E2F1fedcbB5ba	Complex	1	0	0.997772		1	1	1	42.7628	469.751	Sperm_cotton_fraction6_IGP2_Xin_20210208
80916	80918	80910	197.3502	3	1529.38	1529.37	-0.0296631	4585.08	4585.05	VVGVPYQGNATALFILPSEGK	VVGVPYQGNATALFILPSEGK	2159.16	Plasma serine protease inhibitor	P05154	SERPINA5	262	13	{'b1^1': (100.0762390321, 0.0, 0.0), 'b2^1': (199.1446530321, 199.14407348632812, 2209.642578125), 'b3^1': (256.1661170321, 256.1654357910156, 5580.45947265625), 'b4^1': (355.2345310321, 355.23345947265625, 2325.743896484375), 'b5^1': (452.2872950321, 0.0, 0.0), 'b6^1': (615.3506240321001, 0.0, 0.0), 'b7^1': (743.4092020321001, 743.4235229492188, 3677.41552734375), 'b8^1': (800.4306660321001, 0.0…	N5H6F3	2425.89	A2B2C1D1E2F1G5gfF5fedD1E2F1feE2F1fedcbB5ba	Complex	1	0	1		1	0.99828	0.99828	36.7868	186.231	Sperm_cotton_fraction6_IGP2_Xin_20210208
17193	17195	17192	43.5691	3	981.769	981.775	0.0170288	2942.3	2942.27	GKVVSVENR	GKVVSVENR	986.551	Zona pellucida-binding protein 1	Q9BS86	ZPBP	114	6	{'b1^1': (58.0292890321, 0.0, 0.0), 'b2^1': (186.1242520321, 186.1236114501953, 2491.525146484375), 'b3^1': (285.1926660321, 285.1918029785156, 2411.597412109375), 'b4^1': (384.26108003210004, 384.2589111328125, 2295.064453125), 'b5^1': (471.2931080321, 0.0, 0.0), 'b6^1': (570.3615220321, 570.36083984375, 1803.3663330078125), 'b7^1': (699.4041150321, 699.402587890625, 1910.739990234375), 'b8^1': …	N5H4F2	1955.72	A2B2C1D1E2F2fF5fedD1E2F1fedcbB5ba	Complex	1	0	1		0.999861	1	1	17.229	150.45	Sperm_cotton_fraction6_IGP2_Xin_20210208
80538	80540	80532	198.5521	3	1342.27	1342.28	0.013916	4023.81	4023.8	VVGVPYQGNATALFILPSEGK	VVGVPYQGNATALFILPSEGK	2159.16	Plasma serine protease inhibitor	P05154	SERPINA5	262	12	{'b1^1': (100.0762390321, 0.0, 0.0), 'b2^1': (199.1446530321, 199.14414978027344, 3303.7841796875), 'b3^1': (256.1661170321, 256.16571044921875, 6544.53369140625), 'b4^1': (355.2345310321, 355.2347412109375, 1969.379638671875), 'b5^1': (452.2872950321, 0.0, 0.0), 'b6^1': (615.3506240321001, 0.0, 0.0), 'b7^1': (743.4092020321001, 0.0, 0.0), 'b8^1': (800.4306660321001, 0.0, 0.0), 'b9^1': (914.47359…	N2H9	1864.63	A2B2C1D1E1F1fedD1E1F1feE1F1fedcba	High mannose	0	0			0.988446			30.7617	87.9146	Sperm_cotton_fraction6_IGP3_Xin_20210208
80011	80013	80009	197.2791	3	1510.36	1510.36	-0.000732422	4528.06	4528.03	VVGVPYQGNATALFILPSEGK	VVGVPYQGNATALFILPSEGK	2159.16	Plasma serine protease inhibitor	P05154	SERPINA5	262	19	{'b1^1': (100.0762390321, 0.0, 0.0), 'b2^1': (199.1446530321, 199.1441650390625, 4673.8369140625), 'b3^1': (256.1661170321, 256.16571044921875, 8040.45166015625), 'b4^1': (355.2345310321, 355.2327575683594, 1876.84912109375), 'b5^1': (452.2872950321, 0.0, 0.0), 'b6^1': (615.3506240321001, 0.0, 0.0), 'b7^1': (743.4092020321001, 0.0, 0.0), 'b8^1': (800.4306660321001, 0.0, 0.0), 'b9^1': (914.4735930…	N4H6F4	2368.87	A2B2C1D1E2F1G5gfF5feE2F1fF5fedD1E1edcbB5ba	Hybrid	1	0	1		1	1	1	76.4741	96.6269	Sperm_cotton_fraction6_IGP3_Xin_20210208
69479	69481	69477	171.9250	3	1415.97	1415.62	-1.03748	4243.84	4243.83	NKDTNIEVTFLSSNITSSSK	NKDTNIEVTFLSSNITSSSK	2184.09	Phospholipase A1 member A	Q53H76	PLA1A	365	17	{'b1^1': (115.05075203210001, 0.0, 0.0), 'b2^1': (243.14571503210001, 0.0, 0.0), 'b3^1': (358.1726580321, 0.0, 0.0), 'b4^1': (459.2203360321, 459.2196350097656, 1940.3955078125), 'b5^1': (573.2632630321, 0.0, 0.0), 'b6^1': (686.3473270321, 686.3428955078125, 7787.47705078125), 'b7^1': (815.3899200321, 815.3890380859375, 3068.726806640625), 'b8^1': (914.4583340321, 914.4520263671875, 10817.9951171…	N4H5F1S1	2059.73	A2B2C1D1E2F1G3gfedD1E2F1fedcbB5ba	Complex	1	0	0.999602		1	1	1	65.1673	201.583	Sperm_cotton_fraction6_IGP3_Xin_20210208
68746	68748	68737	170.1585	3	1464.31	1464.31	0.0161133	4389.91	4389.88	NKDTNIEVTFLSSNITSSSK	NKDTNIEVTFLSSNITSSSK	2184.09	Phospholipase A1 member A	Q53H76	PLA1A	365	15	{'b1^1': (115.05075203210001, 0.0, 0.0), 'b2^1': (243.14571503210001, 0.0, 0.0), 'b3^1': (358.1726580321, 358.17205810546875, 2826.069091796875), 'b4^1': (459.2203360321, 0.0, 0.0), 'b5^1': (573.2632630321, 0.0, 0.0), 'b6^1': (686.3473270321, 686.3447265625, 5701.61181640625), 'b7^1': (815.3899200321, 815.38671875, 3700.843505859375), 'b8^1': (914.4583340321, 914.4559936523438, 11935.138671875), …	N4H5F2S1	2205.79	A2B2C1D1E2F1G3gfF5fedD1E2F1fedcbB5ba	Complex	1	0	1		1	1	1	50.1007	153.977	Sperm_cotton_fraction6_IGP3_Xin_20210208
42183	42185	42176	105.3563	2	1125.97	1125.47	-1.00269	2248.92	2250.92	NQSFCNKI	NQSFC[Carbamidomethyl]NKI	1009.47	Acrosomal protein SP-10	P26436	ACRV1	258	8	{'b1^1': (115.05075203210001, 0.0, 0.0), 'b2^1': (243.10933003210002, 0.0, 0.0), 'b3^1': (330.1413580321, 0.0, 0.0), 'b4^1': (477.2097720321, 0.0, 0.0), 'b5^1': (637.2404197557, 637.2401123046875, 1939.6490478515625), 'b6^1': (751.2833467557, 0.0, 0.0), 'b7^1': (879.3783097557, 879.376708984375, 5045.5361328125), 'b8^1': (992.4623737557, 0.0, 0.0), 'y1^1': (132.10244909629998, 0.0, 0.0), 'y2^1': …	N3H3F1	1241.45	A2B2C1D1E2edD1dcbB5ba	Complex	1	0	1		1	1	1	35.2711	155.542	Sperm_cotton_fraction6_IGP3_Xin_20210208
52105	52107	52100	126.1152	2	1271.01	1271.01	-0.00854492	2540	2540	NLSFMAR	NLSFMAR	837.417	Protein O-mannosyl-transferase 1	Q9Y6A1	POMT1	539	9	{'b1^1': (115.05075203210001, 0.0, 0.0), 'b2^1': (228.1348160321, 228.13438415527344, 2444.551513671875), 'b3^1': (315.1668440321, 0.0, 0.0), 'b4^1': (462.2352580321, 0.0, 0.0), 'b5^1': (593.2757430321, 593.2744750976562, 5286.0654296875), 'b6^1': (664.3128570320999, 0.0, 0.0), 'b7^1': (820.4139680321, 0.0, 0.0), 'y1^1': (175.1194960962999, 175.1190948486328, 11932.90234375), 'y2^1': (246.1566100…	N2H8	1702.58	A2B2C1D1E1F1fedD1E1eE1F1fedcba	High mannose	0	0			1			52.4777	225.016	Sperm_cotton_fraction7_IGP1_Xin_20210208
45116	45118	45103	109.2881	3	1131.47	1131.47	0.0131836	3391.39	3391.36	ENVSACAGLHNSIR	ENVSAC[Carbamidomethyl]AGLHNSIR	1526.73	Proprotein convertase subtilisin/kexin type 4	Q6UW60	PCSK4	475	12	{'b1^1': (130.0504180321, 0.0, 0.0), 'b2^1': (244.0933450321, 0.0, 0.0), 'b3^1': (343.1617590321, 343.1614074707031, 1685.711181640625), 'b4^1': (430.1937870321, 0.0, 0.0), 'b5^1': (501.23090103209995, 0.0, 0.0), 'b6^1': (661.2615487557, 0.0, 0.0), 'b7^1': (732.2986627557, 0.0, 0.0), 'b8^1': (789.3201267557, 0.0, 0.0), 'b9^1': (902.4041907557, 0.0, 0.0), 'b10^1': (1039.4631027557, 0.0, 0.0), 'b11…	N2H9	1864.63	A2B2C1D1E1F1fedD1E1F1feE1F1fedcba	High mannose	0	0			1			45.6565	327.658	Sperm_cotton_fraction7_IGP1_Xin_20210208
26225	26227	26220	64.0053	3	894.726	894.726	-0.000549316	2681.15	2681.14	NDKTVNATTYEK	NDKTVNATTYEK	1382.67	Equatorin	Q9NQ60	EQTN	101	22	{'b1^1': (115.05075203210001, 0.0, 0.0), 'b2^1': (230.0776950321, 230.07762145996094, 2259.166748046875), 'b3^1': (358.1726580321, 358.1724853515625, 4146.9052734375), 'b4^1': (459.2203360321, 459.22076416015625, 4852.80224609375), 'b5^1': (558.2887500321, 558.288818359375, 6389.662109375), 'b6^1': (672.3316770321, 672.3323974609375, 4040.490478515625), 'b7^1': (743.3687910320999, 743.37127685546…	N4H3	1298.48	A2B2C1D1E2edD2dD1dcba	Complex	0	1		1	1	1	1	188.559	258.825	Sperm_cotton_fraction7_IGP1_Xin_20210208
43570	43572	43569	105.5700	3	886.705	886.706	0.00164795	2657.09	2657.08	NQSFCNKI	NQSFC[Carbamidomethyl]NKI	1009.47	Acrosomal protein SP-10	P26436	ACRV1	258	15	{'b1^1': (115.05075203210001, 0.0, 0.0), 'b2^1': (243.10933003210002, 243.1090545654297, 43975.36328125), 'b3^1': (330.1413580321, 330.141845703125, 23017.88671875), 'b4^1': (477.2097720321, 477.2093505859375, 17299.54296875), 'b5^1': (637.2404197557, 637.23193359375, 53245.66015625), 'b6^1': (751.2833467557, 751.2830200195312, 78188.015625), 'b7^1': (879.3783097557, 879.380615234375, 182176.1562…	N5H3F1	1647.61	A2B2C1D1E2F2fedD2dD1dcbB5ba	Complex	1	1	1	1	1	1	1	159.73	197.771	Sperm_cotton_fraction7_IGP1_Xin_20210208
27363	27365	27346	66.7221	3	962.72	962.42	-0.900696	2884.24	2884.22	NDKTVNATTYEK	NDKTVNATTYEK	1382.67	Equatorin	Q9NQ60	EQTN	101	20	{'b1^1': (115.05075203210001, 0.0, 0.0), 'b2^1': (230.0776950321, 0.0, 0.0), 'b3^1': (358.1726580321, 358.1716613769531, 1745.81640625), 'b4^1': (459.2203360321, 459.2209167480469, 3037.48193359375), 'b5^1': (558.2887500321, 558.2880249023438, 2368.35205078125), 'b6^1': (672.3316770321, 0.0, 0.0), 'b7^1': (743.3687910320999, 743.36767578125, 4922.40087890625), 'b8^1': (844.4164690320999, 844.4199…	N5H3	1501.56	A2B2C1D1E2edD2dD1E2edcba	Complex	0	1		1	1	1	1	146.997	415.487	Sperm_cotton_fraction7_IGP1_Xin_20210208
43188	43190	43186	104.6531	2	1228.01	1228.01	-0.000732422	2454.01	2454	NQSFCNKI	NQSFC[Carbamidomethyl]NKI	1009.47	Acrosomal protein SP-10	P26436	ACRV1	258	14	{'b1^1': (115.05075203210001, 0.0, 0.0), 'b2^1': (243.10933003210002, 243.10891723632812, 43647.796875), 'b3^1': (330.1413580321, 330.1414794921875, 18543.986328125), 'b4^1': (477.2097720321, 477.2076110839844, 15641.9736328125), 'b5^1': (637.2404197557, 637.231689453125, 39130.1015625), 'b6^1': (751.2833467557, 751.2821044921875, 48623.609375), 'b7^1': (879.3783097557, 879.3803100585938, 108960.…	N4H3F1	1444.53	A2B2C1D1E2edD2dD1dcbB5ba	Complex	1	1	1	1	1	1	1	138.238	365.565	Sperm_cotton_fraction7_IGP1_Xin_20210208
18009	18011	18007	44.2675	3	865.391	865.391	0.000549316	2593.15	2593.14	GKVVSVENR	GKVVSVENR	986.551	Zona pellucida-binding protein 1	Q9BS86	ZPBP	114	15	{'b1^1': (58.0292890321, 0.0, 0.0), 'b2^1': (186.1242520321, 186.12380981445312, 23350.927734375), 'b3^1': (285.1926660321, 285.19219970703125, 20330.38671875), 'b4^1': (384.26108003210004, 384.260498046875, 19135.365234375), 'b5^1': (471.2931080321, 471.29290771484375, 6487.39794921875), 'b6^1': (570.3615220321, 570.36328125, 11803.3427734375), 'b7^1': (699.4041150321, 699.4052124023438, 11926.3…	N4H4F1	1606.59	A2B2C1D1E2F1fedD1E2edcbB5ba	Complex	1	0	1		0.999336	1	1	119.041	705.492	Sperm_cotton_fraction7_IGP1_Xin_20210208
21753	21755	21751	53.2733	2	1317.06	1317.06	-0.00195312	2632.1	2632.09	TVNATTYEK	TVNATTYEK	1025.5	Equatorin	Q9NQ60	EQTN	101	15	{'b1^1': (102.0555030321, 0.0, 0.0), 'b2^1': (201.1239170321, 0.0, 0.0), 'b3^1': (315.1668440321, 315.1665954589844, 2724.010986328125), 'b4^1': (386.2039580321, 386.203369140625, 5624.3974609375), 'b5^1': (487.2516360321, 487.2516784667969, 1875.6085205078125), 'b6^1': (588.2993140321, 588.2993774414062, 2993.335205078125), 'b7^1': (751.3626430321001, 751.360107421875, 2983.38427734375), 'b8^1':…	N4H4F1	1606.59	A2B2C1D1E2F1fedD2dD1dcbB5ba	Complex	1	1	1	1	0.997342	1	1	111.637	440.596	Sperm_cotton_fraction7_IGP1_Xin_20210208
27480	27482	27474	67.0029	3	962.421	962.419	-0.00494385	2884.23	2884.22	NDKTVNATTYEK	NDKTVNATTYEK	1382.67	Equatorin	Q9NQ60	EQTN	101	15	{'b1^1': (115.05075203210001, 0.0, 0.0), 'b2^1': (230.0776950321, 0.0, 0.0), 'b3^1': (358.1726580321, 0.0, 0.0), 'b4^1': (459.2203360321, 459.2239990234375, 1795.8616943359375), 'b5^1': (558.2887500321, 0.0, 0.0), 'b6^1': (672.3316770321, 0.0, 0.0), 'b7^1': (743.3687910320999, 743.3687744140625, 3529.185791015625), 'b8^1': (844.4164690320999, 844.4151611328125, 1868.5704345703125), 'b9^1': (945.4…	N5H3	1501.56	A2B2C1D1E2F2fedD2dD1dcba	Complex	0	1		1	1	1	1	82.2263	389.062	Sperm_cotton_fraction7_IGP1_Xin_20210208
58872	58874	58863	142.3995	4	1012.75	1011.43	-5.28247	4041.68	4041.67	EDQYHYLLDRNLSCR	EDQYHYLLDRNLSC[Carbamidomethyl]R	1980.91	Plasma serine protease inhibitor	P05154	SERPINA5	249	14	{'b1^1': (130.0504180321, 0.0, 0.0), 'b2^1': (245.0773610321, 0.0, 0.0), 'b3^1': (373.1359390321, 373.1357116699219, 7973.4609375), 'b4^1': (536.1992680321, 536.1965942382812, 3714.58203125), 'b5^1': (673.2581800321, 673.2578125, 23842.890625), 'b6^1': (836.3215090321, 836.3192138671875, 27903.609375), 'b7^1': (949.4055730321, 949.399658203125, 21445.2421875), 'b8^1': (1062.4896370321, 1062.48962…	N4H5F3	2060.76	A2B2C1D1E2F1fF5fedD1E2F1fF5fedcbB5ba	Complex	1	0	1		1	1	1	63.8413	400.509	Sperm_cotton_fraction7_IGP1_Xin_20210208
58994	58996	58992	142.6913	4	1011.43	1011.43	-0.00561523	4041.68	4041.67	EDQYHYLLDRNLSCR	EDQYHYLLDRNLSC[Carbamidomethyl]R	1980.91	Plasma serine protease inhibitor	P05154	SERPINA5	249	12	{'b1^1': (130.0504180321, 0.0, 0.0), 'b2^1': (245.0773610321, 0.0, 0.0), 'b3^1': (373.1359390321, 373.1359558105469, 7110.67919921875), 'b4^1': (536.1992680321, 536.1957397460938, 3651.1904296875), 'b5^1': (673.2581800321, 673.258056640625, 28626.369140625), 'b6^1': (836.3215090321, 836.3189697265625, 35746.171875), 'b7^1': (949.4055730321, 949.4035034179688, 25064.009765625), 'b8^1': (1062.48963…	N4H5F3	2060.76	A2B2C1D1E2F1G5gfF5fedD1E2F1fedcbB5ba	Complex	1	0	1		0.999668	1	1	48.8522	418.669	Sperm_cotton_fraction7_IGP1_Xin_20210208
59002	59004	58992	142.7103	4	974.916	974.914	-0.00683594	3895.62	3895.61	EDQYHYLLDRNLSCR	EDQYHYLLDRNLSC[Carbamidomethyl]R	1980.91	Plasma serine protease inhibitor	P05154	SERPINA5	249	11	{'b1^1': (130.0504180321, 0.0, 0.0), 'b2^1': (245.0773610321, 0.0, 0.0), 'b3^1': (373.1359390321, 373.1343994140625, 2023.4122314453125), 'b4^1': (536.1992680321, 0.0, 0.0), 'b5^1': (673.2581800321, 673.25634765625, 8135.748046875), 'b6^1': (836.3215090321, 836.3190307617188, 8843.501953125), 'b7^1': (949.4055730321, 949.4034423828125, 5268.56494140625), 'b8^1': (1062.4896370321, 1062.48791503906…	N4H5F2	1914.7	A2B2C1D1E2F1fF5fedD1E2F1fedcbB5ba	Complex	1	0	1		0.999336	1	1	36.5266	263.804	Sperm_cotton_fraction7_IGP1_Xin_20210208
58838	58840	58819	142.3160	4	1084.93	1084.46	-1.86865	4333.81	4332.76	EDQYHYLLDRNLSCR	EDQYHYLLDRNLSC[Carbamidomethyl]R	1980.91	Plasma serine protease inhibitor	P05154	SERPINA5	249	10	{'b1^1': (130.0504180321, 0.0, 0.0), 'b2^1': (245.0773610321, 0.0, 0.0), 'b3^1': (373.1359390321, 373.13385009765625, 3098.89892578125), 'b4^1': (536.1992680321, 0.0, 0.0), 'b5^1': (673.2581800321, 673.2543334960938, 13907.908203125), 'b6^1': (836.3215090321, 836.3198852539062, 16779.875), 'b7^1': (949.4055730321, 949.4074096679688, 10121.4755859375), 'b8^1': (1062.4896370321, 1062.4864501953125,…	N4H5F3S1	2351.85	A2B2C1D1E2F1G5gfF5fedD1E2F1G3gfedcbB5ba	Complex	1	0	1		1	1	0.5	32.3638	139.508	Sperm_cotton_fraction7_IGP1_Xin_20210208
58950	58952	58948	142.5851	4	1047.94	1047.94	-0.00585938	4187.74	4187.72	EDQYHYLLDRNLSCR	EDQYHYLLDRNLSC[Carbamidomethyl]R	1980.91	Plasma serine protease inhibitor	P05154	SERPINA5	249	10	{'b1^1': (130.0504180321, 0.0, 0.0), 'b2^1': (245.0773610321, 0.0, 0.0), 'b3^1': (373.1359390321, 373.1358337402344, 2088.1845703125), 'b4^1': (536.1992680321, 0.0, 0.0), 'b5^1': (673.2581800321, 673.2559814453125, 10129.634765625), 'b6^1': (836.3215090321, 836.3146362304688, 12330.072265625), 'b7^1': (949.4055730321, 949.4051513671875, 6875.37548828125), 'b8^1': (1062.4896370321, 1062.4890136718…	N4H5F4	2206.81	A2B2C1D1E2F1G5gfF5fedD1E2F1fF5fedcbB5ba	Complex	1	0	1		1	1	1	31.3141	370.604	Sperm_cotton_fraction7_IGP1_Xin_20210208
17947	17949	17941	44.1196	2	1115.02	1115.02	-0.000732422	2228.02	2228.01	GKVVSVENR	GKVVSVENR	986.551	Zona pellucida-binding protein 1	Q9BS86	ZPBP	114	8	{'b1^1': (58.0292890321, 0.0, 0.0), 'b2^1': (186.1242520321, 186.1237030029297, 4179.10205078125), 'b3^1': (285.1926660321, 285.1922302246094, 2474.84814453125), 'b4^1': (384.26108003210004, 384.260986328125, 2815.339111328125), 'b5^1': (471.2931080321, 471.29376220703125, 2605.970458984375), 'b6^1': (570.3615220321, 570.3578491210938, 2438.9248046875), 'b7^1': (699.4041150321, 0.0, 0.0), 'b8^1':…	N3H3F1	1241.45	A2B2C1D1E2edD1dcbB5ba	Complex	1	0	1		1	1	1	30.7979	353.75	Sperm_cotton_fraction7_IGP1_Xin_20210208
17943	17945	17941	44.1095	2	1196.04	1196.04	0.00146484	2390.07	2390.06	GKVVSVENR	GKVVSVENR	986.551	Zona pellucida-binding protein 1	Q9BS86	ZPBP	114	8	{'b1^1': (58.0292890321, 0.0, 0.0), 'b2^1': (186.1242520321, 186.12387084960938, 3389.0380859375), 'b3^1': (285.1926660321, 285.1928405761719, 2254.88916015625), 'b4^1': (384.26108003210004, 384.26043701171875, 3573.32861328125), 'b5^1': (471.2931080321, 0.0, 0.0), 'b6^1': (570.3615220321, 570.363037109375, 2591.474853515625), 'b7^1': (699.4041150321, 699.4051513671875, 2310.37158203125), 'b8^1':…	N3H4F1	1403.51	A2B2C1D1E2F1fedD1dcbB5ba	Complex	1	0	1		1	1	1	30.4654	551.686	Sperm_cotton_fraction7_IGP1_Xin_20210208
59210	59212	59193	144.2393	3	1332.59	1332.58	-0.012085	3994.72	3994.69	QYVFTTQNPNGTESEISVR	QYVFTTQNPNGTESEISVR	2169.03	Equatorin	Q9NQ60	EQTN	76	15	{'b1^1': (129.0664030321, 0.0, 0.0), 'b2^1': (292.12973203210004, 292.1293640136719, 4098.98779296875), 'b3^1': (391.19814603210006, 391.1973571777344, 8631.4384765625), 'b4^1': (538.2665600321001, 538.2650756835938, 2749.427734375), 'b5^1': (639.3142380321001, 0.0, 0.0), 'b6^1': (740.3619160321001, 0.0, 0.0), 'b7^1': (868.4204940321001, 868.4097900390625, 2640.604736328125), 'b8^1': (982.4634210…	N5H5	1825.66	A2B2C1D1E2F1fedD2dD1E2F1fedcba	Complex	0	1		1	0.998987	1	1	52.5671	142.863	Sperm_cotton_fraction7_IGP2_Xin_20210208
44468	44470	44464	108.6511	3	886.705	886.705	0.000915527	2657.09	2657.08	NQSFCNKI	NQSFC[Carbamidomethyl]NKI	1009.47	Acrosomal protein SP-10	P26436	ACRV1	258	9	{'b1^1': (115.05075203210001, 0.0, 0.0), 'b2^1': (243.10933003210002, 243.10821533203125, 1301.075927734375), 'b3^1': (330.1413580321, 0.0, 0.0), 'b4^1': (477.2097720321, 0.0, 0.0), 'b5^1': (637.2404197557, 637.2371215820312, 1911.5771484375), 'b6^1': (751.2833467557, 751.2803955078125, 2114.478271484375), 'b7^1': (879.3783097557, 879.3750610351562, 3537.99560546875), 'b8^1': (992.4623737557, 0.0…	N5H3F1	1647.61	A2B2C1D1E2edD2dD1E2edcbB5ba	Complex	1	1	1	0.993923	1	1	1	44.0334	106.817	Sperm_cotton_fraction7_IGP2_Xin_20210208
83941	83943	83938	204.6622	3	1530.32	1530.32	-0.0146484	4587.93	4587.9	SGDASINVTNLQLSDIGTYQCK	SGDASINVTNLQLSDIGTYQC[Carbamidomethyl]K	2383.13	Coxsackievirus and adenovirus receptor	P78310	CXADR	106	14	{'b1^1': (88.0398530321, 0.0, 0.0), 'b2^1': (145.0613170321, 0.0, 0.0), 'b3^1': (260.0882600321, 0.0, 0.0), 'b4^1': (331.1253740321, 0.0, 0.0), 'b5^1': (418.1574020321, 0.0, 0.0), 'b6^1': (531.2414660321, 0.0, 0.0), 'b7^1': (645.2843930321, 0.0, 0.0), 'b8^1': (744.3528070320999, 744.3488159179688, 2633.01318359375), 'b9^1': (845.4004850320999, 0.0, 0.0), 'b10^1': (959.4434120320999, 0.0, 0.0), 'b…	N4H5S2	2204.77	A2B2C1D1E2F1G3gfedD1E2F1G3gfedcba	Complex	0	0			1	1	1	39.0199	461.1	Sperm_cotton_fraction7_IGP2_Xin_20210208
58809	58811	58799	143.2819	4	1084.93	1084.46	-1.87842	4333.81	4333.78	EDQYHYLLDRNLSCR	EDQYHYLLDRNLSC[Carbamidomethyl]R	1980.91	Plasma serine protease inhibitor	P05154	SERPINA5	249	10	{'b1^1': (130.0504180321, 0.0, 0.0), 'b2^1': (245.0773610321, 0.0, 0.0), 'b3^1': (373.1359390321, 373.13525390625, 3596.537109375), 'b4^1': (536.1992680321, 0.0, 0.0), 'b5^1': (673.2581800321, 673.2559814453125, 10588.65625), 'b6^1': (836.3215090321, 836.3185424804688, 16723.57421875), 'b7^1': (949.4055730321, 949.4036865234375, 9450.505859375), 'b8^1': (1062.4896370321, 0.0, 0.0), 'b9^1': (1177.…	N4H5F5	2352.87	A2B2C1D1E2F1G5gfF5fedD1E2F1G5gfF5fedcbB5ba	Complex	1	0	1		1	1	1	31.6122	258.285	Sperm_cotton_fraction7_IGP2_Xin_20210208
19238	19240	19231	48.0650	2	1317.06	1317.06	0.00317383	2632.1	2632.09	TVNATTYEK	TVNATTYEK	1025.5	Equatorin	Q9NQ60	EQTN	101	7	{'b1^1': (102.0555030321, 0.0, 0.0), 'b2^1': (201.1239170321, 0.0, 0.0), 'b3^1': (315.1668440321, 0.0, 0.0), 'b4^1': (386.2039580321, 0.0, 0.0), 'b5^1': (487.2516360321, 0.0, 0.0), 'b6^1': (588.2993140321, 0.0, 0.0), 'b7^1': (751.3626430321001, 0.0, 0.0), 'b8^1': (880.4052360321001, 880.398681640625, 3794.492431640625), 'b9^1': (1008.5001990321001, 0.0, 0.0), 'y1^1': (147.11334809629986, 0.0, 0.0…	N4H4F1	1606.59	A2B2C1D1E2F1fF5fedD2dD1dcba	Complex	0	1		1	1	1	1	24.184	239.456	Sperm_cotton_fraction7_IGP2_Xin_20210208
27077	27079	27065	67.0252	3	1133.49	1132.82	-2.00464	3395.43	3395.41	NDKTVNATTYEK	NDKTVNATTYEK	1382.67	Equatorin	Q9NQ60	EQTN	101	14	{'b1^1': (115.05075203210001, 0.0, 0.0), 'b2^1': (230.0776950321, 0.0, 0.0), 'b3^1': (358.1726580321, 0.0, 0.0), 'b4^1': (459.2203360321, 459.2207946777344, 2603.920166015625), 'b5^1': (558.2887500321, 558.2888793945312, 1602.796142578125), 'b6^1': (672.3316770321, 672.3319702148438, 2508.3349609375), 'b7^1': (743.3687910320999, 743.3675537109375, 2563.158935546875), 'b8^1': (844.4164690320999, 8…	N6H4F1	2012.75	A2B2C1D1E2F2fedD2dD1E2F1fedcbB5ba	Complex	1	1	0.996952	1	0.999661	1	1	70.4361	242.961	Sperm_cotton_fraction7_IGP3_Xin_20210208
42573	42575	42567	104.2359	2	1410.58	1410.58	-0.00463867	2819.14	2819.13	NQSFCNKI	NQSFC[Carbamidomethyl]NKI	1009.47	Acrosomal protein SP-10	P26436	ACRV1	258	11	{'b1^1': (115.05075203210001, 0.0, 0.0), 'b2^1': (243.10933003210002, 243.10879516601562, 4048.82275390625), 'b3^1': (330.1413580321, 0.0, 0.0), 'b4^1': (477.2097720321, 0.0, 0.0), 'b5^1': (637.2404197557, 0.0, 0.0), 'b6^1': (751.2833467557, 751.2810668945312, 1845.3798828125), 'b7^1': (879.3783097557, 879.3800659179688, 8329.0078125), 'b8^1': (992.4623737557, 992.46337890625, 30404.0), 'y1^1': (…	N5H4F1	1809.67	A2B2C1D1E2F1fF5fedD2dD1E2edcba	Complex	0	1		1	1	1	1	69.1149	146.785	Sperm_cotton_fraction7_IGP3_Xin_20210208
71164	71166	71162	173.1604	3	1293.92	1293.91	-0.0179443	3878.72	3878.69	NKDTNIEVTFLSSNITSSSK	NKDTNIEVTFLSSNITSSSK	2184.09	Phospholipase A1 member A	Q53H76	PLA1A	365	14	{'b1^1': (115.05075203210001, 0.0, 0.0), 'b2^1': (243.14571503210001, 243.1458282470703, 1771.1495361328125), 'b3^1': (358.1726580321, 0.0, 0.0), 'b4^1': (459.2203360321, 459.2220153808594, 1472.917724609375), 'b5^1': (573.2632630321, 573.2639770507812, 2500.356689453125), 'b6^1': (686.3473270321, 686.34521484375, 4373.62060546875), 'b7^1': (815.3899200321, 815.388916015625, 3107.626953125), 'b8^…	N3H4F1S1	1694.6	A2B2C1D1E2F1G3gfedD1dcbB5ba	Complex	1	0	1		1	1	1	41.7268	160.355	Sperm_cotton_fraction7_IGP3_Xin_20210208
16435	16437	16418	41.4323	3	816.705	816.706	0.000732422	2447.09	2447.08	GKVVSVENR	GKVVSVENR	986.551	Zona pellucida-binding protein 1	Q9BS86	ZPBP	114	7	{'b1^1': (58.0292890321, 0.0, 0.0), 'b2^1': (186.1242520321, 186.1237030029297, 6021.3330078125), 'b3^1': (285.1926660321, 285.19244384765625, 4958.46484375), 'b4^1': (384.26108003210004, 384.260498046875, 4210.587890625), 'b5^1': (471.2931080321, 471.2940979003906, 1804.771484375), 'b6^1': (570.3615220321, 570.3599243164062, 2263.142822265625), 'b7^1': (699.4041150321, 0.0, 0.0), 'b8^1': (813.44…	N4H4	1460.53	A2B2C1D1E2F1fedD1E2edcba	Complex	0	0			1	1	1	24.2241	589.857	Sperm_cotton_fraction7_IGP3_Xin_20210208
28086	28088	28084	68.9403	2	1121.98	1121.98	0.000732422	2241.94	2241.93	TVNATTYEK	TVNATTYEK	1025.5	Equatorin	Q9NQ60	EQTN	101	17	{'b1^1': (102.0555030321, 0.0, 0.0), 'b2^1': (201.1239170321, 201.1233673095703, 5479.4990234375), 'b3^1': (315.1668440321, 315.166015625, 7950.716796875), 'b4^1': (386.2039580321, 386.2032470703125, 21927.0078125), 'b5^1': (487.2516360321, 487.2505187988281, 4899.5078125), 'b6^1': (588.2993140321, 588.2993774414062, 4199.01953125), 'b7^1': (751.3626430321001, 751.3627319335938, 4242.31494140625)…	N2H5	1216.42	A2B2C1D1dD1E1eE1edcba	High mannose	0	0			1			153.84	329.802	Sperm_cotton_fraction8_IGP1_Xin_20210208
18823	18825	18821	46.6228	2	1364.53	1364.53	-0.0012207	2727.04	2727.02	TPNCSQYR	TPNC[Carbamidomethyl]SQYR	1024.44	Serine protease inhibitor Kazal-type 2	P20155	SPINK2	35	13	{'b1^1': (102.0555030321, 0.0, 0.0), 'b2^1': (199.1082670321, 199.10757446289062, 2217.788818359375), 'b3^1': (313.1511940321, 0.0, 0.0), 'b4^1': (473.1818417557, 473.1810607910156, 2515.29931640625), 'b5^1': (560.2138697557, 0.0, 0.0), 'b6^1': (688.2724477557, 688.2682495117188, 2016.8629150390625), 'b7^1': (851.3357767557, 851.3342895507812, 2357.44140625), 'b8^1': (1007.4368877556999, 1007.432…	N2H8	1702.58	A2B2C1D1E1F1fedD1E1eE1F1fedcba	High mannose	0	0			1			97.0607	770.163	Sperm_cotton_fraction8_IGP1_Xin_20210208
50936	50938	50926	123.9396	3	1157.83	1157.83	-0.00476074	3470.47	3470.45	KPGYNGSCFNVEIKR	KPGYNGSC[Carbamidomethyl]FNVEIKR	1767.87	Hyaluronidase PH-20	P38567	SPAM1	235	14	{'b1^1': (129.1027880321, 129.10223388671875, 2687.26318359375), 'b2^1': (226.1555520321, 226.15487670898438, 2308.5634765625), 'b3^1': (283.17701603209997, 0.0, 0.0), 'b4^1': (446.2403450321, 0.0, 0.0), 'b5^1': (560.2832720321, 0.0, 0.0), 'b6^1': (617.3047360321, 0.0, 0.0), 'b7^1': (704.3367640321, 0.0, 0.0), 'b8^1': (864.3674117557, 0.0, 0.0), 'b9^1': (1011.4358257557, 0.0, 0.0), 'b10^1': (1125…	N2H8	1702.58	A2B2C1D1E1F1fedD1E1eE1F1fedcba	High mannose	0	0			1			56.7421	737.63	Sperm_cotton_fraction8_IGP1_Xin_20210208
28386	28387	28366	69.6637	2	1040.95	1040.95	-0.0012207	2079.88	2079.87	TVNATTYEK	TVNATTYEK	1025.5	Equatorin	Q9NQ60	EQTN	101	10	{'b1^1': (102.0555030321, 0.0, 0.0), 'b2^1': (201.1239170321, 201.12283325195312, 1551.9293212890625), 'b3^1': (315.1668440321, 315.16607666015625, 2258.232666015625), 'b4^1': (386.2039580321, 386.20361328125, 3019.512451171875), 'b5^1': (487.2516360321, 0.0, 0.0), 'b6^1': (588.2993140321, 0.0, 0.0), 'b7^1': (751.3626430321001, 0.0, 0.0), 'b8^1': (880.4052360321001, 0.0, 0.0), 'b9^1': (1008.50019…	N2H4	1054.37	A2B2C1D1dD1E1edcba	High mannose	0	0			1			48.2533	608.707	Sperm_cotton_fraction8_IGP1_Xin_20210208
51089	51091	51081	124.3066	3	1103.81	1103.82	0.0153809	3308.43	3308.4	KPGYNGSCFNVEIKR	KPGYNGSC[Carbamidomethyl]FNVEIKR	1767.87	Hyaluronidase PH-20	P38567	SPAM1	235	12	{'b1^1': (129.1027880321, 129.102294921875, 3914.662109375), 'b2^1': (226.1555520321, 226.15467834472656, 1485.7119140625), 'b3^1': (283.17701603209997, 0.0, 0.0), 'b4^1': (446.2403450321, 0.0, 0.0), 'b5^1': (560.2832720321, 0.0, 0.0), 'b6^1': (617.3047360321, 0.0, 0.0), 'b7^1': (704.3367640321, 0.0, 0.0), 'b8^1': (864.3674117557, 0.0, 0.0), 'b9^1': (1011.4358257557, 0.0, 0.0), 'b10^1': (1125.478…	N2H7	1540.53	A2B2C1D1E1edD1E1eE1F1fedcba	High mannose	0	0			1			42.6825	299.337	Sperm_cotton_fraction8_IGP1_Xin_20210208
48074	48076	48073	117.0380	2	1155.97	1155.97	0.000488281	2309.92	2309.91	SENESNIR	SENESNIR	947.431	Mast/stem cell growth factor receptor Kit	P10721	KIT	367	7	{'b1^1': (88.0398530321, 0.0, 0.0), 'b2^1': (217.0824460321, 0.0, 0.0), 'b3^1': (331.1253730321, 0.0, 0.0), 'b4^1': (460.1679660321, 460.1649475097656, 48132.44140625), 'b5^1': (547.1999940321, 0.0, 0.0), 'b6^1': (661.2429210321, 0.0, 0.0), 'b7^1': (774.3269850321, 774.3240356445312, 35257.63671875), 'b8^1': (930.4280960321, 930.421142578125, 300035.40625), 'y1^1': (175.1194960962999, 175.1190032…	N2H5F1	1362.48	A2B2C1D1dD1E1eE1edcbB5ba	High mannose	1	0	1		1			35.1461	491.295	Sperm_cotton_fraction8_IGP1_Xin_20210208
17151	17153	17149	42.5882	2	1253.02	1253.02	-0.0012207	2504.03	2504.02	VVSVENR	VVSVENR	801.434	Zona pellucida-binding protein 1	Q9BS86	ZPBP	114	7	{'b1^1': (100.0762390321, 0.0, 0.0), 'b2^1': (199.1446530321, 199.144287109375, 6560.345703125), 'b3^1': (286.17668103209996, 286.1766052246094, 3989.228515625), 'b4^1': (385.2450950321, 0.0, 0.0), 'b5^1': (514.2876880321, 514.286865234375, 3409.244140625), 'b6^1': (628.3306150321, 0.0, 0.0), 'b7^1': (784.4317260321, 0.0, 0.0), 'y1^1': (175.1194960962998, 175.11898803710938, 9147.2998046875), 'y2…	N2H8	1702.58	A2B2C1D1E1F1fedD1E1eE1F1fedcba	High mannose	0	0			1			31.0206	764.038	Sperm_cotton_fraction8_IGP1_Xin_20210208
27625	27627	27607	67.8176	2	1203.01	1203.01	0.00268555	2404	2403.98	TVNATTYEK	TVNATTYEK	1025.5	Equatorin	Q9NQ60	EQTN	101	8	{'b1^1': (102.0555030321, 0.0, 0.0), 'b2^1': (201.1239170321, 0.0, 0.0), 'b3^1': (315.1668440321, 0.0, 0.0), 'b4^1': (386.2039580321, 386.2015380859375, 1903.561767578125), 'b5^1': (487.2516360321, 0.0, 0.0), 'b6^1': (588.2993140321, 0.0, 0.0), 'b7^1': (751.3626430321001, 0.0, 0.0), 'b8^1': (880.4052360321001, 0.0, 0.0), 'b9^1': (1008.5001990321001, 1008.493896484375, 3505.82080078125), 'y1^1': (…	N2H6	1378.48	A2B2C1D1E1edD1E1eE1edcba	High mannose	0	0			1			30.3786	225.428	Sperm_cotton_fraction8_IGP1_Xin_20210208
19039	19041	19037	47.1435	2	1283.5	1283.5	-0.0133975	2564.98	2564.97	TPNCSQYR	TPNC[Carbamidomethyl]SQYR	1024.44	Serine protease inhibitor Kazal-type 2	P20155	SPINK2	35	7	{'b1^1': (102.0555030321, 0.0, 0.0), 'b2^1': (199.1082670321, 0.0, 0.0), 'b3^1': (313.1511940321, 0.0, 0.0), 'b4^1': (473.1818417557, 0.0, 0.0), 'b5^1': (560.2138697557, 0.0, 0.0), 'b6^1': (688.2724477557, 0.0, 0.0), 'b7^1': (851.3357767557, 0.0, 0.0), 'b8^1': (1007.4368877556999, 0.0, 0.0), 'y1^1': (175.1194960962999, 175.11878967285156, 3578.03857421875), 'y2^1': (338.18282509629984, 338.181365…	N2H7	1540.53	A2B2C1D1E1edD1E1eE1F1fedcba	High mannose	0	0			1			27.1243	815.666	Sperm_cotton_fraction8_IGP1_Xin_20210208
18787	18789	18777	46.5353	2	1445.55	1445.55	-0.00317383	2889.09	2889.07	TPNCSQYR	TPNC[Carbamidomethyl]SQYR	1024.44	Serine protease inhibitor Kazal-type 2	P20155	SPINK2	35	7	{'b1^1': (102.0555030321, 0.0, 0.0), 'b2^1': (199.1082670321, 0.0, 0.0), 'b3^1': (313.1511940321, 0.0, 0.0), 'b4^1': (473.1818417557, 0.0, 0.0), 'b5^1': (560.2138697557, 0.0, 0.0), 'b6^1': (688.2724477557, 0.0, 0.0), 'b7^1': (851.3357767557, 0.0, 0.0), 'b8^1': (1007.4368877556999, 0.0, 0.0), 'y1^1': (175.1194960962999, 175.11866760253906, 2350.77783203125), 'y2^1': (338.18282509629984, 0.0, 0.0),…	N2H9	1864.63	A2B2C1D1E1F1fedD1E1F1feE1F1fedcba	High mannose	0	0			1			25.9995	680.041	Sperm_cotton_fraction8_IGP1_Xin_20210208
23343	23345	23342	57.4955	3	943.412	943.412	-0.00164795	2827.21	2827.2	NDKTVNATTYEK	NDKTVNATTYEK	1382.67	Equatorin	Q9NQ60	EQTN	101	23	{'b1^1': (115.05075203210001, 0.0, 0.0), 'b2^1': (230.0776950321, 230.07704162597656, 3714.33740234375), 'b3^1': (358.1726580321, 358.17266845703125, 9524.625), 'b4^1': (459.2203360321, 459.219482421875, 13595.3466796875), 'b5^1': (558.2887500321, 558.2868041992188, 12835.6279296875), 'b6^1': (672.3316770321, 672.3306274414062, 4990.85888671875), 'b7^1': (743.3687910320999, 743.3685302734375, 139…	N4H3F1	1444.53	A2B2C1D1E2edD2dD1dcbB5ba	Complex	1	1	1	1	1	1	1	215.696	164.686	Sperm_cotton_fraction8_IGP1_Xin_20210208
61597	61599	61591	149.6460	3	1376.57	1376.57	-0.00439453	4126.7	4126.68	DGIHCLQCNSSLVYGAK	DGIHC[Carbamidomethyl]LQC[Carbamidomethyl]NSSLVYGAK	1920.88	Zona pellucida-binding protein 1	Q9BS86	ZPBP	340	24	{'b1^1': (116.0347680321, 0.0, 0.0), 'b2^1': (173.0562320321, 0.0, 0.0), 'b3^1': (286.1402960321, 0.0, 0.0), 'b4^1': (423.19920803210005, 423.1983337402344, 12893.517578125), 'b5^1': (583.2298557557001, 583.2278442382812, 14983.53125), 'b6^1': (696.3139197557001, 696.3128662109375, 14734.822265625), 'b7^1': (824.3724977557001, 824.3696899414062, 18544.271484375), 'b8^1': (984.4031454793001, 984.4…	N4H5F2S1	2205.79	A2B2C1D1E2F1G3gfF5fedD1E2F1fedcbB5ba	Complex	1	0	1		1	1	1	156.787	663.151	Sperm_cotton_fraction8_IGP1_Xin_20210208
59579	59581	59576	144.7448	3	1264.89	1264.89	0.00183105	3791.63	3791.62	QYVFTTQNPNGTESEISVR	QYVFTTQNPNGTESEISVR	2169.03	Equatorin	Q9NQ60	EQTN	76	24	{'b1^1': (129.0664030321, 0.0, 0.0), 'b2^1': (292.12973203210004, 292.1292724609375, 30964.525390625), 'b3^1': (391.19814603210006, 391.1977844238281, 42978.46875), 'b4^1': (538.2665600321001, 538.2650146484375, 6307.8095703125), 'b5^1': (639.3142380321001, 639.314208984375, 5009.1630859375), 'b6^1': (740.3619160321001, 740.3597412109375, 4490.1748046875), 'b7^1': (868.4204940321001, 868.42468261…	N4H5	1622.58	A2B2C1D1E2edD2dD1E1eE1edcba	Hybrid	0	1		1	1	1	1	146.731	225.968	Sperm_cotton_fraction8_IGP1_Xin_20210208
61713	61715	61700	149.9284	3	1444.27	1444.27	0.020874	4329.8	4329.75	DGIHCLQCNSSLVYGAK	DGIHC[Carbamidomethyl]LQC[Carbamidomethyl]NSSLVYGAK	1920.88	Zona pellucida-binding protein 1	Q9BS86	ZPBP	340	21	{'b1^1': (116.0347680321, 0.0, 0.0), 'b2^1': (173.0562320321, 0.0, 0.0), 'b3^1': (286.1402960321, 0.0, 0.0), 'b4^1': (423.19920803210005, 423.1988830566406, 7462.21142578125), 'b5^1': (583.2298557557001, 583.2281494140625, 11313.546875), 'b6^1': (696.3139197557001, 696.3132934570312, 7422.703125), 'b7^1': (824.3724977557001, 824.3704223632812, 11631.76171875), 'b8^1': (984.4031454793001, 984.3971…	N5H5F2S1	2408.87	A2B2C1D1E2F1G3gfedD1E2eE2F1fF5fedcbB5ba	Complex	1	0	1		1	1	1	115.067	149.88	Sperm_cotton_fraction8_IGP1_Xin_20210208
27333	27335	27327	67.1118	3	1011.11	1011.11	-0.000549316	3030.29	3030.28	NDKTVNATTYEK	NDKTVNATTYEK	1382.67	Equatorin	Q9NQ60	EQTN	101	17	{'b1^1': (115.05075203210001, 0.0, 0.0), 'b2^1': (230.0776950321, 0.0, 0.0), 'b3^1': (358.1726580321, 0.0, 0.0), 'b4^1': (459.2203360321, 459.220458984375, 3122.633544921875), 'b5^1': (558.2887500321, 558.2890625, 2407.323974609375), 'b6^1': (672.3316770321, 0.0, 0.0), 'b7^1': (743.3687910320999, 743.365966796875, 4311.85888671875), 'b8^1': (844.4164690320999, 0.0, 0.0), 'b9^1': (945.4641470321, …	N5H3F1	1647.61	A2B2C1D1E2edD2dD1E2edcbB5ba	Complex	1	1	1	1	1	1	1	107.111	202.341	Sperm_cotton_fraction8_IGP1_Xin_20210208
17966	17968	17965	44.5520	3	811.373	811.374	0.00219727	2431.1	2431.08	GKVVSVENR	GKVVSVENR	986.551	Zona pellucida-binding protein 1	Q9BS86	ZPBP	114	14	{'b1^1': (58.0292890321, 0.0, 0.0), 'b2^1': (186.1242520321, 186.123779296875, 28415.36328125), 'b3^1': (285.1926660321, 285.19219970703125, 23074.19140625), 'b4^1': (384.26108003210004, 384.2608337402344, 17228.751953125), 'b5^1': (471.2931080321, 471.29364013671875, 5325.330078125), 'b6^1': (570.3615220321, 570.3629760742188, 7002.435546875), 'b7^1': (699.4041150321, 699.4048461914062, 8387.514…	N4H3F1	1444.53	A2B2C1D1E2F2fedD1dcbB5ba	Complex	1	0	1		1	0.869398	0.869398	104.881	513.052	Sperm_cotton_fraction8_IGP1_Xin_20210208
19167	19169	19165	47.4522	3	797.697	797.697	0.000183105	2390.07	2390.06	GKVVSVENR	GKVVSVENR	986.551	Zona pellucida-binding protein 1	Q9BS86	ZPBP	114	13	{'b1^1': (58.0292890321, 0.0, 0.0), 'b2^1': (186.1242520321, 186.1237030029297, 19602.78125), 'b3^1': (285.1926660321, 285.19219970703125, 15697.26953125), 'b4^1': (384.26108003210004, 384.2607727050781, 11992.818359375), 'b5^1': (471.2931080321, 471.29486083984375, 2057.803955078125), 'b6^1': (570.3615220321, 570.3613891601562, 5887.55419921875), 'b7^1': (699.4041150321, 699.4030151367188, 2330.…	N3H4F1	1403.51	A2B2C1D1E2edD1E1edcbB5ba	Hybrid	1	0	1		0.989252	1	1	82.5505	584.392	Sperm_cotton_fraction8_IGP1_Xin_20210208
13084	13086	13082	32.8012	2	1221.53	1221.52	-0.00341797	2441.03	2441.02	DVYKNR	DVYKNR	793.408	Hyaluronidase PH-20	P38567	SPAM1	166	9	{'b1^1': (116.0347680321, 0.0, 0.0), 'b2^1': (215.1031820321, 215.1024169921875, 3684.475341796875), 'b3^1': (378.1665110321, 378.16693115234375, 6005.5263671875), 'b4^1': (506.2614740321, 506.26239013671875, 7242.00244140625), 'b5^1': (620.3044010321, 620.2998046875, 6986.33251953125), 'b6^1': (776.4055120321, 776.3995971679688, 3455.02490234375), 'y1^1': (175.1194960962998, 175.11912536621094, …	N5H3F1	1647.61	A2B2C1D1E2F2fedD2dD1dcbB5ba	Complex	1	1	1	0.999615	1	1	1	60.8555	674.262	Sperm_cotton_fraction8_IGP1_Xin_20210208
27595	27597	27585	67.7474	2	1142.49	1142.49	0.00488281	2282.97	2282.95	TVNATTYEK	TVNATTYEK	1025.5	Equatorin	Q9NQ60	EQTN	101	11	{'b1^1': (102.0555030321, 0.0, 0.0), 'b2^1': (201.1239170321, 0.0, 0.0), 'b3^1': (315.1668440321, 0.0, 0.0), 'b4^1': (386.2039580321, 386.2037353515625, 3844.95751953125), 'b5^1': (487.2516360321, 0.0, 0.0), 'b6^1': (588.2993140321, 0.0, 0.0), 'b7^1': (751.3626430321001, 0.0, 0.0), 'b8^1': (880.4052360321001, 880.4036865234375, 2369.04443359375), 'b9^1': (1008.5001990321001, 1008.49169921875, 902…	N3H4	1257.45	A2B2C1D1E2F1fedD1dcba	Complex	0	0			0.998844	1	1	60.3398	150.604	Sperm_cotton_fraction8_IGP1_Xin_20210208
23231	23233	23214	57.2293	2	1061.46	1061.46	-0.0012207	2120.91	2120.9	TVNATTYEK	TVNATTYEK	1025.5	Equatorin	Q9NQ60	EQTN	101	11	{'b1^1': (102.0555030321, 0.0, 0.0), 'b2^1': (201.1239170321, 0.0, 0.0), 'b3^1': (315.1668440321, 315.1673583984375, 2169.907958984375), 'b4^1': (386.2039580321, 386.20391845703125, 4938.57568359375), 'b5^1': (487.2516360321, 0.0, 0.0), 'b6^1': (588.2993140321, 0.0, 0.0), 'b7^1': (751.3626430321001, 0.0, 0.0), 'b8^1': (880.4052360321001, 880.405029296875, 1982.5302734375), 'b9^1': (1008.500199032…	N3H3	1095.4	A2B2C1D1E2edD1dcba	Complex	0	0			1	1	1	59.9786	299.763	Sperm_cotton_fraction8_IGP1_Xin_20210208
43185	43187	43180	105.2517	3	946.374	946.375	0.00164795	2836.1	2836.09	DNATCDGPCGLR	DNATC[Carbamidomethyl]DGPC[Carbamidomethyl]GLR	1334.53	Acrosin	P10323	ACR	22	12	{'b1^1': (116.0347680321, 0.0, 0.0), 'b2^1': (230.0776950321, 230.0769500732422, 1375.8558349609375), 'b3^1': (301.11480903209997, 301.114990234375, 2729.8642578125), 'b4^1': (402.1624870321, 0.0, 0.0), 'b5^1': (562.1931347556999, 0.0, 0.0), 'b6^1': (677.2200777556999, 0.0, 0.0), 'b7^1': (734.2415417556999, 0.0, 0.0), 'b8^1': (831.2943057557, 0.0, 0.0), 'b9^1': (991.3249534792999, 0.0, 0.0), 'b10…	N5H3	1501.56	A2B2C1D1E2F2fedD2dD1dcba	Complex	0	1		1	1	1	1	58.4637	152.837	Sperm_cotton_fraction8_IGP1_Xin_20210208
75425	75427	75424	183.0857	4	1340.31	1340.06	-1.01221	5356.2	5358.17	ILLTCSLNDSATEVTGHR	ILLTC[Carbamidomethyl]SLNDSATEVTGHR	1985.98	Basigin	P35613	BSG	160	15	{'b1^1': (114.0918890321, 0.0, 0.0), 'b2^1': (227.17595303209998, 227.17538452148438, 4610.42138671875), 'b3^1': (340.2600170321, 0.0, 0.0), 'b4^1': (441.3076950321, 0.0, 0.0), 'b5^1': (601.3383427557001, 0.0, 0.0), 'b6^1': (688.3703707557, 0.0, 0.0), 'b7^1': (801.4544347557, 801.4615478515625, 1575.8341064453125), 'b8^1': (915.4973617557, 0.0, 0.0), 'b9^1': (1030.5243047557, 1030.51171875, 2064.…	N6H7F1S3	3372.19	A2B2C1D1E2F1G3gfeE2F1fedD1E2F1G3gfeE2F1G3gfedcbB5ba	Complex	1	0	1		1	1	1	55.3765	252.383	Sperm_cotton_fraction8_IGP1_Xin_20210208
62083	62085	62066	150.8186	3	1395.92	1395.58	-0.991699	4183.73	4183.7	DGIHCLQCNSSLVYGAK	DGIHC[Carbamidomethyl]LQC[Carbamidomethyl]NSSLVYGAK	1920.88	Zona pellucida-binding protein 1	Q9BS86	ZPBP	340	14	{'b1^1': (116.0347680321, 0.0, 0.0), 'b2^1': (173.0562320321, 0.0, 0.0), 'b3^1': (286.1402960321, 0.0, 0.0), 'b4^1': (423.19920803210005, 423.19921875, 8042.287109375), 'b5^1': (583.2298557557001, 583.2286987304688, 6298.259765625), 'b6^1': (696.3139197557001, 696.3109741210938, 4532.4375), 'b7^1': (824.3724977557001, 824.370849609375, 8147.8583984375), 'b8^1': (984.4031454793001, 984.39624023437…	N5H5F1S1	2262.81	A2B2C1D1E2F1G3gfedD1E2eE2F1fedcbB5ba	Complex	1	0	1		1	1	1	52.4315	196.537	Sperm_cotton_fraction8_IGP1_Xin_20210208
27727	27729	27719	68.0643	3	1030.11	1030.11	-0.00183105	3087.32	3087.3	NDKTVNATTYEK	NDKTVNATTYEK	1382.67	Equatorin	Q9NQ60	EQTN	101	12	{'b1^1': (115.05075203210001, 0.0, 0.0), 'b2^1': (230.0776950321, 0.0, 0.0), 'b3^1': (358.1726580321, 0.0, 0.0), 'b4^1': (459.2203360321, 459.2208251953125, 1648.6943359375), 'b5^1': (558.2887500321, 558.2869262695312, 2342.52978515625), 'b6^1': (672.3316770321, 0.0, 0.0), 'b7^1': (743.3687910320999, 743.3675537109375, 2280.15185546875), 'b8^1': (844.4164690320999, 0.0, 0.0), 'b9^1': (945.4641470…	N6H3	1704.63	A2B2C1D1E2edD2dD1E2eE2edcba	Complex	0	1		1	1	1	1	51.9265	301.035	Sperm_cotton_fraction8_IGP1_Xin_20210208
17622	17624	17621	43.7139	3	811.372	811.372	-0.000732422	2431.09	2431.08	GKVVSVENR	GKVVSVENR	986.551	Zona pellucida-binding protein 1	Q9BS86	ZPBP	114	10	{'b1^1': (58.0292890321, 0.0, 0.0), 'b2^1': (186.1242520321, 186.12359619140625, 6655.955078125), 'b3^1': (285.1926660321, 285.192138671875, 5802.4990234375), 'b4^1': (384.26108003210004, 384.2611999511719, 4875.119140625), 'b5^1': (471.2931080321, 471.2945251464844, 1925.864013671875), 'b6^1': (570.3615220321, 570.3617553710938, 2528.839599609375), 'b7^1': (699.4041150321, 0.0, 0.0), 'b8^1': (81…	N4H3F1	1444.53	A2B2C1D1E2edD1E2edcbB5ba	Complex	1	0	1		1	1	1	47.882	348.612	Sperm_cotton_fraction8_IGP1_Xin_20210208
13540	13542	13539	33.8717	2	1302.55	1302.55	-0.00805664	2603.08	2603.07	DVYKNR	DVYKNR	793.408	Hyaluronidase PH-20	P38567	SPAM1	166	8	{'b1^1': (116.0347680321, 0.0, 0.0), 'b2^1': (215.1031820321, 215.10256958007812, 1644.981689453125), 'b3^1': (378.1665110321, 378.16650390625, 5165.10791015625), 'b4^1': (506.2614740321, 506.26177978515625, 3295.650634765625), 'b5^1': (620.3044010321, 620.3038940429688, 5057.083984375), 'b6^1': (776.4055120321, 776.3994750976562, 2265.579833984375), 'y1^1': (175.1194960962998, 175.11911010742188…	N5H4F1	1809.67	A2B2C1D1E2F1fedD2dD1E2edcbB5ba	Complex	1	1	1	0.999615	1	1	1	46.842	348.643	Sperm_cotton_fraction8_IGP1_Xin_20210208
75671	75673	75663	183.6881	4	1249.28	1249.28	0.0078125	4993.08	4993.04	ILLTCSLNDSATEVTGHR	ILLTC[Carbamidomethyl]SLNDSATEVTGHR	1985.98	Basigin	P35613	BSG	160	12	{'b1^1': (114.0918890321, 0.0, 0.0), 'b2^1': (227.17595303209998, 227.17526245117188, 2943.849853515625), 'b3^1': (340.2600170321, 0.0, 0.0), 'b4^1': (441.3076950321, 0.0, 0.0), 'b5^1': (601.3383427557001, 0.0, 0.0), 'b6^1': (688.3703707557, 0.0, 0.0), 'b7^1': (801.4544347557, 0.0, 0.0), 'b8^1': (915.4973617557, 0.0, 0.0), 'b9^1': (1030.5243047557, 0.0, 0.0), 'b10^1': (1117.5563327557002, 0.0, 0.…	N5H6F1S3	3007.06	A2B2C1D1E2F1G3gfedD1E2F1G3gfeE2F1G3gfedcbB5ba	Complex	1	0	1		1	1	1	34.5941	170.467	Sperm_cotton_fraction8_IGP1_Xin_20210208
19230	19232	19229	47.6012	2	1432.11	1432.11	0.00170898	2862.2	2862.19	VVSVENR	VVSVENR	801.434	Zona pellucida-binding protein 1	Q9BS86	ZPBP	114	7	{'b1^1': (100.0762390321, 0.0, 0.0), 'b2^1': (199.1446530321, 199.14431762695312, 2892.0400390625), 'b3^1': (286.17668103209996, 286.1756896972656, 3734.61767578125), 'b4^1': (385.2450950321, 385.2439880371094, 1551.7523193359375), 'b5^1': (514.2876880321, 514.2876586914062, 4491.95458984375), 'b6^1': (628.3306150321, 628.329833984375, 4098.408203125), 'b7^1': (784.4317260321, 0.0, 0.0), 'y1^1': …	N4H5F3	2060.76	A2B2C1D1E2F1G5gfF5fedD1E2F1fedcbB5ba	Complex	1	0	1		0.999422	1	1	31.8329	726.37	Sperm_cotton_fraction8_IGP1_Xin_20210208
22355	22357	22338	55.7497	2	1215.52	1215.52	-0.0112252	2429.02	2429.01	TVNATTYEK	TVNATTYEK	1025.5	Equatorin	Q9NQ60	EQTN	101	11	{'b1^1': (102.0555030321, 0.0, 0.0), 'b2^1': (201.1239170321, 0.0, 0.0), 'b3^1': (315.1668440321, 315.1661071777344, 2329.4150390625), 'b4^1': (386.2039580321, 386.203125, 3260.83642578125), 'b5^1': (487.2516360321, 0.0, 0.0), 'b6^1': (588.2993140321, 0.0, 0.0), 'b7^1': (751.3626430321001, 751.3587646484375, 2258.508544921875), 'b8^1': (880.4052360321001, 880.4046630859375, 2861.658935546875), 'b…	N3H4F1	1403.51	A2B2C1D1dD2dD1E1edcbB5ba	High mannose	1	1	1	1	1			59.6704	136.032	Sperm_cotton_fraction8_IGP2_Xin_20210208
75909	75911	75907	184.8301	3	1665.36	1665.36	0.00183105	4993.07	4994.06	ILLTCSLNDSATEVTGHR	ILLTC[Carbamidomethyl]SLNDSATEVTGHR	1985.98	Basigin	P35613	BSG	160	18	{'b1^1': (114.0918890321, 0.0, 0.0), 'b2^1': (227.17595303209998, 227.1751708984375, 2884.0224609375), 'b3^1': (340.2600170321, 340.2593078613281, 1699.730224609375), 'b4^1': (441.3076950321, 441.3063659667969, 2584.4658203125), 'b5^1': (601.3383427557001, 0.0, 0.0), 'b6^1': (688.3703707557, 688.3676147460938, 1651.42578125), 'b7^1': (801.4544347557, 0.0, 0.0), 'b8^1': (915.4973617557, 0.0, 0.0),…	N5H6F3S2	3008.08	A2B2C1D1E2F1G3gfF5fedD1E2F1fF5feE2F1G3gfedcbB5ba	Complex	1	0	1		1	0.999564	0.50035	78.2573	170.816	Sperm_cotton_fraction8_IGP2_Xin_20210208
47133	47135	47132	115.8506	2	1163.96	1163.97	0.00390625	2325.92	2325.91	SENESNIR	SENESNIR	947.431	Mast/stem cell growth factor receptor Kit	P10721	KIT	367	6	{'b1^1': (88.0398530321, 0.0, 0.0), 'b2^1': (217.0824460321, 0.0, 0.0), 'b3^1': (331.1253730321, 0.0, 0.0), 'b4^1': (460.1679660321, 460.16522216796875, 36558.390625), 'b5^1': (547.1999940321, 0.0, 0.0), 'b6^1': (661.2429210321, 0.0, 0.0), 'b7^1': (774.3269850321, 774.3244018554688, 21445.390625), 'b8^1': (930.4280960321, 930.4231567382812, 204736.296875), 'y1^1': (175.1194960962999, 175.11903381…	N2H6	1378.48	A2B2C1D1E1edD1E1eE1edcba	High mannose	0	0			1			26.3039	803.03	Sperm_cotton_fraction8_IGP3_Xin_20210208
25801	25803	25791	64.5620	2	1313.07	1313.07	-0.000732422	2624.13	2624.12	NDKTVNATTYEK	NDKTVNATTYEK	1382.67	Equatorin	Q9NQ60	EQTN	101	14	{'b1^1': (115.05075203210001, 0.0, 0.0), 'b2^1': (230.0776950321, 0.0, 0.0), 'b3^1': (358.1726580321, 0.0, 0.0), 'b4^1': (459.2203360321, 459.2198486328125, 3051.349853515625), 'b5^1': (558.2887500321, 0.0, 0.0), 'b6^1': (672.3316770321, 0.0, 0.0), 'b7^1': (743.3687910320999, 743.3639526367188, 2217.450927734375), 'b8^1': (844.4164690320999, 844.4096069335938, 1858.166259765625), 'b9^1': (945.464…	N3H3F1	1241.45	A2B2C1D1E2edD1dcbB5ba	Complex	1	0	0.999577		1	1	1	69.5253	593.263	Sperm_cotton_fraction8_IGP3_Xin_20210208
26207	26209	26202	65.5426	3	962.417	962.417	-0.00128174	2884.23	2884.22	NDKTVNATTYEK	NDKTVNATTYEK	1382.67	Equatorin	Q9NQ60	EQTN	101	13	{'b1^1': (115.05075203210001, 0.0, 0.0), 'b2^1': (230.0776950321, 230.0784912109375, 1372.4530029296875), 'b3^1': (358.1726580321, 0.0, 0.0), 'b4^1': (459.2203360321, 0.0, 0.0), 'b5^1': (558.2887500321, 0.0, 0.0), 'b6^1': (672.3316770321, 672.3276977539062, 2063.228515625), 'b7^1': (743.3687910320999, 743.3695678710938, 2431.6328125), 'b8^1': (844.4164690320999, 0.0, 0.0), 'b9^1': (945.4641470321…	N5H3	1501.56	A2B2C1D1E2edD1E2eE2edcba	Complex	0	0			1	1	1	61.5355	257.189	Sperm_cotton_fraction8_IGP3_Xin_20210208
60656	60658	60644	152.6295	3	1206.18	1206.17	-0.0238037	3615.5	3615.48	DGIHCLQCNSSLVYGAK	DGIHC[Carbamidomethyl]LQC[Carbamidomethyl]NSSLVYGAK	1920.88	Zona pellucida-binding protein 1	Q9BS86	ZPBP	340	19	{'b1^1': (116.0347680321, 0.0, 0.0), 'b2^1': (173.0562320321, 0.0, 0.0), 'b3^1': (286.1402960321, 0.0, 0.0), 'b4^1': (423.19920803210005, 423.1968688964844, 8639.0458984375), 'b5^1': (583.2298557557001, 583.2275390625, 9824.6513671875), 'b6^1': (696.3139197557001, 696.312255859375, 7601.12109375), 'b7^1': (824.3724977557001, 824.3660278320312, 6892.6044921875), 'b8^1': (984.4031454793001, 984.399…	N3H4F1S1	1694.6	A2B2C1D1E2F1G3gfedD1dcbB5ba	Complex	1	0	1		1	1	1	94.2965	252.01	Sperm_cotton_fraction9_IGP1_Xin_20210208
21406	21408	21404	51.5816	3	987.102	987.102	0.000915527	2958.28	2958.27	GKVVSVENR	GKVVSVENR	986.551	Zona pellucida-binding protein 1	Q9BS86	ZPBP	114	10	{'b1^1': (58.0292890321, 0.0, 0.0), 'b2^1': (186.1242520321, 186.12379455566406, 2745.645263671875), 'b3^1': (285.1926660321, 285.1925354003906, 2950.4765625), 'b4^1': (384.26108003210004, 384.2620849609375, 3504.359130859375), 'b5^1': (471.2931080321, 471.2930603027344, 2334.31640625), 'b6^1': (570.3615220321, 570.3590087890625, 3523.484130859375), 'b7^1': (699.4041150321, 699.3992309570312, 171…	N5H5F1	1971.72	A2B2C1D1E2F1fedD2dD1E2F1fedcbB5ba	Complex	1	1	1	1	1	1	1	46.6433	339.694	Sperm_cotton_fraction9_IGP1_Xin_20210216
21298	21300	21296	51.3249	3	933.084	933.084	0.000366211	2796.23	2796.22	GKVVSVENR	GKVVSVENR	986.551	Zona pellucida-binding protein 1	Q9BS86	ZPBP	114	9	{'b1^1': (58.0292890321, 0.0, 0.0), 'b2^1': (186.1242520321, 186.12384033203125, 6585.7392578125), 'b3^1': (285.1926660321, 285.1922607421875, 4449.0087890625), 'b4^1': (384.26108003210004, 384.26123046875, 5797.01611328125), 'b5^1': (471.2931080321, 0.0, 0.0), 'b6^1': (570.3615220321, 570.3618774414062, 2102.708251953125), 'b7^1': (699.4041150321, 699.4014892578125, 1851.0247802734375), 'b8^1': …	N5H4F1	1809.67	A2B2C1D1E2F1fedD2dD1E2edcbB5ba	Complex	1	1	1	1	1	1	1	39.0593	293.473	Sperm_cotton_fraction9_IGP1_Xin_20210216
19843	19845	19841	47.8407	3	830.38	830.38	0.000366211	2488.12	2488.11	GKVVSVENR	GKVVSVENR	986.551	Zona pellucida-binding protein 1	Q9BS86	ZPBP	114	8	{'b1^1': (58.0292890321, 0.0, 0.0), 'b2^1': (186.1242520321, 186.1237030029297, 4981.50048828125), 'b3^1': (285.1926660321, 285.19219970703125, 2612.061767578125), 'b4^1': (384.26108003210004, 384.2617492675781, 3355.465087890625), 'b5^1': (471.2931080321, 0.0, 0.0), 'b6^1': (570.3615220321, 570.3597412109375, 2206.662353515625), 'b7^1': (699.4041150321, 699.3970336914062, 2011.5233154296875), 'b…	N5H3	1501.56	A2B2C1D1E2F2fedD2dD1dcba	Complex	0	1		1	1	1	1	31.2505	416.694	Sperm_cotton_fraction9_IGP1_Xin_20210216
44277	44278	44257	113.0260	3	991.433	991.433	0.000549316	2971.28	2971.26	ENVSACAGLHNSIR	ENVSAC[Carbamidomethyl]AGLHNSIR	1526.73	Proprotein convertase subtilisin/kexin type 4	Q6UW60	PCSK4	475	11	{'b1^1': (130.0504180321, 0.0, 0.0), 'b2^1': (244.0933450321, 0.0, 0.0), 'b3^1': (343.1617590321, 343.1631774902344, 1632.65625), 'b4^1': (430.1937870321, 0.0, 0.0), 'b5^1': (501.23090103209995, 0.0, 0.0), 'b6^1': (661.2615487557, 0.0, 0.0), 'b7^1': (732.2986627557, 0.0, 0.0), 'b8^1': (789.3201267557, 0.0, 0.0), 'b9^1': (902.4041907557, 0.0, 0.0), 'b10^1': (1039.4631027557, 0.0, 0.0), 'b11^1': (1…	N4H3F1	1444.53	A2B2C1D1E2edD2dD1dcbB5ba	Complex	1	1	1	0.997368	1	1	1	37.4483	363.361	Sperm_cotton_fraction9_IGP3_Xin_20210208
50654	50656	50649	125.3764	3	995.777	995.777	-0.00183105	2984.31	2984.3	KPGYNGSCFNVEIKR	KPGYNGSC[Carbamidomethyl]FNVEIKR	1767.87	Hyaluronidase PH-20	P38567	SPAM1	235	22	{'b1^1': (129.1027880321, 129.10232543945312, 8143.85986328125), 'b2^1': (226.1555520321, 226.15451049804688, 9782.1044921875), 'b3^1': (283.17701603209997, 0.0, 0.0), 'b4^1': (446.2403450321, 446.2391357421875, 5533.8349609375), 'b5^1': (560.2832720321, 560.2816162109375, 2627.207763671875), 'b6^1': (617.3047360321, 617.3003540039062, 2124.10107421875), 'b7^1': (704.3367640321, 0.0, 0.0), 'b8^1'…	N2H5	1216.42	A2B2C1D1dD1E1eE1edcba	High mannose	0	0			1			153.64	644.681	Sperm_cotton_fraction10_IGP1_Xin_20210208
19175	19177	19174	49.9256	2	1121.44	1121.44	0.000732422	2240.87	2240.86	TPNCSQYR	TPNC[Carbamidomethyl]SQYR	1024.44	Serine protease inhibitor Kazal-type 2	P20155	SPINK2	35	12	{'b1^1': (102.0555030321, 0.0, 0.0), 'b2^1': (199.1082670321, 199.1074676513672, 1786.3289794921875), 'b3^1': (313.1511940321, 0.0, 0.0), 'b4^1': (473.1818417557, 473.18206787109375, 2080.161376953125), 'b5^1': (560.2138697557, 0.0, 0.0), 'b6^1': (688.2724477557, 0.0, 0.0), 'b7^1': (851.3357767557, 851.33544921875, 3047.20556640625), 'b8^1': (1007.4368877556999, 1007.4329833984375, 33978.21875), …	N2H5	1216.42	A2B2C1D1dD1E1eE1edcba	High mannose	0	0			1			81.7354	666.796	Sperm_cotton_fraction10_IGP1_Xin_20210208
45676	45678	45664	113.3992	2	1488.15	1488.15	0.00317383	2974.28	2974.25	TLSPTGNISSAPK	TLSPTGNISSAPK	1271.67	SUN domain-containing protein 1	O94901	SUN1	732	13	{'b1^1': (102.0555030321, 0.0, 0.0), 'b2^1': (215.1395670321, 215.13931274414062, 4036.83203125), 'b3^1': (302.17159503209996, 302.170166015625, 2230.351318359375), 'b4^1': (399.2243590321, 0.0, 0.0), 'b5^1': (500.2720370321, 0.0, 0.0), 'b6^1': (557.2935010321, 0.0, 0.0), 'b7^1': (671.3364280321, 0.0, 0.0), 'b8^1': (784.4204920321, 784.4207153320312, 5954.68896484375), 'b9^1': (871.4525200321, 0.…	N2H8	1702.58	A2B2C1D1E1F1fedD1E1eE1F1fedcba	High mannose	0	0			1			58.7749	277.579	Sperm_cotton_fraction10_IGP1_Xin_20210208
19603	19605	19602	50.9342	2	1359.33	1359.08	-0.50708	2716.15	2716.13	VVSVENR	VVSVENR	801.434	Zona pellucida-binding protein 1	Q9BS86	ZPBP	114	10	{'b1^1': (100.0762390321, 0.0, 0.0), 'b2^1': (199.1446530321, 199.14439392089844, 18687.576171875), 'b3^1': (286.17668103209996, 286.1761474609375, 24165.08203125), 'b4^1': (385.2450950321, 385.2453918457031, 11037.0498046875), 'b5^1': (514.2876880321, 514.2871704101562, 32677.658203125), 'b6^1': (628.3306150321, 628.3289794921875, 22296.34765625), 'b7^1': (784.4317260321, 784.4338989257812, 8940…	N4H5F2	1914.7	A2B2C1D1E2F1fF5fedD1E2F1fedcbB5ba	Complex	1	0	1		1	1	1	73.6519	638.709	Sperm_cotton_fraction10_IGP1_Xin_20210208
19713	19715	19712	51.2054	2	1278.05	1278.05	-0.0012207	2554.09	2554.08	VVSVENR	VVSVENR	801.434	Zona pellucida-binding protein 1	Q9BS86	ZPBP	114	9	{'b1^1': (100.0762390321, 0.0, 0.0), 'b2^1': (199.1446530321, 199.14422607421875, 8218.2978515625), 'b3^1': (286.17668103209996, 286.1768493652344, 4771.673828125), 'b4^1': (385.2450950321, 385.2444152832031, 2540.464111328125), 'b5^1': (514.2876880321, 514.2865600585938, 9611.0595703125), 'b6^1': (628.3306150321, 628.3302612304688, 4293.4306640625), 'b7^1': (784.4317260321, 784.4332885742188, 20…	N4H4F2	1752.64	A2B2C1D1E2F1fF5fedD1E2edcbB5ba	Complex	1	0	1		1	1	1	52.8361	619.969	Sperm_cotton_fraction10_IGP1_Xin_20210208
61685	61687	61670	151.9572	3	1157.49	1157.49	-0.00512695	3469.44	3469.43	DGIHCLQCNSSLVYGAK	DGIHC[Carbamidomethyl]LQC[Carbamidomethyl]NSSLVYGAK	1920.88	Zona pellucida-binding protein 1	Q9BS86	ZPBP	340	14	{'b1^1': (116.0347680321, 0.0, 0.0), 'b2^1': (173.0562320321, 0.0, 0.0), 'b3^1': (286.1402960321, 0.0, 0.0), 'b4^1': (423.19920803210005, 423.1980895996094, 4296.55224609375), 'b5^1': (583.2298557557001, 583.2265625, 3465.19873046875), 'b6^1': (696.3139197557001, 696.3101806640625, 7247.1806640625), 'b7^1': (824.3724977557001, 824.3665771484375, 5383.87109375), 'b8^1': (984.4031454793001, 0.0, 0.…	N3H4S1	1548.54	A2B2C1D1E2F1G3gfedD1dcba	Complex	0	0			1	1	1	50.9969	390.065	Sperm_cotton_fraction10_IGP1_Xin_20210208
61414	61416	61406	151.3020	3	1273.87	1273.87	-0.0109863	3818.58	3818.56	DGIHCLQCNSSLVYGAK	DGIHC[Carbamidomethyl]LQC[Carbamidomethyl]NSSLVYGAK	1920.88	Zona pellucida-binding protein 1	Q9BS86	ZPBP	340	13	{'b1^1': (116.0347680321, 0.0, 0.0), 'b2^1': (173.0562320321, 0.0, 0.0), 'b3^1': (286.1402960321, 0.0, 0.0), 'b4^1': (423.19920803210005, 423.19830322265625, 5305.017578125), 'b5^1': (583.2298557557001, 583.2286987304688, 4817.72998046875), 'b6^1': (696.3139197557001, 696.3093872070312, 5686.85107421875), 'b7^1': (824.3724977557001, 824.3676147460938, 5638.23046875), 'b8^1': (984.4031454793001, 9…	N4H4F1S1	1897.68	A2B2C1D1E2F1G3gfedD1E2edcbB5ba	Complex	1	0	1		1	1	1	45.295	515.943	Sperm_cotton_fraction10_IGP1_Xin_20210208
19153	19155	19152	49.8726	3	879.065	879.065	-0.000183105	2634.17	2634.16	GKVVSVENR	GKVVSVENR	986.551	Zona pellucida-binding protein 1	Q9BS86	ZPBP	114	8	{'b1^1': (58.0292890321, 0.0, 0.0), 'b2^1': (186.1242520321, 186.12335205078125, 7141.22802734375), 'b3^1': (285.1926660321, 285.1922607421875, 5530.26806640625), 'b4^1': (384.26108003210004, 384.2611389160156, 3978.90234375), 'b5^1': (471.2931080321, 0.0, 0.0), 'b6^1': (570.3615220321, 570.3595581054688, 3393.43115234375), 'b7^1': (699.4041150321, 0.0, 0.0), 'b8^1': (813.4470420321, 813.44335937…	N5H3F1	1647.61	A2B2C1D1E2F2fedD2dD1dcbB5ba	Complex	1	1	1	1	1	1	1	32.2228	309.475	Sperm_cotton_fraction10_IGP1_Xin_20210208
18855	18857	18854	49.1541	2	1286.05	1286.05	0.000976562	2570.09	2570.07	VVSVENR	VVSVENR	801.434	Zona pellucida-binding protein 1	Q9BS86	ZPBP	114	7	{'b1^1': (100.0762390321, 0.0, 0.0), 'b2^1': (199.1446530321, 0.0, 0.0), 'b3^1': (286.17668103209996, 286.1765441894531, 1745.289306640625), 'b4^1': (385.2450950321, 385.2464294433594, 1622.1124267578125), 'b5^1': (514.2876880321, 514.2871704101562, 2086.841796875), 'b6^1': (628.3306150321, 628.3300170898438, 2294.17919921875), 'b7^1': (784.4317260321, 784.4307861328125, 1700.54638671875), 'y1^1'…	N4H5F1	1768.64	A2B2C1D1E2F1fF5fedD1E2F1fedcba	Complex	0	0			1	1	1	29.6133	522.074	Sperm_cotton_fraction10_IGP1_Xin_20210208
20102	20104	20101	52.1407	2	1379.59	1379.59	0.00390625	2757.17	2757.16	VVSVENR	VVSVENR	801.434	Zona pellucida-binding protein 1	Q9BS86	ZPBP	114	6	{'b1^1': (100.0762390321, 0.0, 0.0), 'b2^1': (199.1446530321, 199.14434814453125, 2816.09619140625), 'b3^1': (286.17668103209996, 286.1761779785156, 2708.49658203125), 'b4^1': (385.2450950321, 0.0, 0.0), 'b5^1': (514.2876880321, 514.2860717773438, 4255.328125), 'b6^1': (628.3306150321, 628.3294067382812, 4034.159912109375), 'b7^1': (784.4317260321, 0.0, 0.0), 'y1^1': (175.1194960962998, 175.11900…	N5H4F2	1955.72	A2B2C1D1E2F2fF5fedD1E2F1fedcbB5ba	Complex	1	0	1		0.999827	1	1	24.0209	653.591	Sperm_cotton_fraction10_IGP1_Xin_20210208
12779	12781	12777	34.5273	2	1171.47	1171.47	0.00366211	2340.93	2340.91	NQSFCNK	NQSFC[Carbamidomethyl]NK	896.381	Acrosomal protein SP-10	P26436	ACRV1	258	6	{'b1^1': (115.05075203210001, 0.0, 0.0), 'b2^1': (243.10933003210002, 0.0, 0.0), 'b3^1': (330.1413580321, 0.0, 0.0), 'b4^1': (477.2097720321, 0.0, 0.0), 'b5^1': (637.2404197557, 0.0, 0.0), 'b6^1': (751.2833467557, 0.0, 0.0), 'b7^1': (879.3783097557, 879.37109375, 12870.68359375), 'y1^1': (147.11334809629997, 0.0, 0.0), 'y2^1': (261.1562750962999, 0.0, 0.0), 'y3^1': (421.18692281989996, 421.185577…	N4H3F1	1444.53	A2B2C1D1E2edD1E2edcbB5ba	Complex	1	0	1		1	1	1	23.9374	258.703	Sperm_cotton_fraction10_IGP1_Xin_20210208
28499	28501	28489	72.2222	2	1163	1163	-0.00170898	2323.99	2323.98	TVNATTYEK	TVNATTYEK	1025.5	Equatorin	Q9NQ60	EQTN	101	7	{'b1^1': (102.0555030321, 0.0, 0.0), 'b2^1': (201.1239170321, 0.0, 0.0), 'b3^1': (315.1668440321, 0.0, 0.0), 'b4^1': (386.2039580321, 386.2038269042969, 1791.282470703125), 'b5^1': (487.2516360321, 0.0, 0.0), 'b6^1': (588.2993140321, 0.0, 0.0), 'b7^1': (751.3626430321001, 0.0, 0.0), 'b8^1': (880.4052360321001, 0.0, 0.0), 'b9^1': (1008.5001990321001, 0.0, 0.0), 'y1^1': (147.11334809629986, 0.0, 0.…	N4H3	1298.48	A2B2C1D1E2edD1E2edcba	Complex	0	0			1	1	1	23.3496	500.462	Sperm_cotton_fraction10_IGP1_Xin_20210208
19318	19320	19316	50.2670	2	1176.51	1176.51	-0.00317383	2351.01	2351	VVSVENR	VVSVENR	801.434	Zona pellucida-binding protein 1	Q9BS86	ZPBP	114	6	{'b1^1': (100.0762390321, 0.0, 0.0), 'b2^1': (199.1446530321, 199.14346313476562, 1414.7845458984375), 'b3^1': (286.17668103209996, 286.1759948730469, 3463.266845703125), 'b4^1': (385.2450950321, 0.0, 0.0), 'b5^1': (514.2876880321, 514.287841796875, 4664.3994140625), 'b6^1': (628.3306150321, 628.3323974609375, 1653.2955322265625), 'b7^1': (784.4317260321, 784.4306640625, 1814.732666015625), 'y1^1…	N3H4F2	1549.57	A2B2C1D1E2F1fF5fedD1dcbB5ba	Complex	1	0	1		1	1	1	22.1548	423.99	Sperm_cotton_fraction10_IGP1_Xin_20210208
20839	20841	20837	53.5243	2	1236.03	1236.03	-0.000244141	2470.05	2470.04	TVNATTYEK	TVNATTYEK	1025.5	Equatorin	Q9NQ60	EQTN	101	15	{'b1^1': (102.0555030321, 0.0, 0.0), 'b2^1': (201.1239170321, 0.0, 0.0), 'b3^1': (315.1668440321, 315.16705322265625, 2616.1669921875), 'b4^1': (386.2039580321, 386.2027282714844, 8508.4365234375), 'b5^1': (487.2516360321, 487.252197265625, 2415.050048828125), 'b6^1': (588.2993140321, 588.301025390625, 2119.914306640625), 'b7^1': (751.3626430321001, 751.3623046875, 3719.679931640625), 'b8^1': (88…	N4H3F1	1444.53	A2B2C1D1E2edD2dD1dcbB5ba	Complex	1	1	0.997714	1	1	1	1	113.639	141.97	Sperm_cotton_fraction10_IGP2_Xin_20210208
18922	18924	18921	48.9162	3	879.065	879.066	0.00219727	2634.17	2634.16	GKVVSVENR	GKVVSVENR	986.551	Zona pellucida-binding protein 1	Q9BS86	ZPBP	114	9	{'b1^1': (58.0292890321, 0.0, 0.0), 'b2^1': (186.1242520321, 186.12364196777344, 5897.150390625), 'b3^1': (285.1926660321, 285.19171142578125, 3004.544189453125), 'b4^1': (384.26108003210004, 384.2604675292969, 3047.350341796875), 'b5^1': (471.2931080321, 0.0, 0.0), 'b6^1': (570.3615220321, 570.3592529296875, 2560.72119140625), 'b7^1': (699.4041150321, 699.408203125, 1988.75439453125), 'b8^1': (8…	N5H3F1	1647.61	A2B2C1D1E2edD2dD1E2edcbB5ba	Complex	1	1	1	0.99902	1	1	1	38.0331	264.392	Sperm_cotton_fraction10_IGP2_Xin_20210208
19360	19362	19354	49.9748	3	857.704	857.702	-0.00640869	2570.08	2570.07	VVSVENR	VVSVENR	801.434	Zona pellucida-binding protein 1	Q9BS86	ZPBP	114	6	{'b1^1': (100.0762390321, 0.0, 0.0), 'b2^1': (199.1446530321, 199.14410400390625, 8136.46484375), 'b3^1': (286.17668103209996, 286.1759338378906, 3197.13427734375), 'b4^1': (385.2450950321, 0.0, 0.0), 'b5^1': (514.2876880321, 514.286865234375, 2642.378173828125), 'b6^1': (628.3306150321, 628.3281860351562, 2471.34814453125), 'b7^1': (784.4317260321, 0.0, 0.0), 'y1^1': (175.1194960962998, 175.1189…	N4H5F1	1768.64	A2B2C1D1E2F1feE2edD1E1edcbB5ba	Hybrid	1	0	1		0.980967	1	1	23.8437	230.003	Sperm_cotton_fraction10_IGP2_Xin_20210208
19840	19842	19837	49.3612	2	1245.02	1245.02	-0.00170898	2488.03	2488.02	VVSVENR	VVSVENR	801.434	Zona pellucida-binding protein 1	Q9BS86	ZPBP	114	6	{'b1^1': (100.0762390321, 0.0, 0.0), 'b2^1': (199.1446530321, 199.14398193359375, 8969.220703125), 'b3^1': (286.17668103209996, 286.1753845214844, 3377.535400390625), 'b4^1': (385.2450950321, 0.0, 0.0), 'b5^1': (514.2876880321, 0.0, 0.0), 'b6^1': (628.3306150321, 628.3246459960938, 1457.414794921875), 'b7^1': (784.4317260321, 0.0, 0.0), 'y1^1': (175.1194960962998, 175.11892700195312, 9891.984375)…	N2H7F1	1686.59	A2B2C1D1E1edD1E1eE1F1fedcbB5ba	High mannose	1	0	0.999781		1			23.201	368.449	Sperm_cotton_fraction10_IGP3_Xin_20210208
30542	30544	30526	74.9787	2	1264.54	1264.04	-1.0061	2526.07	2527.06	TVNATTYEK	TVNATTYEK	1025.5	Equatorin	Q9NQ60	EQTN	101	8	{'b1^1': (102.0555030321, 0.0, 0.0), 'b2^1': (201.1239170321, 0.0, 0.0), 'b3^1': (315.1668440321, 0.0, 0.0), 'b4^1': (386.2039580321, 386.20367431640625, 2700.1572265625), 'b5^1': (487.2516360321, 0.0, 0.0), 'b6^1': (588.2993140321, 0.0, 0.0), 'b7^1': (751.3626430321001, 0.0, 0.0), 'b8^1': (880.4052360321001, 0.0, 0.0), 'b9^1': (1008.5001990321001, 0.0, 0.0), 'y1^1': (147.11334809629986, 0.0, 0.0…	N5H3	1501.56	A2B2C1D1E2edD2dD1E2edcba	Complex	0	1		1	1	1	1	31.6244	238.656	Sperm_cotton_fraction10_IGP3_Xin_20210208
55872	55874	55863	135.7349	3	1230.85	1230.85	-0.000366211	3689.54	3689.52	DGIHCLQCNSSLVYGAK	DGIHC[Carbamidomethyl]LQC[Carbamidomethyl]NSSLVYGAK	1920.88	Zona pellucida-binding protein 1	Q9BS86	ZPBP	340	10	{'b1^1': (116.0347680321, 0.0, 0.0), 'b2^1': (173.0562320321, 0.0, 0.0), 'b3^1': (286.1402960321, 0.0, 0.0), 'b4^1': (423.19920803210005, 423.19793701171875, 10269.2822265625), 'b5^1': (583.2298557557001, 583.2284545898438, 11922.6904296875), 'b6^1': (696.3139197557001, 696.309814453125, 13974.1640625), 'b7^1': (824.3724977557001, 824.3698120117188, 49619.96875), 'b8^1': (984.4031454793001, 0.0, …	N4H5F1	1768.64	A2B2C1D1E2F1fF5feE2edD1E1edcba	Hybrid	0	0			0.995291	1	1	29.0229	314.368	Sperm_cotton_fraction10_IGP3_Xin_20210208
47582	47584	47576	114.7503	2	1326.09	1326.09	-0.00317383	2650.16	2650.15	TLSPTGNISSAPK	TLSPTGNISSAPK	1271.67	SUN domain-containing protein 1	O94901	SUN1	732	16	{'b1^1': (102.0555030321, 0.0, 0.0), 'b2^1': (215.1395670321, 215.1387939453125, 4955.5341796875), 'b3^1': (302.17159503209996, 302.17059326171875, 2890.9677734375), 'b4^1': (399.2243590321, 0.0, 0.0), 'b5^1': (500.2720370321, 0.0, 0.0), 'b6^1': (557.2935010321, 0.0, 0.0), 'b7^1': (671.3364280321, 671.3346557617188, 1988.5419921875), 'b8^1': (784.4204920321, 784.4177856445312, 5658.85693359375), …	N2H6	1378.48	A2B2C1D1E1edD1E1eE1edcba	High mannose	0	0			1			88.7417	723.403	Sperm_cotton_fraction11_IGP1_Xin_20210208
20216	20218	20215	49.0867	2	1009.94	1009.94	-0.0012207	2017.87	2017.86	VVSVENR	VVSVENR	801.434	Zona pellucida-binding protein 1	Q9BS86	ZPBP	114	11	{'b1^1': (100.0762390321, 0.0, 0.0), 'b2^1': (199.1446530321, 199.1444091796875, 51081.81640625), 'b3^1': (286.17668103209996, 286.17669677734375, 28731.923828125), 'b4^1': (385.2450950321, 385.24468994140625, 7281.29541015625), 'b5^1': (514.2876880321, 514.2871704101562, 19299.2265625), 'b6^1': (628.3306150321, 628.32958984375, 9441.5927734375), 'b7^1': (784.4317260321, 784.4334106445312, 5673.8…	N2H5	1216.42	A2B2C1D1dD1E1eE1edcba	High mannose	0	0			1			85.453	728.744	Sperm_cotton_fraction11_IGP1_Xin_20210208
21686	21688	21685	52.6248	2	1082.97	1082.97	-0.00268555	2163.93	2163.92	VVSVENR	VVSVENR	801.434	Zona pellucida-binding protein 1	Q9BS86	ZPBP	114	9	{'b1^1': (100.0762390321, 0.0, 0.0), 'b2^1': (199.1446530321, 199.14430236816406, 13811.48828125), 'b3^1': (286.17668103209996, 286.1761779785156, 10024.2236328125), 'b4^1': (385.2450950321, 385.2455139160156, 1616.9033203125), 'b5^1': (514.2876880321, 514.2881469726562, 2403.8486328125), 'b6^1': (628.3306150321, 0.0, 0.0), 'b7^1': (784.4317260321, 784.4329833984375, 1946.43359375), 'y1^1': (175.…	N2H5F1	1362.48	A2B2C1D1dD1E1eE1edcbB5ba	High mannose	1	0	1		1			51.102	764.067	Sperm_cotton_fraction11_IGP1_Xin_20210208
67472	67474	67470	162.6344	3	1367.28	1367.28	0.00219727	4098.81	4098.79	NKDTNIEVTFLSSNITSSSK	NKDTNIEVTFLSSNITSSSK	2184.09	Phospholipase A1 member A	Q53H76	PLA1A	365	31	{'b1^1': (115.05075203210001, 0.0, 0.0), 'b2^1': (243.14571503210001, 243.1454620361328, 9892.0537109375), 'b3^1': (358.1726580321, 358.1723937988281, 12022.1435546875), 'b4^1': (459.2203360321, 459.2205505371094, 9795.453125), 'b5^1': (573.2632630321, 573.2632446289062, 13131.1103515625), 'b6^1': (686.3473270321, 686.3466796875, 33867.375), 'b7^1': (815.3899200321, 815.389404296875, 31201.666015…	N4H5F2	1914.7	A2B2C1D1E2F1fF5fedD1E2F1fedcbB5ba	Complex	1	0	1		0.99986	1	1	235.166	517.954	Sperm_cotton_fraction11_IGP1_Xin_20210208
31531	31533	31530	76.2431	2	1264.54	1264.54	-0.0143948	2527.07	2527.06	TVNATTYEK	TVNATTYEK	1025.5	Equatorin	Q9NQ60	EQTN	101	17	{'b1^1': (102.0555030321, 0.0, 0.0), 'b2^1': (201.1239170321, 201.12388610839844, 19879.572265625), 'b3^1': (315.1668440321, 315.1668701171875, 41112.45703125), 'b4^1': (386.2039580321, 386.2039794921875, 107836.03125), 'b5^1': (487.2516360321, 487.25201416015625, 36794.76171875), 'b6^1': (588.2993140321, 588.3087158203125, 20467.638671875), 'b7^1': (751.3626430321001, 751.3623046875, 40118.38671…	N5H3	1501.56	A2B2C1D1E2F2fedD2dD1dcba	Complex	0	1		1	1	1	1	180.162	334.43	Sperm_cotton_fraction11_IGP1_Xin_20210208
14746	14748	14745	35.9204	2	1069.93	1069.93	-0.0012207	2137.84	2137.84	NQSFCNK	NQSFC[Carbamidomethyl]NK	896.381	Acrosomal protein SP-10	P26436	ACRV1	258	13	{'b1^1': (115.05075203210001, 0.0, 0.0), 'b2^1': (243.10933003210002, 243.1089630126953, 43951.23046875), 'b3^1': (330.1413580321, 330.1412048339844, 21738.09765625), 'b4^1': (477.2097720321, 477.2096252441406, 9779.728515625), 'b5^1': (637.2404197557, 637.2341918945312, 18776.265625), 'b6^1': (751.2833467557, 751.2816772460938, 25334.26171875), 'b7^1': (879.3783097557, 879.377197265625, 201792.9…	N3H3F1	1241.45	A2B2C1D1E2edD1dcbB5ba	Complex	1	0	1		1	1	1	130.783	279.355	Sperm_cotton_fraction11_IGP1_Xin_20210208
67475	67477	67470	162.6423	3	1415.97	1415.97	-0.000366211	4244.87	4244.85	NKDTNIEVTFLSSNITSSSK	NKDTNIEVTFLSSNITSSSK	2184.09	Phospholipase A1 member A	Q53H76	PLA1A	365	24	{'b1^1': (115.05075203210001, 0.0, 0.0), 'b2^1': (243.14571503210001, 243.14564514160156, 3862.883056640625), 'b3^1': (358.1726580321, 358.1713562011719, 3831.672607421875), 'b4^1': (459.2203360321, 459.2196044921875, 2527.689208984375), 'b5^1': (573.2632630321, 573.2586059570312, 5006.81298828125), 'b6^1': (686.3473270321, 686.34912109375, 11870.7294921875), 'b7^1': (815.3899200321, 815.39245605…	N4H5F3	2060.76	A2B2C1D1E2F1G5gfF5fedD1E2F1fedcbB5ba	Complex	1	0	1		0.99986	1	1	129.717	324.856	Sperm_cotton_fraction11_IGP1_Xin_20210208
63369	63371	63364	152.7504	4	1173.01	1173.01	0.00634766	4688	4687.97	ILLTCSLNDSATEVTGHR	ILLTC[Carbamidomethyl]SLNDSATEVTGHR	1985.98	Basigin	P35613	BSG	160	23	{'b1^1': (114.0918890321, 0.0, 0.0), 'b2^1': (227.17595303209998, 227.17539978027344, 8472.7646484375), 'b3^1': (340.2600170321, 340.26007080078125, 3168.580322265625), 'b4^1': (441.3076950321, 441.3064880371094, 2976.85595703125), 'b5^1': (601.3383427557001, 0.0, 0.0), 'b6^1': (688.3703707557, 688.3695678710938, 2228.34228515625), 'b7^1': (801.4544347557, 801.451904296875, 2875.79541015625), 'b8…	N7H7F1	2701.98	A2B2C1D1E2F1feE2F1fedD2dD1E2F1feE2F1fedcbB5ba	Complex	1	1	0.997197	0.99972	0.99986	1	1	129.113	213.414	Sperm_cotton_fraction11_IGP1_Xin_20210208
63733	63735	63731	153.6232	3	1495.98	1495.98	-0.00219727	4484.92	4484.89	ILLTCSLNDSATEVTGHR	ILLTC[Carbamidomethyl]SLNDSATEVTGHR	1985.98	Basigin	P35613	BSG	160	18	{'b1^1': (114.0918890321, 0.0, 0.0), 'b2^1': (227.17595303209998, 227.17568969726562, 4890.49365234375), 'b3^1': (340.2600170321, 340.25848388671875, 1673.7132568359375), 'b4^1': (441.3076950321, 441.30450439453125, 2066.522705078125), 'b5^1': (601.3383427557001, 0.0, 0.0), 'b6^1': (688.3703707557, 0.0, 0.0), 'b7^1': (801.4544347557, 0.0, 0.0), 'b8^1': (915.4973617557, 915.4929809570312, 1809.775…	N6H7F1	2498.9	A2B2C1D1E2F1feE2F1fedD1E2F1feE2F1fedcbB5ba	Complex	1	0	0.997197		0.99972	1	1	80.3276	212.294	Sperm_cotton_fraction11_IGP1_Xin_20210208
21666	21668	21664	52.5790	2	1213.02	1213.02	0.000976562	2424.03	2424.02	VVSVENR	VVSVENR	801.434	Zona pellucida-binding protein 1	Q9BS86	ZPBP	114	9	{'b1^1': (100.0762390321, 0.0, 0.0), 'b2^1': (199.1446530321, 199.14488220214844, 8725.2333984375), 'b3^1': (286.17668103209996, 286.1763000488281, 12733.0078125), 'b4^1': (385.2450950321, 385.2449951171875, 3759.122314453125), 'b5^1': (514.2876880321, 514.287109375, 13526.66015625), 'b6^1': (628.3306150321, 628.328857421875, 7786.6142578125), 'b7^1': (784.4317260321, 784.4346313476562, 5385.9809…	N4H5	1622.58	A2B2C1D1E2F1fedD1E2F1fedcba	Complex	0	0			1	1	1	55.523	791.564	Sperm_cotton_fraction11_IGP1_Xin_20210208
21516	21518	21515	52.2169	2	1197.03	1197.03	-0.00146484	2392.04	2392.03	VVSVENR	VVSVENR	801.434	Zona pellucida-binding protein 1	Q9BS86	ZPBP	114	8	{'b1^1': (100.0762390321, 0.0, 0.0), 'b2^1': (199.1446530321, 199.1443634033203, 3274.702392578125), 'b3^1': (286.17668103209996, 286.1770935058594, 2726.54052734375), 'b4^1': (385.2450950321, 385.2455139160156, 3152.09326171875), 'b5^1': (514.2876880321, 514.2880249023438, 5220.49267578125), 'b6^1': (628.3306150321, 628.3310546875, 2204.093505859375), 'b7^1': (784.4317260321, 784.4324340820312, …	N4H3F2	1590.59	A2B2C1D1E2F2fF5fedD1dcbB5ba	Complex	1	0	1		1	1	1	40.6636	712.042	Sperm_cotton_fraction11_IGP1_Xin_20210208
64029	64031	64010	154.3419	3	1349.93	1349.93	0.00512695	4046.76	4046.74	ILLTCSLNDSATEVTGHR	ILLTC[Carbamidomethyl]SLNDSATEVTGHR	1985.98	Basigin	P35613	BSG	160	12	{'b1^1': (114.0918890321, 0.0, 0.0), 'b2^1': (227.17595303209998, 227.1756134033203, 2847.503662109375), 'b3^1': (340.2600170321, 0.0, 0.0), 'b4^1': (441.3076950321, 0.0, 0.0), 'b5^1': (601.3383427557001, 0.0, 0.0), 'b6^1': (688.3703707557, 0.0, 0.0), 'b7^1': (801.4544347557, 0.0, 0.0), 'b8^1': (915.4973617557, 0.0, 0.0), 'b9^1': (1030.5243047557, 0.0, 0.0), 'b10^1': (1117.5563327557002, 0.0, 0.0…	N4H5F3	2060.76	A2B2C1D1E2F1fF5fedD1E2F1fF5fedcbB5ba	Complex	1	0	1		1	1	1	35.8586	193.998	Sperm_cotton_fraction11_IGP1_Xin_20210208
30343	30345	30337	73.3853	3	824.358	824.357	-0.00219727	2470.05	2470.04	TVNATTYEK	TVNATTYEK	1025.5	Equatorin	Q9NQ60	EQTN	101	8	{'b1^1': (102.0555030321, 0.0, 0.0), 'b2^1': (201.1239170321, 0.0, 0.0), 'b3^1': (315.1668440321, 0.0, 0.0), 'b4^1': (386.2039580321, 0.0, 0.0), 'b5^1': (487.2516360321, 0.0, 0.0), 'b6^1': (588.2993140321, 0.0, 0.0), 'b7^1': (751.3626430321001, 0.0, 0.0), 'b8^1': (880.4052360321001, 0.0, 0.0), 'b9^1': (1008.5001990321001, 0.0, 0.0), 'y1^1': (147.11334809629986, 147.1128692626953, 2563.677734375),…	N4H3F1	1444.53	A2B2C1D1E2edD1E2edcbB5ba	Complex	1	0	1		1	1	1	31.2442	192.281	Sperm_cotton_fraction11_IGP1_Xin_20210208
63834	63835	63817	153.8708	3	1422.95	1422.96	0.00695801	4265.84	4265.81	ILLTCSLNDSATEVTGHR	ILLTC[Carbamidomethyl]SLNDSATEVTGHR	1985.98	Basigin	P35613	BSG	160	11	{'b1^1': (114.0918890321, 0.0, 0.0), 'b2^1': (227.17595303209998, 227.175537109375, 3549.170166015625), 'b3^1': (340.2600170321, 0.0, 0.0), 'b4^1': (441.3076950321, 0.0, 0.0), 'b5^1': (601.3383427557001, 0.0, 0.0), 'b6^1': (688.3703707557, 0.0, 0.0), 'b7^1': (801.4544347557, 0.0, 0.0), 'b8^1': (915.4973617557, 0.0, 0.0), 'b9^1': (1030.5243047557, 0.0, 0.0), 'b10^1': (1117.5563327557002, 0.0, 0.0)…	N5H6F2	2279.83	A2B2C1D1E2F1fF5fedD1E2F1feE2F1fedcbB5ba	Complex	1	0	1		1	1	1	30.1916	171.993	Sperm_cotton_fraction11_IGP1_Xin_20210208
20881	20883	20879	51.0075	2	1040.42	1040.42	-0.00292969	2078.82	2078.81	TPNCSQYR	TPNC[Carbamidomethyl]SQYR	1024.44	Serine protease inhibitor Kazal-type 2	P20155	SPINK2	35	7	{'b1^1': (102.0555030321, 0.0, 0.0), 'b2^1': (199.1082670321, 199.107421875, 1354.02001953125), 'b3^1': (313.1511940321, 0.0, 0.0), 'b4^1': (473.1818417557, 0.0, 0.0), 'b5^1': (560.2138697557, 0.0, 0.0), 'b6^1': (688.2724477557, 0.0, 0.0), 'b7^1': (851.3357767557, 0.0, 0.0), 'b8^1': (1007.4368877556999, 0.0, 0.0), 'y1^1': (175.1194960962999, 175.11923217773438, 2925.10888671875), 'y2^1': (338.182…	N2H4	1054.37	A2B2C1D1dD1E1edcba	High mannose	0	0			1			25.5412	683.146	Sperm_cotton_fraction11_IGP2_Xin_20210208
13789	13791	13787	33.9070	2	1171.47	1171.47	-0.0012207	2340.93	2340.91	NQSFCNK	NQSFC[Carbamidomethyl]NK	896.381	Acrosomal protein SP-10	P26436	ACRV1	258	12	{'b1^1': (115.05075203210001, 0.0, 0.0), 'b2^1': (243.10933003210002, 243.10888671875, 5607.60986328125), 'b3^1': (330.1413580321, 330.1413879394531, 2742.569580078125), 'b4^1': (477.2097720321, 477.2101135253906, 2130.379150390625), 'b5^1': (637.2404197557, 637.23486328125, 2545.03662109375), 'b6^1': (751.2833467557, 751.2784423828125, 1929.814208984375), 'b7^1': (879.3783097557, 879.37548828125…	N4H3F1	1444.53	A2B2C1D1E2F2fedD1dcbB5ba	Complex	1	0	1		1	0.859106	0.859106	94.0376	262.585	Sperm_cotton_fraction11_IGP2_Xin_20210208
67080	67082	67078	162.0705	3	1415.97	1415.96	-0.00256348	4244.87	4244.85	NKDTNIEVTFLSSNITSSSK	NKDTNIEVTFLSSNITSSSK	2184.09	Phospholipase A1 member A	Q53H76	PLA1A	365	19	{'b1^1': (115.05075203210001, 0.0, 0.0), 'b2^1': (243.14571503210001, 243.1448974609375, 2117.012451171875), 'b3^1': (358.1726580321, 358.17205810546875, 4363.669921875), 'b4^1': (459.2203360321, 0.0, 0.0), 'b5^1': (573.2632630321, 573.2606201171875, 3416.564453125), 'b6^1': (686.3473270321, 686.3450927734375, 11300.8671875), 'b7^1': (815.3899200321, 815.3833618164062, 7112.80078125), 'b8^1': (91…	N4H5F3	2060.76	A2B2C1D1E2F1fF5fedD1E2F1fF5fedcbB5ba	Complex	1	0	1		1	1	1	82.3817	337.791	Sperm_cotton_fraction11_IGP2_Xin_20210208
23842	23844	23841	58.1371	3	979.413	979.413	-0.000366211	2935.22	2935.21	VVSVENR	VVSVENR	801.434	Zona pellucida-binding protein 1	Q9BS86	ZPBP	114	8	{'b1^1': (100.0762390321, 0.0, 0.0), 'b2^1': (199.1446530321, 199.14430236816406, 5393.1826171875), 'b3^1': (286.17668103209996, 286.1766662597656, 4062.18603515625), 'b4^1': (385.2450950321, 0.0, 0.0), 'b5^1': (514.2876880321, 514.2866821289062, 3061.86669921875), 'b6^1': (628.3306150321, 628.3308715820312, 3277.977783203125), 'b7^1': (784.4317260321, 784.4295043945312, 2207.0595703125), 'y1^1':…	N5H6F1	2133.77	A2B2C1D1E2F1fedD1E2F1feE2F1fedcbB5ba	Complex	1	0	1		1	1	1	40.8298	263.143	Sperm_cotton_fraction11_IGP2_Xin_20210208
67080	67082	67073	162.1583	3	1429.64	1429.64	-0.0335595	4285.91	4285.87	NKDTNIEVTFLSSNITSSSK	NKDTNIEVTFLSSNITSSSK	2184.09	Phospholipase A1 member A	Q53H76	PLA1A	365	18	{'b1^1': (115.05075203210001, 0.0, 0.0), 'b2^1': (243.14571503210001, 243.1451873779297, 2654.239501953125), 'b3^1': (358.1726580321, 358.1751403808594, 2614.888916015625), 'b4^1': (459.2203360321, 459.2182312011719, 2067.66064453125), 'b5^1': (573.2632630321, 573.261474609375, 2303.07275390625), 'b6^1': (686.3473270321, 686.34619140625, 6735.291015625), 'b7^1': (815.3899200321, 815.3922119140625…	N5H4F3	2101.78	A2B2C1D1E2F2fF5fedD1E2F1fF5fedcbB5ba	Complex	1	0	1		1	1	1	71.377	258.639	Sperm_cotton_fraction11_IGP3_Xin_20210208
21553	21555	21552	52.7924	2	1298.57	1298.07	-0.994629	2594.12	2595.11	VVSVENR	VVSVENR	801.434	Zona pellucida-binding protein 1	Q9BS86	ZPBP	114	9	{'b1^1': (100.0762390321, 0.0, 0.0), 'b2^1': (199.1446530321, 199.14437866210938, 2793.707275390625), 'b3^1': (286.17668103209996, 286.1765441894531, 3834.5546875), 'b4^1': (385.2450950321, 385.2455749511719, 2987.283935546875), 'b5^1': (514.2876880321, 514.2874755859375, 7255.54345703125), 'b6^1': (628.3306150321, 628.333251953125, 2879.8720703125), 'b7^1': (784.4317260321, 784.43115234375, 2131…	N5H3F2	1793.67	A2B2C1D1E2F2fF5fedD1E2edcbB5ba	Complex	1	0	1		1	1	1	51.0889	311.055	Sperm_cotton_fraction11_IGP3_Xin_20210208
63459	63461	63453	153.4314	3	1495.98	1495.98	-0.00878906	4484.91	4484.89	ILLTCSLNDSATEVTGHR	ILLTC[Carbamidomethyl]SLNDSATEVTGHR	1985.98	Basigin	P35613	BSG	160	13	{'b1^1': (114.0918890321, 0.0, 0.0), 'b2^1': (227.17595303209998, 227.17538452148438, 4494.154296875), 'b3^1': (340.2600170321, 0.0, 0.0), 'b4^1': (441.3076950321, 0.0, 0.0), 'b5^1': (601.3383427557001, 0.0, 0.0), 'b6^1': (688.3703707557, 0.0, 0.0), 'b7^1': (801.4544347557, 801.4561767578125, 1828.70263671875), 'b8^1': (915.4973617557, 0.0, 0.0), 'b9^1': (1030.5243047557, 0.0, 0.0), 'b10^1': (111…	N6H7F1	2498.9	A2B2C1D1E2F1fF5feE2F1fedD1E2F1feE2F1fedcba	Complex	0	0			1	1	1	43.0511	215.02	Sperm_cotton_fraction11_IGP3_Xin_20210208
56789	56791	56783	137.4508	3	1284.88	1284.87	-0.0131836	3851.6	3851.57	DGIHCLQCNSSLVYGAK	DGIHC[Carbamidomethyl]LQC[Carbamidomethyl]NSSLVYGAK	1920.88	Zona pellucida-binding protein 1	Q9BS86	ZPBP	340	12	{'b1^1': (116.0347680321, 0.0, 0.0), 'b2^1': (173.0562320321, 0.0, 0.0), 'b3^1': (286.1402960321, 0.0, 0.0), 'b4^1': (423.19920803210005, 423.1986389160156, 45403.81640625), 'b5^1': (583.2298557557001, 0.0, 0.0), 'b6^1': (696.3139197557001, 0.0, 0.0), 'b7^1': (824.3724977557001, 0.0, 0.0), 'b8^1': (984.4031454793001, 0.0, 0.0), 'b9^1': (1098.4460724793, 0.0, 0.0), 'b10^1': (1185.4781004793, 0.0, …	N4H6F1	1930.69	A2B2C1D1E2F1fF5feE2F1fedD1E1edcba	Hybrid	0	0			1	1	1	40.0063	279.848	Sperm_cotton_fraction11_IGP3_Xin_20210208
63797	63799	63781	154.2373	3	1374.27	1374.26	-0.0106201	4119.77	4119.76	ILLTCSLNDSATEVTGHR	ILLTC[Carbamidomethyl]SLNDSATEVTGHR	1985.98	Basigin	P35613	BSG	160	12	{'b1^1': (114.0918890321, 0.0, 0.0), 'b2^1': (227.17595303209998, 227.17514038085938, 4052.0439453125), 'b3^1': (340.2600170321, 0.0, 0.0), 'b4^1': (441.3076950321, 0.0, 0.0), 'b5^1': (601.3383427557001, 0.0, 0.0), 'b6^1': (688.3703707557, 0.0, 0.0), 'b7^1': (801.4544347557, 0.0, 0.0), 'b8^1': (915.4973617557, 0.0, 0.0), 'b9^1': (1030.5243047557, 0.0, 0.0), 'b10^1': (1117.5563327557002, 0.0, 0.0)…	N5H6F1	2133.77	A2B2C1D1E2F1fedD1E2F1feE2F1fedcbB5ba	Complex	1	0	1		1	1	1	35.7127	215.387	Sperm_cotton_fraction11_IGP3_Xin_20210208
56560	56562	56542	136.9064	3	1195.84	1195.85	0.0065918	3584.52	3584.49	DGIHCLQCNSSLVYGAK	DGIHC[Carbamidomethyl]LQC[Carbamidomethyl]NSSLVYGAK	1920.88	Zona pellucida-binding protein 1	Q9BS86	ZPBP	340	11	{'b1^1': (116.0347680321, 0.0, 0.0), 'b2^1': (173.0562320321, 0.0, 0.0), 'b3^1': (286.1402960321, 0.0, 0.0), 'b4^1': (423.19920803210005, 423.1988220214844, 12386.1728515625), 'b5^1': (583.2298557557001, 583.229248046875, 12229.7060546875), 'b6^1': (696.3139197557001, 696.3126220703125, 12462.2509765625), 'b7^1': (824.3724977557001, 824.3717041015625, 39041.4765625), 'b8^1': (984.4031454793001, 0…	N5H4	1663.61	A2B2C1D1E2F1fedD1E2eE2edcba	Complex	0	0			1	1	1	33.9245	179.366	Sperm_cotton_fraction11_IGP3_Xin_20210208
28481	28483	28473	69.3815	2	1134.49	1134.49	0.000732422	2266.97	2266.96	TVNATTYEK	TVNATTYEK	1025.5	Equatorin	Q9NQ60	EQTN	101	8	{'b1^1': (102.0555030321, 0.0, 0.0), 'b2^1': (201.1239170321, 0.0, 0.0), 'b3^1': (315.1668440321, 0.0, 0.0), 'b4^1': (386.2039580321, 386.2042236328125, 2111.3603515625), 'b5^1': (487.2516360321, 0.0, 0.0), 'b6^1': (588.2993140321, 0.0, 0.0), 'b7^1': (751.3626430321001, 0.0, 0.0), 'b8^1': (880.4052360321001, 0.0, 0.0), 'b9^1': (1008.5001990321001, 1008.4937133789062, 6178.974609375), 'y1^1': (147…	N3H3F1	1241.45	A2B2C1D1E2edD1dcbB5ba	Complex	1	0	1		1	1	1	32.5316	187.097	Sperm_cotton_fraction11_IGP3_Xin_20210208
22945	22947	22940	56.1331	3	974.083	974.082	-0.00256348	2919.22	2919.21	VVSVENR	VVSVENR	801.434	Zona pellucida-binding protein 1	Q9BS86	ZPBP	114	7	{'b1^1': (100.0762390321, 0.0, 0.0), 'b2^1': (199.1446530321, 199.14419555664062, 4740.572265625), 'b3^1': (286.17668103209996, 286.1763610839844, 2469.348388671875), 'b4^1': (385.2450950321, 0.0, 0.0), 'b5^1': (514.2876880321, 514.2861328125, 2105.802978515625), 'b6^1': (628.3306150321, 628.328369140625, 2288.902099609375), 'b7^1': (784.4317260321, 0.0, 0.0), 'y1^1': (175.1194960962998, 175.1190…	N5H5F2	2117.78	A2B2C1D1E2F1fF5fedD2dD1E2F1fedcbB5ba	Complex	1	1	1	0.999716	0.998864	1	1	30.6571	159.695	Sperm_cotton_fraction11_IGP3_Xin_20210208
41415	41417	41411	110.0560	3	1152.47	1152.47	-0.00219727	3454.38	3454.38	ITDSEDKALMNGSESR	ITDSEDKALMNGSESR	1751.8	Basigin	P35613	BSG	268	22	{'b1^1': (114.0918890321, 0.0, 0.0), 'b2^1': (215.1395670321, 215.13882446289062, 5682.08349609375), 'b3^1': (330.1665100321, 330.16558837890625, 5933.80810546875), 'b4^1': (417.19853803210003, 417.1966247558594, 3873.68408203125), 'b5^1': (546.2411310321, 546.2406005859375, 7153.1298828125), 'b6^1': (661.2680740321, 661.2683715820312, 15697.82421875), 'b7^1': (789.3630370321, 789.3612670898438, …	N2H8	1702.58	A2B2C1D1E1F1fedD1E1eE1F1fedcba	High mannose	0	0			1			143.565	645.089	Sperm_cotton_fraction12_IGP1_Xin_20210208
43788	43790	43768	115.4215	2	1245.56	1245.06	-1.00391	2488.09	2488.09	TLSPTGNISSAPK	TLSPTGNISSAPK	1271.67	SUN domain-containing protein 1	O94901	SUN1	732	20	{'b1^1': (102.0555030321, 0.0, 0.0), 'b2^1': (215.1395670321, 215.13888549804688, 13715.4345703125), 'b3^1': (302.17159503209996, 302.1700744628906, 7734.63671875), 'b4^1': (399.2243590321, 0.0, 0.0), 'b5^1': (500.2720370321, 500.26959228515625, 1575.569580078125), 'b6^1': (557.2935010321, 0.0, 0.0), 'b7^1': (671.3364280321, 671.336181640625, 2735.86279296875), 'b8^1': (784.4204920321, 784.418273…	N2H5	1216.42	A2B2C1D1dD1E1eE1edcba	High mannose	0	0			1			143.311	740.509	Sperm_cotton_fraction12_IGP1_Xin_20210208
41878	41880	41871	111.1126	3	1044.77	1044.43	-1.00452	3130.27	3130.28	ITDSEDKALMNGSESR	ITDSEDKALMNGSESR	1751.8	Basigin	P35613	BSG	268	19	{'b1^1': (114.0918890321, 0.0, 0.0), 'b2^1': (215.1395670321, 215.1393585205078, 3024.11279296875), 'b3^1': (330.1665100321, 330.1675109863281, 2398.416259765625), 'b4^1': (417.19853803210003, 0.0, 0.0), 'b5^1': (546.2411310321, 0.0, 0.0), 'b6^1': (661.2680740321, 661.26416015625, 6754.025390625), 'b7^1': (789.3630370321, 789.36181640625, 2597.7470703125), 'b8^1': (860.4001510321, 860.39739990234…	N2H6	1378.48	A2B2C1D1E1edD1E1eE1edcba	High mannose	0	0			1			99.7139	424.088	Sperm_cotton_fraction12_IGP1_Xin_20210208
18928	18930	18927	52.3289	2	1334.02	1334.02	-0.00170898	2666.03	2666.03	ALMNGSESR	ALMNGSESR	963.444	Basigin	P35613	BSG	268	13	{'b1^1': (72.0449390321, 0.0, 0.0), 'b2^1': (185.1290030321, 185.12832641601562, 6481.921875), 'b3^1': (316.1694880321, 0.0, 0.0), 'b4^1': (430.2124150321, 0.0, 0.0), 'b5^1': (487.2338790321, 487.2340087890625, 1826.2088623046875), 'b6^1': (574.2659070321, 574.2674560546875, 2534.16845703125), 'b7^1': (703.3085000321, 0.0, 0.0), 'b8^1': (790.3405280321, 0.0, 0.0), 'b9^1': (946.4416390321, 946.435…	N2H8	1702.58	A2B2C1D1E1F1fedD1E1eE1F1fedcba	High mannose	0	0			1			87.3972	819.512	Sperm_cotton_fraction12_IGP1_Xin_20210208
41775	41777	41756	110.8788	3	1098.79	1098.45	-1.00488	3292.33	3292.33	ITDSEDKALMNGSESR	ITDSEDKALMNGSESR	1751.8	Basigin	P35613	BSG	268	13	{'b1^1': (114.0918890321, 0.0, 0.0), 'b2^1': (215.1395670321, 0.0, 0.0), 'b3^1': (330.1665100321, 0.0, 0.0), 'b4^1': (417.19853803210003, 0.0, 0.0), 'b5^1': (546.2411310321, 0.0, 0.0), 'b6^1': (661.2680740321, 661.2681274414062, 3430.76611328125), 'b7^1': (789.3630370321, 789.361572265625, 2503.015380859375), 'b8^1': (860.4001510321, 860.397216796875, 3779.75830078125), 'b9^1': (973.4842150321, 9…	N2H7	1540.53	A2B2C1D1E1edD1E1eE1F1fedcba	High mannose	0	0			1			45.4419	614.451	Sperm_cotton_fraction12_IGP1_Xin_20210208
18825	18827	18820	52.0851	2	1415.05	1415.05	-0.000732422	2828.08	2828.08	ALMNGSESR	ALMNGSESR	963.444	Basigin	P35613	BSG	268	7	{'b1^1': (72.0449390321, 0.0, 0.0), 'b2^1': (185.1290030321, 185.12844848632812, 2612.282470703125), 'b3^1': (316.1694880321, 0.0, 0.0), 'b4^1': (430.2124150321, 0.0, 0.0), 'b5^1': (487.2338790321, 0.0, 0.0), 'b6^1': (574.2659070321, 0.0, 0.0), 'b7^1': (703.3085000321, 0.0, 0.0), 'b8^1': (790.3405280321, 0.0, 0.0), 'b9^1': (946.4416390321, 946.4415283203125, 1628.7166748046875), 'y1^1': (175.1194…	N2H9	1864.63	A2B2C1D1E1F1fedD1E1F1feE1F1fedcba	High mannose	0	0			1			23.889	782.738	Sperm_cotton_fraction12_IGP1_Xin_20210208
62688	62690	62687	155.2738	3	1441.95	1441.96	0.0128174	4322.84	4322.84	ILLTCSLNDSATEVTGHR	ILLTC[Carbamidomethyl]SLNDSATEVTGHR	1985.98	Basigin	P35613	BSG	160	24	{'b1^1': (114.0918890321, 0.0, 0.0), 'b2^1': (227.17595303209998, 227.17526245117188, 53035.3828125), 'b3^1': (340.2600170321, 340.2589111328125, 19832.306640625), 'b4^1': (441.3076950321, 441.3076477050781, 18577.048828125), 'b5^1': (601.3383427557001, 601.341064453125, 9014.9091796875), 'b6^1': (688.3703707557, 688.3688354492188, 13968.28125), 'b7^1': (801.4544347557, 801.4508056640625, 9842.20…	N6H6F1	2336.85	A2B2C1D1E2F1fF5fedD2dD1E2F1feE2F1fedcba	Complex	0	1		1	1	1	1	173.947	445.979	Sperm_cotton_fraction12_IGP1_Xin_20210208
61031	61033	61011	152.1065	3	1211.52	1211.53	0.0201416	3631.57	3629.56	QYVFTTQNPNGTESEISVR	QYVFTTQNPNGTESEISVR	2169.03	Equatorin	Q9NQ60	EQTN	76	26	{'b1^1': (129.0664030321, 129.06597900390625, 1556.16064453125), 'b2^1': (292.12973203210004, 292.1292724609375, 29854.439453125), 'b3^1': (391.19814603210006, 391.1973571777344, 40441.84765625), 'b4^1': (538.2665600321001, 538.2653198242188, 5883.06689453125), 'b5^1': (639.3142380321001, 639.3134765625, 3977.94970703125), 'b6^1': (740.3619160321001, 740.3618774414062, 3266.201171875), 'b7^1': (8…	N4H4	1460.53	A2B2C1D1E2F1fedD2dD1dcba	Complex	0	1		1	0.5	1	1	169.931	143.153	Sperm_cotton_fraction12_IGP1_Xin_20210208
51799	51801	51798	133.2472	3	1053.12	1053.12	0.000732422	3156.35	3156.35	VWGNNTETLVSK	VWGNNTETLVSK	1346.68	Izumo sperm-egg fusion protein 1	Q8IYV9	IZUMO1	204	20	{'b1^1': (100.0762390321, 0.0, 0.0), 'b2^1': (286.1555520321, 286.15545654296875, 12372.9892578125), 'b3^1': (343.17701603209997, 343.1769104003906, 3192.54345703125), 'b4^1': (457.2199430321, 0.0, 0.0), 'b5^1': (571.2628700321, 571.2626342773438, 6831.09521484375), 'b6^1': (672.3105480321, 672.3094482421875, 3725.23828125), 'b7^1': (801.3531410321, 801.3512573242188, 11028.34765625), 'b8^1': (90…	N5H4F1	1809.67	A2B2C1D1E2F1fedD2dD1E2edcbB5ba	Complex	1	1	1	0.999772	0.998173	1	1	164.617	348.574	Sperm_cotton_fraction12_IGP1_Xin_20210208
67111	67114	67106	163.7468	3	1318.58	1318.58	-0.00585938	3952.72	3952.73	NKDTNIEVTFLSSNITSSSK	NKDTNIEVTFLSSNITSSSK	2184.09	Phospholipase A1 member A	Q53H76	PLA1A	365	25	{'b1^1': (115.05075203210001, 0.0, 0.0), 'b2^1': (243.14571503210001, 243.14505004882812, 6006.27490234375), 'b3^1': (358.1726580321, 358.17120361328125, 11976.5107421875), 'b4^1': (459.2203360321, 459.2196350097656, 5553.07666015625), 'b5^1': (573.2632630321, 573.2583618164062, 6152.2255859375), 'b6^1': (686.3473270321, 686.3451538085938, 30296.349609375), 'b7^1': (815.3899200321, 815.3845214843…	N4H5F1	1768.64	A2B2C1D1E2F1fedD1E2F1fedcbB5ba	Complex	1	0	1		1	1	1	150.775	231.64	Sperm_cotton_fraction12_IGP1_Xin_20210208
62734	62736	62732	155.3613	3	1301.23	1301.23	0.00292969	3900.68	3900.68	ILLTCSLNDSATEVTGHR	ILLTC[Carbamidomethyl]SLNDSATEVTGHR	1985.98	Basigin	P35613	BSG	160	22	{'b1^1': (114.0918890321, 0.0, 0.0), 'b2^1': (227.17595303209998, 227.1750946044922, 12620.712890625), 'b3^1': (340.2600170321, 340.25927734375, 4071.361083984375), 'b4^1': (441.3076950321, 441.30596923828125, 4477.54736328125), 'b5^1': (601.3383427557001, 601.3369140625, 2667.895751953125), 'b6^1': (688.3703707557, 688.3682250976562, 2880.509765625), 'b7^1': (801.4544347557, 0.0, 0.0), 'b8^1': (…	N4H5F2	1914.7	A2B2C1D1E2F1fF5fedD1E2F1fedcbB5ba	Complex	1	0	1		1	1	1	126.996	360.568	Sperm_cotton_fraction12_IGP1_Xin_20210208
62480	62483	62476	154.8919	3	1349.92	1350.26	0.99646	4047.74	4046.74	ILLTCSLNDSATEVTGHR	ILLTC[Carbamidomethyl]SLNDSATEVTGHR	1985.98	Basigin	P35613	BSG	160	20	{'b1^1': (114.0918890321, 0.0, 0.0), 'b2^1': (227.17595303209998, 227.17514038085938, 13903.0595703125), 'b3^1': (340.2600170321, 0.0, 0.0), 'b4^1': (441.3076950321, 441.3079833984375, 5216.4326171875), 'b5^1': (601.3383427557001, 601.3350219726562, 2740.8427734375), 'b6^1': (688.3703707557, 688.3687744140625, 4011.461181640625), 'b7^1': (801.4544347557, 0.0, 0.0), 'b8^1': (915.4973617557, 0.0, 0…	N4H5F3	2060.76	A2B2C1D1E2F1G5gfF5fedD1E2F1fedcbB5ba	Complex	1	0	1		1	1	1	107.66	386.949	Sperm_cotton_fraction12_IGP1_Xin_20210208
20133	20135	20132	55.2010	2	1235.49	1235.49	-0.000976563	2468.97	2468.97	TPNCSQYR	TPNC[Carbamidomethyl]SQYR	1024.44	Serine protease inhibitor Kazal-type 2	P20155	SPINK2	35	11	{'b1^1': (102.0555030321, 0.0, 0.0), 'b2^1': (199.1082670321, 0.0, 0.0), 'b3^1': (313.1511940321, 0.0, 0.0), 'b4^1': (473.1818417557, 473.1829528808594, 2494.789306640625), 'b5^1': (560.2138697557, 0.0, 0.0), 'b6^1': (688.2724477557, 0.0, 0.0), 'b7^1': (851.3357767557, 851.3330688476562, 5466.0537109375), 'b8^1': (1007.4368877556999, 1007.4334106445312, 36869.015625), 'y1^1': (175.1194960962999, …	N4H3F1	1444.53	A2B2C1D1E2edD2dD1dcbB5ba	Complex	1	1	1	0.999772	1	1	1	69.0372	793.52	Sperm_cotton_fraction12_IGP1_Xin_20210208
41267	41269	41253	109.7200	4	1064.44	1063.68	-3.0376	4250.7	4250.7	ITDSEDKALMNGSESR	ITDSEDKALMNGSESR	1751.8	Basigin	P35613	BSG	268	15	{'b1^1': (114.0918890321, 0.0, 0.0), 'b2^1': (215.1395670321, 215.13931274414062, 2676.7939453125), 'b3^1': (330.1665100321, 0.0, 0.0), 'b4^1': (417.19853803210003, 0.0, 0.0), 'b5^1': (546.2411310321, 546.2341918945312, 2659.419189453125), 'b6^1': (661.2680740321, 661.2671508789062, 4284.59375), 'b7^1': (789.3630370321, 0.0, 0.0), 'b8^1': (860.4001510321, 860.39697265625, 8719.38671875), 'b9^1': …	N6H7F1	2498.9	A2B2C1D1E2F1feE2F1fedD1E2F1feE2F1fedcbB5ba	Complex	1	0	1		1	1	1	63.2396	158.995	Sperm_cotton_fraction12_IGP1_Xin_20210208
19462	19464	19461	53.6075	2	1131.99	1131.99	-0.00219727	2261.96	2261.96	VVSVENR	VVSVENR	801.434	Zona pellucida-binding protein 1	Q9BS86	ZPBP	114	9	{'b1^1': (100.0762390321, 0.0, 0.0), 'b2^1': (199.1446530321, 199.1438751220703, 11848.568359375), 'b3^1': (286.17668103209996, 286.17669677734375, 29182.7734375), 'b4^1': (385.2450950321, 385.24456787109375, 12864.041015625), 'b5^1': (514.2876880321, 514.287353515625, 24903.162109375), 'b6^1': (628.3306150321, 628.3287353515625, 8995.193359375), 'b7^1': (784.4317260321, 784.4295043945312, 13654.…	N4H4	1460.53	A2B2C1D1E2F1fedD1E2edcba	Complex	0	0			1	1	1	59.8532	705.738	Sperm_cotton_fraction12_IGP1_Xin_20210208
14859	14861	14856	42.6257	2	1354.03	1354.03	-0.00170898	2706.05	2706.05	NQSFCNK	NQSFC[Carbamidomethyl]NK	896.381	Acrosomal protein SP-10	P26436	ACRV1	258	9	{'b1^1': (115.05075203210001, 0.0, 0.0), 'b2^1': (243.10933003210002, 243.1089324951172, 2053.09130859375), 'b3^1': (330.1413580321, 330.13897705078125, 1964.41015625), 'b4^1': (477.2097720321, 0.0, 0.0), 'b5^1': (637.2404197557, 637.2379150390625, 2443.07861328125), 'b6^1': (751.2833467557, 0.0, 0.0), 'b7^1': (879.3783097557, 0.0, 0.0), 'y1^1': (147.11334809629997, 0.0, 0.0), 'y2^1': (261.156275…	N5H4F1	1809.67	A2B2C1D1E2F1fedD2dD1E2edcbB5ba	Complex	1	1	1	0.999772	1	1	1	50.5295	176.999	Sperm_cotton_fraction12_IGP1_Xin_20210208
25813	25815	25794	68.4545	2	1366.07	1366.08	0.00585938	2730.14	2730.14	TVNATTYEK	TVNATTYEK	1025.5	Equatorin	Q9NQ60	EQTN	101	8	{'b1^1': (102.0555030321, 0.0, 0.0), 'b2^1': (201.1239170321, 0.0, 0.0), 'b3^1': (315.1668440321, 0.0, 0.0), 'b4^1': (386.2039580321, 386.202880859375, 1725.826171875), 'b5^1': (487.2516360321, 0.0, 0.0), 'b6^1': (588.2993140321, 0.0, 0.0), 'b7^1': (751.3626430321001, 0.0, 0.0), 'b8^1': (880.4052360321001, 0.0, 0.0), 'b9^1': (1008.5001990321001, 1008.4986572265625, 8552.1162109375), 'y1^1': (147.…	N6H3	1704.63	A2B2C1D1E2edD2dD1E2eE2edcba	Complex	0	1		1	1	1	1	31.8611	198.021	Sperm_cotton_fraction12_IGP1_Xin_20210208
20499	20501	20488	56.0460	3	920.062	920.062	-1.36424e-12	2757.16	2757.16	VVSVENR	VVSVENR	801.434	Zona pellucida-binding protein 1	Q9BS86	ZPBP	114	7	{'b1^1': (100.0762390321, 0.0, 0.0), 'b2^1': (199.1446530321, 199.14439392089844, 8838.087890625), 'b3^1': (286.17668103209996, 286.17608642578125, 3736.08349609375), 'b4^1': (385.2450950321, 385.2453308105469, 2473.23486328125), 'b5^1': (514.2876880321, 514.2891235351562, 2369.380615234375), 'b6^1': (628.3306150321, 0.0, 0.0), 'b7^1': (784.4317260321, 0.0, 0.0), 'y1^1': (175.1194960962998, 175.1…	N5H4F2	1955.72	A2B2C1D1E2F1fF5fedD2dD1E2edcbB5ba	Complex	1	1	1	0.997944	1	1	1	31.6029	200.429	Sperm_cotton_fraction12_IGP1_Xin_20210208
55523	55525	55504	141.1078	3	1128.48	1128.48	-0.00439453	3382.41	3381.41	DGIHCLQCNSSLVYGAK	DGIHC[Carbamidomethyl]LQC[Carbamidomethyl]NSSLVYGAK	1920.88	Zona pellucida-binding protein 1	Q9BS86	ZPBP	340	10	{'b1^1': (116.0347680321, 0.0, 0.0), 'b2^1': (173.0562320321, 0.0, 0.0), 'b3^1': (286.1402960321, 0.0, 0.0), 'b4^1': (423.19920803210005, 423.19781494140625, 23122.953125), 'b5^1': (583.2298557557001, 0.0, 0.0), 'b6^1': (696.3139197557001, 0.0, 0.0), 'b7^1': (824.3724977557001, 0.0, 0.0), 'b8^1': (984.4031454793001, 0.0, 0.0), 'b9^1': (1098.4460724793, 0.0, 0.0), 'b10^1': (1185.4781004793, 0.0, 0…	N4H4	1460.53	A2B2C1D1E2F1fedD2dD1dcba	Complex	0	1		1	0.5	1	1	27.887	174.58	Sperm_cotton_fraction12_IGP1_Xin_20210208
21619	21621	21618	58.6638	3	925.393	925.392	-0.000915527	2773.15	2773.15	VVSVENR	VVSVENR	801.434	Zona pellucida-binding protein 1	Q9BS86	ZPBP	114	6	{'b1^1': (100.0762390321, 0.0, 0.0), 'b2^1': (199.1446530321, 199.14389038085938, 1895.647216796875), 'b3^1': (286.17668103209996, 286.1766662597656, 2427.150390625), 'b4^1': (385.2450950321, 0.0, 0.0), 'b5^1': (514.2876880321, 514.285400390625, 2713.289306640625), 'b6^1': (628.3306150321, 628.3324584960938, 2055.200439453125), 'b7^1': (784.4317260321, 0.0, 0.0), 'y1^1': (175.1194960962998, 175.1…	N5H5F1	1971.72	A2B2C1D1E2F1fedD1E2eE2F1fedcbB5ba	Complex	1	0	1		1	1	1	22.6684	327.22	Sperm_cotton_fraction12_IGP1_Xin_20210208
21791	21793	21789	59.0763	2	1306.56	1306.56	0.000976562	2611.1	2611.1	VVSVENR	VVSVENR	801.434	Zona pellucida-binding protein 1	Q9BS86	ZPBP	114	6	{'b1^1': (100.0762390321, 0.0, 0.0), 'b2^1': (199.1446530321, 199.1442108154297, 2036.958740234375), 'b3^1': (286.17668103209996, 286.175537109375, 2390.33447265625), 'b4^1': (385.2450950321, 0.0, 0.0), 'b5^1': (514.2876880321, 514.2863159179688, 2499.76904296875), 'b6^1': (628.3306150321, 628.3284912109375, 1820.795166015625), 'b7^1': (784.4317260321, 0.0, 0.0), 'y1^1': (175.1194960962998, 175.1…	N5H4F1	1809.67	A2B2C1D1E2F2fedD1E2F1fedcbB5ba	Complex	1	0	1		1	1	1	22.4801	440.054	Sperm_cotton_fraction12_IGP1_Xin_20210208
52737	52739	52717	133.8914	2	1363.75	1363.08	-1.33545	2724.15	2725.16	VWGNNTETLVSK	VWGNNTETLVSK	1346.68	Izumo sperm-egg fusion protein 1	Q8IYV9	IZUMO1	204	13	{'b1^1': (100.0762390321, 0.0, 0.0), 'b2^1': (286.1555520321, 286.1552734375, 4332.416015625), 'b3^1': (343.17701603209997, 0.0, 0.0), 'b4^1': (457.2199430321, 0.0, 0.0), 'b5^1': (571.2628700321, 0.0, 0.0), 'b6^1': (672.3105480321, 0.0, 0.0), 'b7^1': (801.3531410321, 0.0, 0.0), 'b8^1': (902.4008190321, 0.0, 0.0), 'b9^1': (1015.4848830321, 1015.4860229492188, 5044.69140625), 'b10^1': (1114.5532970…	N2H6	1378.48	A2B2C1D1E1edD1E1eE1edcba	High mannose	0	0			1			61.6783	228.479	Sperm_cotton_fraction12_IGP2_Xin_20210208
42408	42410	42398	109.5175	3	1206.82	1206.49	-1.01733	3616.43	3616.43	ITDSEDKALMNGSESR	ITDSEDKALMNGSESR	1751.8	Basigin	P35613	BSG	268	12	{'b1^1': (114.0918890321, 0.0, 0.0), 'b2^1': (215.1395670321, 215.1396026611328, 1290.9713134765625), 'b3^1': (330.1665100321, 0.0, 0.0), 'b4^1': (417.19853803210003, 0.0, 0.0), 'b5^1': (546.2411310321, 0.0, 0.0), 'b6^1': (661.2680740321, 661.2682495117188, 2903.390625), 'b7^1': (789.3630370321, 0.0, 0.0), 'b8^1': (860.4001510321, 860.3970336914062, 7643.03515625), 'b9^1': (973.4842150321, 973.48…	N2H9	1864.63	A2B2C1D1E1F1fedD1E1F1feE1F1fedcba	High mannose	0	0			1			39.5881	376.185	Sperm_cotton_fraction12_IGP2_Xin_20210208
41215	41217	41206	106.7271	3	1258.86	1258.52	-1.0177	3772.54	3772.54	AINGTAVVMDDK	AINGTAVVMDDK	1232.61	Equatorin	Q9NQ60	EQTN	143	13	{'b1^1': (72.0449390321, 0.0, 0.0), 'b2^1': (185.1290030321, 0.0, 0.0), 'b3^1': (299.1719300321, 0.0, 0.0), 'b4^1': (356.1933940321, 0.0, 0.0), 'b5^1': (457.2410720321, 0.0, 0.0), 'b6^1': (528.2781860321, 528.2774047851562, 2574.763916015625), 'b7^1': (627.3466000321, 627.344970703125, 7699.513671875), 'b8^1': (726.4150140321, 726.4144287109375, 6888.00732421875), 'b9^1': (857.4554990321, 857.456…	N7H6F1	2539.93	A2B2C1D1E2F1fF5feE2edD2dD1E2F1feE2F1fedcba	Complex	0	1		1	1	1	1	62.7043	345.109	Sperm_cotton_fraction12_IGP2_Xin_20210208
58917	58919	58915	139.6422	3	1182.16	1182.16	-0.00219727	3543.47	3543.46	DGIHCLQCNSSLVYGAK	DGIHC[Carbamidomethyl]LQC[Carbamidomethyl]NSSLVYGAK	1920.88	Zona pellucida-binding protein 1	Q9BS86	ZPBP	340	16	{'b1^1': (116.0347680321, 0.0, 0.0), 'b2^1': (173.0562320321, 0.0, 0.0), 'b3^1': (286.1402960321, 0.0, 0.0), 'b4^1': (423.19920803210005, 423.198486328125, 86878.6875), 'b5^1': (583.2298557557001, 0.0, 0.0), 'b6^1': (696.3139197557001, 0.0, 0.0), 'b7^1': (824.3724977557001, 824.370849609375, 1846.0689697265625), 'b8^1': (984.4031454793001, 0.0, 0.0), 'b9^1': (1098.4460724793, 0.0, 0.0), 'b10^1': …	N4H5	1622.58	A2B2C1D1E2eE2edD1E1eE1edcba	Hybrid	0	0			0.998554	1	1	72.4529	268.07	Sperm_cotton_fraction12_IGP3_Xin_20210208
56223	56225	56222	133.3768	3	999.108	999.109	0.00256348	2994.3	2994.3	VWGNNTETLVSK	VWGNNTETLVSK	1346.68	Izumo sperm-egg fusion protein 1	Q8IYV9	IZUMO1	204	13	{'b1^1': (100.0762390321, 0.0, 0.0), 'b2^1': (286.1555520321, 286.1542663574219, 2912.792724609375), 'b3^1': (343.17701603209997, 0.0, 0.0), 'b4^1': (457.2199430321, 0.0, 0.0), 'b5^1': (571.2628700321, 0.0, 0.0), 'b6^1': (672.3105480321, 0.0, 0.0), 'b7^1': (801.3531410321, 801.345458984375, 2522.951171875), 'b8^1': (902.4008190321, 0.0, 0.0), 'b9^1': (1015.4848830321, 1015.4840698242188, 6376.109…	N5H3F1	1647.61	A2B2C1D1E2edD2dD1E2edcbB5ba	Complex	1	1	1	0.999737	1	1	1	64.0234	235.198	Sperm_cotton_fraction12_IGP3_Xin_20210208
58838	58840	58826	139.4578	4	1124.22	1124.21	-0.00732422	4492.83	4492.83	DGIHCLQCNSSLVYGAK	DGIHC[Carbamidomethyl]LQC[Carbamidomethyl]NSSLVYGAK	1920.88	Zona pellucida-binding protein 1	Q9BS86	ZPBP	340	10	{'b1^1': (116.0347680321, 0.0, 0.0), 'b2^1': (173.0562320321, 0.0, 0.0), 'b3^1': (286.1402960321, 0.0, 0.0), 'b4^1': (423.19920803210005, 423.1972351074219, 4908.55322265625), 'b5^1': (583.2298557557001, 583.22705078125, 2361.02294921875), 'b6^1': (696.3139197557001, 696.3096313476562, 2462.79052734375), 'b7^1': (824.3724977557001, 824.3676147460938, 3044.876953125), 'b8^1': (984.4031454793001, 0…	N5H6F4	2571.95	A2B2C1D1E2F1fF5fedD1E2F1fF5feE2F1fF5fedcbB5ba	Complex	1	0	1		1	1	1	26.2847	125.218	Sperm_cotton_fraction12_IGP3_Xin_20210208

## Sheet: Supplementary Table S8B
Supplementary Table S8B. The bisected core structures and branch structure of LacdiNAc on acrosome glycoproteins in human spermatozoa
Proteins ID	Bisected core structure	Bisected core structure with fucosylation	LacdiNAc
O94901
P05154
P10323	P		P
P10721
P20155		P
P26436	P	P	P
P35613	P	P	P
P38567	P	P	P
P56199
P78310
Q53H76
Q6UW60		P
Q6X784	P	P	P
Q8IYV9	P	P	P
Q8NEB7	P	P	P
Q9BS86	P	P	P
Q9NQ60	P	P	P
Q9Y6A1
